# Supplementary material for: Small RNA ASpks2 promotes Mycobacterium tuberculosis survival in macrophages via targeting polyketide synthase 2
Source: J Biol Chem. 2026 Apr 14;302(6):111449. doi: 10.1016/j.jbc.2026.111449 (PMC13194627; doi:10.1016/j.jbc.2026.111449)
Supplement: Table S1 [file mmc1.xlsx]

## Sheet: Sheet1
Supplementary Table 1. List of primers used in this study
		Sequence(5' to 3')
Primers for Probe of Northern blot	5S rRNA	CAGGCTTAGCTTCCGGGTTCG
	Aspks2	GGAGTCCGGGTTCTCGGTCACC
Primers for construction mutants	KD-Aspks2-F	CCCAAGCTTACCGTGACTGGCATCGACAG
	KD-Aspks2-R	GGAATTCCATATGCCGCCATCGTGGCTGCCAAC
	OE-Aspks2-F	CCCAAGCTTCTGCGACCACAGCCGCGGCCGACTC
	OE-Aspks2-R	GGAATTCCATATGCGAACGAATCGGTGTTCG
Primers for 3' RACE	Linker	AAGATGAATGCAACACTTCTGTACGACTAGAGC(5'-Phosphorylation, 3'-Amino)
	Linker RT	GCTCTAGTCGTACAGAAGTGTTGCATTCATC
	Forward	GAACTCTGTCGATGCCAG
	Reverse	GCTCTAGTCGTACAGAAGTG
Primers for Colony PCR	MRA_1768B-F	GGCTAGCCCAAATGTCTCGT
	MRA_1768B-R	CAAATACCGTCACCGTCCCA
	MRA_1768C-F	GAGGGGAGAACAGGACAACG
	MRA_1768C-R	CCTTACCTGGGATCTGTCGC
	mmpl14-F	GGTCATCACACTGGCCGTTA
	mmpl14-R	ACAAGGGCGTCCAGCAATAA
