# Supplementary material for: Small RNA ASpks2 promotes Mycobacterium tuberculosis survival in macrophages via targeting polyketide synthase 2
Source: J Biol Chem. 2026 Apr 14;302(6):111449. doi: 10.1016/j.jbc.2026.111449 (PMC13194627; doi:10.1016/j.jbc.2026.111449)
Supplement: Table S2 [file mmc2.xlsx]

## Sheet: Supplementary Table 2A
Supplementary Table 2A. List of proteins identified by LC-MS/MS analysis of M. tuberculosis strains H37Rv and H37Ra at log phase
Protein.Group (accession number)	Protein.Ids (accession number)	Protein.Names	Genes	Molecular.Weight (Da)	Number of assigned spectra	Unique peptide	Sequence coverage (%)	PG.Q.Value	Global.PG.Q.Value	Ra_1	Ra_2	Ra_3	Rv_1	Rv_2	Rv_3
Rv0001	Rv0001;MRA_0001	dnaA	dnaA	56513.2	53	11	23.4714	0.000573394	0.000464037	2561990	2779680	3013510	1348380	1281740	1411880
Rv0002	Rv0002;MRA_0002	dnaN	dnaN	42077.4	90	16	38.0597	0.000573394	0.000464037	8238700	8778500	9292360	10098700	9893540	10514300
Rv0003	Rv0003;MRA_0003	recF	recF	42144.5	24	5	14.2857	0.000573394	0.000464037	386621	330602	341050	169110	165654	189596
Rv0004	Rv0004;MRA_0004	Rv0004	Rv0004	19897.8	4	1	4.27807	0.00211193	0.00236035	254591	189409	257286			94191.1
Rv0005	Rv0005;MRA_0005	gyrB	gyrB	74023.1	93	16	28.2963	0.000573394	0.000464037	3639050	3636780	3778300	2590560	2859390	2906310
Rv0006	Rv0006;MRA_0006	gyrA	gyrA	92238.9	161	27	38.0668	0.000573394	0.000464037	4600140	4887210	4363710	5392120	5623310	5289540
Rv0007	Rv0007;MRA_0007	Rv0007	Rv0007	31005.2	18	3	13.4868	0.000573394	0.000464037	23970600	23783100	24010100	3543530	3451350	3207950
Rv0008c	Rv0008c;MRA_0008	Rv0008c	Rv0008c	15635	9	2	20	0.000449236	0.000464037				1203840	929033	1168290
Rv0009	Rv0009;MRA_0009	ppiA	ppiA	19203.5	65	9	65.3846	0.000573394	0.000464037	19189300	23248900	20881500	39154000	42301200	42119600
Rv0010c	Rv0010c;MRA_0010	Rv0010c	Rv0010c	15130.8	6	1	7.80142	0.000573394	0.00126156	799605	831734	904181	247523	274136	334130
Rv0011c	Rv0011c;MRA_0013	Rv0011c	Rv0011c	10393.6	9	2	11.828	0.000449236	0.000464037				1170450	1260540	1092800
Rv0013	Rv0013;MRA_0015	trpG	trpG	24591.1	8	3	32.3276	0.000449236	0.000881834				226953	206314	218600
Rv0014c	Rv0014c;MRA_0016	pknB	pknB	66474.3	64	13	27.476	0.000573394	0.000464037	1737100	1552240	1745220	1055540	1070940	1023160
Rv0015c	Rv0015c;MRA_0017	pknA	pknA	45561.4	21	5	12.761	0.000573394	0.000464037	966517	870015	921187	404027	419181	461549
Rv0016c	Rv0016c;MRA_0018	pbpA	pbpA	51540.1	47	12	30.3462	0.000573394	0.000464037	885463	923915	929209	336060	350617	346646
Rv0017c	Rv0017c;MRA_0019	rodA	rodA	50575.2	10	3	5.97015	0.00110072	0.000464037	466274	386355	361732	63991.6	76464.1	81500
Rv0018c	Rv0018c;MRA_0020	pstP	pstP	53744.5	30	6	14.5914	0.000573394	0.000464037	2915830	3849320	4154430	1191970	1106900	1166360
Rv0019c	Rv0019c;MRA_0021	fhaB	fhaB	17116.2	30	5	36.129	0.000573394	0.000464037	2106100	2348070	2326400	1043020	1024600	1080620
Rv0020c	Rv0020c;MRA_0022	fhaA	fhaA	56844.8	110	16	30.74	0.000573394	0.000464037	10758600	10173900	9103140	7633530	7823200	7605850
Rv0021c	Rv0021c;MRA_0023	Rv0021c	Rv0021c	33500.5	1	1	4.96894	0.00516283	0.0149813						34604.9
Rv0023	Rv0023;MRA_0026	Rv0023	Rv0023	27119.9	16	3	14.0625	0.000573394	0.000464037	486387	574369	674318	217806	239126	257424
Rv0025	Rv0025;MRA_0028	Rv0025	Rv0025	13063.9	18	4	28.3333	0.0245783	0.000464037		1966120		207139	212330	240637
Rv0026	Rv0026;MRA_0029	Rv0026	Rv0026	46407.9	7	2	5.35714	0.0328889	0.00126156	41504.3		23441.8	25076.6	31825.9	36490.4
Rv0027	Rv0027;MRA_0030	Rv0027	Rv0027	11874.2	8	2	22.8571	0.000573394	0.000464037	3820770	3477540	3535370	59158	61823.4
Rv0029	Rv0029;MRA_0032	Rv0029	Rv0029	39523.6	12	3	9.0411	0.00820463	0.000464037	302656	252104	288030	350948	339804	324347
Rv0030	Rv0030;MRA_0033	Rv0030	Rv0030	11822.1	26	4	31.1927	0.000573394	0.000464037	1644000	1959820	1794940	401798	369448	516438
Rv0034	Rv0034;MRA_0037	Rv0034	Rv0034	13931.9	9	2	14.5038	0.00820463	0.000464037	584131	609615	590460	537708	525335	496192
Rv0035	Rv0035;MRA_0038	fadD34	fadD34	60926.2	25	7	14.2349	0.000573394	0.000464037	296208	312160	352298	147053	143036	173011
Rv0036c	Rv0036c;MRA_0039	Rv0036c	Rv0036c	27510.3	50	9	45.5253	0.000573394	0.000464037	572563	506501	586401	1484600	1502740	1582230
Rv0038	Rv0038;MRA_0041	Rv0038	Rv0038	21740.2	18	4	23.7624	0.000573394	0.000464037	949848	991488	1064500	959703	904796	892123
Rv0041	Rv0041;MRA_0044	leuS	leuS	107528	134	26	34.0557	0.000573394	0.000464037	1450030	1513560	1345260	6189650	6403230	6602110
Rv0042c	Rv0042c;MRA_0045	Rv0042c	Rv0042c	22375.1	27	5	26.9231	0.000573394	0.000464037	4227210	4216620	4256690	1995500	1798310	1963440
Rv0043c	Rv0043c;MRA_0046	Rv0043c	Rv0043c	27292.4	4	1	4.09836	0.0104364	0.00575816	30584.7		23260.5		37092.1	36841
Rv0044c	Rv0044c;MRA_0047	Rv0044c	Rv0044c	28488.6	32	6	26.1364	0.000573394	0.000464037	3615440	3590430	3802210	8586820	8448500	8376220
Rv0045c	Rv0045c;MRA_0048	Rv0045c	Rv0045c	32063.2	6	1	2.34899	0.025641	0.0642984	1275540	1181490	1213360	285892	280292	386732
Rv0046c	Rv0046c;MRA_0049	ino1	ino1	40057.8	91	16	46.049	0.000573394	0.000464037	5071830	5424160	5281540	25956700	25355900	27869700
Rv0047c	Rv0047c;MRA_0050	Rv0047c	Rv0047c	20372.4	18	4	23.8889	0.000573394	0.000464037	993441	1008010	1129540	543097	543176	550092
Rv0048c	Rv0048c;MRA_0051	Rv0048c	Rv0048c	30749.2	53	8	33.91	0.000573394	0.000464037	3411270	2967640	2989010	1524280	861621	967738
Rv0049	Rv0049;MRA_0052	Rv0049	Rv0049	14964.4	14	4	31.3869	0.0414069	0.000464037		58394.3	90877.9	152342	153162	118863
Rv0050	Rv0050;MRA_0053	ponA1	ponA1	71082.8	19	5	10.6195	0.000573394	0.000464037	2119580	1796150	2316450	644663	707840	710540
Rv0051	Rv0051;MRA_0054	Rv0051	Rv0051	61173	6	1	3.21429	0.000449236	0.000464037				198051	199066	166743
Rv0052	Rv0052;MRA_0055	Rv0052	Rv0052	20319.4	15	3	17.1123	0.00211193	0.000464037	203543	216538	246272	1029360	911992	916248
Rv0053	Rv0053;MRA_0056	rpsF	rpsF	10898.8	40	6	57.2917	0.000573394	0.000464037	38804000	38308200	34885000	13221300	11699400	11877400
Rv0054	Rv0054;MRA_0057	ssb	ssb	17285.2	45	6	38.4146	0.000573394	0.000464037	4333440	3765110	4264400	5506670	5641770	5965850
Rv0055	Rv0055;MRA_0058	rpsR1	rpsR1	9507.26	11	2	22.619	0.000573394	0.000464037	5212060	5663360	5232230	2167750	2174290	3313140
Rv0056	Rv0056;MRA_0059	rplI	rplI	16133.7	30	5	37.5	0.000573394	0.000464037	14113000	8924230	10089800	6642720	5550630	6514410
Rv0058	Rv0058;MRA_0060	dnaB	dnaB	96881.4	7	3	3.54691	0.0145472	0.000464037	274784	340597	394575	23295	20795.2
Rv0059	Rv0059;MRA_0061	Rv0059	Rv0059	25544.3	8	2	12.6087	0.000573394	0.000881834	275429	238000	305234	173249		183424
Rv0060	Rv0060;MRA_0062	Rv0060	Rv0060	38527.5	16	5	17.8977	0.000573394	0.000464037	258866	255988	285562	552180	445422	533227
Rv0061c	Rv0061c	Rv0061c	Rv0061c	11777.5	3	1	11.6071	0.000824742	0.00126156				581372	620692	501903
Rv0062	Rv0062;MRA_0064	celA1	celA1	39938.3	30	5	19.2105	0.000573394	0.000464037	2003360	1742320	1394130	3541770	3757450	3674810
Rv0063	Rv0063;MRA_0065	Rv0063	Rv0063	49247.7	2	1	2.92276	0.00122951	0.00350467				232492	163063
Rv0066c	Rv0066c;MRA_0068	icd2	icd2	82514.6	122	21	28.9933	0.000573394	0.000464037	5649380	5086430	5182230	14023100	14012400	14656300
Rv0067c	Rv0067c;MRA_0069	Rv0067c	Rv0067c	20349.5	12	3	18.5185	0.00110072	0.000464037	283324	491103	395244	178096	210391	206906
Rv0068	Rv0068;MRA_0070	Rv0068	Rv0068	32363.1	29	7	32.0132	0.000573394	0.000464037	1000130	1467490	1158090	471553	565464	531924
Rv0069c	Rv0069c;MRA_0071	sdaA	sdaA	48540.7	12	3	7.37527	0.00361011	0.000464037	1997380	2241410	1982780	989069	1087260	1033130
Rv0070c	Rv0070c;MRA_0072	glyA2	glyA2	45490.1	19	4	9.41176	0.000573394	0.000464037	498676	442580	480583	415360	363736	381936
Rv0071	Rv0071;MRA_0073	Rv0071	Rv0071	26856	6	1	3.82979	0.0210912	0.00718065	4036660	4291510	4319200	2232410	2233550	2405840
Rv0072	Rv0072;MRA_0074	Rv0072	Rv0072	36374.2	28	6	23.2092	0.000573394	0.000464037	1017700	1061650	1068390	310482	319808	341087
Rv0073	Rv0073;MRA_0075	Rv0073	Rv0073	35733.1	3	1	4.24242	0.000824742	0.00163332				176863	200723	251257
Rv0074	Rv0074;MRA_0076	Rv0074	Rv0074	42755.6	50	8	22.3844	0.000573394	0.000464037	3285040	3614080	3017900	1746090	1740970	1912020
Rv0075	Rv0075;MRA_0077	Rv0075	Rv0075	42730.3	32	6	23.0769	0.000573394	0.000464037	1439250	1457980	1508280	1926370	1820960	2177770
Rv0077c	Rv0077c;MRA_0079	Rv0077c	Rv0077c	29650.5	26	7	19.9275	0.000573394	0.000464037	1067700	1466800	817779	1175440	1046010	1098740
Rv0078	Rv0078;MRA_0080	Rv0078	Rv0078	21888.4	9	2	16.9154	0.00211193	0.000881834	155153	157991	185596	203513	291026	240560
Rv0078A	Rv0078A;MRA_0081	Rv0078A	Rv0078A	21576.8	31	5	26.9036	0.000573394	0.000464037	1688080	862989	814500	1195240	1261170	1248770
Rv0079	Rv0079;MRA_0083	Rv0079	Rv0079	29439	34	8	42.1245	0.000573394	0.000464037	532636	520098	547931	1314840	1322330	1313530
Rv0080	Rv0080;MRA_0084	Rv0080	Rv0080	16538	3	1	12.5	0.000824742	0.00203169				44344.2	46158.7	44214.5
Rv0081	Rv0081;MRA_0085	Rv0081	Rv0081	12288.3	14	3	35.9649	0.000573394	0.000464037	1174270	1023240	1180980	498049	424231	529940
Rv0082	Rv0082;MRA_0086	Rv0082	Rv0082	16224	4	1	12.5786	0.00782779	0.00466926			57732.2	42589.7	38537.5	46593.9
Rv0087	Rv0087;MRA_0091	hycE	hycE	53422.2	11	4	9.34959	0.0171694	0.000464037			278506	61304.5	58414.4	71664.5
Rv0088	Rv0088;MRA_0092	Rv0088	Rv0088	24581.4	30	5	24.1071	0.000573394	0.000464037	6040500	6380150	8307340	3402930	3927060	3550120
Rv0090	Rv0090;MRA_0094	Rv0090	Rv0090	27769.9	5	1	3.90625	0.00458716	0.00163332	56561.7		49372.9	67766	68344.2	94082
Rv0091	Rv0091;MRA_0095	mtn	mtn	27303.8	22	6	32.549	0.000573394	0.000464037	535503	615236	601527	501484	457345	515790
Rv0092	Rv0092;MRA_0096	ctpA	ctpA	78815.3	28	6	10.2497	0.000573394	0.000464037	563323	579856	640658	388341	304581	350768
Rv0093c	Rv0093c;MRA_0097	Rv0093c	Rv0093c	29563.3	12	2	9.21986	0.00312826	0.000464037	68083.1	93549		60756.2	68702.9	70524.6
Rv0097	Rv0097;MRA_0101	Rv0097	Rv0097	32605.5	22	5	17.9931	0.000573394	0.000464037	841728	928055	900880	125510	113613	117281
Rv0098	Rv0098;MRA_0102	fcoT	fcoT	20492.7	5	1	9.28962	0.000573394	0.00126156	749052	742838	827865	234291		239101
Rv0099	Rv0099;MRA_0103	fadD10	fadD10	56554.2	39	9	18.8889	0.000573394	0.000464037	831053	1069770	1078420	704175	625290	772679
Rv0102	Rv0102;MRA_0107	Rv0102	Rv0102	70321.1	3	1	1.51286	0.000824742	0.00236035				69119.9	80753.2	90112.4
Rv0103c	Rv0103c;MRA_0108	ctpB	ctpB	77441.9	26	6	8.1117	0.000573394	0.000464037	396617	555544	597680	318116	252655	283363
Rv0104	Rv0104;MRA_0109	Rv0104	Rv0104	53383.5	6	1	1.38889	0.00312826	0.00275374	7046260	5950510	6390900	2129220	2130300	2103340
Rv0106	Rv0106;MRA_0111	Rv0106	Rv0106	43664.2	8	2	5.52764	0.0054001	0.000881834	21036.6		44866.8	41359.7	33283.7	51886.4
Rv0107c	Rv0107c;MRA_0112	ctpI	ctpI	169540	26	7	5.7598	0.00211193	0.000464037	3816260	1065420	972198	2787820	2171340	2657550
Rv0108c	Rv0108c;MRA_0114	Rv0108c	Rv0108c	7536.6	39	4	59.4203	0.000573394	0.000464037	4014150	4419750	4554410	3556670	3546370	3275660
Rv0110	Rv0110;MRA_0116	Rv0110	Rv0110	26852	9	1	5.22088	0.000573394	0.000464037	15907.7	19788.8	14313	24795.1	24652.7	39260.5
Rv0112	Rv0112;MRA_0118	gca	gca	35244.7	11	3	5.97484	0.00361011	0.000464037	56555.9	44336.2	41326.9	349703	323100	330345
Rv0113	Rv0113;MRA_0119	gmhA	gmhA	20854.7	6	1	6.63265	0.000449236	0.000464037				323860	286969	344241
Rv0117	Rv0117;MRA_0124	oxyS	oxyS	34155.6	21	5	16.5605	0.000573394	0.000464037	283554	307516	162260	97266.6	114850	138433
Rv0118c	Rv0118c;MRA_0125	oxcA	oxcA	61135.8	3	1	1.71821	0.0139104	0.0233161				30292.4	24358.3	43418.3
Rv0119	Rv0119;MRA_0126	fadD7	fadD7	55123.4	51	10	23.8095	0.000573394	0.000464037	1363170	1407550	1645600	1884160	2007600	1974480
Rv0120c	Rv0120c;MRA_0127	fusA2	fusA2	75595.1	84	16	29.6919	0.000573394	0.000464037	1144300	1089600	999980	1062070	1093860	1146180
Rv0123	Rv0123;MRA_0130	Rv0123	Rv0123	13587.6	35	5	27.0492	0.000573394	0.000464037	8507220	8892740	8875130	623812	677685	647932
Rv0125	Rv0125;MRA_0132	pepA	pepA	34890.2	12	3	14.3662	0.000573394	0.000464037	3754350	3876510	3654450	13631900	14166300	14265800
Rv0126	Rv0126;MRA_0133	treS	treS	68557.6	51	13	27.6206	0.000573394	0.000464037	956926	1128450	740390	1960480	2125190	2162550
Rv0127	Rv0127;MRA_0134	mak	mak	49843.6	91	18	56.9231	0.000573394	0.000464037	929941	995486	915807	2497250	2663600	2690250
Rv0128	Rv0128;MRA_0135	Rv0128	Rv0128	27494	5	2	13.5135	0.000824742	0.00126156				64791.9	45701.6	37879.9
Rv0129c	Rv0129c;MRA_0136	fbpC	fbpC	36735.5	24	3	9.70588	0.000573394	0.000464037	3703600	3560640	3813530	2142410	1975780	2263740
Rv0130	Rv0130;MRA_0137	htdZ	htdZ	15971.3	19	4	20.5298	0.000573394	0.000464037	632133	828517	866562	579294	535423	558303
Rv0131c	Rv0131c;MRA_0138	fadE1	fadE1	50187.9	24	4	10.5145	0.000573394	0.000464037	539956	672759	505484	1285630	1345710	1127560
Rv0133	Rv0133;MRA_0140	Rv0133	Rv0133	22791.3	3	2	11.4428	0.0104364	0.00236035	595415	619254		98847.2
Rv0134	Rv0134;MRA_0141	ephF	ephF	33760.8	27	7	25.6667	0.000573394	0.000464037	998509	437456	600412	858348	803331	806417
Rv0135c	Rv0135c;MRA_0142	Rv0135c	Rv0135c	21907.3	27	6	37.3134	0.000573394	0.000464037	572936	475073	493633	475115	599614	527023
Rv0136	Rv0136;MRA_0143	cyp138	cyp138	49225	11	4	10.4308	0.000573394	0.000464037	670546	712796	622912	32504.2	29587.5
Rv0137c	Rv0137c;MRA_0144	msrA	msrA	20449	33	8	62.0879	0.000573394	0.000464037	1089990	1171400	1247570	879515	901986	883651
Rv0138	Rv0138;MRA_0145	Rv0138	Rv0138	18904.6	13	3	18.5629	0.0085213	0.000464037			141859	268640	243809	249157
Rv0139	Rv0139;MRA_0146	Rv0139	Rv0139	36940.5	29	7	18.2353	0.000573394	0.000464037	401893	331772	421627	191744	186446	206831
Rv0140	Rv0140;MRA_0147	Rv0140	Rv0140	13730.6	22	3	28.5714	0.000573394	0.000464037	707766	706380	955717	1571760	1582740	1531120
Rv0141c	Rv0141c;MRA_0148	Rv0141c	Rv0141c	15454.6	34	7	55.8824	0.000573394	0.000464037	348865	1320450	1947450	1495330	1426660	1594870
Rv0143c	Rv0143c;MRA_0150	Rv0143c	Rv0143c	50772.5	6	1	3.45528	0.000449236	0.000881834				111411	195593	114889
Rv0144	Rv0144;MRA_0151	Rv0144	Rv0144	30575.2	13	4	22.1429	0.0215201	0.000464037	83231		180501	1486480	1373280	1578970
Rv0145	Rv0145;MRA_0152	Rv0145	Rv0145	34313.8	52	13	56.1514	0.000573394	0.000464037	1205450	1325130	983496	5146050	4850810	4941750
Rv0146	Rv0146;MRA_0153	Rv0146	Rv0146	33980.7	90	17	68.7097	0.000573394	0.000464037	972332	701680	573324	4657650	5249310	4318690
Rv0147	Rv0147;MRA_0154	Rv0147	Rv0147	54999.5	91	18	40.7115	0.000573394	0.000464037	5592620	7542260	4993090	10705500	11152900	11405400
Rv0148	Rv0148;MRA_0155	Rv0148	Rv0148	29742.8	51	10	59.4406	0.000573394	0.000464037	1800810	1798030	3042660	7619980	8259260	8441790
Rv0149	Rv0149;MRA_0156	Rv0149	Rv0149	33242.6	21	5	27.6398	0.00501504	0.000464037	256084	155946		365935	347751	345012
Rv0150c	Rv0150c;MRA_0157	Rv0150c	Rv0150c	9526.89	3	1	17.8947	0.00784929	0.0153328				70864.6	114360	60709.8
Rv0153c	Rv0153c;MRA_0161	ptbB	ptbB	30118.1	27	6	21.7391	0.000573394	0.000464037	1171030	1028860	1105420	798347	737944	841309
Rv0154c	Rv0154c;MRA_0162	fadE2	fadE2	44307.7	74	13	36.9727	0.000573394	0.000464037	2437440	1879050	2163960	6490070	6340560	6647010
Rv0155	Rv0155;MRA_0163	pntAa	pntAa	37658.1	64	11	35.7923	0.000573394	0.000464037	4571040	4832070	3883070	10441000	11483800	11567000
Rv0157	Rv0157;MRA_0165	pntB	pntB	48822.4	33	5	13.0526	0.000573394	0.000464037	3075140	2985850	2964400	1263840	1235580	1265580
Rv0157A	Rv0157A	Rv0157A	Rv0157A	4760.34	12	3	54.7619	0.000573394	0.000464037	16177200	15444000	14140800	349344		750300
Rv0158	Rv0158;MRA_0166	Rv0158	Rv0158	24092.3	18	4	18.2243	0.000573394	0.000464037	412203	391479	458697	877893	896831	957720
Rv0161	Rv0161;MRA_0169	Rv0161	Rv0161	47320.3	38	9	24.0535	0.000573394	0.000464037	591027	687254	548594	1602260	1686270	1572310
Rv0162c	Rv0162c;MRA_0170	adhE1	adhE1	39297.5	35	8	24.5431	0.000573394	0.000464037	1349680	1170990	784072	1525190	1359830	1605020
Rv0163	Rv0163;MRA_0171	Rv0163	Rv0163	16571.2	9	3	21.1921	0.000573394	0.000464037	1703060	1221080	868724	155822	168434	181113
Rv0164	Rv0164;MRA_0172	TB18.5	TB18.5	17702.4	19	2	14.9068	0.000573394	0.000464037	2572150	3989360	2303670	7723130	8438710	5875310
Rv0166	Rv0166;MRA_0174	fadD5	fadD5	59852.2	19	5	10.6498	0.000573394	0.000464037	1437840	1291220	1414680	107815	93558.4	94729.7
Rv0169	Rv0169;MRA_0177	mce1A	mce1A	47750.8	46	10	26.2115	0.000573394	0.000464037	13505100	11522200	10935500	224233	266726	243396
Rv0170	Rv0170;MRA_0178	mce1B	mce1B	37691.3	71	15	48.8439	0.000573394	0.000464037	9111500	9511450	9001450	543881	666348	1449760
Rv0171	Rv0171;MRA_0179	mce1C	mce1C	53781.7	54	11	19.0291	0.000573394	0.000464037	15310100	16358100	16547400	1189260	1196370	1240740
Rv0172	Rv0172;MRA_0180	mce1D	mce1D	56462.8	57	11	23.0189	0.000573394	0.000464037	19458600	18215500	18835000	381875	363889	373343
Rv0173	Rv0173;MRA_0181	lprK	lprK	42203.8	48	9	25.641	0.000573394	0.000464037	14191500	15528200	15531400	387277	475595	445067
Rv0174	Rv0174;MRA_0182	mce1F	mce1F	53969.8	67	12	32.6214	0.000573394	0.000464037	5414450	5653360	5603680	212323	203032	240872
Rv0175	Rv0175;MRA_0183	Rv0175	Rv0175	22288	23	4	26.7606	0.000573394	0.000464037	1333800	921689	1009990	1081780	897313	1002480
Rv0176	Rv0176;MRA_0184	Rv0176	Rv0176	35369.3	8	3	9.93789	0.000573394	0.000464037	1776730	2076690	1982400	513750	524069	486772
Rv0177	Rv0177;MRA_0185	Rv0177	Rv0177	20128.1	23	6	43.4783	0.000573394	0.000464037	2529120	2402320	2345950	692152	721213	774656
Rv0178	Rv0178;MRA_0186	Rv0178	Rv0178	25844	30	6	38.1148	0.000573394	0.000464037	191130	176038	206448	953125	917958	974123
Rv0179c	Rv0179c;MRA_0187	lprO	lprO	39124.5	13	3	13.8211	0.000573394	0.000464037	79931.5	127692	91284.7	22390.2	27026.2	26352.4
Rv0180c	Rv0180c;MRA_0188	Rv0180c	Rv0180c	47557.7	33	7	28.0973	0.0137592	0.000464037	6528210	465969	622161	1596800	1622700	1653290
Rv0181c	Rv0181c;MRA_0189	Rv0181c	Rv0181c	26250.5	3	1	6.55738	0.000824742	0.00236035				115263	120722	116920
Rv0182c	Rv0182c;MRA_0190	sigG	sigG	40947.2	17	4	14.8649	0.000573394	0.000464037	53063.2	71367.2	81289.4	152673	119311	124377
Rv0183	Rv0183;MRA_0191	Rv0183	Rv0183	30225.7	46	8	27.957	0.000573394	0.000464037	2286510	1553100	2286010	6324870	6174860	6423490
Rv0184	Rv0184;MRA_0192	Rv0184	Rv0184	26790.3	8	2	8.83534	0.00110072	0.000881834	580507	662408	651747	359571	522510	565104
Rv0186	Rv0186;MRA_0194	bglS	bglS	73484.8	40	11	19.3922	0.000573394	0.000464037	884126	853395	734979	1358130	1323250	1343790
Rv0186A	Rv0186A	mymT	mymT	5682.71	30	3	52.8302	0.000573394	0.000464037	25484400	26962400	25483200	19238800	20384700	17647600
Rv0187	Rv0187;MRA_0195	Rv0187	Rv0187	23043.5	24	5	22.2727	0.000573394	0.000464037	508311	605442	686524	2274270	2395410	2226230
Rv0189c	Rv0189c;MRA_0197	ilvD	ilvD	59316.1	88	16	37.7391	0.000573394	0.000464037	3462730	4789320	4306200	17558500	15897200	17697700
Rv0190	Rv0190;MRA_0198	Rv0190	Rv0190	10328.9	17	4	64.5833	0.000449236	0.000464037				4007700	4186250	4879680
Rv0196	Rv0196;MRA_0204	Rv0196	Rv0196	21205.4	44	9	50	0.000573394	0.000464037	2377300	1920600	1811980	2674450	2601040	2877940
Rv0197	Rv0197;MRA_0205	Rv0197	Rv0197	82536.5	30	8	15.4856	0.00309119	0.000464037	253078	280446	275113	392586	379140	356916
Rv0198c	Rv0198c;MRA_0206	zmp1	zmp1	73846.1	76	13	26.3952	0.000573394	0.000464037	706552	775084	763510	2150230	2137430	2302290
Rv0199	Rv0199;MRA_0207	Rv0199	Rv0199	23484.5	18	2	9.13242	0.000573394	0.000464037	468413	390083	310038	284366	345203	296991
Rv0200	Rv0200;MRA_0208	Rv0200	Rv0200	23993	9	2	13.1004	0.000573394	0.000464037	171404	164356	169520	230835	216655	230623
Rv0201c	Rv0201c;MRA_0209	Rv0201c	Rv0201c	18448.1	13	3	18.5629	0.00110072	0.000464037	986317	498291	1274560	469542	403351	380100
Rv0202c	Rv0202c;MRA_0210	mmpL11	mmpL11	103467	10	4	5.17598	0.0105871	0.000464037		561488		266167	268888	258412
Rv0203	Rv0203;MRA_0211	Rv0203	Rv0203	13865.1	6	1	13.2353	0.000449236	0.000464037				318541	391245	353605
Rv0204c	Rv0204c;MRA_0212	Rv0204c	Rv0204c	43968.4	6	1	1.94175	0.00911271	0.00575816	8176150	7419340	8808760	135314	120023	132326
Rv0205	Rv0205;MRA_0213	Rv0205	Rv0205	38002.3	7	2	7.08447	0.0100575	0.000881834	62402.1	89762.3	62747	13090.3	11367.6	12466.8
Rv0206c	Rv0206c;MRA_0214	mmpL3	mmpL3	100837	114	21	30.2966	0.000573394	0.000464037	12807100	12333300	13416400	4737610	4428520	4677270
Rv0207c	Rv0207c;MRA_0215	Rv0207c	Rv0207c	26139.8	23	6	31.8182	0.080895	0.000464037	244221	317244	299506	372449	328673	439908
Rv0208c	Rv0208c;MRA_0216	Rv0208c	Rv0208c	28511.1	15	4	15.5894	0.0526782	0.000464037		246774		362118	464202	380727
Rv0211	Rv0211;MRA_0219	pckA	pckA	67217.5	97	19	30.6931	0.000573394	0.000464037	6458620	6719810	6564400	31805500	31438900	31261800
Rv0212c	Rv0212c;MRA_0220	nadR	nadR	35963.6	10	3	7.73994	0.000573394	0.000464037	167467	121186	153088	57514	44929.8	73965.3
Rv0214	Rv0214;MRA_0222	fadD4	fadD4	58835.4	17	3	5.77281	0.000573394	0.000464037	1343590	1369380	1659990	681774	634015	778216
Rv0216	Rv0216;MRA_0224	Rv0216	Rv0216	35720.8	36	9	38.2789	0.000573394	0.000464037	1057440	1091910	1217190	1719510	1521430	1741830
Rv0217c	Rv0217c;MRA_0225	lipW	lipW	32149.1	9	3	11.9205	0.00358423	0.000881834			41261.6	72094	65036.2	85885
Rv0220	Rv0220;MRA_0228	lipC	lipC	44271.9	6	1	1.73697	0.00312826	0.00275374	211412	195692	176245	68325.6	54100	74582.1
Rv0221	Rv0221;MRA_0229	Rv0221	Rv0221	51794	30	7	20.8955	0.0363806	0.000464037	106281	292166	85353.4	224346	214548	214809
Rv0222	Rv0222;MRA_0230	echA1	echA1	27244.5	24	6	24.8092	0.000573394	0.000464037	3018940	2887380	2862750	1142250	1098040	1221910
Rv0223c	Rv0223c;MRA_0231	Rv0223c	Rv0223c	51121.8	18	4	10.0616	0.000573394	0.000464037	598301	560364	533547	606919	565586	570860
Rv0226c	Rv0226c;MRA_0234	Rv0226c	Rv0226c	59071.5	9	2	3.64583	0.00458716	0.000464037	70442.9	91444.9	77083	56636.5	17561.4	56879.4
Rv0227c	Rv0227c;MRA_0235	Rv0227c	Rv0227c	45492.2	46	9	25.6532	0.000573394	0.000464037	4589640	4613730	4510890	1667920	1675740	1570300
Rv0228	Rv0228;MRA_0236	Rv0228	Rv0228	43260.2	2	1	4.1769	0.020316	0.0314989					10153.4	15532.2
Rv0229c	Rv0229c;MRA_0237	Rv0229c	Rv0229c	25148	21	4	15.9292	0.000573394	0.000464037	355605	255953	368312	2024460	2124180	2269780
Rv0230c	Rv0230c;MRA_0238	php	php	35818.1	39	7	25.7669	0.000573394	0.000464037	438044	389384	395829	1413580	1402090	1435410
Rv0231	Rv0231;MRA_0239	fadE4	fadE4	63459.3	116	20	39.9648	0.000573394	0.000464037	6434720	6713680	6347550	8754360	8732100	9397320
Rv0232	Rv0232;MRA_0240	Rv0232	Rv0232	25404.2	5	2	12.6638	0.000449236	0.000881834				24825.8	21703.5	24731.2
Rv0233	Rv0233;MRA_0241	nrdB	nrdB	35620.4	36	7	31.2102	0.000573394	0.000464037	1731650	1894210	1541870	1211170	1167330	984632
Rv0234c	Rv0234c;MRA_0242	gabD1	gabD1	54264.1	50	11	29.3542	0.0113422	0.000464037	675083		114081	3538400	3253380	3001860
Rv0236A	Rv0236A;MRA_0245	Rv0236A	Rv0236A	5797.79	4	1	28.0702	0.00211193	0.00236035	195210	252100	220557		41334.1
Rv0236c	Rv0236c;MRA_0244	aftD	aftD	146213	14	5	4.57143	0.000573394	0.000464037	773108	830107	715498	190351	199551	186739
Rv0237	Rv0237;MRA_0246	lpqI	lpqI	39483.2	63	11	32.9897	0.000573394	0.000464037	4362680	4150870	4603140	4681430	4724050	4910680
Rv0238	Rv0238;MRA_0247	Rv0238	Rv0238	22460.8	19	4	19.6078	0.000573394	0.000464037	947907	620006	1070540	1222550	1041050	1095220
Rv0239	Rv0239;MRA_0248	vapB24	vapB24	9102.41	6	1	14.2857	0.00110072	0.00163332	473930	578132	572883	255667	273875	243030
Rv0240	Rv0240;MRA_0249	vapC24	vapC24	16357.9	10	3	29.6552	0.0156398	0.000464037		32974.6		155137	148787	138629
Rv0241c	Rv0241c;MRA_0250	htdX	htdX	30127.1	33	6	28.9286	0.000573394	0.000464037	4886060	4278360	3985440	3320190	3304000	3856050
Rv0242c	Rv0242c;MRA_0251	fabG4	fabG4	46762.4	139	20	51.5419	0.000573394	0.000464037	16300600	15798000	15738600	27832400	27808700	28280600
Rv0243	Rv0243;MRA_0252	fadA2	fadA2	46039.5	62	13	30.9091	0.000573394	0.000464037	7185180	7698700	7617290	7967920	7940280	7512370
Rv0244c	Rv0244c;MRA_0253	fadE5	fadE5	65978.5	107	19	39.2799	0.000573394	0.000464037	3617390	3173090	2650770	15335000	16041300	15625600
Rv0245	Rv0245;MRA_0254	Rv0245	Rv0245	16970.6	7	2	17.9012	0.00112931	0.000464037		38774.2		79524.4	69910	83303.3
Rv0247c	Rv0247c;MRA_0256	Rv0247c	Rv0247c	28590.2	54	10	46.371	0.000573394	0.000464037	3517230	3373260	3005640	7708810	7730730	7628650
Rv0248c	Rv0248c;MRA_0257	Rv0248c	Rv0248c	70645.1	136	24	39.6285	0.000573394	0.000464037	7268230	7131440	6692580	32339500	33296600	32154800
Rv0249c	Rv0249c;MRA_0258	Rv0249c	Rv0249c	31041.5	11	3	11.7216	0.000573394	0.000464037	110293	85256.2	36071	1235950	1032540	1136090
Rv0250c	Rv0250c;MRA_0259	Rv0250c	Rv0250c	10842.2	57	8	72.1649	0.000573394	0.000464037	151028000	143069000	144382000	10235700	9794970	10150100
Rv0251c	Rv0251c;MRA_0260	hsp	hsp	17750	34	9	62.8931	0.000573394	0.000464037	1461640	1358490	820872	4699970	4682550	4676870
Rv0255c	Rv0255c;MRA_0264	cobQ1	cobQ1	52099	10	2	4.45344	0.0108798	0.000881834	247840	165456	295760	47353.8	40658.3	65861.5
Rv0259c	Rv0259c;MRA_0267	Rv0259c	Rv0259c	26214.2	2	1	6.47773	0.025641	0.0642984	135654	152453
Rv0262c	Rv0262c;MRA_0270	aac	aac	19969.8	12	3	19.337	0.000449236	0.000464037				471128	454991	491226
Rv0263c	Rv0263c;MRA_0271	Rv0263c	Rv0263c	32167.6	15	3	11	0.000573394	0.000464037	299396	373009	504235	173270	230189	229895
Rv0265c	Rv0265c;MRA_0273	Rv0265c	Rv0265c	35216.5	16	3	11.2121	0.000573394	0.000464037	369638	616422	698080	431625	426194	411354
Rv0266c	Rv0266c;MRA_0274	oplA	oplA	129583	75	21	18.6104	0.000573394	0.000464037	283505	224614	254198	535854	519999	538172
Rv0268c	Rv0268c;MRA_0276	Rv0268c	Rv0268c	19392.3	6	1	7.10059	0.000573394	0.00126156	1316370	1238820	1339500	78350.6	88414.6	79229.3
Rv0269c	Rv0269c;MRA_0277	Rv0269c	Rv0269c	44004.7	10	3	6.54912	0.0669836	0.00126156	298846	358031	499700	79139.9	75027.9	64531.6
Rv0270	Rv0270;MRA_0278	fadD2	fadD2	59857	144	23	47.1429	0.000573394	0.000464037	7400650	6794260	6944070	6379220	6160100	6499710
Rv0271c	Rv0271c;MRA_0279	fadE6	fadE6	78441.9	97	21	31.8741	0.000573394	0.000464037	1749240	1336100	1281130	3661750	3819060	4103300
Rv0272c	Rv0272c;MRA_0280	Rv0272c	Rv0272c	41023.7	40	9	28.382	0.000573394	0.000464037	834000	950866	895124	1407130	1440980	1485650
Rv0274	Rv0274;MRA_0282	Rv0274	Rv0274	21045.9	3	1	6.21762	0.0222222	0.0314989				161729	98482.4	165676
Rv0276	Rv0276;MRA_0284	Rv0276	Rv0276	34743.5	10	2	6.20915	0.000573394	0.000464037	219769	255206	269291	85715.9	85010	67302
Rv0277c;Rv0749	Rv0277c;Rv0749;MRA_0285;MRA_0757	vapC25;vapC31	vapC25;vapC31	15851.39;15795.39	5	1	5.6338	0.00408789	0.00313357		254786	281582	234650	222019	224059
Rv0281	Rv0281;MRA_0290	Rv0281	Rv0281	32930.2	54	10	37.7483	0.000573394	0.000464037	1623650	1705010	1298240	3000490	3024160	2747040
Rv0282	Rv0282;MRA_0291	eccA3	eccA3	68071.2	68	15	32.0127	0.000573394	0.000464037	2082760	2517480	2327280	4493100	4910070	4433800
Rv0283	Rv0283;MRA_0292	eccB3	eccB3	55906.9	68	13	31.4126	0.000573394	0.000464037	4408570	3597010	3924430	1880970	2196480	2054910
Rv0284	Rv0284;MRA_0293	eccC3	eccC3	145103	134	27	22.782	0.000573394	0.000464037	2150040	2142790	2235930	2131550	1934060	2182110
Rv0285	Rv0285;Rv3022A;MRA_0294;MRA_3053	PE5	PE5	9529.78	8	2	46.0784	0.000449236	0.000464037				185241	195345	142549
Rv0286	Rv0286;MRA_0295	PPE4	PPE4	51752.2	3	1	2.53411	0.000824742	0.00163332				81364.6	86562	103159
Rv0289	Rv0289;MRA_0298	espG3	espG3	31523.1	40	7	30.1695	0.000573394	0.000464037	317094	337870	324038	423001	422509	447392
Rv0290	Rv0290;MRA_0299	eccD3	eccD3	47908.2	27	4	9.11017	0.000573394	0.000464037	7972690	8936280	8095090	2765880	2752650	2732000
Rv0291	Rv0291;MRA_0300	mycP3	mycP3	46091.4	25	5	12.3644	0.000573394	0.000464037	1595980	1118350	1293500	882792	885940	834928
Rv0292	Rv0292;MRA_0301	eccE3	eccE3	35896.5	29	8	32.6284	0.000573394	0.000464037	1867650	2137660	1826600	1762000	1707520	1659570
Rv0293c	Rv0293c;MRA_0302	Rv0293c	Rv0293c	43934.9	42	10	30.75	0.000573394	0.000464037	538299	548464	514507	784342	784680	857859
Rv0294	Rv0294;MRA_0303	tam	tam	29232.5	6	1	3.83142	0.00211193	0.00203169	146864	150928	134641	97240	75029.6	65397.6
Rv0295c	Rv0295c;MRA_0304	Rv0295c	Rv0295c	29738.8	3	1	4.11985	0.000824742	0.00236035				707593	574850	804243
Rv0296c	Rv0296c;MRA_0305	Rv0296c	Rv0296c	51778.6	66	12	39.3548	0.000573394	0.000464037	1589050	1517340	1594070	5893830	6625900	6292950
Rv0298	Rv0298;MRA_0307	Rv0298	Rv0298	8094.23	12	1	17.3333	0.000573394	0.000464037	585515	370179	568015	2972820	2685110	2815880
Rv0299	Rv0299;MRA_0308	Rv0299	Rv0299	10388.2	6	1	10	0.00263296	0.00163332	399835	439026	411941	282766	262436	296832
Rv0300	Rv0300;MRA_0309	vapB2	vapB2	8052.35	3	1	12.3288	0.000824742	0.00236035				832017	881487	851738
Rv0301	Rv0301;MRA_0310	vapC2	vapC2	15678.1	12	4	30.4965	0.000449236	0.000464037				2118180	2115000	2099530
Rv0303	Rv0303;MRA_0312	Rv0303	Rv0303	32675.7	35	8	25.8278	0.000573394	0.000464037	981951	1309030	1132820	723869	724686	768606
Rv0306	Rv0306;MRA_0315	Rv0306	Rv0306	24829.9	7	2	9.86547	0.0133397	0.00126156		397228		60020.7	44270.7	55225.7
Rv0307c	Rv0307c;MRA_0316	Rv0307c	Rv0307c	17146	18	3	23.125	0.000573394	0.000464037	1551740	1741920	1479250	1454100	1112830	1183630
Rv0308	Rv0308;MRA_0317	Rv0308	Rv0308	25577.5	18	2	9.66387	0.000573394	0.000464037	752826	675466	732989	1209610	1081860	1125430
Rv0309	Rv0309;MRA_0318	Rv0309	Rv0309	22492.9	6	1	4.12844	0.0215201	0.0548143	263900	202167	137517	125754	136508	89367.6
Rv0310c	Rv0310c;MRA_0319	Rv0310c	Rv0310c	18174.5	10	1	4.90798	0.00110072	0.000464037	709943	733668	936904	1396400	1549710	1490200
Rv0311	Rv0311;MRA_0320	Rv0311	Rv0311	44575.3	21	5	13.2029	0.000573394	0.000464037	336951	314085	286615	1007280	1047670	1002920
Rv0312	Rv0312;MRA_0321	Rv0312	Rv0312	64108.6	5	2	5.16129	0.00211193	0.00126156	32378			46157.2	38068.1	41841.2
Rv0313	Rv0313;MRA_0322	Rv0313	Rv0313	13880.3	12	2	32.0312	0.000573394	0.000464037	649770	561578	656588	4327500	4242580	4344590
Rv0314c	Rv0314c;MRA_0323	Rv0314c	Rv0314c	22495.4	19	3	18.6364	0.000573394	0.000464037	2661800	2582440	2837280	523366	717456	745402
Rv0315	Rv0315;MRA_0324	Rv0315	Rv0315	32150.3	23	5	17.0068	0.000573394	0.000464037	1512900	1267060	1255840	1931360	1905280	1762630
Rv0316	Rv0316;MRA_0325	Rv0316	Rv0316	22295.8	6	1	5.88235	0.000573394	0.00163332	1021460	950515	786893	188414	259382	157483
Rv0317c	Rv0317c;MRA_0326	glpQ2	glpQ2	28250.8	18	3	13.6719	0.000573394	0.000464037	726019	575761	882370	362691	344176	341001
Rv0319	Rv0319;MRA_0328	pcp	pcp	23157	11	3	20.7207	0.00361011	0.000464037	221360	342057		1117340	1175000	1152690
Rv0321	Rv0321;MRA_0330	dcd	dcd	20801.8	9	2	13.6842	0.00865385	0.000881834	945041	860176	783331	875587	864426	879697
Rv0323c	Rv0323c;MRA_0332	Rv0323c	Rv0323c	24175.5	3	1	5.38117	0.00122951	0.00350467				23237.2	36431.6	35275
Rv0324	Rv0324;MRA_0333	Rv0324	Rv0324	24085.5	12	3	12.8319	0.0231503	0.000881834	1110860	1112050	683121	610862	612661	574115
Rv0328	Rv0328;MRA_0337	Rv0328	Rv0328	21343.3	6	2	12	0.000449236	0.000464037				285607	305620	282425
Rv0329c	Rv0329c;MRA_0338	Rv0329c	Rv0329c	21957.4	3	1	3.36538	0.00411523	0.0124247	81136.9	72307.2	94646.4
Rv0331	Rv0331;MRA_0340	Rv0331	Rv0331	40752.7	35	8	28.3505	0.000573394	0.000464037	358941	527768	418044	2146080	1976780	1969060
Rv0332	Rv0332;MRA_0341	Rv0332	Rv0332	28566.4	18	4	27.9693	0.0228898	0.000464037	228515	213111	277133	136550	137713	136264
Rv0333	Rv0333;MRA_0342	Rv0333	Rv0333	13038.5	21	3	29.0323	0.000573394	0.000464037	3771250	2860900	3446270	32599500	29512300	31011000
Rv0334	Rv0334;MRA_0343	rmlA	rmlA	31456.2	27	5	14.9306	0.000573394	0.000464037	1165080	1068710	940113	1217420	1073850	1073890
Rv0337c	Rv0337c;MRA_0346	aspC	aspC	47282.3	35	7	17.0163	0.000573394	0.000464037	745354	818440	639562	554105	501323	670181
Rv0338c	Rv0338c;MRA_0347	Rv0338c	Rv0338c	95418.4	42	6	6.23583	0.000573394	0.000464037	2279190	2348910	2113870	1695320	1571260	1597310
Rv0339c	Rv0339c;MRA_0348	Rv0339c	Rv0339c	87708.7	8	3	4.20673	0.000573394	0.00126156	1664950		1678330	259193	262833	348338
Rv0340	Rv0340;MRA_0349	Rv0340	Rv0340	18315.2	6	1	6.70391	0.00211193	0.00203169	100895	100388	104787	194178	209405	191939
Rv0341	Rv0341;MRA_0350	iniB	iniB	43885.2	6	1	1.67015	0.000573394	0.00126156	31892500	33258000	36330700
Rv0342	Rv0342;MRA_0351	iniA	iniA	70047.3	20	5	7.96875	0.000573394	0.000464037	693723	802042	733515	282118	286229	276820
Rv0343	Rv0343;MRA_0352	iniC	iniC	52951.4	19	5	10.7505	0.000573394	0.000464037	315181	325000	348152	164696	138123	132279
Rv0344c	Rv0344c;MRA_0353	lpqJ	lpqJ	19240.9	9	2	17.2043	0.000573394	0.000464037	1044620	1046620	799744	86011.3	78549.5	74757.3
Rv0347	Rv0347;MRA_0356	Rv0347	Rv0347	36529.4	39	8	31.4024	0.000573394	0.000464037	636905	607653	567496	1730230	2017950	1900190
Rv0348	Rv0348;MRA_0357	Rv0348	Rv0348	24215.4	19	4	23.0415	0.00309406	0.000464037	694244	837649	580744	957386	856317	839346
Rv0349	Rv0349;MRA_0358	Rv0349	Rv0349	24635	7	2	13.242	0.0303707	0.000464037	232162		176518	43198.2	42030	55966.8
Rv0350	Rv0350;MRA_0359	dnaK	dnaK	66795.2	279	43	66.08	0.000573394	0.000464037	75486600	73528400	66411100	260546000	287244000	293014000
Rv0351	Rv0351;MRA_0360	grpE	grpE	24464.7	50	9	31.9149	0.000573394	0.000464037	98101900	109505000	98444700	41670000	36778600	40416600
Rv0352	Rv0352;MRA_0361	dnaJ1	dnaJ1	41309.4	65	13	36.2025	0.000573394	0.000464037	5164540	5433570	4996980	5265210	5326440	5104390
Rv0353	Rv0353;MRA_0362	hspR	hspR	14090.3	8	2	19.0476	0.000449236	0.000881834				106787	89940.8	106186
Rv0356c	Rv0356c;MRA_0365	Rv0356c	Rv0356c	22843	23	5	20.0935	0.000573394	0.000464037	1213050	1679490	1098260	507367	529296	515929
Rv0357c	Rv0357c;MRA_0366	purA	purA	46786.8	64	12	35.4167	0.000573394	0.000464037	2731780	2656190	3040160	3029950	3253680	3333870
Rv0358	Rv0358;MRA_0367	Rv0358	Rv0358	23066.7	9	2	10.6977	0.00501504	0.000464037	87861.2	107127	106322	59176	59032.9	43139.8
Rv0360c	Rv0360c;MRA_0369	Rv0360c	Rv0360c	15261.4	19	4	36.5517	0.000573394	0.000464037	4621700	5596270	5820300	2763490	2927570	2554840
Rv0361	Rv0361;MRA_0370	Rv0361	Rv0361	29946.6	31	6	22.5455	0.000573394	0.000464037	6540120	7098310	7195820	1217140	1515670	1516020
Rv0362	Rv0362;MRA_0371	mgtE	mgtE	49249.7	9	2	4.56522	0.000573394	0.000464037	118097	118683	258980	125033	114788	64914.1
Rv0363c	Rv0363c;MRA_0372	fba	fba	36508.6	89	15	52.6163	0.000573394	0.000464037	12171400	12556200	12764100	47166300	49119700	49261200
Rv0364	Rv0364;MRA_0373	Rv0364	Rv0364	24453.2	20	4	12.7753	0.000573394	0.000464037	354527	355892	343395	128662	147578	142957
Rv0365c	Rv0365c;MRA_0374	Rv0365c	Rv0365c	41468.3	20	5	21.0106	0.00110072	0.000464037	375750	306550	419920	347678	381423	386795
Rv0367c	Rv0367c	Rv0367c	Rv0367c	13612.3	5	1	11.6279	0.000573394	0.00126156	110325		139142	148925	165678	196728
Rv0376c	Rv0376c;MRA_0385	Rv0376c	Rv0376c	39862.6	8	2	6.05263	0.00110072	0.000464037	48037.8	68715.3		101981	114552	91431.5
Rv0379	Rv0379;MRA_0387	secE2	secE2	7930.16	35	5	73.2394	0.000573394	0.000464037	27136000	29483800	17007000	3766100	4644670	4063070
Rv0380c	Rv0380c;MRA_0388	Rv0380c	Rv0380c	19843.6	9	2	14.2077	0.0058451	0.000464037	116430	117502	119647	278810	274879	221014
Rv0382c	Rv0382c;MRA_0390	pyrE	pyrE	18824.5	22	5	27.933	0.000573394	0.000464037	390904	365130	475321	712859	750364	786403
Rv0383c	Rv0383c;MRA_0391	Rv0383c	Rv0383c	31765.7	33	6	19.0141	0.000573394	0.000464037	1783090	1685510	1403680	936710	996729	874895
Rv0384c	Rv0384c;MRA_0392	clpB	clpB	92500.9	254	40	42.5708	0.000573394	0.000464037	8581860	7967830	8600740	18524000	18431400	18316600
Rv0385	Rv0385;MRA_0393	Rv0385	Rv0385	43209.4	9	3	7.4359	0.00678952	0.000881834	51402.5	47608	59300.5	85058.3	78567.8	85289.6
Rv0386	Rv0386;MRA_0394	Rv0386	Rv0386	116757	23	8	10.0461	0.0141044	0.000464037	292893	205235	299109	79936	84567.1	100217
Rv0389	Rv0389;MRA_0396	purT	purT	43610	26	6	20.7637	0.000573394	0.000464037	1540860	1331630	1142700	1540140	1467470	1580320
Rv0390	Rv0390;MRA_0397	Rv0390	Rv0390	15324.1	21	4	23.5714	0.000573394	0.000464037	5510650	6110740	5483530	7098290	6718930	6754540
Rv0391	Rv0391;MRA_0398	metZ	metZ	43309.5	83	14	38.1773	0.000573394	0.000464037	1537060	1482800	1606000	6767300	6949820	6720890
Rv0392c	Rv0392c;MRA_0399	ndhA	ndhA	50349.6	37	7	18.0851	0.000573394	0.000464037	1873870	2316570	2105210	743056	781371	653724
Rv0394c	Rv0394c;MRA_0401	Rv0394c	Rv0394c	25243	12	3	14.6444	0.000573394	0.000464037	1077750	855938	896064	704317	689364	739108
Rv0397A	Rv0397A	Rv0397A	Rv0397A	8468.93	5	1	14.6341	0.000573394	0.00126156	2056010	1854640	1448260	230869	158930
Rv0398c	Rv0398c;MRA_0404	Rv0398c	Rv0398c	21619.5	9	3	18.3099	0.000449236	0.000464037				350978	344063	318425
Rv0399c	Rv0399c;MRA_0405	lpqK	lpqK	44273	6	1	1.95599	0.00631988	0.00350467	502326	516538	490633	92798.6	88521.4	57911.2
Rv0400c	Rv0400c;MRA_0406	fadE7	fadE7	42261.7	62	11	31.3924	0.000573394	0.000464037	1371900	1524140	1151980	5305240	5335410	5252060
Rv0402c	Rv0402c;MRA_0408	mmpL1	mmpL1	104771	12	3	3.34029	0.000573394	0.000464037	137545	117860	96236.1	74204.7	54310.7	89452.9
Rv0403c	Rv0403c;MRA_0409	mmpS1	mmpS1	15224.7	3	1	5.6338	0.0161228	0.0211817				146975	113586	85563.1
Rv0404	Rv0404;MRA_0410	fadD30	fadD30	63807.9	27	6	16.0684	0.000573394	0.000464037	370082	259160	330584	228516	227798	235498
Rv0405	Rv0405;MRA_0411	pks6	pks6	147578	18	6	5.84879	0.000573394	0.000464037	155951	104866	106276	66698	62119.6	60359.2
Rv0406c	Rv0406c;MRA_0412	Rv0406c	Rv0406c	29184.6	18	4	14.3382	0.000573394	0.000464037	780650	700405	828990	1180950	1056160	1117860
Rv0407	Rv0407;MRA_0413	fgd1	fgd1	36921.1	44	8	27.9762	0.000573394	0.000464037	3291210	3367520	3231940	6000590	6243170	6966910
Rv0408	Rv0408;MRA_0414	pta	pta	72895.2	26	7	14.3478	0.000573394	0.000464037	8507630	7285580	2789140	1006260	1036510	1160050
Rv0409	Rv0409;MRA_0415	ackA	ackA	41282.4	23	5	16.6234	0.00361011	0.000464037	322410	324376	300287	331970	303635	345068
Rv0410c	Rv0410c;MRA_0416	pknG	pknG	81542.2	69	13	20.9333	0.000573394	0.000464037	1141170	1323080	1382340	805374	809425	878875
Rv0411c	Rv0411c;MRA_0417	glnH	glnH	35370.1	39	7	23.7805	0.000573394	0.000464037	953526	837328	804935	508388	511222	470755
Rv0412c	Rv0412c;MRA_0418	Rv0412c	Rv0412c	47048	30	6	17.9954	0.000573394	0.000464037	1645980	1299720	1347590	709052	890323	834929
Rv0414c	Rv0414c;MRA_0420	thiE	thiE	23203.5	35	8	37.3874	0.000573394	0.000464037	919999	942595	1049950	315373	293775	246769
Rv0415	Rv0415;MRA_0421	thiO	thiO	36499	22	5	15.8824	0.000573394	0.000464037	481173	386554	363808	490331	486429	454038
Rv0417	Rv0417;MRA_0423	thiG	thiG	25809.9	26	6	28.5714	0.000573394	0.000464037	434026	296803	362640	720992	735879	652719
Rv0418	Rv0418;MRA_0424	lpqL	lpqL	52006.7	74	14	34.8	0.000573394	0.000464037	2875180	2424670	2390410	3908360	3864610	3951930
Rv0419	Rv0419;MRA_0425	lpqM	lpqM	52913.6	15	3	7.83133	0.000573394	0.000464037	340959	337755	281759	406965	448672	479649
Rv0421c	Rv0421c;MRA_0427	Rv0421c	Rv0421c	21701.9	14	4	23.445	0.000573394	0.000464037	262193	203530	271967	1372870	1326500	1277720
Rv0422c	Rv0422c;MRA_0428	thiD	thiD	27474.7	5	2	9.0566	0.00112931	0.000881834		134189	107048	57012		67911
Rv0423c	Rv0423c;MRA_0429	thiC	thiC	59862.3	74	12	22.3035	0.000573394	0.000464037	2053230	2210660	1910360	6897740	7454610	7016580
Rv0425c	Rv0425c;MRA_0430	ctpH	ctpH	159738	14	3	2.2742	0.000573394	0.000464037	247345	277507	273763	281270	258038	286525
Rv0426c	Rv0426c;MRA_0431	Rv0426c	Rv0426c	13894.2	12	2	14.966	0.000573394	0.000464037	10064100	10203500	8999820	786333	861060	1032430
Rv0427c	Rv0427c;MRA_0432	xthA	xthA	32072.5	33	7	24.3986	0.000573394	0.000464037	804767	475509	405653	1085840	1033880	1054430
Rv0428c	Rv0428c;MRA_0433	Rv0428c	Rv0428c	32614.3	30	6	23.8411	0.000573394	0.000464037	508142	414967	644744	415324	361871	343973
Rv0429c	Rv0429c;MRA_0434	def	def	20902.9	9	3	26.9036	0.000449236	0.000464037				279665	290153	271317
Rv0430	Rv0430;MRA_0435	Rv0430	Rv0430	11687.6	12	3	22.549	0.0185014	0.000464037	62706	113199	88534.8	456782	497424	517978
Rv0431	Rv0431;MRA_0436	Rv0431	Rv0431	16869.4	18	3	23.7805	0.000573394	0.000464037	8117510	7214460	7321370	3193490	3024520	3539600
Rv0432	Rv0432;MRA_0437	sodC	sodC	23808.7	21	3	19.5833	0.000573394	0.000464037	32973500	35496800	33176400	19054000	17702600	17512900
Rv0433	Rv0433;MRA_0438	Rv0433	Rv0433	42241.5	40	7	24.2021	0.000573394	0.000464037	592085	666374	687668	1453650	1406580	1379220
Rv0434	Rv0434;MRA_0439	Rv0434	Rv0434	23714.6	3	1	7.8341	0.0180807	0.0309203	168514			43946		50080.7
Rv0435c	Rv0435c;MRA_0440	Rv0435c	Rv0435c	75278.7	33	8	13.8736	0.000573394	0.000464037	362217	329567	607974	653006	624989	644531
Rv0437c	Rv0437c;MRA_0442	psd	psd	24192.2	34	6	36.7965	0.000573394	0.000464037	2829980	2613850	2980010	3281660	3160640	3441110
Rv0438c	Rv0438c;MRA_0443	moeA2	moeA2	41953.3	3	1	2.96296	0.000824742	0.00163332				267469	250733	256190
Rv0439c	Rv0439c;MRA_0444	Rv0439c	Rv0439c	33614.3	24	6	32.4759	0.0104478	0.000464037	812210	747268	834465	750457	773600	782656
Rv0440	Rv0440;MRA_0445	groEL2	groEL2	56690.9	318	40	73.5185	0.000573394	0.000464037	367903000	343830000	346828000	351621000	370755000	372096000
Rv0441c	Rv0441c;MRA_0446	Rv0441c	Rv0441c	14968.1	18	3	22.5352	0.000573394	0.000464037	858870	827417	611903	353901	301532	283733
Rv0442c	Rv0442c;MRA_0447	PPE10	PPE10	47178.9	16	3	5.74949	0.000573394	0.000464037	1329710	1373570	1213560	50286.7	63852.2	73614.6
Rv0443	Rv0443;MRA_0448	Rv0443	Rv0443	18922.4	21	4	34.5029	0.000573394	0.000464037	2704010	2346680	2442760	4253000	3664160	4326370
Rv0444c	Rv0444c;MRA_0449	rskA	rskA	23847.3	32	5	27.5862	0.000573394	0.000464037	928511	1616180	1414930	571156	613995	626603
Rv0445c	Rv0445c;MRA_0450	sigK	sigK	20998.9	13	3	22.4599	0.000573394	0.000464037	1922170	1062790	2059210	423993	490985	491339
Rv0450c	Rv0450c;MRA_0455	mmpL4	mmpL4	105167	60	11	11.0651	0.000573394	0.000464037	2814430	2830210	2439800	635836	617648	619902
Rv0451c	Rv0451c;MRA_0456	mmpS4	mmpS4	15335.5	3	1	10	0.000824742	0.00126156				115674	110716	111849
Rv0452	Rv0452;MRA_0457	Rv0452	Rv0452	25289.3	5	2	11.8644	0.014245	0.000881834		92118.7		121093	109129	111383
Rv0455c	Rv0455c;MRA_0460	Rv0455c	Rv0455c	16603.9	9	2	14.1892	0.000449236	0.000464037				291833	302409	316372
Rv0456c	Rv0456c;MRA_0461	echA2	echA2	33050	9	2	6.57895	0.000573394	0.000464037	2171030	2032010	2056270	469569	481006	485958
Rv0457c	Rv0457c;MRA_0463	Rv0457c	Rv0457c	74428.8	81	19	33.4324	0.000573394	0.000464037	320158	390184	262960	1818620	1755230	1768650
Rv0458	Rv0458;MRA_0464	Rv0458	Rv0458	54539.2	35	8	21.1045	0.000573394	0.000464037	673543	1058020	754861	1806150	1697230	1672650
Rv0461	Rv0461;MRA_0467	Rv0461	Rv0461	18553.7	6	1	5.74713	0.000573394	0.00163332	99944.3	137535	133633	266296	243005	261543
Rv0462	Rv0462;MRA_0468	lpdC	lpdC	49171.3	122	20	55.6034	0.000573394	0.000464037	25048600	18227500	20762900	17509600	19145300	14965100
Rv0464c	Rv0464c;MRA_0470	Rv0464c	Rv0464c	21268.8	33	7	37.3684	0.000573394	0.000464037	2075230	2196940	1991460	4303880	4124930	4123470
Rv0465c	Rv0465c;MRA_0471	Rv0465c	Rv0465c	53004.5	12	4	8.43882	0.000449236	0.000464037				81698.6	77786.2	87385.3
Rv0466	Rv0466;MRA_0472	Rv0466	Rv0466	30117.6	43	7	32.197	0.000573394	0.000464037	727580	586509	739408	1155340	1369920	1487650
Rv0467	Rv0467;MRA_0473	icl1	icl1	47051	83	13	35.2804	0.000573394	0.000464037	6740730	7707410	7331320	34574400	32602300	33912900
Rv0468	Rv0468;MRA_0474	fadB2	fadB2	30660.6	59	10	46.8531	0.000573394	0.000464037	5536300	5290310	6070040	33405400	29157900	33109800
Rv0469	Rv0469;MRA_0475	umaA	umaA	33059.9	72	15	58.3916	0.000573394	0.000464037	2985170	2613060	2693080	4082120	4170900	3886150
Rv0470c	Rv0470c;MRA_0476	pcaA	pcaA	32991.9	49	8	31.3589	0.000573394	0.000464037	3482070	3456560	2470780	3812010	3894010	3787330
Rv0472c	Rv0472c;MRA_0479	Rv0472c	Rv0472c	26349.6	19	4	11.9658	0.000573394	0.000464037	354345	355489	410325	427868	410739	413243
Rv0473	Rv0473;MRA_0480	Rv0473	Rv0473	50521.3	47	12	28.2895	0.000573394	0.000464037	585260	481421	500238	477440	391709	430308
Rv0474	Rv0474;MRA_0481	Rv0474	Rv0474	15328.3	33	7	55	0.000573394	0.000464037	3465520	3395100	3550850	3661410	3731210	3731480
Rv0475	Rv0475;MRA_0482	hbhA	hbhA	21498.6	102	15	50.2513	0.000573394	0.000464037	270291000	297080000	316854000	65108700	63359700	68863200
Rv0476	Rv0476;MRA_0483	Rv0476	Rv0476	9130.13	7	1	8.04598	0.00495049	0.000464037		235813		2461460	2431810	2394680
Rv0478	Rv0478;MRA_0485	deoC	deoC	22000.4	7	2	8.92857	0.00416667	0.000881834			89877.2	146417	146551	130844
Rv0479c	Rv0479c;MRA_0486	Rv0479c	Rv0479c	36980.2	58	10	39.6552	0.000573394	0.000464037	7948480	4511650	4991700	4789140	4382390	5042140
Rv0480c	Rv0480c;MRA_0487	Rv0480c	Rv0480c	28959.2	44	10	41.0714	0.000573394	0.000464037	498355	384885	412193	1603000	1513820	1511750
Rv0481c	Rv0481c;MRA_0488	Rv0481c	Rv0481c	19027.7	9	2	17.2414	0.000449236	0.000464037				314555	327770	312536
Rv0482	Rv0482;MRA_0489	murB	murB	38485.3	32	8	28.9973	0.000573394	0.000464037	311009	324213	276701	723067	687777	701758
Rv0483	Rv0483;MRA_0490	lprQ	lprQ	47823.1	17	2	4.87805	0.000573394	0.000464037	956940	1001810	1025760	253074	240268	236143
Rv0484c	Rv0484c;MRA_0491	Rv0484c	Rv0484c	26380.2	32	7	45.4183	0.000573394	0.000464037	304682	330700	336048	1456330	1246260	1222410
Rv0485	Rv0485;MRA_0492	Rv0485	Rv0485	46031	36	9	25.3425	0.000573394	0.000464037	175754	112008	349888	628023	633028	628998
Rv0486	Rv0486;MRA_0493	mshA	mshA	50505.7	9	3	7.91667	0.000449236	0.000464037				38899.8	31730.9	37637.6
Rv0487	Rv0487;MRA_0494	Rv0487	Rv0487	20648.6	9	2	13.6612	0.000449236	0.000464037				92240.8	78469.7	102754
Rv0489	Rv0489;MRA_0496	gpm1	gpm1	27180	51	9	40.5622	0.000573394	0.000464037	1054970	1312720	1263290	6382600	5518190	6164530
Rv0490	Rv0490;MRA_0497	senX3	senX3	44757	21	4	9.26829	0.000573394	0.000464037	1083310	1044840	1091820	1718200	1563900	1659120
Rv0491	Rv0491;MRA_0498	regX3	regX3	24813.6	30	7	32.5991	0.000573394	0.000464037	87760.4	94936.1	46635.4	387136	379972	363696
Rv0492c	Rv0492c;MRA_0499	Rv0492c	Rv0492c	66118.8	32	9	16.3752	0.000573394	0.000464037	401067	685369	469232	316362	297762	273392
Rv0493c	Rv0493c;MRA_0500	Rv0493c	Rv0493c	35359.3	28	8	28.8754	0.130937	0.000464037	489419	595146	690278	441615	393109	418734
Rv0494	Rv0494;MRA_0501	Rv0494	Rv0494	25960.8	1	1	7.85124	0.0457184	0.0903657						20659.2
Rv0495c	Rv0495c;MRA_0502	Rv0495c	Rv0495c	32924.4	9	3	10.1351	0.00542406	0.000464037		46784.3		212826	178528	228217
Rv0496	Rv0496;MRA_0503	Rv0496	Rv0496	34807.8	21	5	13.7195	0.000573394	0.000464037	264662	257150	320688	241135	227853	233318
Rv0497	Rv0497;MRA_0504	Rv0497	Rv0497	33056.4	30	7	23.871	0.000573394	0.000464037	1398130	1451280	1683280	213373	233202	233572
Rv0498	Rv0498;MRA_0505	Rv0498	Rv0498	30397.8	7	3	13.9286	0.000449236	0.000464037				602673	665062	643835
Rv0500	Rv0500;MRA_0507	proC	proC	30135.8	27	4	14.2373	0.000573394	0.000464037	5232170	5317930	8167570	6223800	6319380	6513830
Rv0500A	Rv0500A;MRA_0508	Rv0500A	Rv0500A	8471.74	16	2	28.2051	0.000573394	0.000464037	1657480	2063660	2102880	658976	720253	738946
Rv0501	Rv0501;MRA_0509	galE2	galE2	40996.4	38	10	28.4574	0.000573394	0.000464037	1428230	1086590	1341940	876107	720567	783866
Rv0502	Rv0502;MRA_0510	Rv0502	Rv0502	39252.3	20	4	13.1285	0.000573394	0.000464037	277841	381220	275693	334813	336848	343035
Rv0503c	Rv0503c;MRA_0511	cmaA2	cmaA2	34624.4	57	10	38.4106	0.000573394	0.000464037	6006100	5255460	5793290	2202680	2532670	2604580
Rv0504c	Rv0504c;MRA_0512	Rv0504c	Rv0504c	18324	35	6	26.506	0.000573394	0.000464037	1660600	2129920	2007040	2059250	2087110	2132240
Rv0505c	Rv0505c;MRA_0513	serB1	serB1	39472.3	10	3	11.7962	0.0101302	0.000464037		50896.9		177436	154048	183172
Rv0508	Rv0508;MRA_0515A	Rv0508	Rv0508	10674.2	12	2	15.4639	0.000573394	0.000464037	3564890	1596390	1651790	708032	805686	1032290
Rv0509	Rv0509;MRA_0516	hemA	hemA	49293.7	17	5	13.6752	0.0582355	0.000464037	563355	324365	502376	445775	412783	406902
Rv0510	Rv0510;MRA_0517	hemC	hemC	31870.6	38	9	33.0097	0.000573394	0.000464037	542159	472243	589116	1114750	1036640	1089350
Rv0511	Rv0511;MRA_0518	hemD	hemD	58800.2	85	16	36.6372	0.000573394	0.000464037	2572410	2625740	2492210	4906580	4953370	5116870
Rv0512	Rv0512;MRA_0519	hemB	hemB	34835.7	32	9	24.6201	0.00309119	0.000464037	938880	1086810	959507	1771010	1809410	2011080
Rv0513	Rv0513;MRA_0520	Rv0513	Rv0513	19365.4	14	3	15.3846	0.000573394	0.000464037	3413080	3766830	3673330	1371970	1402640	1473220
Rv0516c	Rv0516c;MRA_0523	Rv0516c	Rv0516c	16951.5	19	3	22.7848	0.000573394	0.000464037	493939	343529	404879	206493	181472	190759
Rv0517	Rv0517;MRA_0524	Rv0517	Rv0517	48142.7	10	2	5.04587	0.000573394	0.000464037	179656	292501	284226	180147	195521	183703
Rv0518	Rv0518;MRA_0525	Rv0518	Rv0518	24568	9	3	19.0476	0.0158508	0.000464037			69784	363129	505987	307715
Rv0521	Rv0521;MRA_0528	Rv0521	Rv0521	11674.4	3	1	6.93069	0.00211193	0.00718065	1281780	1344060	1411720
Rv0523c	Rv0523c;MRA_0530	Rv0523c	Rv0523c	14791.2	29	6	48.0916	0.000573394	0.000464037	1886320	2060770	2348140	1648510	1648140	1514160
Rv0524	Rv0524;MRA_0531	hemL	hemL	47480.4	44	7	25.1082	0.000573394	0.000464037	6140750	6136580	7138640	11592200	11761500	12018600
Rv0525	Rv0525;MRA_0532	Rv0525	Rv0525	22176.3	31	8	55.4455	0.000573394	0.000464037	637603	622196	627398	886563	796260	777536
Rv0526	Rv0526;MRA_0533	Rv0526	Rv0526	23182.5	25	6	26.8519	0.000573394	0.000464037	1223640	1566230	1445810	582890	562162	638697
Rv0528	Rv0528;MRA_0535	Rv0528	Rv0528	57095.7	12	3	8.50662	0.00361011	0.000464037	183123	292933	295994	177409	139442	155268
Rv0529	Rv0529;MRA_0536	ccsA	ccsA	34999.3	2	1	4.32099	0.0278396	0.0593493				25689.7	24444.6
Rv0530	Rv0530;MRA_0537	Rv0530	Rv0530	42986.9	37	8	24.4444	0.000573394	0.000464037	1819430	1851690	1874440	1147800	1051210	1190340
Rv0530A	Rv0530A	Rv0530A	Rv0530A	6053.13	12	2	24.5283	0.000573394	0.000464037	6083260	6804180	6435880	1566730	1533600	1629590
Rv0531	Rv0531;MRA_0538	Rv0531	Rv0531	11400.6	9	2	20	0.00110072	0.000464037	6783000	7246070	7379370	839824	735440	776479
Rv0533c	Rv0533c;MRA_0540	fabH	fabH	34836.8	30	5	19.7015	0.000573394	0.000464037	773337	663242	757262	1375880	1346890	1462680
Rv0534c	Rv0534c;MRA_0541	menA	menA	29946.4	6	1	2.39726	0.00211193	0.00236035	912602	622079	889213	872347	772316	817839
Rv0535	Rv0535;MRA_0542	pnp	pnp	27927.9	7	3	25.3788	0.000449236	0.000464037				459785	332765	344434
Rv0536	Rv0536;MRA_0543	galE3	galE3	36183.4	23	5	20.2312	0.00361011	0.000464037	664729	589301	569075	290764	273187	324251
Rv0537c	Rv0537c;MRA_0544	Rv0537c	Rv0537c	50134.9	9	2	5.03145	0.000573394	0.000464037	389364	383120	495694	453057	371488	401680
Rv0538	Rv0538;MRA_0545	Rv0538	Rv0538	55040.7	16	3	6.75182	0.000573394	0.000464037	3307990	2947900	2017540	3165960	3147720	2800410
Rv0539	Rv0539;MRA_0546	Rv0539	Rv0539	22335.9	16	4	18.5714	0.000573394	0.000464037	6019110	4217200	2908670	4928820	6195290	5379400
Rv0543c	Rv0543c;MRA_0550	Rv0543c	Rv0543c	11243.9	13	3	28	0.000573394	0.000464037	1061290	2271740	1473960	1542360	1417190	1376770
Rv0545c	Rv0545c;MRA_0552	pitA	pitA	42677.2	3	1	2.15827	0.000824742	0.00236035				185796	205266	177160
Rv0546c	Rv0546c;MRA_0553	Rv0546c	Rv0546c	14310.4	15	3	25.7812	0.000573394	0.000464037	577634	577879	564829	1658360	1507300	1675180
Rv0547c	Rv0547c;MRA_0554	Rv0547c	Rv0547c	31799.1	24	5	18.3673	0.000573394	0.000464037	1445250	1638170	1673090	1128180	1086660	1220380
Rv0548c	Rv0548c;MRA_0555	menB	menB	34621.2	54	11	42.3567	0.000573394	0.000464037	900684	713024	990086	3092520	3205130	3283670
Rv0549c	Rv0549c;MRA_0556	vapC3	vapC3	14631.9	3	1	12.4088	0.000824742	0.00163332				185319	185838	169122
Rv0550c	Rv0550c;MRA_0557	vapB3	vapB3	9489.85	25	3	32.9545	0.000573394	0.000464037	2699000	2813650	2249340	2996030	3230680	3082720
Rv0551c	Rv0551c;MRA_0558	fadD8	fadD8	61030.3	20	5	10.8581	0.000573394	0.000464037	433972	445205	465582	1026070	1090390	1059440
Rv0552	Rv0552;MRA_0559	Rv0552	Rv0552	57304.5	31	8	17.7903	0.000573394	0.000464037	606193	620439	631952	1991810	2110100	1998300
Rv0553	Rv0553;MRA_0560	menC	menC	33907.5	4	1	2.76074	0.00825243	0.00350467		16172.1		73513.1	85483.6	71727.8
Rv0554	Rv0554;MRA_0561	bpoC	bpoC	28313.6	17	3	10.687	0.000573394	0.000464037	1153890	1481030	982215	1287430	1113340	1283570
Rv0555	Rv0555;MRA_0562	menD	menD	57768.3	39	10	25.8123	0.000573394	0.000464037	467484	554181	624058	832102	787927	849276
Rv0556	Rv0556;MRA_0563	Rv0556	Rv0556	18689.1	7	2	6.43275	0.0255009	0.00126156		21077.8	159717	49712.3	73711.9	87363.6
Rv0558	Rv0558;MRA_0565	menH	menH	25263.1	18	4	19.6581	0.000449236	0.000464037				351130	336908	340414
Rv0559c	Rv0559c;MRA_0566	Rv0559c	Rv0559c	12080.8	3	1	13.3929	0.000824742	0.00126156				162987	139950	175678
Rv0560c	Rv0560c;MRA_0567	Rv0560c	Rv0560c	25909.5	16	3	19.0871	0.000573394	0.000464037	628631	458757	504527	826056	789177	844950
Rv0561c	Rv0561c;MRA_0568	Rv0561c	Rv0561c	43802.2	5	2	6.61765	0.000449236	0.00126156				54927.7	45362	53130
Rv0562	Rv0562;MRA_0569	grcC1	grcC1	35492.5	49	11	35.5224	0.000573394	0.000464037	568476	763180	746659	1293560	1375300	1361790
Rv0563	Rv0563;MRA_0570	htpX	htpX	30646.1	9	3	17.8322	0.000449236	0.000464037				324585	312098	296257
Rv0564c	Rv0564c;MRA_0571	gpdA1	gpdA1	36117.6	26	5	19.9413	0.000573394	0.000464037	220753	179015	190332	382149	393675	393951
Rv0565c	Rv0565c;MRA_0572	Rv0565c	Rv0565c	54490.2	23	5	13.1687	0.000573394	0.000464037	198720	109796	157314	311737	319875	361636
Rv0566c	Rv0566c;MRA_0573	Rv0566c	Rv0566c	18041.6	47	8	44.1718	0.000573394	0.000464037	6068720	5975160	5200650	2181580	2120000	2286140
Rv0567	Rv0567;MRA_0574	Rv0567	Rv0567	37075.7	22	5	16.8142	0.00110072	0.000464037	196690	219547	268292	274464	261937	241793
Rv0568	Rv0568;MRA_0575	cyp135B1	cyp135B1	50651.9	23	7	16.9492	0.0354809	0.000464037	837439	893328	677941	868918	861264	938856
Rv0569	Rv0569;MRA_0576	Rv0569	Rv0569	9486.74	35	5	77.2727	0.000573394	0.000464037	80443200	73253600	55408000	30756600	29412600	28062900
Rv0570	Rv0570;MRA_0577	nrdZ	nrdZ	74453.8	73	19	33.237	0.000573394	0.000464037	504807	440858	327488	685022	694858	712769
Rv0571c	Rv0571c;MRA_0578	Rv0571c	Rv0571c	46619.6	42	10	30.2483	0.000573394	0.000464037	489399	506011	474368	806876	818421	846935
Rv0573c	Rv0573c;MRA_0580	pncB2	pncB2	50473	9	3	7.5594	0.000449236	0.000464037				114136	104701	103738
Rv0574c	Rv0574c;MRA_0581	Rv0574c	Rv0574c	41479.5	3	1	2.10526	0.0222222	0.0314989				17042.5	13743.5	18837.3
Rv0575c	Rv0575c;MRA_0582	Rv0575c	Rv0575c	43330.5	2	1	2.31959	0.00243112	0.00575816					754625	743502
Rv0576	Rv0576;MRA_0583	Rv0576	Rv0576	46372.1	30	5	17.5115	0.000573394	0.000464037	1688540	1518680	1777220	2171210	2039300	2415950
Rv0577	Rv0577;MRA_0584	TB27.3	TB27.3	27307	22	4	29.8851	0.000573394	0.000464037	2014680	2326720	2316010	6597560	6216390	5709070
Rv0578c	Rv0578c;MRA_0585	PE_PGRS7	PE_PGRS7	105926	2	1	1.68453	0.0197869	0.0240474				2379.48	2151.13
Rv0580c	Rv0580c;MRA_0587	Rv0580c	Rv0580c	17998.9	58	6	35.5828	0.000573394	0.000464037	11563000	12380300	12943400	8030090	8954200	7564680
Rv0581	Rv0581;MRA_0588	vapB26	vapB26	7536.69	18	3	47.8873	0.000573394	0.000464037	1909280	2047540	2206370	362311	332400	430437
Rv0582	Rv0582	vapC26	vapC26	14435.6	9	2	18.5185	0.00110072	0.000464037	155411	200450	150308	357942	401037	395420
Rv0583c	Rv0583c;MRA_0590	lpqN	lpqN	23646.6	30	5	35.9649	0.000573394	0.000464037	52212300	48135100	49151000	6905010	5806860	5898320
Rv0586	Rv0586;MRA_0593	mce2R	mce2R	26473.5	23	5	25	0.000573394	0.000464037	415988	447703	416912	266631	278692	259027
Rv0587	Rv0587;MRA_0594	yrbE2A	yrbE2A	27291.5	3	1	5.66038	0.0089914	0.0182699				543968	589617	570532
Rv0594	Rv0594;MRA_0602	mce2F	mce2F	54158.8	3	1	1.35659	0.0305709	0.0640114				39743.8	45471.7	41044.1
Rv0595c	Rv0595c;MRA_0603	vapC4	vapC4	14044.2	3	1	10.7692	0.000824742	0.00236035				128651	116750	120074
Rv0596c	Rv0596c;MRA_0604	vapB4	vapB4	9645.12	7	2	28.2353	0.00458716	0.00313357	486863	574489	653064	77710.5	49328.4	55109.4
Rv0597c	Rv0597c;MRA_0605	Rv0597c	Rv0597c	44658.7	26	7	24.8175	0.000573394	0.000464037	267399	321376	292384	222058	218572	268461
Rv0598c	Rv0598c;MRA_0606	vapC27	vapC27	14750.3	9	2	20.438	0.00501504	0.000464037	262044	373294	382821	733791	889096	705599
Rv0599c	Rv0599c;MRA_0607	vapB27	vapB27	8176.44	24	3	44.8718	0.000573394	0.000464037	3482460	3110440	3314400	1652010	1994120	1626110
Rv0608	Rv0608;MRA_0615	vapB28	vapB28	8777.14	6	1	14.8148	0.000573394	0.00163332	281069	270671	393685	129387	123919	133251
Rv0609	Rv0609;MRA_0616	vapC28	vapC28	14465.3	12	3	32.3308	0.00361011	0.000464037	265526	318587	241825	401345	426719	401897
Rv0613c	Rv0613c;MRA_0622	Rv0613c	Rv0613c	92686.4	98	22	29.5906	0.000573394	0.000464037	1391880	1362090	1308420	2386320	2334260	2574000
Rv0616A	Rv0616A	vapB29	vapB29	8127.23	12	1	24	0.000573394	0.000464037	5848620	4371340	6212260	794413	880753	793331
Rv0617	Rv0617;MRA_0626	vapC29	vapC29	13901.8	9	2	17.2932	0.000573394	0.000464037	1421110	1360760	1502390	211136	207469	201915
Rv0623	Rv0623;MRA_0632	vapB30	vapB30	9103.61	11	2	30.9524	0.0058451	0.000464037	736232	798604	797722	110225	108936	158178
Rv0624	Rv0624;MRA_0633	vapC30	vapC30	14214.1	6	2	18.3206	0.000449236	0.000881834				61000.6	75573.4	69578
Rv0625c	Rv0625c;MRA_0634	Rv0625c	Rv0625c	25176.3	3	1	7.31707	0.0219033	0.0314989				47332	38670.2	48384.2
Rv0626	Rv0626;MRA_0635	vapB5	vapB5	9456.9	9	3	47.6744	0.000449236	0.000464037				188254	176580	201458
Rv0627	Rv0627;MRA_0636	vapC5	vapC5	14340.5	11	4	34.8148	0.000449236	0.000464037				248243	211098	281603
Rv0629c	Rv0629c;MRA_0638	recD	recD	61679.2	27	8	17.2174	0.00309406	0.000464037	93015.8	80864.8	83522.4	230006	196522	213295
Rv0630c	Rv0630c;MRA_0639	recB	recB	118688	30	10	11.5174	0.0147348	0.000464037	81883.5	42666.6	48900.3	129160	110326	127098
Rv0631c	Rv0631c;MRA_0640	recC	recC	119466	35	8	9.57156	0.000573394	0.000464037	388871	516304	519610	351401	393557	365899
Rv0632c	Rv0632c;MRA_0641	echA3	echA3	24319.1	46	6	22.5108	0.000573394	0.000464037	4271110	4599500	4338580	4798590	4520920	4707520
Rv0633c	Rv0633c;MRA_0642	Rv0633c	Rv0633c	32225.9	17	4	16.8459	0.000573394	0.000464037	577725	584154	235134	182550	149400	136699
Rv0634A	Rv0634A;MRA_0644	Rv0634A	Rv0634A	9372.5	29	3	25.3012	0.000573394	0.000464037	8484540	10630800	10053700	1987670	4549790	1544550
Rv0634B	Rv0634B;MRA_0645	rpmG2	rpmG2	6459.54	12	2	32.7273	0.000573394	0.000464037	1804850	2306480	2303290	598029	739765	647460
Rv0634c	Rv0634c;MRA_0643	Rv0634c	Rv0634c	25860.3	30	5	22.7848	0.000573394	0.000464037	302154	482887	477228	2190060	2146440	2829680
Rv0635	Rv0635;MRA_0646	hadA	hadA	17412.6	40	8	59.4937	0.000573394	0.000464037	1224650	1216390	1171780	6443220	6683190	6213240
Rv0636	Rv0636;MRA_0647	hadB	hadB	14898.1	35	6	47.1831	0.000573394	0.000464037	19988600	16118400	17976200	19280900	19529000	15941400
Rv0637	Rv0637;MRA_0648	hadC	hadC	18893.8	18	4	21.6867	0.000449236	0.000464037				3363320	3790290	3752230
Rv0639	Rv0639;MRA_0650	nusG	nusG	25378.7	67	11	48.3193	0.000573394	0.000464037	17288700	17801400	19745400	23762100	24060000	22721300
Rv0640	Rv0640;MRA_0651	rplK	rplK	14967.4	44	5	29.5775	0.000573394	0.000464037	9176930	8193320	8032110	7246490	7077240	6419840
Rv0641	Rv0641;MRA_0652	rplA	rplA	24720.5	49	7	40	0.000573394	0.000464037	3184940	3032510	3288210	6167190	6006710	6294180
Rv0642c	Rv0642c;MRA_0653	mmaA4	mmaA4	34634.8	59	12	50.4983	0.000573394	0.000464037	4644590	3050940	2996360	3842780	3841850	4128430
Rv0643c	Rv0643c;Rv3392c;MRA_0654;MRA_3431	mmaA3	mmaA3	33227.1	50	10	42.3208	0.000573394	0.000464037	1195270	745203	634465	1316520	1272680	1282590
Rv0644c	Rv0644c;MRA_0655	mmaA2	mmaA2	32688.6	57	10	44.5993	0.000573394	0.000464037	1984900	1886110	2254190	3581440	3750250	3479420
Rv0645c	Rv0645c;MRA_0656	mmaA1	mmaA1	33113.8	21	6	19.9301	0.000573394	0.000464037	2118690	1716400	2360490	653481	584370	775598
Rv0646c	Rv0646c;MRA_0657	lipG	lipG	32895.2	15	5	19.2691	0.000573394	0.000464037	753731	715040	852841	739037	833400	795378
Rv0647c	Rv0647c;MRA_0658	Rv0647c	Rv0647c	54788.4	66	14	32.9918	0.000573394	0.000464037	1107670	1108270	1060510	1721070	1718310	1930150
Rv0650	Rv0650;MRA_0661	Rv0650	Rv0650	29233.9	6	1	2.64901	0.0054001	0.00126156	180297	183668	213853	433969	439496	422967
Rv0651	Rv0651;MRA_0662	rplJ	rplJ	18442.4	35	6	34.2697	0.000573394	0.000464037	4795700	3658790	3450530	19062900	18242600	19587700
Rv0652	Rv0652;MRA_0663	rplL	rplL	13404.5	93	11	52.3077	0.000573394	0.000464037	153569000	174253000	151924000	96716700	111352000	97672800
Rv0653c	Rv0653c;MRA_0664	Rv0653c	Rv0653c	24691.4	3	1	5.19481	0.00590551	0.0138733				66194	61580.3	64707.8
Rv0654	Rv0654;MRA_0665	Rv0654	Rv0654	54908.3	71	13	32.5349	0.000573394	0.000464037	1108210	1179500	812570	1826750	1848810	1893200
Rv0655	Rv0655;MRA_0666	mkl	mkl	39326.5	35	7	25.9053	0.000573394	0.000464037	3627600	3777110	4173760	502996	421871	423124
Rv0659c	Rv0659c;MRA_0669	mazF2	mazF2	11284.2	6	2	24.5098	0.000824742	0.000881834				132693	137516	124022
Rv0660c	Rv0660c;MRA_0670	mazE2	mazE2	9133.06	6	1	17.284	0.000449236	0.000464037				581981	517491	437308
Rv0662c	Rv0662c;MRA_0672	vapB7	vapB7	9415.06	5	1	8.33333	0.034142	0.077167		894345	1077280	2423780	2278510	2619140
Rv0663	Rv0663;MRA_0673	atsD	atsD	86092.2	4	2	2.5413	0.0360919	0.00575816				27711.8	25021.8	26800.6
Rv0667	Rv0667;MRA_0676	rpoB	rpoB	129183	264	40	32.6792	0.000573394	0.000464037	11919200	12318200	12129700	29841900	30208200	30057700
Rv0668	Rv0668;MRA_0677	rpoC	rpoC	146702	380	60	40.8055	0.000573394	0.000464037	12303300	12136500	11892000	21042200	20793000	20576600
Rv0669c	Rv0669c;MRA_0679	Rv0669c	Rv0669c	69454.8	49	9	15.8556	0.000573394	0.000464037	1049710	1284190	1093510	1021460	938053	1058630
Rv0670	Rv0670;MRA_0680	end	end	26777.3	62	9	34.9206	0.000573394	0.000464037	15598400	15909100	15970200	12530000	11594100	12864100
Rv0672	Rv0672;MRA_0682	fadE8	fadE8	58499	55	10	24.1697	0.000573394	0.000464037	703270	998925	807869	3067370	3009070	3022990
Rv0673	Rv0673;MRA_0683	echA4	echA4	33505.3	6	1	5.76923	0.000449236	0.000881834				111129	137273	117431
Rv0675	Rv0675;MRA_0685	echA5	echA5	27405.6	48	8	38.7833	0.000573394	0.000464037	1599210	1665060	1916750	3704140	3812330	3662530
Rv0676c	Rv0676c;MRA_0686	mmpL5	mmpL5	104750	52	8	10.6846	0.000573394	0.000464037	706082	841155	780177	526017	555518	544567
Rv0677c	Rv0677c;MRA_0687	mmpS5	mmpS5	15212.7	12	3	27.4648	0.00911271	0.000464037	458633	564787	548545	304632	289265	297877
Rv0678	Rv0678;MRA_0687A	Rv0678	Rv0678	18310.8	12	5	41.8182	0.000449236	0.000464037				1059900	864128	1007760
Rv0679c	Rv0679c;MRA_0688	Rv0679c	Rv0679c	16518.6	13	3	21.8182	0.000573394	0.000464037	16024200	16148500	15905400	549384	543811	554171
Rv0681	Rv0681;MRA_0690	Rv0681	Rv0681	21194.2	6	2	15.8163	0.000449236	0.000464037				130495	131242	118491
Rv0683	Rv0683;MRA_0692	rpsG	rpsG	17564.4	64	9	60.8974	0.000573394	0.000464037	3898930	3881670	4151500	5975880	5850240	5968520
Rv0684	Rv0684;MRA_0693	fusA1	fusA1	77134.9	130	24	38.9444	0.000573394	0.000464037	6742480	6211410	6577780	14396900	14361600	15082800
Rv0685	Rv0685;MRA_0694	tuf	tuf	43525.7	183	22	63.3838	0.000573394	0.000464037	74691100	68831300	73426100	117798000	132207000	115830000
Rv0686	Rv0686;MRA_0695	Rv0686	Rv0686	28507.3	49	9	40.7547	0.000573394	0.000464037	3541430	3383140	3545320	2544740	2415210	2046580
Rv0687	Rv0687;MRA_0696	Rv0687	Rv0687	28960	12	3	12.7273	0.00110072	0.000464037	234314	247683	248218	937636	850981	1012570
Rv0688	Rv0688;MRA_0697	Rv0688	Rv0688	42982	67	11	33.0049	0.000573394	0.000464037	1367990	1565580	1439680	4492540	4575240	4502000
Rv0690c	Rv0690c;MRA_0699	Rv0690c	Rv0690c	38062.6	6	2	7.16332	0.000449236	0.000881834				187865	244410	227545
Rv0691c	Rv0691c;MRA_0700	Rv0691c	Rv0691c	22228.5	3	1	8.08081	0.00241643	0.00575816				234436	202754	242478
Rv0693	Rv0693;MRA_0701	pqqE	pqqE	42412.7	9	3	7.41688	0.0058451	0.000464037	255392			117221	131087	134783
Rv0694	Rv0694;MRA_0702	lldD1	lldD1	42093.4	12	3	8.33333	0.00110072	0.000464037	379678	372859	435913	266436	298818	249836
Rv0696	Rv0696;MRA_0704	Rv0696	Rv0696	50631	11	2	4.68085	0.000573394	0.000464037	470887	400274	511768	23686.2	22557.9	31329.1
Rv0700	Rv0700;MRA_0708	rpsJ	rpsJ	11363.3	62	8	64.3564	0.000573394	0.000464037	20416100	22487900	23073500	4108270	4408810	4606880
Rv0701	Rv0701;MRA_0709	rplC	rplC	23054.5	43	10	41.4747	0.000573394	0.000464037	2141460	2237840	2324750	1478020	1618370	1390350
Rv0702	Rv0702;MRA_0710	rplD	rplD	23707	35	6	31.3901	0.000573394	0.000464037	1762400	1729260	1726210	2112470	2068770	2126230
Rv0703	Rv0703;MRA_0711	rplW	rplW	10921.8	30	5	50	0.000573394	0.000464037	4137840	4691680	4200100	2826800	2500430	2936360
Rv0704	Rv0704;MRA_0712	rplB	rplB	30540.9	55	9	34.2857	0.000573394	0.000464037	1911710	1868570	1985180	3228460	2952760	2894680
Rv0705	Rv0705;MRA_0713	rpsS	rpsS	10767.5	25	4	39.7849	0.000573394	0.000464037	31017500	31263700	32785200	1794940	1987050	1863670
Rv0706	Rv0706;MRA_0714	rplV	rplV	20344.6	42	7	27.4112	0.000573394	0.000464037	10026100	8871550	9962280	5644700	5088110	5421100
Rv0707	Rv0707;MRA_0715	rpsC	rpsC	29952.1	62	11	39.781	0.000573394	0.000464037	10136400	11104700	13086100	14904700	14851800	15621300
Rv0708	Rv0708;MRA_0716	rplP	rplP	15656.3	26	5	55.0725	0.000573394	0.000464037	638821	1122090	1043640	4336730	4686140	2633700
Rv0709	Rv0709;MRA_0717	rpmC	rpmC	8823.07	67	8	61.039	0.000573394	0.000464037	10310900	10936900	11269100	16111400	15027600	15503200
Rv0710	Rv0710;MRA_0718	rpsQ	rpsQ	14804.4	48	5	28.6765	0.000573394	0.000464037	25109100	20903500	20637800	5038140	5389880	5253320
Rv0711	Rv0711;MRA_0719	atsA	atsA	86179.3	38	10	16.3914	0.00469484	0.000464037	75705.2	39816.9		1779380	1603210	1727330
Rv0712	Rv0712;MRA_0720	Rv0712	Rv0712	32676	35	7	29.7659	0.000573394	0.000464037	178048	122212	125655	719640	745203	724413
Rv0713	Rv0713;MRA_0721	Rv0713	Rv0713	33889.3	22	4	16.9329	0.000573394	0.000464037	155636	171419	186856	292502	260503	272693
Rv0714	Rv0714;MRA_0722	rplN	rplN	13359.6	34	4	31.9672	0.000573394	0.000464037	5396800	4571830	4428040	2144720	2003520	2294060
Rv0715	Rv0715;MRA_0723	rplX	rplX	11439.2	35	3	24.7619	0.000573394	0.000464037	62334500	56281100	51643200	4037230	3974230	4430600
Rv0716	Rv0716;MRA_0724	rplE	rplE	20983.3	22	5	24.5989	0.000573394	0.000464037	6581110	6928180	5952970	2746040	2673670	3130950
Rv0718	Rv0718;MRA_0726	rpsH	rpsH	14375.6	26	5	48.4848	0.000573394	0.000464037	1595560	1599320	1648310	4418610	4766160	4487120
Rv0719	Rv0719;MRA_0727	rplF	rplF	19341.4	41	7	39.6648	0.000573394	0.000464037	1326840	1261520	1548280	4726420	5092910	5401470
Rv0720	Rv0720;MRA_0728	rplR	rplR	13148.1	29	3	22.9508	0.000573394	0.000464037	24172300	21113900	26077000	10338900	10809100	11533000
Rv0721	Rv0721;MRA_0729	rpsE	rpsE	22852.3	50	8	50	0.000573394	0.000464037	5602160	4511260	6017960	1974140	1783530	2111800
Rv0722	Rv0722;MRA_0730	rpmD	rpmD	7310.55	16	3	32.3077	0.00415677	0.000464037	262751	232789	365662	624013	524298	618147
Rv0723	Rv0723;MRA_0731	rplO	rplO	15465	38	4	28.7671	0.000573394	0.000464037	12983200	13219400	12669700	4451880	3743350	4427850
Rv0724	Rv0724;MRA_0732	sppA	sppA	65900.4	103	21	43.0177	0.000573394	0.000464037	2252600	2216240	2422330	4451040	4287670	4760030
Rv0726c	Rv0726c;MRA_0734	Rv0726c	Rv0726c	40840.4	27	7	22.8883	0.0118092	0.000464037	425299	519739	128853	351938	369418	357530
Rv0727c	Rv0727c;MRA_0735	fucA	fucA	23030.5	9	2	12.3853	0.00312826	0.000464037	274605	321437	334774	173538	174627	180541
Rv0730	Rv0730;MRA_0738	Rv0730	Rv0730	25944.3	49	8	25.6198	0.000573394	0.000464037	5756480	4689190	5946540	2896280	2700950	2778260
Rv0731c	Rv0731c;MRA_0739	Rv0731c	Rv0731c	34914.4	67	13	44.3396	0.000573394	0.000464037	2055300	1870230	1983220	8120250	8271560	7536660
Rv0732	Rv0732;MRA_0740	secY	secY	47543.5	21	3	6.34921	0.000573394	0.000464037	3284590	3734570	3630560	1301130	1318530	1223820
Rv0733	Rv0733;MRA_0741	adk	adk	20057	105	13	68.5083	0.000573394	0.000464037	77420400	78802200	80329000	41266500	45046600	44398200
Rv0734	Rv0734;MRA_0742	mapA	mapA	27241.1	30	6	31.9549	0.00366748	0.000464037	379318	318358	302858	395010	410854	415173
Rv0735	Rv0735;MRA_0743	sigL	sigL	19470.2	3	1	10.1695	0.000824742	0.00236035				16363.4	26393	32935
Rv0737	Rv0737;MRA_0746	Rv0737	Rv0737	18010.6	9	2	11.5152	0.00211193	0.000464037	195261	243744	242450	153045	153092	175524
Rv0738	Rv0738;MRA_0747	Rv0738	Rv0738	19079.8	39	5	32.967	0.000573394	0.000464037	2314160	2197230	2710130	1916930	1669990	1645600
Rv0740	Rv0740;MRA_0749	Rv0740	Rv0740	19416.1	15	3	19.4286	0.000573394	0.000464037	820710	785713	922975	918653	1182590	1049410
Rv0743c	Rv0743c;MRA_0752	Rv0743c	Rv0743c	20106.8	19	5	28.1081	0.0118577	0.000464037	1325590	1509070		548233	525556	562453
Rv0744c	Rv0744c;MRA_0753	Rv0744c	Rv0744c	19392.2	6	1	10.7143	0.0054001	0.00313357	39600.9	44751.4	67552.7	50909.7	56581.1	52977.5
Rv0748	Rv0748;MRA_0756	vapB31	vapB31	9078.34	28	5	65.8824	0.000573394	0.000464037	2234820	2701580	2621540	287005	332984	331371
Rv0751c	Rv0751c;MRA_0760	mmsB	mmsB	29643.2	12	4	22.449	0.000449236	0.000464037				266815	265341	255347
Rv0752c	Rv0752c;MRA_0761	fadE9	fadE9	41415.5	37	8	27.4359	0.000573394	0.000464037	201998	217458	224020	846843	843005	867252
Rv0753c	Rv0753c;MRA_0762	mmsA	mmsA	54418.2	72	15	39.4118	0.000573394	0.000464037	914177	675387	924949	5461890	5159400	5390740
Rv0756c	Rv0756c;MRA_0766	Rv0756c	Rv0756c	24848.7	15	3	16.5975	0.000573394	0.000464037	2221130	1439380	1519460	683015	616391	943992
Rv0757	Rv0757;MRA_0767	phoP	phoP	27477.7	24	6	37.6518	0.00110072	0.000464037	1610180	1599510	1457550	1271900	1425070	1306170
Rv0758	Rv0758;MRA_0768	phoR	phoR	51980.9	19	4	9.48454	0.000573394	0.000464037	1167820	1118550	1386070	289243	275997	321873
Rv0759c	Rv0759c;MRA_0769	Rv0759c	Rv0759c	11890.8	16	4	43.6364	0.000573394	0.000464037	113169	108026	102206	298781	283111	251160
Rv0760c	Rv0760c;MRA_0770	Rv0760c	Rv0760c	15206.1	9	2	18.705	0.000449236	0.000464037				168421	179854	185596
Rv0761c	Rv0761c;MRA_0771	adhB	adhB	39679.8	42	8	30.4	0.000573394	0.000464037	3275880	2963580	2551780	10332700	10833500	9541620
Rv0762c	Rv0762c;MRA_0771A	Rv0762c	Rv0762c	20546.1	3	1	4.97238	0.000824742	0.00236035				214170	219911	270809
Rv0763c	Rv0763c;MRA_0772	Rv0763c	Rv0763c	7644.78	10	1	23.5294	0.000573394	0.000881834	64384.6	64996.9	90139.6	46791.2	52151.4	49391.4
Rv0765c	Rv0765c;MRA_0774	Rv0765c	Rv0765c	29028.5	7	3	16.7273	0.000449236	0.000464037				116927	109176	104536
Rv0766c	Rv0766c;MRA_0775	cyp123	cyp123	45385.9	3	1	2.48756	0.000824742	0.00236035				37235.8	32550	26124.8
Rv0768	Rv0768;MRA_0777	aldA	aldA	51148.3	18	5	11.4519	0.000449236	0.000464037				374384	368727	370319
Rv0769	Rv0769;MRA_0778	Rv0769	Rv0769	25929.9	30	6	36.2903	0.000573394	0.000464037	1244320	1561860	1321560	1289070	1197780	1222210
Rv0771	Rv0771;MRA_0780	Rv0771	Rv0771	16037.4	7	1	6.25	0.0140911	0.000464037			442758	201701	191120	225053
Rv0772	Rv0772;MRA_0781	purD	purD	43440.9	78	16	49.0521	0.000573394	0.000464037	1336180	1347040	1673650	2187840	2204600	2244280
Rv0773c	Rv0773c;MRA_0782	ggtA	ggtA	54557.3	29	8	19.3359	0.000573394	0.000464037	156176	134139	127741	671307	656407	624324
Rv0774c	Rv0774c;MRA_0783	Rv0774c	Rv0774c	30618.2	3	1	4.62046	0.000824742	0.00126156				142684	118135	147092
Rv0777	Rv0777;MRA_0786	purB	purB	50972.8	51	11	29.0254	0.000573394	0.000464037	770503	803927	697065	1693900	1745680	1701930
Rv0778	Rv0778;MRA_0787	cyp126	cyp126	45918.4	10	3	7.48792	0.0176334	0.000464037	244099		276948	160919	165694	155129
Rv0779c	Rv0779c;MRA_0788	Rv0779c	Rv0779c	21536.4	10	2	8.25243	0.0058451	0.00126156	804835	692818	517457	754404	659808	998283
Rv0780	Rv0780;MRA_0789	purC	purC	32894.5	82	15	59.9327	0.000573394	0.000464037	1334280	1029180	1301010	1217250	1221270	1198760
Rv0781	Rv0781;MRA_0790	ptrBa	ptrBa	26880.2	2	1	3.81356	0.025804	0.0548143				240643		215428
Rv0784	Rv0784;MRA_0793	Rv0784	Rv0784	24984.3	3	1	4.82456	0.000824742	0.00236035				95006.6	95141	147360
Rv0785	Rv0785;MRA_0794	Rv0785	Rv0785	61184	41	9	18.0212	0.000573394	0.000464037	305325	324716	271995	305544	349040	297800
Rv0786c	Rv0786c;MRA_0795	Rv0786c	Rv0786c	13881.1	9	2	17.8295	0.000573394	0.000464037	295849	357169	284038	608815	635831	656542
Rv0787	Rv0787;MRA_0796	Rv0787	Rv0787	34114.4	3	1	5.32915	0.000824742	0.00236035				56590.5	91608.6	124044
Rv0787A	Rv0787A;MRA_0797	Rv0787A	Rv0787A	8553.74	17	2	34.1772	0.000573394	0.000464037	2788810	3583000	6442050	8510630	8228640	8147280
Rv0788	Rv0788;MRA_0798	purQ	purQ	23565	34	7	39.2857	0.000573394	0.000464037	1205820	1490490	1723990	2850550	3241670	3347330
Rv0790c	Rv0790c;MRA_0800	Rv0790c	Rv0790c	26648.4	4	1	2.89256	0.0268817	0.0677305	2358660	1705310	1750620	110836
Rv0791c	Rv0791c;MRA_0801	Rv0791c	Rv0791c	37679.2	48	11	40.3458	0.000573394	0.000464037	482794	314566	419057	1521860	1513180	1485430
Rv0792c	Rv0792c;MRA_0802	Rv0792c	Rv0792c	28923.5	11	3	11.1524	0.0054001	0.000881834	125601	134618	88226.9	101302	92990.7	95544.4
Rv0794c	Rv0794c;MRA_0804	Rv0794c	Rv0794c	52440.8	32	7	16.8337	0.000573394	0.000464037	949029	568975	693121	735174	690397	659416
Rv0795;Rv1370c;Rv1757c;Rv1763;Rv2105;Rv2168c;Rv2278;Rv2354;Rv2480c;Rv2648;Rv2815c;Rv3184;Rv3186;Rv3325;Rv3381c;Rv3474	Rv0795;Rv1370c;Rv1757c;Rv1763;Rv2105;Rv2168c;Rv2278;Rv2354;Rv2480c;Rv2648;Rv2815c;Rv3184;Rv3186;Rv3325;Rv3381c;Rv3474;MRA_0012;MRA_0805;MRA_1380;MRA_1768;MRA_1770;MRA_1777;MRA_2120;MRA_2183;MRA_2297;MRA_2378;MRA_2505;MRA_2677;MRA_2839;MRA_3218;MRA_3367;MRA_3421;MRA_3514	Rv0795;Rv1370c;Rv1757c;Rv1763;Rv2105;Rv2168c;Rv2278;Rv2354;Rv2480c;Rv2648;Rv2815c;Rv3184;Rv3186;Rv3325;Rv3381c;Rv3474	Rv0795;Rv1370c;Rv1757c;Rv1763;Rv2105;Rv2168c;Rv2278;Rv2354;Rv2480c;Rv2648;Rv2815c;Rv3184;Rv3186;Rv3325;Rv3381c;Rv3474	11968.68;11968.68;11968.68;11968.68;11968.68;11968.68;11968.68;11968.68;11968.68;11968.68;11968.68;11968.68;11968.68;11968.68;11968.68;11968.68	37	6	59.2593	0.000573394	0.000464037	7873100	6616410	7589290	1187110	1033940	1165710
Rv0796;Rv1369c;Rv1756c;Rv1764;Rv2106;Rv2167c;Rv2279;Rv2355;Rv2479c;Rv2649;Rv2814c;Rv3185;Rv3187;Rv3326;Rv3380c;Rv3475	Rv0796;Rv1369c;Rv1756c;Rv1764;Rv2106;Rv2167c;Rv2279;Rv2355;Rv2479c;Rv2649;Rv2814c;Rv3185;Rv3187;Rv3326;Rv3380c;Rv3475	Rv0796;Rv1369c;Rv1756c;Rv1764;Rv2106;Rv2167c;Rv2279;Rv2355;Rv2479c;Rv2649;Rv2814c;Rv3185;Rv3187;Rv3326;Rv3380c;Rv3475	Rv0796;Rv1369c;Rv1756c;Rv1764;Rv2106;Rv2167c;Rv2279;Rv2355;Rv2479c;Rv2649;Rv2814c;Rv3185;Rv3187;Rv3326;Rv3380c;Rv3475	36858.12;36858.12;36858.12;36858.12;36858.12;36858.12;36858.12;36858.12;36858.12;36858.12;36858.12;36858.12;36858.12;36858.12;36858.12;36858.12	3	1	2.13415	0.0291836	0.0613409				71718.8	60455.7	59097.1
Rv0798c	Rv0798c;MRA_0808	cfp29	cfp29	28794.7	79	13	55.8491	0.000573394	0.000464037	3615470	3777060	3442430	4887770	4860480	5779000
Rv0799c	Rv0799c;MRA_0809	Rv0799c	Rv0799c	35980	36	8	30.4478	0.000573394	0.000464037	316946	412815	450427	245898	230227	245135
Rv0800	Rv0800;MRA_0810	pepC	pepC	45977.4	60	10	25.4042	0.000573394	0.000464037	6532060	5215490	6877890	3621920	3147780	3069170
Rv0801	Rv0801;MRA_0811	Rv0801	Rv0801	12476.2	30	6	60.8696	0.000573394	0.000464037	5925020	5349930	6686460	5022290	4967050	4165010
Rv0802c	Rv0802c;MRA_0812	Rv0802c	Rv0802c	24947.5	12	4	22.4771	0.000449236	0.000464037				333781	363413	304668
Rv0803	Rv0803;MRA_0813	purL	purL	79439.7	76	17	27.8515	0.000573394	0.000464037	1387260	1115180	1075770	2917390	2657130	2827220
Rv0805	Rv0805;MRA_0815	Rv0805	Rv0805	34165.2	6	2	6.91824	0.000449236	0.000881834				109962	119983	76862.6
Rv0806c	Rv0806c;MRA_0816	cpsY	cpsY	60232.5	11	3	5.82707	0.00110072	0.000464037	334080	123633	191764	191355	211580	195793
Rv0807	Rv0807;MRA_0817	Rv0807	Rv0807	13444.6	9	2	24.031	0.00458716	0.000464037	600379	585332	697443	290335	294069	267381
Rv0808	Rv0808;MRA_0818	purF	purF	56094.1	28	7	17.6471	0.000573394	0.000464037	255977	267101	254980	252819	246635	270483
Rv0809	Rv0809;MRA_0819	purM	purM	38357.5	57	13	37.0879	0.000573394	0.000464037	1622760	1903920	1790450	1585080	1614630	1662720
Rv0810c	Rv0810c;MRA_0820	Rv0810c	Rv0810c	6864.43	12	2	26.6667	0.000573394	0.000464037	24469300	22603800	22655900	1067310	1159500	1037040
Rv0811c	Rv0811c;MRA_0821	Rv0811c	Rv0811c	39379	28	6	18.75	0.000573394	0.000464037	623263	566531	635353	2265850	1887860	2212200
Rv0812	Rv0812;MRA_0822	Rv0812	Rv0812	31054.8	9	3	12.1107	0.000449236	0.000464037				347706	389560	398773
Rv0813c	Rv0813c;MRA_0823	Rv0813c	Rv0813c	23832.5	36	5	33.1858	0.000573394	0.000464037	1342030	1472610	1333940	2000620	1948460	1886370
Rv0814c;Rv3118	Rv0814c;Rv3118;MRA_0824;MRA_3150	sseC1;sseC2	sseC1;sseC2	10129.39;10129.39	33	5	67	0.000573394	0.000464037	3033790	2985700	3083710	36188500	32065400	31674200
Rv0815c;Rv3117	Rv0815c;Rv3117;MRA_0825;MRA_3149	cysA2;cysA3	cysA2;cysA3	30978.73;30978.73	147	24	69.3141	0.000573394	0.000464037	5751320	5648180	5252460	40047100	37749000	39193300
Rv0817c	Rv0817c;MRA_0827	Rv0817c	Rv0817c	28531.9	31	6	26.2963	0.000573394	0.000464037	923811	896005	868176	540553	538543	583868
Rv0818	Rv0818;MRA_0828	Rv0818	Rv0818	27543.6	41	5	31.7647	0.000573394	0.000464037	1467780	1388030	1416160	1443800	1468510	1469210
Rv0819	Rv0819;MRA_0829	mshD	mshD	33531.3	22	6	30.1587	0.00211193	0.000464037	485410	386232	462651	470097	435157	456889
Rv0820	Rv0820;MRA_0830	phoT	phoT	27993.2	21	7	37.9845	0.00525701	0.000464037	481622		390651	364507	361206	354035
Rv0821c	Rv0821c;MRA_0831	phoY2	phoY2	23478	17	5	37.5587	0.000449236	0.000464037				185530	180233	178912
Rv0822c	Rv0822c;MRA_0832	Rv0822c	Rv0822c	72869.5	9	3	5.55556	0.00110072	0.000464037	170717	202832	219384	1408830	1264940	1282710
Rv0823c	Rv0823c;MRA_0833	Rv0823c	Rv0823c	41352.8	22	6	18.7661	0.000573394	0.000464037	327214	318303	279056	313359	385393	352095
Rv0824c	Rv0824c;MRA_0834	desA1	desA1	38734.3	86	11	32.2485	0.000573394	0.000464037	7109000	7212680	7332090	8558440	9132800	7836300
Rv0825c	Rv0825c;MRA_0835	Rv0825c	Rv0825c	23374	22	4	18.7793	0.000573394	0.000464037	1640410	1667200	1592710	493957	471732	476384
Rv0827c	Rv0827c;MRA_0837	kmtR	kmtR	14260.4	3	1	7.69231	0.0197869	0.0300256				40554.4	51102.5	33915.5
Rv0830	Rv0830;MRA_0839	Rv0830	Rv0830	33380.8	22	4	17.9402	0.000573394	0.000464037	931188	687460	695692	2135650	2253730	2226500
Rv0831c	Rv0831c;MRA_0840	Rv0831c	Rv0831c	30153.5	72	9	33.9483	0.000573394	0.000464037	3864770	4281960	3490870	6784430	7089040	6792200
Rv0835	Rv0835;MRA_0843	lpqQ	lpqQ	22835	10	3	10.7477	0.000573394	0.000881834	307129	300472	259234	60143	66027.2	80816.1
Rv0838	Rv0838;MRA_0846	lpqR	lpqR	27253.2	12	4	18.3594	0.000449236	0.000464037				275415	244491	257693
Rv0839	Rv0839;MRA_0847	Rv0839	Rv0839	29572.6	10	2	11.4815	0.00058309	0.000464037		71464.3	82612.3	76809.4	94580.9	84794.4
Rv0844c	Rv0844c;MRA_0852	narL	narL	22880.5	51	7	37.5	0.000573394	0.000464037	1951700	2457750	2558710	3514450	3109440	3644320
Rv0845	Rv0845;MRA_0853	Rv0845	Rv0845	45715.8	37	8	21.1765	0.000573394	0.000464037	461647	451954	453077	378386	311578	373460
Rv0846c	Rv0846c;MRA_0854	Rv0846c	Rv0846c	53760.3	13	3	6.34921	0.000573394	0.000464037	63704.8	86510.8	89030.2	103955	85113.8	99228.6
Rv0852	Rv0852;MRA_0860	fadD16	fadD16	30040.2	12	2	8.27338	0.000573394	0.000464037	198966	229610	239430	119699	114255	96939.3
Rv0853c	Rv0853c;MRA_0861	pdc	pdc	59715.6	39	9	23.2143	0.00211193	0.000464037	1658300	1617490	1725490	4434470	4426770	4559180
Rv0854	Rv0854;MRA_0862	Rv0854	Rv0854	16309.6	19	4	42.1769	0.000573394	0.000464037	9085160	10105300	10238500	6273060	6424420	6697620
Rv0855	Rv0855;MRA_0863	far	far	37990.8	4	1	3.89972	0.00917874	0.00126156		70453.8		44878.4	34557.3	41206.5
Rv0857	Rv0857;MRA_0865	Rv0857	Rv0857	17581.1	3	1	6.36943	0.00241643	0.00575816				22139.7	25656.1	25184.1
Rv0858c	Rv0858c;MRA_0866	dapC	dapC	42173.5	39	10	23.1738	0.000573394	0.000464037	939442	1003300	1081890	2432690	2580440	2475470
Rv0859	Rv0859;MRA_0867	fadA	fadA	42378.7	57	12	44.1687	0.000573394	0.000464037	9188570	8082920	8516970	20335200	20644000	19619300
Rv0860	Rv0860;MRA_0868	fadB	fadB	76068.5	210	32	42.3611	0.000573394	0.000464037	8667990	8145500	8721850	29092800	28624900	28918300
Rv0861c	Rv0861c;MRA_0869	ercc3	ercc3	59736.7	53	13	30.9963	0.00110072	0.000464037	472084	489261	392538	227927	228917	258102
Rv0862c	Rv0862c;MRA_0870	Rv0862c	Rv0862c	79631.3	27	7	12.1693	0.000573394	0.000464037	129460	140555	132065	73813.8	87180.5	82667.6
Rv0863	Rv0863;MRA_0870A	Rv0863	Rv0863	10043.4	5	1	24.7312	0.000573394	0.00163332	108028	90927.9		101452	57529.4	84981.9
Rv0864	Rv0864;MRA_0871	moaC2	moaC2	17562.2	12	2	16.7665	0.000573394	0.000464037	1598290	1560610	1908770	273295	202118	228179
Rv0865	Rv0865;MRA_0872	mog	mog	16152.4	12	2	13.75	0.000573394	0.000464037	1578630	1630140	1812130	3443460	3279980	3563880
Rv0866	Rv0866;MRA_0873	moaE2	moaE2	15012.1	2	1	14.1844	0.00241643	0.00575816				39589.8		28943.3
Rv0868c	Rv0868c;MRA_0875	moaD2	moaD2	9371.68	3	1	16.3043	0.000824742	0.00163332				207050	151466	143681
Rv0869c	Rv0869c;MRA_0876	moaA2	moaA2	38950.1	5	2	6.94444	0.0302248	0.00236035				25713.9	46448.1	36869.6
Rv0870c	Rv0870c;MRA_0877	Rv0870c	Rv0870c	13651.8	6	1	8.52713	0.00211193	0.00236035	659720	550582	561437	129884	114422	145564
Rv0871	Rv0871;MRA_0878	cspB	cspB	14953.1	40	7	46.6667	0.000573394	0.000464037	39869900	34465600	38987900	17213500	17749800	18294500
Rv0873	Rv0873;MRA_0880	fadE10	fadE10	70709.1	173	27	42.9231	0.000573394	0.000464037	9997850	9043160	8578900	13814900	13851800	14063700
Rv0875c	Rv0875c;MRA_0882	Rv0875c	Rv0875c	17764.7	8	2	15.4321	0.000573394	0.000881834	371490	483498	575156	223497	263918	254534
Rv0876c	Rv0876c;MRA_0883	Rv0876c	Rv0876c	57902	6	1	2.37226	0.00211193	0.00236035	266226	330036	288659	51133.8	72829.9	46231.9
Rv0877	Rv0877;MRA_0884	Rv0877	Rv0877	27401.6	16	3	26.3359	0.000573394	0.000464037	217430	224241	304360	397662	365936	403894
Rv0879c	Rv0879c;MRA_0886	Rv0879c	Rv0879c	9476.24	6	1	14.2857	0.000573394	0.00126156	602605	659324	561865	299802	288248	253801
Rv0883c	Rv0883c;MRA_0890	Rv0883c	Rv0883c	27337.1	10	3	16.996	0.000449236	0.000464037				78240.5	71689.2	54398.5
Rv0884c	Rv0884c;MRA_0891	serC	serC	40197.7	66	11	32.1809	0.000573394	0.000464037	1285100	1663100	1500740	16280500	16072600	16284300
Rv0885	Rv0885;MRA_0892	Rv0885	Rv0885	39762.3	27	6	18.2353	0.000573394	0.000464037	736379	793061	690494	226543	221858	195860
Rv0886	Rv0886;MRA_0893	fprB	fprB	61301.8	6	2	4	0.000573394	0.000881834	358472	337072	329958		94793.8
Rv0887c	Rv0887c;MRA_0894	Rv0887c	Rv0887c	16062.2	6	1	5.92105	0.00211193	0.00236035	571435	669926	533303	515743	500036	630041
Rv0888	Rv0888;MRA_0896	Rv0888	Rv0888	51998.6	12	3	6.32653	0.000573394	0.000464037	1508090	1793800	1615050	107929	99437.1	158824
Rv0889c	Rv0889c;MRA_0897	citA	citA	40111.2	37	7	19.3029	0.000573394	0.000464037	942826	955309	915197	1765340	1920470	1844750
Rv0890c	Rv0890c;MRA_0898	Rv0890c	Rv0890c	94429.3	4	1	1.24717	0.0054001	0.00163332	9444.76			33612.3	17803.6	34616.9
Rv0892	Rv0892;MRA_0900	Rv0892	Rv0892	55003.4	6	2	4.0404	0.00319107	0.0193669				73592.6	73291.7	70518.8
Rv0893c	Rv0893c;MRA_0901	Rv0893c	Rv0893c	36037.8	14	4	13.2308	0.0812554	0.000464037	48556	48834.7	53044.2	118942	108453	110948
Rv0896	Rv0896;MRA_0904	gltA2	gltA2	47910.8	131	19	50.348	0.000573394	0.000464037	22347300	23267900	21904500	75884200	73173000	75558300
Rv0897c	Rv0897c;MRA_0905	Rv0897c	Rv0897c	56198.4	16	4	8.59813	0.000573394	0.000464037	274769	288080	225678	401196	410844	329341
Rv0898c	Rv0898c;MRA_0905A	Rv0898c	Rv0898c	9884.16	50	6	63.2184	0.000573394	0.000464037	2177920	2184420	2263210	1045930	699995	1223910
Rv0899	Rv0899;MRA_0906	ompA	ompA	33506.3	30	6	26.6871	0.000573394	0.000464037	1053760	1246700	1313970	517195	507199	604968
Rv0901	Rv0901;MRA_0908	Rv0901	Rv0901	18873.6	15	3	20.5714	0.000573394	0.000464037	5178870	4688320	5533790	591254	505269	464053
Rv0902c	Rv0902c;MRA_0909	prrB	prrB	47793.7	60	13	35.426	0.000573394	0.000464037	616154	615658	811335	623653	563808	604240
Rv0903c	Rv0903c;MRA_0910	prrA	prrA	25218.1	35	6	23.7288	0.000573394	0.000464037	852557	1012540	917292	3323890	3230990	3551510
Rv0904c	Rv0904c;MRA_0911	accD3	accD3	51704.8	42	10	30.303	0.000573394	0.000464037	177116	165748	182092	416598	424293	409736
Rv0905	Rv0905;MRA_0912	echA6	echA6	25993	45	8	48.1481	0.000573394	0.000464037	6193190	6157520	2638240	1593270	1716130	1598270
Rv0906	Rv0906;MRA_0913	Rv0906	Rv0906	40605.5	53	10	33.871	0.000573394	0.000464037	776643	578034	586971	1772290	1599250	1622890
Rv0907	Rv0907;MRA_0914	Rv0907	Rv0907	56682.7	23	6	12.406	0.00110072	0.000464037	445831	388647	235336	83123.8	72601.8	63023.8
Rv0908	Rv0908;MRA_0915	ctpE	ctpE	84938	23	7	11.7942	0.000573394	0.000464037	126772	98308.3	65610.7	157849	142493	144990
Rv0909	Rv0909;MRA_0916	Rv0909	Rv0909	6367.03	5	2	54.2373	0.000449236	0.00126156				52060.4	50638.2	44091.8
Rv0910	Rv0910;MRA_0917	Rv0910	Rv0910	15718.5	16	3	13.8889	0.000573394	0.000464037	212738	230137	250476	385805	360169	391925
Rv0911	Rv0911;MRA_0918	Rv0911	Rv0911	27558.9	17	2	7.00389	0.000573394	0.000464037	264226	275158	286254	426944	399020	388815
Rv0913c	Rv0913c;MRA_0920	Rv0913c	Rv0913c	56603.7	24	8	22.7092	0.00361011	0.000464037	788090			394831	357453	362058
Rv0914c	Rv0914c;MRA_0921	Rv0914c	Rv0914c	43839.2	25	8	20.3883	0.000573394	0.000464037	389517	348389	304226	428386	360479	396474
Rv0918	Rv0918;MRA_0926	Rv0918	Rv0918	17334.1	9	2	10.7595	0.000573394	0.00126156	147250	129323	136787	195197	143800	169040
Rv0921	Rv0921;MRA_0929	Rv0921	Rv0921	21012.2	3	1	8.80829	0.00241643	0.00575816				45871.9	50417.2	32725.5
Rv0922	Rv0922;MRA_0930	Rv0922	Rv0922	59594.2	3	1	2	0.0187023	0.0286029				14909.1	14242.6	24024.2
Rv0923c	Rv0923c;MRA_0931	Rv0923c	Rv0923c	39023.6	16	3	9.32203	0.000573394	0.000464037	88426.2	162306	139999	239749	273727	231616
Rv0924c	Rv0924c;MRA_0932	mntH	mntH	44936.5	5	1	1.86916	0.0307136	0.00203169		203822	162432	358000	323573	340960
Rv0925c	Rv0925c;MRA_0933	Rv0925c	Rv0925c	26908.5	51	8	37.9592	0.000573394	0.000464037	1158070	1353150	1117920	9025850	8697360	7773310
Rv0926c	Rv0926c;MRA_0934	Rv0926c	Rv0926c	37715.6	43	8	29.0503	0.000573394	0.000464037	1224490	1479200	1552510	1717360	1714060	1843350
Rv0927c	Rv0927c;MRA_0935	Rv0927c	Rv0927c	26709.9	15	2	8.36502	0.000573394	0.000464037	1705140	1586370	1803900	1223840	1192320	1088920
Rv0928	Rv0928;MRA_0936	pstS3	pstS3	37899.3	28	7	25.9459	0.000573394	0.000464037	3636920	3437030	3487620	254568	252662	247070
Rv0931c	Rv0931c;MRA_0939	pknD	pknD	69477.6	27	5	9.03614	0.000573394	0.000464037	9844010	9082860	9570850	3387850	3112880	3214010
Rv0932c	Rv0932c;MRA_0940	pstS2	pstS2	37796.2	16	4	12.4324	0.000573394	0.000464037	2760740	2801520	2163850	2060830	2202060	2152250
Rv0933	Rv0933;MRA_0941	pstB	pstB	29960.6	34	7	32.2464	0.000573394	0.000464037	992293	850475	1014620	606224	603489	644342
Rv0934	Rv0934;MRA_0942	pstS1	pstS1	38175.3	31	4	18.984	0.000573394	0.000464037	2119900	2508240	1440640	2966180	2917770	2200540
Rv0935	Rv0935;MRA_0943	pstC1	pstC1	34757.5	6	1	2.07101	0.0163246	0.00718065	368923	401493	475020	329663	323378	341568
Rv0936	Rv0936;MRA_0944	pstA2	pstA2	32200.2	6	1	4.65116	0.000573394	0.00126156	37374.9	67995.3	78206.9	110149	147738	127624
Rv0937c	Rv0937c;MRA_0945	mku	mku	30868.2	40	8	31.1355	0.000573394	0.000464037	1142500	1520020	1628810	615734	687647	620489
Rv0938	Rv0938;MRA_0946	ligD	ligD	83537	6	1	1.31752	0.00263296	0.00163332	57400.2	73908.3	63787.9	49950.3	54453.1	64546.8
Rv0939	Rv0939;MRA_0947	Rv0939	Rv0939	69318.3	31	9	14.7516	0.000573394	0.000464037	293960	338097	282514	481297	498796	504904
Rv0940c	Rv0940c;MRA_0948	Rv0940c	Rv0940c	31720.7	28	7	23.6111	0.000573394	0.000464037	603086	428821	646533	618075	583409	595732
Rv0941c	Rv0941c;MRA_0949	Rv0941c	Rv0941c	27102.2	12	4	19.4553	0.000449236	0.000464037				229072	200997	199663
Rv0945	Rv0945;MRA_0952	Rv0945	Rv0945	27102.7	5	2	11.4625	0.000449236	0.00126156				72594.8	45123.7	77959
Rv0946c	Rv0946c;MRA_0953	pgi	pgi	59938.9	40	7	19.1682	0.000573394	0.000464037	1248610	1120020	1066990	3131030	3197260	3502230
Rv0948c	Rv0948c;MRA_0955	Rv0948c	Rv0948c	11734.7	6	2	17.1429	0.000449236	0.000464037				331722	360508	353539
Rv0949	Rv0949;MRA_0956	uvrD1	uvrD1	85014.6	33	8	11.284	0.000573394	0.000464037	216179	401711	530288	571785	581416	598320
Rv0951	Rv0951;MRA_0958	sucC	sucC	40889.9	85	15	48.062	0.000573394	0.000464037	9833470	10067100	9309430	31243600	34580500	32326100
Rv0952	Rv0952;MRA_0959	sucD	sucD	31193.1	47	8	33.0033	0.000573394	0.000464037	22546200	20158400	20111700	62070700	65067000	65210400
Rv0953c	Rv0953c;MRA_0960	Rv0953c	Rv0953c	30877.5	7	3	16.3121	0.000449236	0.000464037				171134	140854	125205
Rv0954	Rv0954;MRA_0961	Rv0954	Rv0954	30167.9	6	1	2.9703	0.000573394	0.00126156	11328700	12594800	12074800	13196800	13551700	13801600
Rv0956	Rv0956;MRA_0963	purN	purN	22347.9	23	4	21.3953	0.000573394	0.000464037	993208	1441960	1109850	1122610	1088840	1176680
Rv0957	Rv0957;MRA_0964	purH	purH	54990.6	44	8	20.6501	0.000573394	0.000464037	375739	387308	340988	6615030	6803570	7306350
Rv0958	Rv0958;MRA_0965	Rv0958	Rv0958	49545.8	18	4	13.0719	0.000573394	0.000464037	324040	290167	278016	270545	250268	239932
Rv0959	Rv0959;MRA_0966	Rv0959	Rv0959	74600.3	14	4	7.8869	0.0285326	0.000464037		92554.8	115518	51436.8	67079.1	56931.6
Rv0959A	Rv0959A;MRA_0967	vapB9	vapB9	7882.02	12	2	24.6575	0.000573394	0.000464037	5002750	5059830	7298560	2748230	2536720	2652010
Rv0960	Rv0960;MRA_0968	vapC9	vapC9	13823.1	6	2	19.685	0.000449236	0.000464037				121139	94075.4	100495
Rv0966c	Rv0966c;MRA_0973	Rv0966c	Rv0966c	22174.4	14	4	23.5	0.000573394	0.000464037	1824900	1897090	1748000	277990	295922	242821
Rv0967	Rv0967;MRA_0974	csoR	csoR	12763.7	9	2	18.4874	0.000573394	0.000464037	58858.9	63590.5	103504	259864	224134	253429
Rv0968	Rv0968;MRA_0975	Rv0968	Rv0968	10227.8	27	5	65.3061	0.000449236	0.000464037				1602800	1689570	1585740
Rv0969	Rv0969;MRA_0976	ctpV	ctpV	80067	79	13	17.4026	0.000573394	0.000464037	1121920	1270070	1179350	1654230	1654000	1693750
Rv0971c	Rv0971c;MRA_0978	echA7	echA7	27568.7	10	4	18.5874	0.000449236	0.000464037				392789	353650	365070
Rv0972c	Rv0972c;MRA_0979	fadE12	fadE12	41447.5	30	6	17.7835	0.000449236	0.000464037				1640320	1809880	1704040
Rv0973c	Rv0973c;MRA_0980	accA2	accA2	70709.4	65	15	31.6342	0.000573394	0.000464037	250918	231914	241334	1400500	1391030	1384000
Rv0974c	Rv0974c;MRA_0981	accD2	accD2	56188.7	28	7	17.7694	0.000573394	0.000464037	97214.4	139105	159641	835295	829704	753150
Rv0975c	Rv0975c;MRA_0982	fadE13	fadE13	40679.4	27	7	25.6545	0.0151072	0.000464037	161055	96578.7	89500.7	878105	838593	877611
Rv0979A	Rv0979A;MRA_0986	rpmF	rpmF	6470.67	14	3	40.3509	0.000573394	0.000464037	2983900	3047690	3092530	101473	152600	128803
Rv0979c	Rv0979c;MRA_0985A	Rv0979c	Rv0979c	7091.16	2	1	10.9375	0.00411523	0.0124247	33290.5	81742.6
Rv0981	Rv0981;MRA_0988	mprA	mprA	25639.7	25	6	25.4386	0.000573394	0.000464037	1171680	1182230	1004800	1484060	1303830	1361320
Rv0982	Rv0982;MRA_0989	mprB	mprB	54372.1	7	2	6.15079	0.0201927	0.000881834	74357.8	97899.9	93258.2	88050.5	77031.5	67512.5
Rv0983	Rv0983;MRA_0990	pepD	pepD	46416.8	70	11	28.6638	0.000573394	0.000464037	1697400	1920140	1502470	2348750	2139660	2140510
Rv0984	Rv0984;MRA_0991	moaB2	moaB2	18405.1	51	6	45.3039	0.000573394	0.000464037	7125910	5312730	6816300	44594200	40475100	39728200
Rv0985c	Rv0985c;MRA_0992	mscL	mscL	15987.5	21	5	37.7483	0.000573394	0.000464037	15818900	15958700	16826700	1343100	1382460	1464590
Rv0986	Rv0986;MRA_0993	Rv0986	Rv0986	27337.3	6	1	4.03226	0.000573394	0.00163332	870669	771403	688851	323248	248242	225971
Rv0987	Rv0987;MRA_0994	Rv0987	Rv0987	93570.4	9	4	6.78363	0.000449236	0.000464037				94981.1	70461.6	67252.1
Rv0988	Rv0988;MRA_0995	Rv0988	Rv0988	42740.3	3	1	4.66321	0.000824742	0.00203169				52213	45973.3	28047.3
Rv0989c	Rv0989c;MRA_0996	grcC2	grcC2	34721.7	12	3	9.23077	0.00110072	0.000464037	498010	602359	651111	251153	229017	264296
Rv0991c	Rv0991c;MRA_0998	Rv0991c	Rv0991c	11390.5	18	3	25.4545	0.000573394	0.000464037	507446	346688	593270	1240370	1301520	1377170
Rv0992c	Rv0992c;MRA_0999	Rv0992c	Rv0992c	21377.1	18	3	13.7056	0.000573394	0.000464037	1398330	1365410	1399080	1381790	1467560	1516550
Rv0993	Rv0993;MRA_1000	galU	galU	32342.4	24	5	16.0131	0.0897766	0.000464037	1155780	1376410	1280890	606175	694482	729332
Rv0994	Rv0994;MRA_1001	moeA1	moeA1	44269	33	6	23.4742	0.000573394	0.000464037	874923	1034090	896560	343528	319876	375144
Rv0995	Rv0995;MRA_1002	rimJ	rimJ	22154.6	8	2	9.85222	0.000573394	0.000464037	55103.4			59122.9	60729.5	105872
Rv0999	Rv0999;MRA_1008	Rv0999	Rv0999	25901.8	30	7	33.7302	0.000573394	0.000464037	520429	454423	367287	220525	218633	229298
Rv1001	Rv1001;MRA_1010	arcA	arcA	43021.4	64	12	43.2836	0.000573394	0.000464037	1888330	1953090	1888740	4660530	4463910	4666810
Rv1002c	Rv1002c;MRA_1011	Rv1002c	Rv1002c	55463.2	10	2	5.76541	0.00501504	0.000464037	933310	639003	1038330	775024	819484	819360
Rv1003	Rv1003;MRA_1012	Rv1003	Rv1003	29629.4	15	5	21.7544	0.000449236	0.000464037				107645	115821	111562
Rv1005c	Rv1005c;MRA_1014	pabB	pabB	47845	11	2	5.24017	0.000573394	0.000464037	742601	599781	585162	348711	346257	399209
Rv1006	Rv1006;MRA_1015	Rv1006	Rv1006	61262.2	128	20	48.5009	0.000573394	0.000464037	3754840	3574800	3818690	4177060	4027020	4098760
Rv1007c	Rv1007c;MRA_1016	metS	metS	58057.1	51	12	31.0212	0.000573394	0.000464037	1156920	1019270	1158410	950583	960209	952770
Rv1008	Rv1008;MRA_1017	tatD	tatD	29029.3	40	7	33.7121	0.000573394	0.000464037	336544	483468	535707	1409700	1420620	1480850
Rv1010	Rv1010;MRA_1019	ksgA	ksgA	34610	15	4	15.142	0.0155794	0.000464037	73266.7			195447	188398	204058
Rv1011	Rv1011;MRA_1020	ispE	ispE	31313.8	15	4	15.3595	0.00415677	0.000464037	2457490	2215760	2608890	1392880	1351820	1427360
Rv1013	Rv1013;MRA_1021	pks16	pks16	58413.7	40	9	14.3382	0.000573394	0.000464037	1263180	1292940	1179510	1859810	1826670	1777380
Rv1014c	Rv1014c;MRA_1022	pth	pth	20419.6	9	3	20.4188	0.000449236	0.000464037				46270.5	38242.7	49663.3
Rv1015c	Rv1015c;MRA_1023	rplY	rplY	22405.4	16	3	24.6512	0.000573394	0.000464037	2947530	2633650	2742740	2555270	2767030	2381330
Rv1016c	Rv1016c;MRA_1024	lpqT	lpqT	24026.7	18	4	23.4513	0.000573394	0.000464037	1471510	1379250	1610310	912894	831729	912414
Rv1017c	Rv1017c;MRA_1025	prsA	prsA	35423.6	57	12	42.638	0.000573394	0.000464037	3081840	2238740	3218600	9640020	9302260	9801560
Rv1018c	Rv1018c;MRA_1026	glmU	glmU	51548.4	50	9	21.8182	0.000573394	0.000464037	2276670	2224690	2666010	1212340	1112680	1197310
Rv1019	Rv1019;MRA_1027	Rv1019	Rv1019	21665.7	15	4	21.8274	0.00058309	0.000464037		88880.7	189885	348007	360406	306825
Rv1020	Rv1020;MRA_1028	mfd	mfd	132874	45	13	12.966	0.000573394	0.000464037	502943	477770	476670	420477	448467	419473
Rv1021	Rv1021;MRA_1029	Rv1021	Rv1021	35377.4	37	8	30.1538	0.000573394	0.000464037	859926	807885	897159	939927	831830	926740
Rv1022	Rv1022;MRA_1030	lpqU	lpqU	25764.4	3	1	4.11523	0.0236575	0.0314989				37252.2	36814.7	36948.9
Rv1023	Rv1023;MRA_1031	eno	eno	44893.8	102	18	56.6434	0.000573394	0.000464037	6672220	6537780	5750040	18782300	18762800	18433500
Rv1025	Rv1025;MRA_1033	Rv1025	Rv1025	16557.3	6	2	12.9032	0.000449236	0.000881834				102592	80908.2	78041.9
Rv1026	Rv1026;MRA_1034	Rv1026	Rv1026	33595.8	20	4	12.5392	0.000573394	0.000464037	391055	369690	414686	283804	278519	313650
Rv1027c	Rv1027c;MRA_1035	kdpE	kdpE	24705.6	2	1	5.75221	0.0150115	0.0251293				39898.5		18835.9
Rv1028c	Rv1028c;MRA_1036	kdpD	kdpD	92681.9	8	3	4.18605	0.0599912	0.00126156		229868	204545	107695	83836.8	93763
Rv1030	Rv1030;MRA_1038	kdpB	kdpB	74565.9	4	1	1.83357	0.00286697	0.00163332			10472.5	39422.2	37067.4	44336.7
Rv1031	Rv1031;MRA_1039	kdpC	kdpC	19991.9	4	1	4.2328	0.00312826	0.00275374	171422		163076	9497.11	55775.3
Rv1033c	Rv1033c;MRA_1041	trcR	trcR	29173.7	6	2	10.8949	0.00464876	0.00126156			54983.7	47839.1	30243.5	43591.1
Rv1038c;Rv1197;Rv1792;Rv2347c;Rv3620c	Rv1038c;Rv1197;Rv1792;Rv2347c;Rv3620c;MRA_1046;MRA_1206;MRA_2367;MRA_2375;MRA_3656	esxJ;esxK;esxM;esxP;esxW	esxJ;esxK;esxM;esxP;esxW	10957.22;10927.19;10829.09;10941.22;10987.25	15	3	24.4898	0.05396	0.000464037	134983	105863	163012	198245	202139	190693
Rv1043c	Rv1043c;MRA_1052	Rv1043c	Rv1043c	36053.2	3	1	4.10557	0.000824742	0.00236035				7843.24	8139.67	6586.8
Rv1044	Rv1044;MRA_1053	Rv1044	Rv1044	22477.8	9	2	10.1449	0.000573394	0.000881834	566032	609665	553984	121777	118311	133700
Rv1048c	Rv1048c;MRA_1057	Rv1048c	Rv1048c	40181.1	7	2	5.39084	0.0194444	0.000881834		23318.4		64107.5	64279.6	57430.5
Rv1049	Rv1049;MRA_1058	Rv1049	Rv1049	15944.5	3	1	8.78378	0.00554236	0.0135287				24108.8	25332.7	28679.7
Rv1050	Rv1050;MRA_1059	Rv1050	Rv1050	32461.6	8	2	5.98007	0.00501504	0.000881834	410522	330963		186129	146235	173279
Rv1056	Rv1056;MRA_1065	Rv1056	Rv1056	28909.9	49	10	50.3937	0.000573394	0.000464037	570737	394053	456874	2813320	3138710	3008690
Rv1057	Rv1057;MRA_1067	Rv1057	Rv1057	40674.9	10	4	15.5216	0.000449236	0.000464037				57919.2	77719.5	64606
Rv1058	Rv1058;MRA_1068	fadD14	fadD14	59589	82	14	29.8343	0.000573394	0.000464037	1419590	1555220	1425070	2127640	2112580	2123240
Rv1059	Rv1059;MRA_1069	Rv1059	Rv1059	36842.5	26	6	18.6441	0.000573394	0.000464037	781691	1186210	930709	511547	547029	534185
Rv1060	Rv1060;MRA_1070	Rv1060	Rv1060	16830.6	19	4	30.5732	0.000573394	0.000464037	3904710	3778800	2970190	3037940	3036440	3073660
Rv1061	Rv1061;MRA_1071	Rv1061	Rv1061	32002.1	35	9	40.7666	0.00309406	0.000464037	702173	577945	585046	770415	718381	794113
Rv1062	Rv1062;MRA_1072	Rv1062	Rv1062	29211.4	6	2	11.2281	0.000449236	0.00126156				33105.4	36157.8	64259.8
Rv1063c	Rv1063c;MRA_1073	Rv1063c	Rv1063c	37487	23	8	26.9444	0.00309406	0.000464037	1247230	1315900	1400880	724342	669258	774272
Rv1065	Rv1065;MRA_1075	Rv1065	Rv1065	20566.3	6	2	13.8298	0.00706357	0.00163332			48080.1	125712	105335	49040.2
Rv1066	Rv1066;MRA_1076	Rv1066	Rv1066	13997	4	1	9.16031	0.0054001	0.00350467	196479			151873	148963	159121
Rv1069c	Rv1069c;MRA_1079	Rv1069c	Rv1069c	64305.9	9	2	3.57751	0.00458716	0.000464037	657512	765674	848238	437699	303446	340174
Rv1070c	Rv1070c;MRA_1080	echA8	echA8	27237.4	48	7	29.9611	0.000573394	0.000464037	11522500	11114800	12253400	25008600	24535700	25680100
Rv1071c	Rv1071c;MRA_1081	echA9	echA9	36286.2	49	9	36.8116	0.000573394	0.000464037	1001770	809765	1023510	3856030	3376520	3554490
Rv1072	Rv1072;MRA_1082	Rv1072	Rv1072	29075.6	8	2	11.8705	0.00501504	0.000881834	1013270	852396	848512	388116	360134	457588
Rv1074c	Rv1074c;MRA_1084	fadA3	fadA3	42619.7	54	10	28.1481	0.000573394	0.000464037	6167150	7102270	6898670	14474500	14867200	13921600
Rv1077	Rv1077;MRA_1087	cbs	cbs	48599.5	79	14	35.5603	0.000573394	0.000464037	1236670	1204110	1148330	5929350	5846800	6030860
Rv1078	Rv1078;MRA_1088	pra	pra	25040.2	9	2	12.9167	0.000573394	0.000464037	177867	171506	167694	75497.1	107306	68011.6
Rv1079	Rv1079;MRA_1089	metB	metB	40946.7	38	5	17.7835	0.000573394	0.000464037	1757550	1389720	1835260	6387160	6419910	6869560
Rv1080c	Rv1080c;MRA_1090	greA	greA	17818.8	88	14	81.7073	0.000573394	0.000464037	20946600	18878100	19285600	27419700	26584000	26601300
Rv1082	Rv1082;MRA_1092	mca	mca	32664.1	39	8	34.375	0.000573394	0.000464037	748080	886065	761599	1762420	1814350	1699050
Rv1083	Rv1083;MRA_1093	Rv1083	Rv1083	9227.56	10	1	15.9091	0.000573394	0.000464037	38714.6	48918.7	27295.9	12818.3	16448.4	14805.8
Rv1084	Rv1084;MRA_1094	Rv1084	Rv1084	71015	18	5	8.46954	0.00309406	0.000464037	123990	118283	143115	89148.3	93204.6	103020
Rv1086	Rv1086;MRA_1096	Rv1086	Rv1086	29342.5	15	3	13.7405	0.000573394	0.000464037	144891	219241	176369	357532	427330	390231
Rv1092c	Rv1092c;MRA_1103	coaA	coaA	35621.2	14	5	15.7051	0.0210426	0.000464037	3377700			308591	264106	249584
Rv1093	Rv1093;MRA_1104	glyA1	glyA1	44993.7	82	13	35.446	0.000573394	0.000464037	5365400	5300330	4718520	20277500	19372200	19109400
Rv1094	Rv1094;MRA_1105	desA2	desA2	31323.8	111	18	69.4545	0.000573394	0.000464037	17574500	18338000	16285200	33184300	29314500	27874500
Rv1095	Rv1095;MRA_1106	phoH2	phoH2	46845.9	12	4	12.2402	0.000449236	0.000464037				527649	510061	495487
Rv1096	Rv1096;MRA_1107	Rv1096	Rv1096	31041.3	33	7	29.2096	0.000573394	0.000464037	1207370	1004680	1199250	1933200	2114610	2011440
Rv1097c	Rv1097c;MRA_1108	Rv1097c	Rv1097c	29837.8	18	3	17.4061	0.000573394	0.000464037	2010920	2712930	2506220	3573410	3365630	2994590
Rv1098c	Rv1098c;MRA_1109	fum	fum	50105.3	77	13	34.3882	0.000573394	0.000464037	10041400	7339410	10137300	13562000	13808400	14782800
Rv1099c	Rv1099c;MRA_1110	glpX	glpX	38048.3	24	5	23.7569	0.000573394	0.000464037	376348	220612	319442	1300430	1159450	1253940
Rv1100	Rv1100;MRA_1111	Rv1100	Rv1100	24527	34	7	31.7597	0.000573394	0.000464037	697812	651450	782296	711703	699095	744757
Rv1101c	Rv1101c;MRA_1112	Rv1101c	Rv1101c	41662.9	13	3	11.1688	0.000573394	0.000464037	61629.8	87139.9	125715	66307	69870.9	63158.8
Rv1103c	Rv1103c;MRA_1114	mazE3	mazE3	11358.9	9	2	35.8491	0.000449236	0.000464037				750057	628002	670179
Rv1106c	Rv1106c;MRA_1117	Rv1106c	Rv1106c	40705.9	39	6	16.4865	0.000573394	0.000464037	572388	545591	567805	415573	385627	339242
Rv1107c	Rv1107c;MRA_1118	xseB	xseB	9286.39	18	3	50.5882	0.000573394	0.000464037	7511240	8171650	8437720	1305920	1414240	1308360
Rv1108c	Rv1108c;MRA_1119	xseA	xseA	44560.7	16	4	11.5663	0.000631712	0.000464037			486953	426306	390695	423249
Rv1109c	Rv1109c;MRA_1120	Rv1109c	Rv1109c	22921.4	23	5	40.0943	0.000573394	0.000464037	697822	981790	974471	1997590	1942430	2006210
Rv1110	Rv1110;MRA_1121	lytB2	lytB2	36261.3	25	5	21.791	0.000573394	0.000464037	1137600	1369900	1240590	2516200	2296800	2166400
Rv1111c	Rv1111c;MRA_1122	Rv1111c	Rv1111c	36949.1	13	3	12.5382	0.000573394	0.000464037	401129	425967	332992	247090	269601	283489
Rv1112	Rv1112;MRA_1123	Rv1112	Rv1112	38029.5	34	9	28.8515	0.000573394	0.000464037	432040	376907	401825	650748	675621	672159
Rv1113	Rv1113;MRA_1123A	vapB32	vapB32	6937.08	18	3	55.3846	0.000573394	0.000464037	6702140	6684950	7079900	481273	478509	476133
Rv1114	Rv1114;MRA_1124	vapC32	vapC32	13408.6	8	2	28.2258	0.000449236	0.000464037				433894	368767	381869
Rv1117	Rv1117;MRA_1127	Rv1117	Rv1117	12013.6	28	4	46.729	0.000573394	0.000464037	512481	431704	539421	1247720	1133030	1142560
Rv1118c	Rv1118c;MRA_1128	Rv1118c	Rv1118c	32121.7	32	7	22.028	0.000573394	0.000464037	422927	364448	349316	634832	577681	654006
Rv1121	Rv1121;MRA_1130	zwf1	zwf1	52119.7	49	11	23.176	0.000573394	0.000464037	538385	481733	628958	875430	785288	831152
Rv1122	Rv1122;MRA_1131	gnd2	gnd2	36322.3	44	7	29.1176	0.000573394	0.000464037	3550960	3297340	3226680	5687950	6197850	6328560
Rv1124	Rv1124;MRA_1133	ephC	ephC	34658.9	23	4	11.7089	0.000573394	0.000464037	802387	615291	565786	923390	1087380	869711
Rv1125	Rv1125;MRA_1134	Rv1125	Rv1125	44170.1	3	1	2.89855	0.00241643	0.00575816				177446	128031	186763
Rv1126c	Rv1126c;MRA_1135	Rv1126c	Rv1126c	22161.4	20	4	20.8955	0.000573394	0.000464037	515447	376046	421839	674081	565373	626566
Rv1128c	Rv1128c;MRA_1137	Rv1128c	Rv1128c	49239.3	3	1	1.99557	0.0222222	0.0314989				52285.9	67953.4	44186.5
Rv1129c	Rv1129c;MRA_1138	Rv1129c	Rv1129c	54051.9	11	3	5.34979	0.000573394	0.000464037	257616	251750	239563	143108	162500	186980
Rv1130	Rv1130;MRA_1139	prpD	prpD	57715.1	56	8	15.9696	0.000573394	0.000464037	2635180	2729780	2548510	760849	830405	769879
Rv1131	Rv1131;MRA_1140	prpC	prpC	42933.8	11	3	10.1781	0.0054001	0.000464037	128859	87834.1	381306	74399.3	65829.4	56405.4
Rv1132	Rv1132;MRA_1141	Rv1132	Rv1132	63984	9	2	3.99306	0.00110072	0.00126156	538613	556229	425448	276957	282995	306352
Rv1133c	Rv1133c;MRA_1142	metE	metE	81514.2	247	39	54.1502	0.000573394	0.000464037	31652500	31860000	28588200	151038000	151504000	145160000
Rv1140	Rv1140;MRA_1150	Rv1140	Rv1140	30390.1	9	2	7.0922	0.000573394	0.000881834	878444	872530	929757	1319230	1326670	1475870
Rv1141c	Rv1141c;MRA_1151	echA11	echA11	27580	23	4	19.403	0.000573394	0.000464037	641028	684737	660222	318666	368204	338589
Rv1142c	Rv1142c;MRA_1152	echA10	echA10	27613.1	18	4	19.403	0.00110072	0.000464037	507426	732499	721023	195470	183716	205642
Rv1143	Rv1143;MRA_1153	mcr	mcr	38649.2	36	6	22.5	0.000573394	0.000464037	577218	744747	548625	2414420	2264000	2168600
Rv1144	Rv1144;MRA_1154	Rv1144	Rv1144	25751.8	55	13	54.8	0.000573394	0.000464037	1484690	1113100	1235250	5550010	5793390	5378300
Rv1147	Rv1147;MRA_1157	Rv1147	Rv1147	23369	6	2	12.963	0.000449236	0.00126156				117023	117499	94734.5
Rv1148c	Rv1148c;Rv1945;MRA_1158;MRA_1955	Rv1148c	Rv1148c	52886.3	36	9	24.0664	0.00820463	0.000464037	31218900		32673200	1607530	1611160	1666530
Rv1151c	Rv1151c;MRA_1161	Rv1151c	Rv1151c	25625.2	7	2	13.5021	0.00110072	0.000464037	212200			430756	523045	490986
Rv1152	Rv1152;MRA_1162	Rv1152	Rv1152	13046	24	6	46.281	0.000573394	0.000464037	536937	644194	631636	1322200	1320550	1216110
Rv1153c	Rv1153c;MRA_1163	omt	omt	30819.1	10	2	6.73759	0.000573394	0.000464037	689445	1500540	760390	2593050	2719830	2743580
Rv1155	Rv1155;MRA_1165	Rv1155	Rv1155	16264.6	6	2	19.0476	0.000449236	0.000464037				224056	220177	162971
Rv1156	Rv1156;MRA_1166	Rv1156	Rv1156	20804	29	4	14.8718	0.000573394	0.000464037	3023410	2207060	2259110	997070	962974	990414
Rv1159A	Rv1159A;MRA_1170	Rv1159A	Rv1159A	10343.8	6	1	13.8298	0.000449236	0.000881834				809891	743468	454236
Rv1160	Rv1160;MRA_1171	mutT2	mutT2	15124.4	15	4	29.078	0.0328889	0.000464037	637295	536485	359279	297749	336683	345310
Rv1161	Rv1161;MRA_1172	narG	narG	136889	168	28	24.3506	0.000573394	0.000464037	7222290	7311250	7385530	1225480	1261690	1300100
Rv1162	Rv1162;MRA_1173	narH	narH	62002.4	49	8	16.129	0.000573394	0.000464037	1494130	1394810	1419700	528427	462652	519195
Rv1163	Rv1163;MRA_1174	narJ	narJ	21850.2	6	1	3.48259	0.00211193	0.00236035	469779	426683	467821	123073	122318	107151
Rv1165	Rv1165;MRA_1176	typA	typA	67512.6	12	3	5.57325	0.000573394	0.000464037	423868	193591	312922	338725	286793	253981
Rv1166	Rv1166;MRA_1177	lpqW	lpqW	66094.7	40	9	16.8504	0.000573394	0.000464037	1768460	2076240	2221560	888725	762949	822932
Rv1167c	Rv1167c;MRA_1178	Rv1167c	Rv1167c	21926.6	9	2	14.4279	0.0054001	0.000464037	149021	138106	175479	231387	208816	257598
Rv1168c	Rv1168c;MRA_1179	PPE17	PPE17	35785.5	1	1	3.46821	0.00321285	0.00718065						41903.8
Rv1170	Rv1170;MRA_1181	mshB	mshB	31706.5	42	8	43.8944	0.000573394	0.000464037	1652400	1335110	1306830	2520860	2405830	2266230
Rv1173	Rv1173;MRA_1184	fbiC	fbiC	92439	41	12	18.4579	0.000573394	0.000464037	638919	481439	490155	617061	639197	614264
Rv1174c	Rv1174c;MRA_1185	TB8.4	TB8.4	10845.4	6	1	9.09091	0.000573394	0.00126156	5904410	5945890	6674450	1239400	1275610	1315880
Rv1175c	Rv1175c;MRA_1186	fadH	fadH	72866.1	71	17	25.9644	0.000573394	0.000464037	2050600	1946540	2086980	2003740	1997170	2254450
Rv1176c	Rv1176c;MRA_1187	Rv1176c	Rv1176c	21041	3	1	9.52381	0.0112578	0.0219087				27895.5	37895.7	34735.1
Rv1177	Rv1177;MRA_1188	fdxC	fdxC	11771.3	27	4	36.1111	0.000573394	0.000464037	48921700	48552200	47507000	4884710	4651110	5172780
Rv1178	Rv1178;MRA_1189	Rv1178	Rv1178	37666.5	34	8	26.2431	0.000573394	0.000464037	1001700	1023260	1010480	2140430	2216590	2349960
Rv1179c	Rv1179c;MRA_1190	Rv1179c	Rv1179c	100607	6	2	2.9819	0.000449236	0.000464037				126010	139831	134898
Rv1180	Rv1180;MRA_1191	pks3	pks3	50530.9	9	3	7.37705	0.000449236	0.000464037				374097	368800	372628
Rv1181	Rv1181;MRA_1191	pks4	pks4	168050	89	26	22.6928	0.00361011	0.000464037	44857	847956	474733	3907070	3750880	4020600
Rv1182	Rv1182;MRA_1192	papA3	papA3	51539.9	3	1	1.69492	0.00554236	0.0135287				320198	294598	299843
Rv1183	Rv1183;MRA_1193	mmpL10	mmpL10	106348	7	3	3.59281	0.000449236	0.000881834				122497	80913.5	97093.2
Rv1185c	Rv1185c;MRA_1195	fadD21	fadD21	62721.4	54	14	32.0069	0.00458716	0.000464037	152841	169302	356124	1590880	1656750	1639060
Rv1186c	Rv1186c;MRA_1196	Rv1186c	Rv1186c	57493.9	5	2	5.39033	0.00163066	0.00126156				50281.2	84082.9	41676
Rv1187	Rv1187;MRA_1197	rocA	rocA	58805.9	46	11	25.4144	0.000573394	0.000464037	145391	136356	180139	885572	829214	872485
Rv1188	Rv1188;MRA_1198	Rv1188	Rv1188	36201.5	18	5	17.6292	0.00211193	0.000464037	65790.9	68793.6	75666.3	81231	80338.3	79348.2
Rv1189	Rv1189;MRA_1199	sigI	sigI	31395.3	4	1	3.10345	0.015435	0.00718065			169163	97289.1	147885	194200
Rv1190	Rv1190;MRA_1200	Rv1190	Rv1190	31768.6	10	3	18.4932	0.0131951	0.000464037	217855			69575.5	70415.6	71919.6
Rv1191	Rv1191;MRA_1201	Rv1191	Rv1191	32575.8	58	11	41.7763	0.000573394	0.000464037	2618340	1554850	1507180	1084920	1155200	1120970
Rv1192	Rv1192;MRA_1202	Rv1192	Rv1192	30177.1	25	6	24	0.000573394	0.000464037	318132	484230	368137	592299	608493	602794
Rv1193	Rv1193;MRA_1203	fadD36	fadD36	49452.6	18	5	15.0106	0.000573394	0.000464037	274479	342989	243976	995094	1206970	1134910
Rv1194c	Rv1194c;MRA_1204	Rv1194c	Rv1194c	46030.4	78	14	39.905	0.000573394	0.000464037	1787350	1626730	1756450	1662890	1606980	1715680
Rv1196	Rv1196;Rv1361c;MRA_1205A;MRA_1370	PPE18	PPE18	39122.6	18	4	16.8798	0.000573394	0.000464037	1613250	1801040	1970430	4387820	4918770	5067170
Rv1198	Rv1198;MRA_1207	esxL	esxL	9891.98	6	1	15.9574	0.000449236	0.000464037				133814	124287	128478
Rv1201c	Rv1201c;MRA_1210	dapD	dapD	32574	48	11	28.3912	0.000573394	0.000464037	2251590	2753250	2472610	8590410	8453990	8297250
Rv1202	Rv1202;MRA_1211	dapE	dapE	37205.3	58	13	46.6102	0.000573394	0.000464037	1057860	1022770	815928	3501090	3379500	3278290
Rv1206	Rv1206;MRA_1215	fadD6	fadD6	64269.6	59	13	24.2881	0.000573394	0.000464037	2370940	2583040	1952270	1249710	1313950	1265470
Rv1207	Rv1207;MRA_1216	folP2	folP2	32977.9	28	7	26.4151	0.000573394	0.000464037	250323	265210	307497	310150	317682	293019
Rv1208	Rv1208;MRA_1217	gpgS	gpgS	34343.7	6	2	6.48148	0.000449236	0.000881834				44158.3	33029.2	39007.8
Rv1209	Rv1209;MRA_1218	Rv1209	Rv1209	13053	20	3	39.3443	0.000573394	0.000464037	3212960	2566460	2698960	1078210	1122010	1023650
Rv1210	Rv1210;MRA_1219	tagA	tagA	22937.3	14	3	16.1765	0.0054001	0.000464037	269748	247105	232689	216125	210953	229506
Rv1211	Rv1211;MRA_1220	Rv1211	Rv1211	7773.95	34	4	53.3333	0.000573394	0.000464037	15391300	15845300	18329800	18862500	20726300	22865700
Rv1212c	Rv1212c;MRA_1221	glgA	glgA	41496.8	15	4	12.1447	0.0405108	0.000464037	143527	157418	165517	163074	168243	150787
Rv1213	Rv1213;MRA_1222	glgC	glgC	43764.6	52	11	32.4257	0.000573394	0.000464037	1050540	1122120	1230260	2130940	1942260	2339080
Rv1215c	Rv1215c;MRA_1224	Rv1215c	Rv1215c	62543.5	76	14	29.59	0.000573394	0.000464037	1319040	1210420	1593310	967163	935643	1042300
Rv1216c	Rv1216c;MRA_1225	Rv1216c	Rv1216c	24825.7	4	2	10.7143	0.000449236	0.00126156				112912	108593	141147
Rv1217c	Rv1217c;MRA_1226	Rv1217c	Rv1217c	56582.7	6	2	4.0146	0.000449236	0.000464037				283764	292159	338801
Rv1218c	Rv1218c;MRA_1227	Rv1218c	Rv1218c	33412.3	29	6	24.4373	0.000573394	0.000464037	592556	736498	744422	1036370	944901	950823
Rv1219c	Rv1219c;MRA_1228	Rv1219c	Rv1219c	23145.5	3	1	5.18868	0.000824742	0.00236035				64097.6	83563.1	83117
Rv1220c	Rv1220c;MRA_1229	Rv1220c	Rv1220c	22071.3	34	5	25.1163	0.000573394	0.000464037	2507460	2242320	2244000	1361810	1309530	1406230
Rv1221	Rv1221;MRA_1230	sigE	sigE	28841.5	2	1	6.61479	0.000824742	0.00163332				135001	86808.7
Rv1223	Rv1223;MRA_1232	htrA	htrA	54121.8	137	21	41.2879	0.000573394	0.000464037	11809500	11032100	11336600	9245530	9951010	9862500
Rv1224	Rv1224;MRA_1233	tatB	tatB	14046	4	1	8.39695	0.00495049	0.00275374		301272	407061	92538.4		70354.5
Rv1225c	Rv1225c;MRA_1234	Rv1225c	Rv1225c	29053.5	9	2	6.88406	0.0519197	0.00792453	149441	151029	203673	180809	159971	160849
Rv1226c	Rv1226c;MRA_1235	Rv1226c	Rv1226c	52562.8	13	4	9.44559	0.000573394	0.000464037	322955	451913	347606	119589	105662	125704
Rv1227c	Rv1227c;MRA_1236	Rv1227c	Rv1227c	19334.4	9	3	15.8192	0.000449236	0.000464037				179954	149147	156383
Rv1229c	Rv1229c;MRA_1238	mrp	mrp	41027.6	30	7	19.2308	0.000573394	0.000464037	1473130	1567080	1533530	2312900	2186010	2165120
Rv1231c	Rv1231c;MRA_1240	Rv1231c	Rv1231c	20377.6	18	3	18.8889	0.000573394	0.000464037	2278350	2181160	2582220	1109210	1091630	1204340
Rv1232c	Rv1232c;MRA_1241	Rv1232c	Rv1232c	47338.7	24	5	13.5632	0.000573394	0.000464037	918665	922552	1157500	1046570	826593	925578
Rv1234	Rv1234;MRA_1243	Rv1234	Rv1234	18568.6	36	5	29.7143	0.000573394	0.000464037	2203040	2135270	1566720	1745700	1954850	1808480
Rv1235	Rv1235;MRA_1244	lpqY	lpqY	49725.8	29	7	16.8803	0.000573394	0.000464037	2000000	1863950	2020660	519510	527770	540082
Rv1237	Rv1237;MRA_1246	sugB	sugB	29089.9	7	2	8.39416	0.000573394	0.000464037	329611	445054	448370			26679.5
Rv1238	Rv1238;MRA_1247	sugC	sugC	42879.5	28	6	15.7761	0.000573394	0.000464037	853101	830709	817412	878861	790934	1011370
Rv1239c	Rv1239c;MRA_1248	corA	corA	41433	27	6	12.8415	0.000573394	0.000464037	464555	493833	542831	190895	162532	208832
Rv1240	Rv1240;MRA_1249	mdh	mdh	34254	87	13	49.5441	0.000573394	0.000464037	24991300	21962600	22620600	17448200	19534300	17816100
Rv1241	Rv1241;MRA_1250	vapB33	vapB33	9882.32	45	7	62.7907	0.000573394	0.000464037	7439490	9012080	8102750	639973	686727	794021
Rv1242	Rv1242;MRA_1251	vapC33	vapC33	15837.2	22	4	34.965	0.000573394	0.000464037	800973	922649	409583	911775	865523	901697
Rv1244	Rv1244;MRA_1253	lpqZ	lpqZ	29534.2	10	2	8.04196	0.00110072	0.000464037	387566	493260	505180	374323	346001	356964
Rv1245c	Rv1245c;MRA_1254	Rv1245c	Rv1245c	29179.5	60	8	32.971	0.000573394	0.000464037	5532050	5894790	5467850	2392430	2417560	2477400
Rv1247c	Rv1247c;MRA_1255A	relB	relB	9731.06	18	3	35.9551	0.000573394	0.000464037	3055980	3051320	3292260	1510210	1576260	1377150
Rv1248c	Rv1248c;MRA_1256	Rv1248c	Rv1248c	135835	214	38	35.3371	0.000573394	0.000464037	7599030	7977790	8024090	6676220	6862460	6710250
Rv1249c	Rv1249c;MRA_1257	Rv1249c	Rv1249c	27535.5	8	3	11.0687	0.0619853	0.00126156	700731		712100	48563.4	71100.5	92311.4
Rv1251c	Rv1251c;MRA_1259	Rv1251c	Rv1251c	123082	8	4	4.30202	0.071741	0.000881834		97439.3		35257.4	36056.5	40130
Rv1252c	Rv1252c;MRA_1260	lprE	lprE	20374	6	1	3.46535	0.00501504	0.00350467	1774820	1497720	1551920	680355	842788	1038910
Rv1253	Rv1253;MRA_1261	deaD	deaD	61417.1	20	6	13.8544	0.00110072	0.000464037	265289	189140	241958	213309	269656	242610
Rv1254	Rv1254;MRA_1262	Rv1254	Rv1254	42278.7	6	1	3.39426	0.000573394	0.00163332	96796.4	53529.6	37719.2	71801.3	62052.7	58986.6
Rv1256c	Rv1256c;MRA_1264	cyp130	cyp130	44544.9	19	4	9.62963	0.000573394	0.000464037	260215	330585	290684	84695.1	80705.6	90029.1
Rv1257c	Rv1257c;MRA_1265	Rv1257c	Rv1257c	47202.3	62	13	30.1099	0.000573394	0.000464037	1001170	1026460	1064370	1985130	1970840	2046560
Rv1259	Rv1259;MRA_1267	udgB	udgB	31747.8	22	5	21.7391	0.000573394	0.000464037	236553	171786	314425	395594	402021	418713
Rv1260	Rv1260;MRA_1268	Rv1260	Rv1260	41261.5	57	10	30.1075	0.000573394	0.000464037	481247	606480	689370	1211910	1262770	1182530
Rv1261c	Rv1261c;MRA_1269	Rv1261c	Rv1261c	16720	31	6	42.2819	0.000573394	0.000464037	1266220	836441	1080830	608390	665829	680611
Rv1263	Rv1263;MRA_1271	amiB2	amiB2	49013.3	46	10	27.9221	0.000573394	0.000464037	1252890	1325700	1626260	1388460	1320530	1447280
Rv1264	Rv1264;MRA_1272	Rv1264	Rv1264	42164.3	53	12	39.2947	0.000573394	0.000464037	3913560	3689070	4345000	4280720	4170460	4671470
Rv1265	Rv1265;MRA_1273	Rv1265	Rv1265	25193.8	28	6	30.9735	0.000573394	0.000464037	1205250	1311320	1172850	1114220	1054590	962619
Rv1266c	Rv1266c;MRA_1274	pknH	pknH	66718.4	44	9	11.5016	0.000573394	0.000464037	1338220	1431410	1303740	504995	480137	493893
Rv1267c	Rv1267c;MRA_1275	embR	embR	41897.8	31	8	25.7732	0.000573394	0.000464037	1139940	1199200	1123910	507047	540138	554641
Rv1269c	Rv1269c;MRA_1277	Rv1269c	Rv1269c	12514.3	9	2	18.5484	0.00501504	0.000464037	2905360	2530250	2172420	1146660	1113680	1038240
Rv1270c	Rv1270c;MRA_1278	lprA	lprA	24838.1	27	5	32.377	0.000573394	0.000464037	8851650	8902040	8248990	3695600	3695330	4072690
Rv1272c	Rv1272c;MRA_1280	Rv1272c	Rv1272c	68237.1	4	2	4.12044	0.0187023	0.000881834				41601.5	49222.5	43727.6
Rv1273c	Rv1273c;MRA_1281	Rv1273c	Rv1273c	62080.4	6	2	4.46735	0.0215201	0.00163332	504349	572048	729824	39425	39766.2	34832.7
Rv1274	Rv1274;MRA_1282	lprB	lprB	19671.3	6	1	11.3514	0.000573394	0.00126156	151714	145405	181902	177896	135230	148736
Rv1275	Rv1275;MRA_1283	lprC	lprC	18834.7	28	5	37.7778	0.000573394	0.000464037	4048250	3807720	3492130	1650420	1917800	1622790
Rv1276c	Rv1276c;MRA_1284	Rv1276c	Rv1276c	16425.8	21	4	32.2785	0.000573394	0.000464037	987245	1221260	1200750	1283190	1205670	1252630
Rv1277	Rv1277;MRA_1285	Rv1277	Rv1277	44722.9	13	4	12.47	0.0156398	0.000464037		32616.7	159660	38996.2	39993.7	51833.3
Rv1278	Rv1278;MRA_1286	Rv1278	Rv1278	93284	28	8	9.02857	0.0054001	0.000464037	322223	449692	806222	845593	759345	734487
Rv1279	Rv1279;MRA_1287	Rv1279	Rv1279	57295.7	34	9	17.0455	0.000573394	0.000464037	1403590	1531570	1354310	328652	312428	363337
Rv1280c	Rv1280c;MRA_1288	oppA	oppA	63409	35	7	19.6277	0.000573394	0.000464037	1865750	1857510	1718140	703698	818708	789180
Rv1281c	Rv1281c;MRA_1289	oppD	oppD	65257.5	46	9	19.7712	0.000573394	0.000464037	771237	688824	769382	832226	868332	770709
Rv1283c	Rv1283c;MRA_1291	oppB	oppB	35047.4	8	2	9.53846	0.0108798	0.000464037	22266.8		58789.1	83537	57916.1	79620.6
Rv1284	Rv1284;MRA_1292	canA	canA	18120.9	29	6	34.9693	0.000573394	0.000464037	7307610	8380250	8419280	10670400	10369900	10590300
Rv1285	Rv1285;MRA_1293	cysD	cysD	37476.8	28	8	31.6265	0.00857719	0.000464037	442038	400084	375170	549794	532794	537526
Rv1286	Rv1286;MRA_1294	cysN	cysN	67803.4	41	12	21.6612	0.000573394	0.000464037	546542	339088	505486	729425	770363	787499
Rv1287	Rv1287;MRA_1295	Rv1287	Rv1287	17173.6	16	4	36.0248	0.0498034	0.000464037	330497	235868	215138	293994	311793	323048
Rv1288	Rv1288;MRA_1296	Rv1288	Rv1288	49583.2	20	6	16.4474	0.000573394	0.000464037	1148010	1233540	1349320	318369	327950	314271
Rv1289	Rv1289;MRA_1297	Rv1289	Rv1289	23513.8	12	3	13.8095	0.000573394	0.000464037	133242	90638.4	144186	325741	306307	277449
Rv1290c	Rv1290c;MRA_1298	Rv1290c	Rv1290c	55960.2	16	3	7.29367	0.000573394	0.000464037	553653	410904	641708	555553	575878	541829
Rv1292	Rv1292;MRA_1300	argS	argS	59641.9	80	18	44.7273	0.000573394	0.000464037	2146450	1995970	1852350	2690710	2772120	3059670
Rv1293	Rv1293;MRA_1301	lysA	lysA	47390.2	62	11	31.5436	0.000573394	0.000464037	966087	921218	717227	2508060	2398410	2595800
Rv1294	Rv1294;MRA_1302	thrA	thrA	45485	58	11	25.1701	0.000573394	0.000464037	2593130	2910790	3030810	8257770	8047680	8218680
Rv1295	Rv1295;MRA_1303	thrC	thrC	37286.1	61	12	43.3333	0.000573394	0.000464037	2093590	1782220	1740140	6532170	6223410	6266590
Rv1296	Rv1296;MRA_1304	thrB	thrB	32310.7	13	4	17.4051	0.000573394	0.000464037	1838300	1523050	1887530	995118	846349	893108
Rv1297	Rv1297;MRA_1305	rho	rho	65065.9	137	20	29.5681	0.000573394	0.000464037	4951690	4501620	4668100	5802210	5592580	5920160
Rv1298	Rv1298;MRA_1306	rpmE	rpmE	8717.08	6	2	48.75	0.000449236	0.000881834				31779.7	32110.1	35190.8
Rv1299	Rv1299;MRA_1307	prfA	prfA	39000.8	49	9	33.0532	0.000573394	0.000464037	1716760	1339780	1059320	1985170	2207570	1906480
Rv1300	Rv1300;MRA_1308	hemK	hemK	34553.8	3	1	4.61538	0.0208412	0.0309203				23987.1	10350.8	33102.7
Rv1301	Rv1301;MRA_1309	Rv1301	Rv1301	22516.8	23	2	9.67742	0.000573394	0.000464037	702672	681874	1096260	1189890	856384	1260510
Rv1302	Rv1302;MRA_1310	rfe	rfe	42189.2	6	1	1.9802	0.000573394	0.00163332	647253	598516	800015	187087	157315	168239
Rv1306	Rv1306;MRA_1314	atpF	atpF	18288.9	35	5	23.9766	0.000573394	0.000464037	15923500	12931900	14903900	2549790	2624470	2523090
Rv1307	Rv1307;MRA_1315	atpH	atpH	48770.2	91	13	35.6502	0.000573394	0.000464037	14377600	14419800	14788900	8299020	8522310	8596160
Rv1308	Rv1308;MRA_1316	atpA	atpA	59252.7	188	22	42.0765	0.000573394	0.000464037	61929700	57702700	65676700	59600200	62231300	56320400
Rv1309	Rv1309;MRA_1317	atpG	atpG	33854.7	101	16	52.1311	0.000573394	0.000464037	6536520	6899520	5536520	10735400	10518100	10466500
Rv1310	Rv1310;MRA_1318	atpD	atpD	53058.6	141	21	49.7942	0.000573394	0.000464037	68677900	69066100	69324000	95087200	100522000	96022300
Rv1311	Rv1311;MRA_1319	atpC	atpC	13098.9	6	1	9.09091	0.000573394	0.00126156	52915200	55778300	65884400	34467500	32511500	31837700
Rv1312	Rv1312;MRA_1320	Rv1312	Rv1312	16558.5	4	1	6.12245	0.00286697	0.00126156			493083	679370	618738	790681
Rv1314c	Rv1314c;MRA_1322	Rv1314c	Rv1314c	20658.6	26	6	45.0777	0.00469484	0.000464037	185885			332115	352398	353691
Rv1315	Rv1315;MRA_1323	murA	murA	43995.8	35	8	27.7512	0.000573394	0.000464037	427946	589514	303717	463862	557345	507934
Rv1316c	Rv1316c;MRA_1324	ogt	ogt	17822.4	32	5	32.1212	0.000573394	0.000464037	634611	604784	663439	218980	237317	235487
Rv1317c	Rv1317c;MRA_1325	alkA	alkA	53675	1	1	2.82258	0.00321285	0.00718065						10332.2
Rv1318c	Rv1318c;MRA_1326	Rv1318c	Rv1318c	59296	10	3	8.68762	0.000573394	0.000464037	205144	233535	223747	81078.1	91971.3	117020
Rv1319c	Rv1319c;MRA_1327	Rv1319c	Rv1319c	58062	12	2	4.29907	0.000573394	0.000464037	2024340	1899840	1925500	407730	349578	349223
Rv1320c	Rv1320c;MRA_1328	Rv1320c	Rv1320c	61929.3	5	2	4.40917	0.00501504	0.000881834	244341	290039	231043	17740.4	31609.6
Rv1322A	Rv1322A;MRA_1330	Rv1322A	Rv1322A	16558.2	6	2	11.1842	0.000449236	0.000464037				913376	757794	896236
Rv1323	Rv1323;MRA_1331	fadA4	fadA4	40012.7	60	10	35.2185	0.000573394	0.000464037	5138640	5545650	5783650	16086200	17160100	17049800
Rv1324	Rv1324;MRA_1332	Rv1324	Rv1324	32102.4	79	12	37.8289	0.000573394	0.000464037	7190100	6991400	6366510	8982390	8638580	9057490
Rv1325c	Rv1325c;MRA_1333	PE_PGRS24	PE_PGRS24	49538.7	6	1	2.6534	0.000573394	0.00126156	189166	239735	195333	18833.2	21325.7	20465.6
Rv1326c	Rv1326c;MRA_1334	glgB	glgB	81694	30	7	12.4487	0.00309406	0.000464037	516369	475435	493470	734571	748969	628150
Rv1327c	Rv1327c;MRA_1335	glgE	glgE	78572.6	55	11	17.2611	0.000573394	0.000464037	735865	750612	709507	799718	864496	861993
Rv1328	Rv1328;MRA_1336	glgP	glgP	95448	98	23	31.0545	0.000573394	0.000464037	2604850	3331200	2639570	6133090	6230260	6000850
Rv1329c	Rv1329c;MRA_1337	dinG	dinG	70100.2	12	4	8.13253	0.000449236	0.000464037				113905	103223	116088
Rv1330c	Rv1330c;MRA_1338	pncB1	pncB1	47159.1	20	5	12.2768	0.000573394	0.000464037	319157	306013	388818	153953	124986	160144
Rv1331	Rv1331;MRA_1339	Rv1331	Rv1331	11185.8	6	1	9.90099	0.000573394	0.00163332	1138080	951807	997594	158940	143370	152543
Rv1332	Rv1332;MRA_1340	Rv1332	Rv1332	24018.3	23	5	33.945	0.000573394	0.000464037	477765	564121	382541	452131	418980	508317
Rv1333	Rv1333;MRA_1341	Rv1333	Rv1333	33917.1	10	3	12.2093	0.000449236	0.000464037				384849	302469	400796
Rv1334	Rv1334;MRA_1342	mec	mec	16461.6	12	2	21.9178	0.0158804	0.000464037	747919	511157	629536	268815	257535	273031
Rv1335	Rv1335;MRA_1343	cysO	cysO	9520.72	3	1	12.9032	0.000824742	0.00163332				1673310	1873220	1317570
Rv1336	Rv1336;MRA_1344	cysM	cysM	34402.3	20	5	15.7895	0.00211193	0.000464037	566793	515551	539008	1048950	983925	983849
Rv1338	Rv1338;MRA_1346	murI	murI	28607.1	28	9	44.2804	0.000573394	0.000464037	90118.3		172017	149507	159745	173740
Rv1339	Rv1339;MRA_1347	Rv1339	Rv1339	29118.3	33	9	55.3114	0.00211193	0.000464037	443585		266949	628208	617451	596973
Rv1340	Rv1340;MRA_1348	rphA	rphA	27283.3	41	10	49.0347	0.000573394	0.000464037	722445	695464	694629	1183390	1217590	1246800
Rv1341	Rv1341;MRA_1349	Rv1341	Rv1341	20947.9	9	2	13.7255	0.00110072	0.000464037	1032930	1223440	1203090	94901.1	90456	107066
Rv1342c	Rv1342c;MRA_1350	Rv1342c	Rv1342c	13346	6	1	5.83333	0.00211193	0.00236035	642655	546399	562598	498386	610735	663779
Rv1344	Rv1344;MRA_1352	mbtL	mbtL	11364.1	6	1	8.49057	0.000573394	0.00163332	64815.3	69127.9	82398.4	932045	1265400	860150
Rv1345	Rv1345;MRA_1353	mbtM	mbtM	53921.8	35	9	25.7198	0.00110072	0.000464037	187299		364410	712151	698349	716263
Rv1346	Rv1346;MRA_1354	mbtN	mbtN	41144.4	36	9	32.9016	0.000449236	0.000464037				1390270	1240170	1249200
Rv1347c	Rv1347c;MRA_1355	mbtK	mbtK	23763.2	6	1	4.28571	0.000573394	0.00126156	62688.8	52748.6	90979.2	69067.5	72954.3	84181
Rv1348	Rv1348;MRA_1356	irtA	irtA	92930.7	9	3	4.88941	0.00361011	0.000464037	357290			103579	150609	118261
Rv1349	Rv1349;MRA_1357	irtB	irtB	60918.9	12	4	9.67185	0.000449236	0.000464037				74230.5	70015.2	75369
Rv1350	Rv1350;MRA_1358	fabG2	fabG2	25834.9	18	5	22.6721	0.00110072	0.000464037	229665	333462	366932	351509	324125	351910
Rv1352	Rv1352;MRA_1360	Rv1352	Rv1352	12813.8	3	1	11.3821	0.000824742	0.00126156				1037610	1028350	767734
Rv1357c	Rv1357c;MRA_1365	Rv1357c	Rv1357c	33946.4	3	1	2.9316	0.0215419	0.0309203				7236830	5180110	7090400
Rv1358	Rv1358;MRA_1366	Rv1358	Rv1358	125021	3	1	0.603969	0.00122951	0.00350467				293482	220994	232484
Rv1360	Rv1360;MRA_1369	Rv1360	Rv1360	37216.2	19	5	17.0588	0.000573394	0.000464037	1045960	1010820	1091930	398975	393521	368896
Rv1362c	Rv1362c;MRA_1371	Rv1362c	Rv1362c	23435.3	16	4	39.0909	0.000573394	0.000464037	111993	169076	101008	265873	259998	209585
Rv1363c	Rv1363c;MRA_1372	Rv1363c	Rv1363c	28272.6	12	2	8.04598	0.000573394	0.000464037	1965310	2099690	1927750	844923	952546	1021140
Rv1364c	Rv1364c;MRA_1373	Rv1364c	Rv1364c	69488.8	28	8	18.5299	0.000573394	0.000464037	126367	384727	408683	173969	191051	199370
Rv1366	Rv1366;MRA_1375	Rv1366	Rv1366	30064.3	11	3	14.652	0.0149673	0.000464037	122415		351831	379166	428338	293590
Rv1366A	Rv1366A;MRA_1376	Rv1366A	Rv1366A	9737.01	6	2	31.3953	0.000449236	0.000464037				236469	324645	308427
Rv1367c	Rv1367c;MRA_1377	Rv1367c	Rv1367c	41289.7	20	5	15.3846	0.000573394	0.000464037	466548	576414	505899	308304	306485	322378
Rv1368	Rv1368;MRA_1378	lprF	lprF	26815.7	46	8	37.5479	0.000573394	0.000464037	3560000	3599810	3625800	223147	253495	260714
Rv1375	Rv1375;MRA_1384	Rv1375	Rv1375	47183.7	3	1	1.59453	0.00312826	0.00867597	87123.1	79965.6	85591.4
Rv1377c	Rv1377c;MRA_1386	Rv1377c	Rv1377c	22779.6	16	4	30.6604	0.000573394	0.000464037	122000	76330.1	64329	560586	550386	415874
Rv1379	Rv1379;MRA_1388	pyrR	pyrR	20590.7	14	3	16.5803	0.000573394	0.000464037	1559900	1643250	1533460	1245890	1162170	1229070
Rv1380	Rv1380;MRA_1389	pyrB	pyrB	33782.8	44	7	18.8088	0.000573394	0.000464037	836345	813452	1087130	2640770	2904070	2808880
Rv1381	Rv1381;MRA_1390	pyrC	pyrC	45124.7	25	6	12.7907	0.000573394	0.000464037	473841	508455	519205	1619250	1524770	1365260
Rv1382	Rv1382;MRA_1391	Rv1382	Rv1382	18153.2	16	4	28.4848	0.0058451	0.000464037	650587	685253	546025	380083	349427	391550
Rv1383	Rv1383;MRA_1392	carA	carA	39713	28	7	21.5426	0.000573394	0.000464037	654099	617926	605520	1118860	1068550	1143540
Rv1384	Rv1384;MRA_1393	carB	carB	118894	128	25	26.278	0.000573394	0.000464037	2099680	1865650	1811510	2759530	3137840	2971270
Rv1385	Rv1385;MRA_1394	pyrF	pyrF	27309.4	12	3	13.1387	0.000573394	0.000464037	1610220	1492020	1402120	1725910	1527180	1847950
Rv1386	Rv1386;MRA_1395	PE15	PE15	9794.09	6	2	33.3333	0.000449236	0.000464037				301429	261729	283510
Rv1387	Rv1387;MRA_1396	PPE20	PPE20	55368	11	3	8.34879	0.000573394	0.000464037	713071	2009750	1960010	96421.4	102167	58086.6
Rv1388	Rv1388;MRA_1397	mihF	mihF	20781.2	42	9	31.5789	0.000573394	0.000464037	342130000	348080000	345711000	63261600	70377800	67309000
Rv1389	Rv1389;MRA_1398	gmk	gmk	22027.4	21	4	25	0.000573394	0.000464037	180509	193799	196371	339289	321891	330032
Rv1390	Rv1390;MRA_1399	rpoZ	rpoZ	11774.2	10	2	20	0.0058451	0.000464037	123676			1304330	1246020	1196010
Rv1391	Rv1391;MRA_1400	dfp	dfp	43509.2	55	10	21.2919	0.000573394	0.000464037	1494730	1469050	1528840	1458690	1462110	1501230
Rv1392	Rv1392;MRA_1401	metK	metK	42978.9	140	23	61.2903	0.000573394	0.000464037	13932400	12707000	12988800	74100800	73579400	74682000
Rv1393c	Rv1393c;MRA_1402	Rv1393c	Rv1393c	55216.2	23	5	9.55285	0.000573394	0.000464037	376211	325575	365590	134836	138036	133783
Rv1397c	Rv1397c;MRA_1406	vapC10	vapC10	14916.5	12	2	12.782	0.000573394	0.000464037	2739130	2626370	2249970	2293310	2073660	1952750
Rv1398c	Rv1398c;MRA_1407	vapB10	vapB10	9407.63	11	3	28.2353	0.000573394	0.000464037	4310710	6680220	6386200	661165	620489	548103
Rv1399c	Rv1399c;MRA_1408	nlhH	nlhH	33870.8	15	3	11.9122	0.000573394	0.000464037	722394	743133	850182	746171	815769	812099
Rv1400c	Rv1400c;MRA_1409	lipI	lipI	34016.9	33	6	30.9375	0.000573394	0.000464037	703655	684223	827726	1138880	945121	1101210
Rv1402	Rv1402;MRA_1411	priA	priA	69803.8	18	5	8.54962	0.0178658	0.000464037	387241	253585	288198	57321.6	86809.5	90243.6
Rv1403c	Rv1403c;MRA_1412	Rv1403c	Rv1403c	30041.4	3	1	5.47445	0.0208412	0.0309203				64128	40810.8	73763
Rv1404	Rv1404;MRA_1413	Rv1404	Rv1404	17485.3	26	5	38.75	0.000573394	0.000464037	14883500	18660100	3900830	9949510	10705100	10030800
Rv1405c	Rv1405c;MRA_1414	Rv1405c	Rv1405c	29226.5	11	3	16.4234	0.000449236	0.000464037				88039	103220	115308
Rv1406	Rv1406;MRA_1415	fmt	fmt	32623.9	28	6	24.359	0.000573394	0.000464037	469791	261858	334338	946267	838448	994891
Rv1407	Rv1407;MRA_1416	fmu	fmu	48457.8	12	3	7.87746	0.0058451	0.000464037	98831.5	83062.1	80677.2	81685	91800.3	79418.2
Rv1408	Rv1408;MRA_1417	rpe	rpe	24037.6	15	3	20.2586	0.00211193	0.000464037	1200010	1131380	1122310	863565	811815	937089
Rv1409	Rv1409;MRA_1418	ribG	ribG	35330.7	40	11	48.6726	0.000573394	0.000464037	1171830	1190040	1304890	676649	712981	696243
Rv1410c	Rv1410c;MRA_1419	Rv1410c	Rv1410c	54652.8	5	2	7.52896	0.000449236	0.000881834				56576.3	57590	48593.5
Rv1411c	Rv1411c;MRA_1420	lprG	lprG	24511.9	30	5	17.3729	0.000573394	0.000464037	7895750	7370320	7010660	1498990	1518580	1637690
Rv1412	Rv1412;MRA_1421	ribC	ribC	21284.3	26	5	30.8458	0.000573394	0.000464037	1579620	1288440	1337750	1542780	2254370	1506000
Rv1415	Rv1415;MRA_1424	ribA2	ribA2	45981.6	55	12	36.2353	0.000573394	0.000464037	964027	943124	1085610	2515070	2464160	2640140
Rv1416	Rv1416;MRA_1425	ribH	ribH	16302.6	45	10	88.125	0.000573394	0.000464037	1084470	1130460	1168270	5130690	5065390	4969420
Rv1417	Rv1417;MRA_1426	Rv1417	Rv1417	16315.1	3	1	11.039	0.000824742	0.00163332				53866	50656.2	38237.5
Rv1418	Rv1418;MRA_1427	lprH	lprH	24251.9	9	2	7.45614	0.000573394	0.000881834	157478		189585	154318	125611	186989
Rv1419	Rv1419;MRA_1428	Rv1419	Rv1419	16817.1	10	3	28.0255	0.0054001	0.000464037	378055	419601	365764	1760360	1861360	1658100
Rv1420	Rv1420;MRA_1429	uvrC	uvrC	71546.8	16	6	12.0743	0.0847826	0.000464037		49779.2		174428	174907	229849
Rv1421	Rv1421;MRA_1430	Rv1421	Rv1421	32876.7	24	6	31.5615	0.000573394	0.000464037	177871	265413	254462	847091	870368	766013
Rv1422	Rv1422;MRA_1431	Rv1422	Rv1422	35787.5	16	5	18.7135	0.000573394	0.000464037	691002	353536	414953	353348	257079	316849
Rv1423	Rv1423;MRA_1432	whiA	whiA	34897.3	61	11	42.1538	0.000573394	0.000464037	1487570	1368310	1229340	1305890	1338350	1265060
Rv1424c	Rv1424c;MRA_1433	Rv1424c	Rv1424c	27391.9	8	2	8.3004	0.00110072	0.000881834	318218	201250	349016	106399	107243	60492.2
Rv1425	Rv1425;MRA_1434	Rv1425	Rv1425	50027.1	11	2	4.79303	0.00110072	0.000464037	766128	681624	787503	262904	272856	303296
Rv1426c	Rv1426c;MRA_1435	lipO	lipO	46061.2	6	2	6.42857	0.000449236	0.000881834				23349.3	31574.8	29953.8
Rv1427c	Rv1427c;MRA_1436	fadD12	fadD12	58028.6	27	7	17.3832	0.000573394	0.000464037	437278	266667	515113	276081	265147	264925
Rv1428c	Rv1428c;MRA_1437	Rv1428c	Rv1428c	29858.3	6	1	2.90909	0.0054001	0.00350467	811370	772070	777418	492916	493192	499896
Rv1429	Rv1429;MRA_1438	Rv1429	Rv1429	46831.1	30	6	16.8246	0.000573394	0.000464037	765020	943846	911021	359373	366877	391494
Rv1430	Rv1430;MRA_1439	PE16	PE16	54548.3	3	1	1.70455	0.00211193	0.00718065	171506	216042	204285
Rv1431	Rv1431;MRA_1440	Rv1431	Rv1431	65286.6	9	2	3.22581	0.0054001	0.000881834	257363	328865	263304	164612	154494	145623
Rv1432	Rv1432;MRA_1441	Rv1432	Rv1432	50440.8	5	2	6.76533	0.025641	0.00126156	136241	159726	118923		33926.9	58373.6
Rv1433	Rv1433;MRA_1442	Rv1433	Rv1433	28665.6	5	1	2.95203	0.00211193	0.00236035	351864	367479	192937		30408.9	41265.1
Rv1436	Rv1436;MRA_1444	gap	gap	35888	93	13	44.8378	0.000573394	0.000464037	5219160	5222630	4780640	29011100	27310200	28316500
Rv1437	Rv1437;MRA_1445	pgk	pgk	42476.7	110	19	50.9709	0.000573394	0.000464037	5049090	4718230	4830990	11447800	11229300	11016400
Rv1438	Rv1438;MRA_1446	tpi	tpi	27335.1	101	17	63.2184	0.000573394	0.000464037	2003390	2133650	1948050	9651450	9513860	10068200
Rv1439c	Rv1439c;MRA_1447	Rv1439c	Rv1439c	15990.6	11	3	27.6596	0.000573394	0.000464037	229147	177064	159468	120100	129995	118974
Rv1442	Rv1442;MRA_1450	bisC	bisC	83354.9	39	11	15.9269	0.00312826	0.000464037	630780	664003	1144230	378073	431717	354640
Rv1443c	Rv1443c;MRA_1451	Rv1443c	Rv1443c	18248.2	29	5	29.1925	0.000573394	0.000464037	1627580	1300740	1028710	1863310	1907330	1818990
Rv1444c	Rv1444c;MRA_1453	Rv1444c	Rv1444c	14987.2	18	4	43.3824	0.000573394	0.000464037	2878800	2988700	2969520	496218	502479	442677
Rv1445c	Rv1445c;MRA_1454	devB	devB	25736.3	35	8	39.6761	0.000573394	0.000464037	1795090	1501680	1789090	1796350	1595440	1834490
Rv1446c	Rv1446c;MRA_1455	opcA	opcA	32681.9	15	3	11.8812	0.000573394	0.000464037	429242	470935	452629	230995	241700	254670
Rv1447c	Rv1447c;MRA_1456	zwf2	zwf2	57307.4	28	5	10.5058	0.000573394	0.000464037	1079980	959775	873067	458672	466351	436547
Rv1448c	Rv1448c;MRA_1457	tal	tal	40684.9	98	14	38.0697	0.000573394	0.000464037	3644650	3951160	3935810	5200500	4897110	5158190
Rv1449c	Rv1449c;MRA_1458	tkt	tkt	75521.4	116	23	36	0.000573394	0.000464037	2499820	2218360	2430420	11357400	11153800	10827200
Rv1454c	Rv1454c;MRA_1463	qor	qor	34010.8	64	12	43.5976	0.000573394	0.000464037	2532820	2320540	2730660	3957460	3728870	3972230
Rv1455	Rv1455;MRA_1464	Rv1455	Rv1455	31390.9	15	4	18.4669	0.00211193	0.000464037	224637	258677	260027	193768	170685	200258
Rv1458c	Rv1458c;MRA_1467	Rv1458c	Rv1458c	33690.9	18	3	7.34824	0.000573394	0.000464037	885622	1086920	1001930	1008510	972124	1154370
Rv1459c	Rv1459c;MRA_1468	Rv1459c	Rv1459c	62657.9	11	2	3.38409	0.000573394	0.000464037	171083	172587	194111	149891	138403	178777
Rv1461	Rv1461;MRA_1470	Rv1461	Rv1461	94136	60	12	17.8487	0.000573394	0.000464037	1455480	1378680	1584680	2015680	2011050	2110960
Rv1462	Rv1462;MRA_1471	Rv1462	Rv1462	42486.9	81	16	66.2469	0.000573394	0.000464037	2485570	2815000	2793720	3106790	3151890	3129980
Rv1463	Rv1463;MRA_1472	Rv1463	Rv1463	28786.9	34	8	45.8647	0.000573394	0.000464037	1299930	1108400	1311440	1945580	2127890	2003250
Rv1464	Rv1464;MRA_1473	csd	csd	44560.8	52	12	47.7218	0.000573394	0.000464037	1143780	1265960	1317080	2755130	2775670	2934450
Rv1465	Rv1465;MRA_1474	Rv1465	Rv1465	17642.9	9	2	23.4568	0.000449236	0.000464037				227404	269053	308690
Rv1466	Rv1466;MRA_1475	Rv1466	Rv1466	12347.9	9	2	22.6087	0.000573394	0.000464037	5334030	5607100	4905640	13379800	11647900	10666600
Rv1467c	Rv1467c;MRA_1476	fadE15	fadE15	65870.3	54	9	18.2266	0.000573394	0.000464037	1772290	1893480	2264660	3400010	3874950	3640390
Rv1471	Rv1471;MRA_1480	trxB1	trxB1	13273	13	4	34.9593	0.000449236	0.000464037				5727730	5884280	5933650
Rv1472	Rv1472;MRA_1481	echA12	echA12	30507.3	12	3	10.5263	0.00110072	0.000464037	284091	366105	307361	258306	242771	265602
Rv1473	Rv1473;MRA_1482	Rv1473	Rv1473	58356.6	24	6	12.7306	0.000573394	0.000464037	120704	110123	113377	216929	173954	193928
Rv1475c	Rv1475c;MRA_1485	acn	acn	102382	201	33	43.6903	0.000573394	0.000464037	14820900	14762800	15244600	45579200	49808500	46395800
Rv1476	Rv1476;MRA_1486	Rv1476	Rv1476	19565.2	27	4	36.5591	0.000573394	0.000464037	506571	416960	513421	426675	389375	415225
Rv1477	Rv1477;MRA_1487	ripA	ripA	49772.4	12	3	8.68644	0.00110072	0.000464037	134342	187709	128171	65494.5	57594.9	66971.5
Rv1478	Rv1478;MRA_1488	Rv1478	Rv1478	24588.1	3	1	4.97925	0.00211193	0.00718065	216772	259801	305610
Rv1479	Rv1479;MRA_1489	moxR1	moxR1	40727.1	83	12	35.809	0.000573394	0.000464037	6567330	7805230	7342160	16848100	15863600	16987200
Rv1480	Rv1480;MRA_1490	Rv1480	Rv1480	34265.6	51	8	22.082	0.000573394	0.000464037	1047710	1079510	1143280	1297680	1275090	1374640
Rv1481	Rv1481;MRA_1491	Rv1481	Rv1481	35994.1	21	3	11.3433	0.000573394	0.000464037	646444	604397	553880	1099750	1112030	1186250
Rv1483	Rv1483;MRA_1493	fabG1	fabG1	25629.2	27	5	20.2429	0.000573394	0.000464037	466695	587084	644257	3451850	3162690	3467840
Rv1484	Rv1484;MRA_1494	inhA	inhA	28492	32	4	23.7918	0.000573394	0.000464037	4789180	6099010	4722240	13171900	13429300	14192600
Rv1485	Rv1485;MRA_1495	hemZ	hemZ	37108.4	3	1	2.03488	0.0187023	0.0286029				25960.2	29292.4	379340
Rv1486c	Rv1486c;MRA_1495A	Rv1486c	Rv1486c	30093.3	18	5	24.6528	0.000573394	0.000464037	96947.5	116886	118887	275492	266640	307950
Rv1487	Rv1487;MRA_1496	Rv1487	Rv1487	15122.9	12	3	15.2778	0.000449236	0.000464037				241888	246985	251535
Rv1488	Rv1488;MRA_1497	Rv1488	Rv1488	41214.5	105	17	49.3438	0.000573394	0.000464037	13158400	12913100	14559700	7463500	6626950	7241510
Rv1489	Rv1489;MRA_1498	Rv1489	Rv1489	12269.8	15	3	26.2712	0.000573394	0.000464037	402420	528547	503230	536152	583233	612523
Rv1492	Rv1492;MRA_1502	mutA	mutA	64676.9	36	9	20.1626	0.000573394	0.000464037	218338	239197	245567	414543	421550	402966
Rv1493	Rv1493;MRA_1503	mutB	mutB	80568.8	36	9	16.8	0.000573394	0.000464037	289953	297175	238358	278375	277025	264842
Rv1494	Rv1494;MRA_1504	mazE4	mazE4	11137.5	8	2	13	0.0108798	0.000464037	98377.4	111088		59949.4	62280.2	63820.1
Rv1495	Rv1495;MRA_1505	mazF4	mazF4	11342	1	1	9.52381	0.036754	0.0784383				27783.7
Rv1496	Rv1496;MRA_1506	Rv1496	Rv1496	36220.7	20	6	19.7605	0.0310881	0.000464037	437725	319024		291877	268216	282164
Rv1498A	Rv1498A;MRA_1509	Rv1498A	Rv1498A	7592.65	2	1	15.7143	0.000824742	0.00236035				402946	470964
Rv1498c	Rv1498c;MRA_1508	Rv1498c	Rv1498c	23074.2	20	4	20	0.000573394	0.000464037	103915	84679.8	80675.9	237678	247443	271415
Rv1500	Rv1500;MRA_1511	Rv1500	Rv1500	38059.4	10	2	6.43275	0.000573394	0.000464037	537471	435161	407053	202538	228057	232404
Rv1505c	Rv1505c;MRA_1516	Rv1505c	Rv1505c	24020.4	3	1	5.88235	0.000824742	0.00236035				36388.9	55000.9	55182.8
Rv1507c	Rv1507c;MRA_1518	Rv1507c	Rv1507c	27036.8	18	5	25.974	0.000573394	0.000464037	2233720	2099300	2117560	1562800	1346970	1659620
Rv1508c	Rv1508c;MRA_1519	Rv1508c	Rv1508c	63821.4	14	3	4.8414	0.000573394	0.000464037	1120410	1011800	1353020	1114050	1070010	1149670
Rv1509	Rv1509;MRA_1521	Rv1509	Rv1509	32987.6	3	1	3.75427	0.00241643	0.00575816				9724.45	19391.7	19060.7
Rv1511	Rv1511;MRA_1523	gmdA	gmdA	38274.7	56	9	35.8824	0.000573394	0.000464037	620768	757045	844206	1684400	1759450	1678200
Rv1512	Rv1512;MRA_1524	epiA	epiA	34501.5	51	11	33.8509	0.000573394	0.000464037	565717	638761	607727	907262	834030	959537
Rv1513	Rv1513;MRA_1525	Rv1513	Rv1513	26648.5	30	6	32.0988	0.000573394	0.000464037	886429	621926	510953	837511	786483	706955
Rv1514c	Rv1514c;MRA_1526	Rv1514c	Rv1514c	28897	17	4	17.5573	0.000573394	0.000464037	251440	172841	219184	152835	161450	153475
Rv1516c	Rv1516c;MRA_1528	Rv1516c	Rv1516c	37896.7	15	3	10.7143	0.000573394	0.000464037	643802	245786	340866	251073	215578	191641
Rv1521	Rv1521;MRA_1533	fadD25	fadD25	63106.1	104	19	37.3928	0.000573394	0.000464037	1803800	1539790	1398700	3727820	3799420	3978270
Rv1523	Rv1523;MRA_1535	Rv1523	Rv1523	37879.4	40	9	30.5476	0.000573394	0.000464037	910922	773448	626146	495868	446209	411501
Rv1524	Rv1524;MRA_1536	Rv1524	Rv1524	44326.4	7	2	6.03865	0.00110072	0.000881834	353344	418430	414889	129037	174758	142536
Rv1525	Rv1525;MRA_1537	wbbL2	wbbL2	28724.9	3	1	7.27969	0.00707269	0.0149813				24523.7	17036.5	25778.7
Rv1527c	Rv1527c;MRA_1539	pks5	pks5	223823	77	19	10.8634	0.000573394	0.000464037	370896	392703	314576	400973	372262	410619
Rv1529	Rv1529;MRA_1541	fadD24	fadD24	62761.9	25	7	20.7192	0.0109181	0.000464037	535724			258708	211528	252694
Rv1530	Rv1530;MRA_1542	adh	adh	37960.8	25	6	16.6213	0.000573394	0.000464037	211020	234257	199555	274087	265968	290314
Rv1531	Rv1531;MRA_1543	Rv1531	Rv1531	20759.8	12	3	21.2766	0.00110072	0.000464037	888117	845023	748771	1280190	1190340	1359400
Rv1532c	Rv1532c;MRA_1544	Rv1532c	Rv1532c	15971.3	9	2	15.2778	0.00110072	0.000464037	215572	253034	250964	298884	338586	349741
Rv1533	Rv1533;MRA_1545	Rv1533	Rv1533	39584.3	35	9	30.9333	0.000573394	0.000464037	1301250	1352190	1374430	1149180	1137300	1147120
Rv1534	Rv1534;MRA_1546	Rv1534	Rv1534	24433	5	2	11.1111	0.000449236	0.00126156				72398	83157.2	61332.4
Rv1535	Rv1535;MRA_1547	Rv1535	Rv1535	8239.72	3	1	8.97436	0.0149673	0.0279515	301901	336680	370443
Rv1536	Rv1536;MRA_1548	ileS	ileS	117273	129	27	28.5303	0.000573394	0.000464037	904487	956964	898625	4181370	4341860	4227330
Rv1538c	Rv1538c;MRA_1550	ansA	ansA	32910.8	36	7	27.6074	0.000573394	0.000464037	635949	602642	420189	1401060	1329380	1472540
Rv1540	Rv1540;MRA_1552	Rv1540	Rv1540	32980.9	7	3	13.6364	0.000449236	0.000881834				124023	108399	96983.1
Rv1541c	Rv1541c;MRA_1553	lprI	lprI	21588.6	1	1	5.07614	0.00931677	0.0307018						5756.25
Rv1543	Rv1543;MRA_1555	Rv1543	Rv1543	36785.1	48	10	32.8446	0.000573394	0.000464037	5923870	5815390	5927430	5803590	5161300	5499240
Rv1544	Rv1544;MRA_1556	Rv1544	Rv1544	28163.8	52	7	27.7154	0.000573394	0.000464037	5492980	6561250	6539390	5416230	5488790	5583820
Rv1546	Rv1546;MRA_1558	Rv1546	Rv1546	15288.5	28	4	33.5664	0.000573394	0.000464037	1632500	1675060	1318330	1338970	1147290	1139920
Rv1547	Rv1547;MRA_1559	dnaE1	dnaE1	129288	59	17	17.0608	0.000573394	0.000464037	445588	320511	328717	451028	421645	465980
Rv1552	Rv1552;MRA_1564	frdA	frdA	63727.7	4	1	1.71527	0.0202206	0.0560949		47438300	95726400	18786.3		13979.7
Rv1556	Rv1556;MRA_1568	Rv1556	Rv1556	22293.7	31	6	24.7525	0.000573394	0.000464037	1245090	1672680	1020550	2096850	1855650	2225190
Rv1558	Rv1558;MRA_1570	Rv1558	Rv1558	16311.6	47	8	66.2162	0.000573394	0.000464037	8544550	8193960	7213040	2594740	3166320	2743710
Rv1559	Rv1559;MRA_1571	ilvA	ilvA	44973.3	44	8	24.9417	0.000573394	0.000464037	3252250	2799910	3333630	8213750	7722450	8492780
Rv1560	Rv1560;MRA_1572	vapB11	vapB11	8173.37	12	2	22.2222	0.000573394	0.000464037	3399130	3250450	3948850	412403	384513	410135
Rv1561	Rv1561;MRA_1573	vapC11	vapC11	14614.9	11	4	35.0746	0.0325022	0.000464037	47285.2	76881.8	85154.9	302172	315472	247550
Rv1563c	Rv1563c;MRA_1575	treY	treY	82671.4	5	2	3.66013	0.00122951	0.00313357				53216.2	54387.3	69042.8
Rv1564c	Rv1564c;MRA_1576	treX	treX	81045.7	54	14	23.4397	0.000573394	0.000464037	614091	498133	653928	710831	695994	703740
Rv1565c	Rv1565c;MRA_1577	Rv1565c	Rv1565c	80127.4	3	1	1.23457	0.00211193	0.00718065	48734.6	76383.3	65933
Rv1566c	Rv1566c;MRA_1578	Rv1566c	Rv1566c	23928.7	9	2	16.087	0.000573394	0.000464037	809817	668534	492108	608582	667487	659415
Rv1568	Rv1568;MRA_1580	bioA	bioA	46283.7	15	3	11.6705	0.0104364	0.000464037	517983	644613	693646	916132	898455	877308
Rv1569	Rv1569;MRA_1581	bioF1	bioF1	39992.2	15	4	15.285	0.000573394	0.000464037	164306	190576	187793	78336	82590.8	83399.6
Rv1570	Rv1570;MRA_1582	bioD	bioD	22402	10	3	15.0442	0.00495049	0.000464037		571066		498635	498088	494246
Rv1571	Rv1571;MRA_1583	Rv1571	Rv1571	18064.1	30	4	27.8107	0.000573394	0.000464037	4395420	4430660	4549630	857359	798850	1001870
Rv1573	Rv1573;MRA_1584	Rv1573	Rv1573	14545.2	5	1	8.08824	0.0201927	0.00718065	230533	271256		151761	152658	124297
Rv1576c	Rv1576c;MRA_1587	Rv1576c	Rv1576c	50438.8	6	1	1.69133	0.00211193	0.00163332	412446	235894	337662	400723	443085	415869
Rv1578c	Rv1578c;MRA_1589	Rv1578c	Rv1578c	17014.6	10	3	22.4359	0.0104364	0.000464037	23134.9			79118.4	70738.1	95626.9
Rv1579c	Rv1579c;MRA_1590	Rv1579c	Rv1579c	11166.3	6	1	16.3462	0.000573394	0.00126156	213109	202904	157044	38511.6	41814.5	34778.1
Rv1582c	Rv1582c;MRA_1593	Rv1582c	Rv1582c	52365.3	3	1	1.69851	0.0357403	0.0765162				696649	677376	709317
Rv1583c	Rv1583c;MRA_1594	Rv1583c	Rv1583c	14002.9	4	1	6.81818	0.0158508	0.00718065			55794.3	67622.3	9671.35	24289.8
Rv1585c	Rv1585c;MRA_1596	Rv1585c	Rv1585c	19177.1	3	1	7.60234	0.0278396	0.0578097				44391.7	35915.8	57767.7
Rv1586c	Rv1586c;MRA_1597	Rv1586c	Rv1586c	51674.6	17	5	15.565	0.0298373	0.000464037		50520.1	72911.9	102969	81109	102152
Rv1587c	Rv1587c;MRA_1598	Rv1587c	Rv1587c	36309.6	3	1	2.7027	0.0298783	0.0630791				113366	82111.9	59398.3
Rv1589	Rv1589;MRA_1599	bioB	bioB	37482.1	25	7	28.9398	0.000573394	0.000464037	407694	375909	301849	546024	543196	513662
Rv1590	Rv1590;MRA_1600	Rv1590	Rv1590	8566.88	12	2	48.1013	0.000573394	0.000464037	28937.5	58119.6	28268.4	27425.7	34060	40287.5
Rv1591	Rv1591;MRA_1601	Rv1591	Rv1591	23115	11	2	14.0271	0.000573394	0.000464037	195208	157750	142726	267518	299652	275426
Rv1592c	Rv1592c;MRA_1602	Rv1592c	Rv1592c	48007.5	3	1	2.69058	0.000824742	0.00236035				125380	157928	107166
Rv1593c	Rv1593c;MRA_1603	Rv1593c	Rv1593c	25872	29	7	33.4746	0.000573394	0.000464037	874997	408500	887712	1856910	1721180	1835540
Rv1594	Rv1594;MRA_1604	nadA	nadA	37372.8	60	10	36.3897	0.000573394	0.000464037	3112680	3038460	2817080	12540700	13160700	13421900
Rv1595	Rv1595;MRA_1605	nadB	nadB	53749.3	53	13	27.8937	0.000573394	0.000464037	311652	369177	396575	940174	902409	948870
Rv1596	Rv1596;MRA_1606	nadC	nadC	29915.3	51	7	25.9649	0.000573394	0.000464037	2256530	2349080	2000090	13742100	15327300	13404900
Rv1597	Rv1597;MRA_1607	Rv1597	Rv1597	27894.8	3	1	5.15873	0.00590551	0.0138733				48442.1	44178.3	42386.9
Rv1598c	Rv1598c;MRA_1608	Rv1598c	Rv1598c	14856.4	40	8	60.2941	0.000573394	0.000464037	1230720	1082480	1163580	797350	763765	820519
Rv1599	Rv1599;MRA_1609	hisD	hisD	45310.6	44	9	21.6895	0.000573394	0.000464037	321674	381115	248782	2306320	2051180	2190920
Rv1600	Rv1600;MRA_1610	hisC1	hisC1	40545.4	77	14	41.0526	0.000573394	0.000464037	1934770	1788380	1931150	4778160	4631410	4485770
Rv1601	Rv1601;MRA_1611	hisB	hisB	22733.8	6	1	5.2381	0.000449236	0.000881834				595042	637023	679391
Rv1602	Rv1602;MRA_1612	hisH	hisH	21350.5	6	2	13.5922	0.000449236	0.000464037				229793	231602	223292
Rv1603	Rv1603;MRA_1613	hisA	hisA	25695.1	71	13	66.1224	0.000573394	0.000464037	865540	855259	896266	2549330	2523470	2364010
Rv1605	Rv1605;MRA_1615	hisF	hisF	27185.1	25	6	25.4682	0.000573394	0.000464037	424752	540800	546475	777751	716430	807875
Rv1606	Rv1606;MRA_1616	hisI	hisI	12429	6	1	11.3043	0.000449236	0.000464037				2105790	2278020	2023400
Rv1607	Rv1607;MRA_1617	chaA	chaA	36735.8	10	2	6.66667	0.0054001	0.000464037	291633	383823	365993	109579	132327	130799
Rv1608c	Rv1608c;MRA_1618	bcpB	bcpB	16858.6	47	7	38.3117	0.000573394	0.000464037	5034400	4938470	4658660	1508760	1474930	1578460
Rv1609	Rv1609;MRA_1619	trpE	trpE	55781.4	53	11	26.7442	0.000573394	0.000464037	674722	581613	553060	3236160	3218480	3046650
Rv1611	Rv1611;MRA_1621	trpC	trpC	27987.3	72	14	41.9118	0.000573394	0.000464037	17115200	17450000	19242700	9308860	9179600	9314460
Rv1612	Rv1612;MRA_1622	trpB	trpB	43251	63	12	31.2195	0.000573394	0.000464037	1391180	1311480	1451240	6355410	7004140	6450060
Rv1613	Rv1613;MRA_1623	trpA	trpA	27691.9	55	10	40	0.000573394	0.000464037	3449680	3662450	3948160	10575300	10352700	11559500
Rv1614	Rv1614;MRA_1624	lgt	lgt	50356.7	25	5	14.5299	0.000573394	0.000464037	993415	1337800	1227070	502789	572362	533206
Rv1617	Rv1617;MRA_1627	pykA	pykA	50631.4	58	11	34.9576	0.000573394	0.000464037	1662680	1748870	1885400	5217820	5260150	5264670
Rv1618	Rv1618;MRA_1628	tesB1	tesB1	33104.4	6	2	6.66667	0.0194444	0.000881834		22775.3		78283.4	83785.7	71741.5
Rv1619	Rv1619;MRA_1629	Rv1619	Rv1619	52606.5	5	1	2.06612	0.00820463	0.00163332	48241.4		48688.5	16381.7	7930.32	8119.78
Rv1621c	Rv1621c;MRA_1631	cydD	cydD	54730.5	3	1	2.27704	0.0054001	0.00350467	109611				37132.7	58056.3
Rv1622c	Rv1622c;MRA_1632	cydB	cydB	37559.4	6	1	2.60116	0.00211193	0.00203169	2227700	2536210	2589740	798969	880061	988269
Rv1623c	Rv1623c;MRA_1633	cydA	cydA	53790.9	16	4	9.48454	0.000573394	0.000464037	316490	374652	376506	516466	504830	508620
Rv1625c	Rv1625c;MRA_1635	cya	cya	47301.8	15	4	11.5124	0.000573394	0.000464037	1091830	1247040	1076750	337462	367727	337139
Rv1626	Rv1626;MRA_1636	Rv1626	Rv1626	22633.3	75	11	34.1463	0.000573394	0.000464037	5399450	7110210	6989350	11737400	12422900	12512100
Rv1627c	Rv1627c;MRA_1637	Rv1627c	Rv1627c	42350.3	48	10	37.8109	0.000573394	0.000464037	1662450	1605160	1450180	3624700	3722490	3749320
Rv1628c	Rv1628c;MRA_1638	Rv1628c	Rv1628c	17686.1	19	5	28.2209	0.000573394	0.000464037	686240	1147160	1411580	2142270	1983190	1877520
Rv1629	Rv1629;MRA_1639	polA	polA	98404.8	156	31	36.5044	0.000573394	0.000464037	4011070	3642550	4038590	4647740	4818150	5031600
Rv1630	Rv1630;MRA_1640	rpsA	rpsA	53166.1	175	28	51.3514	0.000573394	0.000464037	19302400	19602900	19035000	36974600	38146600	35919700
Rv1631	Rv1631;MRA_1641	coaE	coaE	44632.8	42	10	33.4152	0.000573394	0.000464037	259347	281335	256435	406270	384443	401959
Rv1632c	Rv1632c;MRA_1642	Rv1632c	Rv1632c	16562.6	17	4	40.1361	0.0341767	0.000464037	65835.9	107062		149461	180972	145540
Rv1633	Rv1633;MRA_1643	uvrB	uvrB	78003	62	13	20.3438	0.000573394	0.000464037	685887	786422	692977	448998	420045	429292
Rv1635c	Rv1635c;MRA_1645	Rv1635c	Rv1635c	59999.7	3	1	1.43885	0.00211193	0.00718065	88074.8	88718.3	76464
Rv1636	Rv1636;MRA_1646	TB15.3	TB15.3	15276.4	81	11	80.137	0.000573394	0.000464037	22887900	24945200	24275800	64681600	65636500	68526800
Rv1637c	Rv1637c;MRA_1647	Rv1637c	Rv1637c	27900.5	28	3	8.33333	0.000573394	0.000464037	1153260	1113130	1331430	2533920	2640830	2616480
Rv1638	Rv1638;MRA_1648	uvrA	uvrA	106064	108	23	25.9259	0.000573394	0.000464037	1052960	1149090	1027730	1068010	1050880	1056040
Rv1638A	Rv1638A;MRA_1649	Rv1638A	Rv1638A	9471.37	12	2	36.4706	0.000573394	0.000464037	6653780	6715950	6159960	3340990	3607500	3670430
Rv1640c	Rv1640c;MRA_1651	lysX	lysX	128173	41	10	8.7884	0.000573394	0.000464037	528281	474030	530964	422493	463637	428079
Rv1641	Rv1641;MRA_1652	infC	infC	22279.6	30	5	33.8308	0.000573394	0.000464037	4538110	4649290	4803070	1315000	1818320	1772730
Rv1642	Rv1642;MRA_1653	rpmI	rpmI	7184.35	6	1	10.9375	0.000573394	0.00163332	5760720	6204040	6102240	886664	980118	967144
Rv1643	Rv1643;MRA_1654	rplT	rplT	14490.8	15	3	32.5581	0.00211193	0.000464037	2006510	2075320	1909370	2041750	2245240	2358990
Rv1647	Rv1647;MRA_1658	Rv1647	Rv1647	33903	8	3	11.0759	0.000449236	0.000464037				637246	626543	667558
Rv1649	Rv1649;MRA_1660	pheS	pheS	37335.7	35	7	21.9941	0.000573394	0.000464037	885954	880155	767256	1168010	1248020	1207500
Rv1650	Rv1650;MRA_1661	pheT	pheT	88338.9	82	17	27.3165	0.000573394	0.000464037	1888140	1582330	1661760	2047310	2081620	2184620
Rv1652	Rv1652;MRA_1663	argC	argC	36268.6	45	10	34.6591	0.000573394	0.000464037	1023400	999810	796757	5008570	4492200	5155520
Rv1653	Rv1653;MRA_1664	argJ	argJ	41079.6	15	4	14.1089	0.00211193	0.000464037	468683	509805	562517	879362	848133	804068
Rv1654	Rv1654;MRA_1665	argB	argB	30900.9	34	5	21.7687	0.000573394	0.000464037	521053	557318	627963	562246	553263	568446
Rv1655	Rv1655;MRA_1666	argD	argD	40874.2	24	6	19.75	0.000573394	0.000464037	1717920	1435910	1685010	3269710	3048000	3542890
Rv1656	Rv1656;MRA_1667	argF	argF	32989.5	9	2	8.79479	0.00110072	0.000464037	231364	205842	99368.8	818633	659101	707621
Rv1657	Rv1657;MRA_1668	argR	argR	17313.8	32	6	50.5882	0.000573394	0.000464037	762320	746006	787249	519332	448864	461022
Rv1658	Rv1658;MRA_1669	argG	argG	43646.7	53	9	25.1256	0.000573394	0.000464037	820076	841637	914916	1875310	1789070	1884340
Rv1659	Rv1659;MRA_1670	argH	argH	49706.6	38	10	26.1702	0.000573394	0.000464037	697555	873197	856271	2313860	2185200	2204050
Rv1660	Rv1660;MRA_1671	pks10	pks10	37077.8	21	4	15.0142	0.00415677	0.000464037	138156	127171	104133	201534	235631	196635
Rv1661	Rv1661;MRA_1672	pks7	pks7	221012	9	2	1.22295	0.00458716	0.000881834	73664.4	32511.4	90620.1	94593.2	98782.2	113060
Rv1665	Rv1665;MRA_1676	pks11	pks11	37603.5	29	7	33.9943	0.000573394	0.000464037	633731	719989	743669	711140	749619	806376
Rv1666c	Rv1666c;MRA_1677	cyp139	cyp139	47797.1	7	2	4.18605	0.00495049	0.000881834		140807	297811	41718	31382.2	34444.3
Rv1672c	Rv1672c;MRA_1682	Rv1672c	Rv1672c	45597.9	4	1	2.48307	0.00211193	0.00236035	136957	120537	101134		33005.3
Rv1673c	Rv1673c;MRA_1683	Rv1673c	Rv1673c	33953.7	3	1	5.80645	0.0219378	0.0548143	13268.3				22219.5	28779.3
Rv1674c	Rv1674c;MRA_1684	Rv1674c	Rv1674c	23723.4	3	1	5.50459	0.000824742	0.00236035				20552.1	15205.2	30177.6
Rv1676	Rv1676;MRA_1687	Rv1676	Rv1676	25823.5	9	3	23.5043	0.000449236	0.000464037				487920	501277	362236
Rv1679	Rv1679;MRA_1690	fadE16	fadE16	37840.4	43	9	28.4182	0.000573394	0.000464037	3560630	3637080	4024030	2256600	3026500	2288460
Rv1680	Rv1680;MRA_1691	Rv1680	Rv1680	30178.2	24	5	12.7737	0.000573394	0.000464037	394446	487518	532884	718133	646662	661695
Rv1683	Rv1683;MRA_1694	Rv1683	Rv1683	107327	71	17	21.6216	0.000573394	0.000464037	2288870	2431950	2511140	3181500	2986060	3077670
Rv1684	Rv1684;MRA_1694A	Rv1684	Rv1684	8253.59	18	2	43.2432	0.000573394	0.000464037	27396200	23291300	23534600	9505600	8706430	10297700
Rv1685c	Rv1685c;MRA_1695	Rv1685c	Rv1685c	22255.8	13	3	17.3913	0.00110072	0.000464037	138586	130010	90456	115192	104910	99704.1
Rv1687c	Rv1687c;MRA_1697	Rv1687c	Rv1687c	27522	11	3	12.549	0.000573394	0.000464037	222954	125014	257534	91594.5	98803.4	82101.6
Rv1688	Rv1688;MRA_1698	mpg	mpg	21304.2	5	1	4.4335	0.0167364	0.00718065	2204380	2328640	2569290		312113	384358
Rv1689	Rv1689;MRA_1699	tyrS	tyrS	46294.8	27	6	23.5849	0.000449236	0.000464037				1098890	1138070	1255780
Rv1691	Rv1691;MRA_1701	Rv1691	Rv1691	26614.3	27	5	24	0.000573394	0.000464037	1210640	1517180	1106620	1761330	1489000	1457970
Rv1692	Rv1692;MRA_1702	Rv1692	Rv1692	36975.2	15	5	20.6799	0.000449236	0.000464037				460549	449006	387223
Rv1693	Rv1693;MRA_1702A	Rv1693	Rv1693	6058.84	14	3	32.7586	0.000449236	0.000464037				263108	341903	363636
Rv1694	Rv1694;MRA_1703	tlyA	tlyA	28006.3	3	1	2.61194	0.0291836	0.0596003				27593.3	31043.8	29777.5
Rv1695	Rv1695;MRA_1704	ppnK	ppnK	32835.8	39	8	24.43	0.000573394	0.000464037	1114190	1072380	1121360	2270330	3082220	2467100
Rv1696	Rv1696;MRA_1705	recN	recN	62161.4	26	7	16.6951	0.000573394	0.000464037	96567.1	470373	110988	270895	292269	286587
Rv1697	Rv1697;MRA_1706	Rv1697	Rv1697	42387.1	37	9	33.3333	0.000573394	0.000464037	580001	572389	522256	430671	466906	492284
Rv1698	Rv1698;MRA_1707	mctB	mctB	32355.6	32	7	33.121	0.000573394	0.000464037	140974	375064	329409	604018	449007	584864
Rv1699	Rv1699;MRA_1708	pyrG	pyrG	63567.5	77	15	29.8635	0.000573394	0.000464037	3632740	3168510	3837840	2899290	3189660	2904010
Rv1700	Rv1700;MRA_1709	Rv1700	Rv1700	22825	6	2	18.3575	0.000449236	0.000464037				311584	309557	298016
Rv1701	Rv1701;MRA_1710	Rv1701	Rv1701	33481.5	5	3	11.8971	0.000824742	0.000881834				108051	90218.8	78041.8
Rv1703c	Rv1703c;MRA_1712	Rv1703c	Rv1703c	21501.6	32	6	37.7551	0.000573394	0.000464037	3298430	3528010	3460760	3895410	3730020	3822780
Rv1707	Rv1707;MRA_1717	Rv1707	Rv1707	51135.4	12	3	6.79012	0.071182	0.000464037	349436			290953	331356	342061
Rv1708	Rv1708;MRA_1718	Rv1708	Rv1708	34326.7	41	8	29.2453	0.000573394	0.000464037	1610610	2340540	2324210	1198850	1015020	1164620
Rv1709	Rv1709;MRA_1719	scpA	scpA	30501.2	6	2	7.55396	0.0149673	0.00126156	50007.9	92045.8	57300.7	50330.5	61300.5	55694.7
Rv1710	Rv1710;MRA_1720	scpB	scpB	25208.9	14	3	16.0173	0.000573394	0.000464037	3449010	3724350	3834630	242013	243127	232408
Rv1711	Rv1711;MRA_1721	Rv1711	Rv1711	27542.9	15	4	18.8976	0.0498034	0.000464037	123522	34067.3	114189	109172	88314.8	127136
Rv1712	Rv1712;MRA_1722	cmk	cmk	24109.4	18	5	25.6522	0.00309406	0.000464037	778987	827377	716148	715130	706865	718844
Rv1713	Rv1713;MRA_1723	engA	engA	49890	10	4	12.095	0.00857719	0.000464037	111616	54661.2	101575	21462.6	20403	21520.8
Rv1716	Rv1716;MRA_1726	Rv1716	Rv1716	30037.2	12	4	18.1159	0.000449236	0.000464037				249088	214223	235461
Rv1718	Rv1718;MRA_1728	Rv1718	Rv1718	29208.1	3	1	3.67647	0.000824742	0.00163332				79684	71185.8	88742.2
Rv1719	Rv1719;MRA_1729	Rv1719	Rv1719	27837	29	9	46.7181	0.000449236	0.000464037				1196510	1222680	1254790
Rv1720c	Rv1720c;MRA_1730	vapC12	vapC12	13782	3	1	20.9302	0.000824742	0.00236035				84746.1	75867.5	109827
Rv1721c	Rv1721c;MRA_1731	vapB12	vapB12	8190.44	32	5	69.3333	0.000573394	0.000464037	1475260	1270550	1610760	527003	536829	545068
Rv1722	Rv1722;MRA_1732	Rv1722	Rv1722	55393.3	35	8	20.4453	0.000573394	0.000464037	288974	210400	259886	698581	681884	669986
Rv1723	Rv1723;MRA_1733	Rv1723	Rv1723	43562.6	8	2	3.61446	0.000573394	0.00126156	38200.9	36379.2	36120.6	870419	767898	906603
Rv1724c	Rv1724c;MRA_1734	Rv1724c	Rv1724c	16193.5	4	1	7.19424	0.00922778	0.00575816			58766.1	41674.4	38129.8	35319.5
Rv1725c	Rv1725c;MRA_1735	Rv1725c	Rv1725c	26686.1	6	1	3.38983	0.00211193	0.00236035	118595	100288	90615.5	44064	39479	40718.8
Rv1727	Rv1727;MRA_1737	Rv1727	Rv1727	19874.6	4	1	9.52381	0.00163066	0.00126156				54248.8	60796.8	50728.2
Rv1729c	Rv1729c;MRA_1739	Rv1729c	Rv1729c	33586.4	17	5	20.1923	0.00636008	0.000464037		310523	377546	140342	143419	146456
Rv1730c	Rv1730c;MRA_1740	Rv1730c	Rv1730c	55747.3	16	5	11.7988	0.0522648	0.000464037	77611.4			98314.6	97902.9	87997.7
Rv1731	Rv1731;MRA_1741	gabD2	gabD2	55288.9	68	13	26.0618	0.000573394	0.000464037	6304010	6371410	6021330	3701450	3960530	6058770
Rv1732c	Rv1732c;MRA_1742	Rv1732c	Rv1732c	19363.1	35	7	43.4066	0.000573394	0.000464037	1839860	825920	951634	5717510	5882650	5367250
Rv1737c	Rv1737c;MRA_1748	narK2	narK2	41073.5	8	2	5.31646	0.00110072	0.00126156	265696	264854	234460	162577	113259	132408
Rv1738	Rv1738;MRA_1749	Rv1738	Rv1738	10570.1	27	4	41.4894	0.000573394	0.000464037	11674800	12134100	12709300	10786500	10417800	11070000
Rv1740	Rv1740;MRA_1751	vapB34	vapB34	7571.87	6	1	15.7143	0.0167364	0.00718065	558355	473666	447524	76954.9	96841.1	72944.9
Rv1742	Rv1742;MRA_1753	Rv1742	Rv1742	27666.5	12	3	11.8367	0.0054001	0.000464037	526019	535109	577133	585554	500518	548777
Rv1743	Rv1743;MRA_1754	pknE	pknE	60476.8	18	4	9.71731	0.000573394	0.000464037	218359	300511	191762	156658	166957	138106
Rv1745c	Rv1745c;MRA_1756	idi	idi	22453.9	6	1	4.4335	0.00312826	0.00275374	250917	274091	227749	38773.4	44518.3	50161.4
Rv1746	Rv1746;MRA_1757	pknF	pknF	50632.7	10	2	5.2521	0.000573394	0.000464037	584482	594673	711111	292095	239439	322892
Rv1747	Rv1747;MRA_1758	Rv1747	Rv1747	92085.8	80	13	17.9191	0.000573394	0.000464037	770428	689711	715562	714935	736926	668580
Rv1748	Rv1748;MRA_1759	Rv1748	Rv1748	27031	19	4	20.1646	0.000573394	0.000464037	2059780	2243910	2274820	457176	430510	436216
Rv1749c	Rv1749c;MRA_1760	Rv1749c	Rv1749c	20560.9	6	1	4.86486	0.000573394	0.00163332	5160650	4901460	5044080	5177020	5025870	5238250
Rv1750c	Rv1750c;MRA_1761	fadD1	fadD1	57378	12	3	6.01504	0.000573394	0.000881834	241278	264938	275430	200379	180193	209179
Rv1751	Rv1751;MRA_1762	Rv1751	Rv1751	50376.6	60	12	27.3913	0.000573394	0.000464037	2269620	1929910	2164660	2233610	2298000	2381890
Rv1754c	Rv1754c;MRA_1765	Rv1754c	Rv1754c	60572.7	13	3	5.15098	0.000573394	0.000464037	701722	906634	657137	493844	1968470	1908440
Rv1761c	Rv1761c;MRA_1775	Rv1761c	Rv1761c	13451.5	10	4	36.2205	0.000573394	0.000464037	1415900	1358600	1522150	118822	151385	120318
Rv1762c	Rv1762c;MRA_1776	Rv1762c	Rv1762c	28718.7	5	2	8.39695	0.000449236	0.000881834				257584	233445	227278
Rv1765c;Rv2015c	Rv1765c;Rv2015c;MRA_1780;MRA_2031	Rv1765c;Rv2015c	Rv1765c;Rv2015c	40055.54;45674.95	6	1	3.0137	0.000573394	0.00163332	247529	211189	197887	215170	179211	166266
Rv1766	Rv1766;MRA_1782	Rv1766	Rv1766	9099.61	8	2	20.2247	0.0401235	0.00126156	1202630	1269660	1293440	126018	107712	129532
Rv1767	Rv1767;MRA_1783	Rv1767	Rv1767	12455.3	15	2	21.0084	0.000573394	0.000464037	876528	892545	831499	476194	473625	477772
Rv1769	Rv1769;MRA_1785	Rv1769	Rv1769	45345.4	27	5	15.7005	0.000573394	0.000464037	2447720	2191750	2236010	975539	1087370	998691
Rv1770	Rv1770;MRA_1786	Rv1770	Rv1770	45937.1	30	5	15.6542	0.000573394	0.000464037	3522150	3984690	3487760	3746720	4142730	4011360
Rv1771	Rv1771;MRA_1787	Rv1771	Rv1771	48009.8	64	13	43.6916	0.000573394	0.000464037	5711110	6418630	5359170	5919870	5586190	6001280
Rv1773c	Rv1773c;MRA_1789	Rv1773c	Rv1773c	26564.6	21	6	32.6613	0.00501504	0.000464037	95627		95536.6	129131	127832	146805
Rv1774	Rv1774;MRA_1790	Rv1774	Rv1774	48305	9	3	9.64126	0.000449236	0.000464037				1017340	1108280	999752
Rv1775	Rv1775;MRA_1791	Rv1775	Rv1775	29715.6	2	1	3.67647	0.0265321	0.0558357				20897.4		23743
Rv1776c	Rv1776c;MRA_1792	Rv1776c	Rv1776c	20246.3	3	1	5.91398	0.000824742	0.00236035				88044.3	89337.1	102071
Rv1778c	Rv1778c;MRA_1794	Rv1778c	Rv1778c	15792.2	25	5	43.6242	0.000573394	0.000464037	329049	266341	396058	3598490	3080730	3580190
Rv1779c	Rv1779c;MRA_1795	Rv1779c	Rv1779c	63476.4	40	11	19.263	0.000573394	0.000464037	504107	369949	448326	503225	460611	459419
Rv1780	Rv1780;MRA_1795A	Rv1780	Rv1780	20420.7	41	7	32.6203	0.000573394	0.000464037	2060900	1692680	1864540	2150780	2003230	2155220
Rv1781c	Rv1781c;MRA_1796	malQ	malQ	79709.7	4	2	4.97238	0.0308824	0.00718065				55836.4	50276.2	79705.3
Rv1782	Rv1782;MRA_1797	eccB5	eccB5	53653.7	55	10	24.1107	0.000573394	0.000464037	2533670	2607800	2094700	1894010	1727950	1885870
Rv1783	Rv1783;MRA_1798	eccC5	eccC5	152705	134	27	23.2207	0.000573394	0.000464037	3295780	3364850	3658170	2825950	3054230	2953280
Rv1785c	Rv1785c;MRA_1799	cyp143	cyp143	43505.8	15	3	6.61578	0.000573394	0.000464037	335485	310118	314039	241801	250384	265732
Rv1789	Rv1789;MRA_1803	PPE26	PPE26	38553	3	1	5.34351	0.0187023	0.0286029				264688	228670	225379
Rv1793	Rv1793;MRA_1806	esxN	esxN	9905.95	6	1	15.9574	0.000449236	0.000464037				197572	203614	216492
Rv1794	Rv1794;MRA_1807	Rv1794	Rv1794	32363.7	48	9	42	0.000573394	0.000464037	2452800	1968890	1836880	3721800	3664700	3592920
Rv1795	Rv1795;MRA_1808	eccD5	eccD5	53399.6	33	6	14.7117	0.000573394	0.000464037	5081860	4844070	5040880	4754610	5037280	4461890
Rv1796	Rv1796;MRA_1809	mycP5	mycP5	59992	35	8	16.4103	0.000573394	0.000464037	488026	564800	441265	362229	375528	372375
Rv1797	Rv1797;MRA_1810	eccE5	eccE5	44142.5	30	6	20.936	0.000573394	0.000464037	481020	401749	469368	359710	317884	359943
Rv1798	Rv1798;MRA_1811	eccA5	eccA5	67720.7	40	11	19.0164	0.000573394	0.000464037	1052330	1159710	1168770	1007430	1085650	999248
Rv1808	Rv1808;MRA_1820	PPE32	PPE32	39863.6	12	2	8.06846	0.000573394	0.000464037	5540900	5148190	5989210	255020	228904	239604
Rv1809	Rv1809;MRA_1821	PPE33	PPE33	47120.7	15	3	6.83761	0.000573394	0.000464037	3483020	4029690	3776140	371306	346643	344819
Rv1812c	Rv1812c;MRA_1824	Rv1812c	Rv1812c	41902.3	14	4	10	0.000573394	0.000464037	809787	796165	892347	192473	243069	221588
Rv1813c	Rv1813c;MRA_1825	Rv1813c	Rv1813c	14945.3	3	1	5.59441	0.0101404	0.0201042				33417.8	30901.9	24908.6
Rv1815	Rv1815;MRA_1827	Rv1815	Rv1815	22750.9	3	1	7.23982	0.000824742	0.00236035				83032.3	81064.3	61970
Rv1816	Rv1816;MRA_1828	Rv1816	Rv1816	25299	7	2	7.69231	0.0058451	0.000464037	221466			444339	506856	328573
Rv1817	Rv1817;MRA_1829	Rv1817	Rv1817	50999.2	24	8	22.3819	0.0233444	0.000464037	78637.6	124374		421374	397779	425053
Rv1819c	Rv1819c;MRA_1831	bacA	bacA	71263.7	64	16	26.1346	0.000573394	0.000464037	2183200	2031040	2070660	1252110	1277260	1278600
Rv1820	Rv1820;MRA_1832	ilvG	ilvG	57484.9	23	7	21.755	0.00501504	0.000464037	3016630	2822760		621060	646666	551091
Rv1821	Rv1821;MRA_1833	secA2	secA2	88884.5	107	20	32.4257	0.000573394	0.000464037	888892	901610	1008840	1644840	1900520	1649260
Rv1822	Rv1822;MRA_1834	pgsA2	pgsA2	22875.4	10	2	11.0048	0.000573394	0.00126156	1408430		1287480	534852	527452	615079
Rv1823	Rv1823;MRA_1835	Rv1823	Rv1823	31867.5	35	7	25.7329	0.000573394	0.000464037	1100130	962786	1131600	430277	445842	415433
Rv1825	Rv1825;MRA_1837	Rv1825	Rv1825	30577	8	2	11.3014	0.00165017	0.000464037	42271.6	122823		253146	274208	228076
Rv1826	Rv1826;MRA_1838	gcvH	gcvH	14169.6	5	1	8.95522	0.00211193	0.00236035	761004	667407	812080	17197.6		18929.7
Rv1827	Rv1827;MRA_1839	garA	garA	17182.9	81	10	67.9012	0.000573394	0.000464037	264775000	295370000	288437000	84015000	91646600	92030900
Rv1828	Rv1828;MRA_1840	Rv1828	Rv1828	26375.5	3	1	4.45344	0.000824742	0.00163332				61012	76424.5	76599.7
Rv1829	Rv1829;MRA_1841	Rv1829	Rv1829	18078.7	51	6	31.7073	0.000573394	0.000464037	5242850	5391200	5424310	2714160	2196250	2417500
Rv1830	Rv1830;MRA_1842	Rv1830	Rv1830	23951.9	27	5	28.4444	0.000573394	0.000464037	1274280	1199760	1311420	1114560	1043970	1167500
Rv1832	Rv1832;MRA_1843	gcvB	gcvB	99443.7	116	23	34.0064	0.000573394	0.000464037	2390200	1726730	2593550	6898020	6789920	6973090
Rv1833c	Rv1833c;MRA_1844	Rv1833c	Rv1833c	32115.3	27	4	13.2867	0.000573394	0.000464037	905747	980242	1040190	658654	619964	639632
Rv1835c	Rv1835c;MRA_1846	Rv1835c	Rv1835c	69896.3	3	1	1.27389	0.0215419	0.0309203				7033.83	7720.76	10211.9
Rv1836c	Rv1836c;MRA_1847	Rv1836c	Rv1836c	69641.3	47	9	17.873	0.000573394	0.000464037	2126310	1911380	1821250	3477120	3398420	3476990
Rv1837c	Rv1837c;MRA_1848	glcB	glcB	80367.5	167	28	35.2227	0.000573394	0.000464037	5704800	5058960	6265770	32517800	32513900	30838900
Rv1838c	Rv1838c;MRA_1849	vapC13	vapC13	14658	9	2	19.084	0.00678952	0.00126156	180538	92469	160228	162668	119720	150209
Rv1839c	Rv1839c;MRA_1850	vapB13	vapB13	10402.8	12	2	25.2874	0.000573394	0.000464037	3132150	2269000	1606990	531332	421624	411658
Rv1841c	Rv1841c;MRA_1852	Rv1841c	Rv1841c	36649.2	3	1	2.6087	0.0232995	0.0314989				45792.7	43481.3	31784.3
Rv1842c	Rv1842c;MRA_1853	Rv1842c	Rv1842c	48056.3	23	6	12.0879	0.0054001	0.000464037	704992	595881	510132	192277	161413	177865
Rv1843c	Rv1843c;MRA_1854	guaB1	guaB1	49897.2	100	16	45.7203	0.000573394	0.000464037	1669950	1779400	1738400	7545750	7323040	7801080
Rv1844c	Rv1844c;MRA_1855	gnd1	gnd1	51511.5	10	3	8.86598	0.00777076	0.000464037		220397	267365	131992	125705	135254
Rv1846c	Rv1846c;MRA_1857	blaI	blaI	15175.3	11	3	13.0435	0.000573394	0.000881834	875379	874001	968595	143120	103284	123342
Rv1847	Rv1847;MRA_1858	Rv1847	Rv1847	15030.1	6	1	5.71429	0.00211193	0.00236035	1042070	893265	1184930	426469	363375	291405
Rv1848	Rv1848;MRA_1859	ureA	ureA	11053.8	16	3	39	0.000573394	0.000464037	5168790	3877460	4667740	194002	163128	196462
Rv1849	Rv1849;MRA_1860	ureB	ureB	11153.9	15	3	37.5	0.000573394	0.000464037	1726230	1808800	1934950	406211	321510	389043
Rv1850	Rv1850;MRA_1861	ureC	ureC	60789.6	30	7	15.5979	0.000573394	0.000464037	277431	210791	275756	559647	494417	580337
Rv1852	Rv1852;MRA_1863	ureG	ureG	23312.5	37	7	37.0536	0.000573394	0.000464037	1464700	1341400	1327340	2502790	2496910	2775910
Rv1854c	Rv1854c;MRA_1865	ndh	ndh	49583.4	61	12	27.2138	0.000573394	0.000464037	2056020	2208340	2162350	6832220	6596730	6620670
Rv1855c	Rv1855c;MRA_1866	Rv1855c	Rv1855c	33152.5	58	12	42.3453	0.000573394	0.000464037	1373670	846867	1491810	3540520	3757220	3760020
Rv1856c	Rv1856c;MRA_1867	Rv1856c	Rv1856c	23192.3	37	8	51.1111	0.000573394	0.000464037	5523210	6184740	6796550	7998790	7865120	7904810
Rv1857	Rv1857;MRA_1868	modA	modA	26508.5	4	1	3.83142	0.0201927	0.00718065	146351			228459	207265	230050
Rv1860	Rv1860;MRA_1871	apa	apa	32685.1	14	3	15.0769	0.000573394	0.000464037	997198	804742	709367	703291	725383	709274
Rv1862	Rv1862;MRA_1873	adhA	adhA	36596.1	12	3	12.7168	0.0185014	0.000464037	554908	539205	683327	723126	752249	775908
Rv1864c	Rv1864c;MRA_1875	Rv1864c	Rv1864c	27172	12	3	14.741	0.000573394	0.000464037	136917	147017	147839	433829	418082	374370
Rv1865c	Rv1865c;MRA_1876	Rv1865c	Rv1865c	30337.1	24	6	27.2727	0.00411523	0.000464037	242453	328744	253485	272373	262165	297231
Rv1866	Rv1866;MRA_1877	Rv1866	Rv1866	83147.2	47	12	17.6093	0.000573394	0.000464037	257054	330035	357378	349534	321285	340179
Rv1867	Rv1867;MRA_1878	Rv1867	Rv1867	53524.9	24	8	20.2429	0.000449236	0.000464037				917475	895251	885843
Rv1868	Rv1868;MRA_1879	Rv1868	Rv1868	74329.7	10	3	5.29328	0.0231503	0.000464037	127195			236295	223300	323013
Rv1869c	Rv1869c;MRA_1880	Rv1869c	Rv1869c	43593.5	65	14	47.4453	0.000573394	0.000464037	1177640	1247890	1512480	7097410	7197040	6940420
Rv1871c	Rv1871c;MRA_1882	Rv1871c	Rv1871c	14626.9	9	2	17.8295	0.0054001	0.000464037	5105610	5593620	5126350	445646	394334	411142
Rv1872c	Rv1872c;MRA_1883	lldD2	lldD2	45305.9	131	17	39.1304	0.000573394	0.000464037	13668100	14366800	14339000	15438900	16005100	15580200
Rv1874	Rv1874;MRA_1885	Rv1874	Rv1874	24863.4	6	2	10.0877	0.000449236	0.000464037				221778	266676	271817
Rv1875	Rv1875;MRA_1886	Rv1875	Rv1875	15943.2	25	5	38.7755	0.000573394	0.000464037	5033840	5618760	4773380	1663480	1590250	1609550
Rv1876	Rv1876;MRA_1887	bfrA	bfrA	18304.8	45	6	42.7673	0.000573394	0.000464037	92736800	109334000	94347100	4288410	4126720	4761200
Rv1878	Rv1878;MRA_1889	glnA3	glnA3	46684.5	30	8	32	0.00211193	0.000464037	529686	539654	406129	538488	487007	526572
Rv1879	Rv1879;MRA_1890	Rv1879	Rv1879	41829.4	11	2	4.7619	0.000573394	0.000464037	93974.5	93477.4	104807	17382.1	25984.8	29502.2
Rv1880c	Rv1880c;MRA_1891	cyp140	cyp140	48804.3	57	12	31.9635	0.000573394	0.000464037	1805170	1690180	1695440	1238810	1165810	1191330
Rv1882c	Rv1882c;MRA_1893	Rv1882c	Rv1882c	29974.5	11	2	5.41516	0.000573394	0.000464037	246929	215706	237005	103597	107874	129938
Rv1885c	Rv1885c;MRA_1896	Rv1885c	Rv1885c	21891	47	8	41.206	0.000573394	0.000464037	3697850	3879790	3781570	526692	563326	558575
Rv1886c	Rv1886c;MRA_1897	fbpB	fbpB	34545	27	4	16.6154	0.000573394	0.000464037	6693350	6902740	6713430	12183600	10622600	10538500
Rv1888c	Rv1888c;MRA_1899	Rv1888c	Rv1888c	21602.9	3	1	7.52688	0.000824742	0.00163332				72007.3	50406	81807.7
Rv1890c	Rv1890c;MRA_1901	Rv1890c	Rv1890c	22075.1	9	3	17.2414	0.0158508	0.000464037			1004560	849740	855383	828109
Rv1893	Rv1893;MRA_1904	Rv1893	Rv1893	7431.21	36	5	79.1667	0.000573394	0.000464037	14604700	14652600	13831000	1322490	1359870	1382240
Rv1894c	Rv1894c;MRA_1905	Rv1894c	Rv1894c	40149.9	26	6	17.8191	0.00241935	0.000464037	94360.4	70754.6	87483	1257460	1156770	1074600
Rv1895	Rv1895;MRA_1907	Rv1895	Rv1895	39443.5	2	1	4.6875	0.0161228	0.0261993				41617.9		28827.1
Rv1896c	Rv1896c;MRA_1908	Rv1896c	Rv1896c	33231.7	42	9	35.3135	0.000573394	0.000464037	848038	751474	640623	1453310	1383610	1210940
Rv1899c	Rv1899c;MRA_1910	lppD	lppD	35036.2	23	6	21.5743	0.000573394	0.000464037	102187	98950.3	82857.8	864305	833428	1007410
Rv1900c	Rv1900c;MRA_1911	lipJ	lipJ	49648.8	20	6	13.6364	0.0206532	0.000464037			69203.2	193459	195454	197126
Rv1901	Rv1901;MRA_1912	cinA	cinA	45476.5	49	10	30.2326	0.000573394	0.000464037	1843250	1762790	1895980	2038940	2031870	2105050
Rv1904	Rv1904;MRA_1915	Rv1904	Rv1904	14908.3	9	2	18.1818	0.00501504	0.000464037	1731460	1444160	1391170	202309	167911	187370
Rv1905c	Rv1905c;MRA_1916	aao	aao	34040.5	47	11	41.875	0.000573394	0.000464037	310704	346811	308846	677247	620819	666043
Rv1906c	Rv1906c;MRA_1917	Rv1906c	Rv1906c	15500.6	3	1	7.69231	0.0215419	0.00575816				26325.9	30335.1	27343.2
Rv1908c	Rv1908c;MRA_1919	katG	katG	80537.2	167	25	42.1622	0.000573394	0.000464037	16303500	14924100	16137800	54276600	56691800	53097200
Rv1909c	Rv1909c;MRA_1920	furA	furA	15824	6	1	5.44218	0.000573394	0.00163332	2006790	2175430	2153310	102073	84446.5	107908
Rv1910c	Rv1910c;MRA_1921	Rv1910c	Rv1910c	19813.8	4	1	3.5533	0.0104364	0.00466926	32457.8			63915.6	71351.9	84526.6
Rv1911c	Rv1911c;MRA_1922	lppC	lppC	19762.5	6	1	3.48259	0.000573394	0.00163332	1407300	1333240	1371540	609203	529843	609242
Rv1912c	Rv1912c;MRA_1923	fadB5	fadB5	35777.3	28	5	19.1617	0.000573394	0.000464037	522836	409626	367099	334217	354435	372592
Rv1913	Rv1913;MRA_1924	Rv1913	Rv1913	26808.4	18	6	25.2	0.0102041	0.000464037		112697		502485	554039	530965
Rv1914c	Rv1914c;MRA_1925	Rv1914c	Rv1914c	14683.3	6	2	21.4815	0.000449236	0.000881834				46546	27797.5	39685.8
Rv1915	Rv1915;MRA_1926	aceAa	aceAa	40454.2	3	1	3.26975	0.00241643	0.00575816				101601	90122.3	113102
Rv1919c	Rv1919c;MRA_1930	Rv1919c	Rv1919c	16767.2	78	11	61.6883	0.000573394	0.000464037	3605060	3574580	3439680	5058630	4725700	4453450
Rv1920	Rv1920;MRA_1931	Rv1920	Rv1920	31912.9	9	2	8.01394	0.0141044	0.00313357	120756	137253	190802	168435	175591	169762
Rv1922	Rv1922;MRA_1933	Rv1922	Rv1922	39026.3	18	4	13.7466	0.000573394	0.000464037	123026	137089	142521	151296	181949	174857
Rv1923	Rv1923;MRA_1934	lipD	lipD	47116.1	32	8	20.4036	0.000573394	0.000464037	1094920	1144260	1138530	231137	182871	173032
Rv1925	Rv1925;MRA_1936	fadD31	fadD31	66274.7	110	21	43.3871	0.000573394	0.000464037	4877940	4952020	3821680	8374770	8638150	8210700
Rv1926c	Rv1926c;MRA_1937	mpt63	mpt63	16478.1	19	4	45.283	0.000573394	0.000464037	4907280	6564630	4590820	7031980	3527990	6219350
Rv1927	Rv1927;MRA_1938	Rv1927	Rv1927	28518.2	16	3	12.4514	0.000573394	0.000464037	618876	649988	465027	225018	233764	228309
Rv1928c	Rv1928c;MRA_1939	Rv1928c	Rv1928c	26995.4	16	4	16.4706	0.0231503	0.000464037	43858			174574	172337	166711
Rv1932	Rv1932;MRA_1942	tpx	tpx	16860.3	27	5	35.1515	0.000573394	0.000464037	25988100	28956600	25770500	39488300	42242600	42396100
Rv1936	Rv1936;MRA_1946	Rv1936	Rv1936	41794	7	2	5.69106	0.0054001	0.000881834	369432	329157	349256		48683.4	57663.4
Rv1938	Rv1938;MRA_1948	ephB	ephB	39229.5	5	2	7.58427	0.000449236	0.00126156				720780	632763	749765
Rv1942c	Rv1942c;MRA_1952	mazF5	mazF5	11751.9	14	3	38.5321	0.000573394	0.000464037	248706	264233	328324	977509	883323	1040780
Rv1943c	Rv1943c;MRA_1953	mazE5	mazE5	13524.2	7	2	21.6	0.0149673	0.000464037	269867			298573	326755	242221
Rv1944c	Rv1944c;MRA_1954	Rv1944c	Rv1944c	20759.4	12	3	27.551	0.000449236	0.000464037				705598	642590	666407
Rv1954A	Rv1954A	Rv1954A	Rv1954A	10130.7	12	1	8	0.000573394	0.000464037	4224610	3951030	3542800	283227	259562	254931
Rv1956	Rv1956;MRA_1965	higA	higA	16724.3	18	4	19.4631	0.000573394	0.000464037	404113	400506	272853	201238	151228	150212
Rv1957	Rv1957;MRA_1966	Rv1957	Rv1957	20070.7	15	3	14.9171	0.000573394	0.000464037	2462490	2542760	1697410	259668	139563	292777
Rv1959c	Rv1959c;MRA_1968	parE1	parE1	11232.7	6	2	22.449	0.000449236	0.000464037				65245.3	81229.4	63909
Rv1960c	Rv1960c;MRA_1969	parD1	parD1	9171.25	6	1	18.0723	0.000573394	0.00126156	454453	522388	437241	216984	240672	198973
Rv1962A	Rv1962A;MRA_1972	vapB35	vapB35	9750.32	16	2	11.1111	0.000573394	0.000464037	831763	589682	704688	295018	173807	256014
Rv1962c	Rv1962c;MRA_1971	vapC35	vapC35	14452.7	12	3	28.8889	0.000573394	0.000464037	547049	529500	524621	67846.6	32260.7	85145.2
Rv1963c	Rv1963c;MRA_1973	mce3R	mce3R	44306.1	21	6	17.9803	0.000573394	0.000464037	176630	246763	227921	145831	113081	118090
Rv1965	Rv1965;MRA_1976	yrbE3B	yrbE3B	28108.1	4	1	5.16605	0.0108798	0.00651092	176179	131574	162612		24737.4
Rv1976c	Rv1976c;MRA_1987	Rv1976c	Rv1976c	14961.1	10	3	22.963	0.00308642	0.000464037			40814.5	328626	284073	328422
Rv1977	Rv1977;MRA_1988	Rv1977	Rv1977	38272.1	38	9	26.7241	0.000573394	0.000464037	1127450	1042620	1200340	689559	698389	621171
Rv1978	Rv1978;MRA_1989	Rv1978	Rv1978	30548.4	38	6	20.5674	0.000573394	0.000464037	6594540	4103630	6541490	2700100	2391160	2454820
Rv1980c	Rv1980c;MRA_1991	mpt64	mpt64	24787.3	31	7	32.8947	0.000573394	0.000464037	4326470	8236950	4128750	21923100	20780200	20105000
Rv1981c	Rv1981c;MRA_1992	nrdF1	nrdF1	36554.2	34	6	18.0124	0.000573394	0.000464037	430438	465592	478335	394693	357890	377859
Rv1982A	Rv1982A;MRA_1994	vapB36	vapB36	9492.95	15	3	31.3953	0.000573394	0.000464037	2411930	2382160	2329030	746536	710253	713867
Rv1984c	Rv1984c;MRA_1996	cfp21	cfp21	21746.5	6	2	19.3548	0.000449236	0.000464037				1507010	1813950	1408690
Rv1985c	Rv1985c;MRA_1998	Rv1985c	Rv1985c	32801	5	2	4.9505	0.0104364	0.000881834	892455	1034990	1013400		24815.3	33120.4
Rv1989c	Rv1989c;MRA_2003	Rv1989c	Rv1989c	20212.9	6	2	16.6667	0.000449236	0.000881834				67753.2	48855.1	54577.4
Rv1990c	Rv1990c;MRA_2004	Rv1990c	Rv1990c	12452.4	18	2	23.8938	0.000573394	0.000464037	1517060	1490840	1583250	660139	744098	659114
Rv1991A	Rv1991A;MRA_2007	mazE6	mazE6	9254.42	14	3	59.7561	0.000573394	0.000464037	2813970	3058790	3437150	203721	242386	238448
Rv1992c	Rv1992c;MRA_2008	ctpG	ctpG	79242	26	6	9.59792	0.000573394	0.000464037	530070	397424	356152	462288	487562	548407
Rv1993c	Rv1993c;MRA_2009	Rv1993c	Rv1993c	9297.78	24	5	56.6667	0.000573394	0.000464037	6831440	5978560	6220710	10690900	10291300	12188100
Rv1994c	Rv1994c;MRA_2010	cmtR	cmtR	12459.5	9	2	19.4915	0.0180807	0.000464037	81624.4	152297	183196	81333.4	60900.4	60275.7
Rv1995	Rv1995;MRA_2011	Rv1995	Rv1995	28004.9	12	2	7.45098	0.000573394	0.000464037	4706440	5355020	4728690	136610	117605	114109
Rv1996	Rv1996;MRA_2012	Rv1996	Rv1996	33843.8	38	7	35.3312	0.000573394	0.000464037	875896	921990	687158	1062190	1140260	1110450
Rv1997	Rv1997;MRA_2013	ctpF	ctpF	94979.4	6	2	1.87845	0.0219378	0.00236035	22738.3	23924.6		27123.4	26653.3	41501.9
Rv1998c	Rv1998c;MRA_2014	Rv1998c	Rv1998c	27217.6	15	3	11.6279	0.000573394	0.000464037	358546	390580	283142	257748	213882	218374
Rv2000	Rv2000;MRA_2016	Rv2000	Rv2000	59859.3	15	4	8.19367	0.0058451	0.000464037	888307	909272	735879	218949	216661	247071
Rv2001	Rv2001;MRA_2017	Rv2001	Rv2001	28665.8	23	6	27.2	0.000573394	0.000464037	303602	619054	614162	883495	912076	933871
Rv2002	Rv2002;MRA_2018	fabG3	fabG3	26993.8	27	5	18.8462	0.000573394	0.000464037	6019700	5024080	4831360	4530630	4220000	4589210
Rv2003c	Rv2003c;MRA_2019	Rv2003c	Rv2003c	30981.8	21	5	21.0526	0.000573394	0.000464037	280938	216159	203283	208865	193181	229315
Rv2004c	Rv2004c;MRA_2020	Rv2004c	Rv2004c	54387	31	10	26.9076	0.00211193	0.000464037	833651	693280	1602460	435985	525345	483468
Rv2005c	Rv2005c;MRA_2021	Rv2005c	Rv2005c	30949.5	21	3	11.5254	0.000573394	0.000464037	1856920	5716480	5251370	5824660	5937110	6139230
Rv2006	Rv2006;MRA_2022	otsB1	otsB1	145717	2	1	0.678222	0.00416667	0.00904977			87475.8			22159.5
Rv2007c	Rv2007c;MRA_2023	fdxA	fdxA	11995.8	9	1	14.0351	0.000573394	0.000464037	1136660	1045210	964966	1187690	1174090	1181490
Rv2008c	Rv2008c;MRA_2024	Rv2008c	Rv2008c	48357.3	29	8	17.0068	0.000573394	0.000464037	470122	430364	588787	446653	462634	422462
Rv2009	Rv2009;MRA_2025	vapB15	vapB15	8815.78	15	4	40	0.000573394	0.000464037	3279430	3349440	3865390	1747830	1640020	1413250
Rv2010	Rv2010;MRA_2026	vapC15	vapC15	14695.2	6	1	7.57576	0.000573394	0.00163332	188338	247758	177192	291042	253668	284445
Rv2011c	Rv2011c;MRA_2027	Rv2011c	Rv2011c	15689.2	2	1	9.79021	0.00241643	0.00575816				60965.1		58158.2
Rv2012	Rv2012;MRA_2028	Rv2012	Rv2012	18166.8	8	2	9.7561	0.0054001	0.000881834	379837	521865	426997	164201	146181	191235
Rv2016	Rv2016;MRA_2032	Rv2016	Rv2016	21322.4	11	3	17.2775	0.0167364	0.000464037	225773	231694	317370	212702	253159	247262
Rv2018	Rv2018;MRA_2034	Rv2018	Rv2018	25998.7	39	9	43.0962	0.000573394	0.000464037	717560	705115	620060	1188170	1104760	1121860
Rv2019	Rv2019;MRA_2035	Rv2019	Rv2019	15457	24	6	53.6232	0.000573394	0.000464037	176910	220645	163642	1077900	1175580	1176080
Rv2021c	Rv2021c;MRA_2037	Rv2021c	Rv2021c	11256	2	1	17.8218	0.0187023	0.0286029				8771.54		9022.56
Rv2022c;Rv3182	Rv2022c;Rv3182;MRA_2038;MRA_3216	Rv2022c;Rv3182	Rv2022c;Rv3182	22709.15;12638.48	6	1	4.47761	0.00211193	0.00203169	561944	567371	517175	149143	140693	157497
Rv2026c	Rv2026c;MRA_2041	Rv2026c	Rv2026c	31420.1	13	3	10.8844	0.000573394	0.000464037	1710580	1457380	1637200	537338	511050	572066
Rv2027c	Rv2027c;MRA_2042	dosT	dosT	62101.1	21	5	10.1222	0.000573394	0.000464037	160054	346465	267545	181116	152254	159509
Rv2028c	Rv2028c;MRA_2043	Rv2028c	Rv2028c	29405.8	18	4	24.7312	0.000449236	0.000464037				209079	228174	217844
Rv2029c	Rv2029c;MRA_2044	pfkB	pfkB	35365.7	12	4	18.2891	0.000449236	0.000464037				952589	985431	1006070
Rv2030c	Rv2030c;MRA_2045	Rv2030c	Rv2030c	74862.9	82	17	30.9838	0.000573394	0.000464037	2267240	2416780	2573560	2068990	2010830	2023510
Rv2031c	Rv2031c;MRA_2046	hspX	hspX	16191.4	45	7	48.6111	0.000573394	0.000464037	97006100	95314000	106923000	96769500	121560000	103481000
Rv2032	Rv2032;MRA_2047	acg	acg	36523.7	83	16	55.8912	0.000573394	0.000464037	1802330	2110020	1516840	4218870	3701940	3552640
Rv2033c	Rv2033c;MRA_2048	Rv2033c	Rv2033c	30402.9	2	1	4.28571	0.00312826	0.00236035	75886.3			122468
Rv2035	Rv2035;MRA_2050	Rv2035	Rv2035	18479.1	8	2	19.7531	0.00211193	0.000881834	1533120	1544000	1741090	1257400	1108580	1131040
Rv2037c	Rv2037c;MRA_2052	Rv2037c	Rv2037c	34620.8	21	5	22.2222	0.000573394	0.000464037	307111	396767	298673	380642	390211	428240
Rv2041c	Rv2041c;MRA_2056	Rv2041c	Rv2041c	47840.6	14	4	9.5672	0.000573394	0.000464037	343643	320215	588407	168373	159097	179466
Rv2042c	Rv2042c;MRA_2057	Rv2042c	Rv2042c	29055.4	30	6	29.8113	0.000573394	0.000464037	469876	435682	477070	491739	500626	506302
Rv2043c	Rv2043c;MRA_2058	pncA	pncA	19568.8	6	1	9.13978	0.000449236	0.000464037				107739	151040	133249
Rv2045c	Rv2045c;MRA_2060	lipT	lipT	56020.3	15	4	6.65362	0.000573394	0.000464037	424657	372966	497602	132551	163942	132220
Rv2047c	Rv2047c;MRA_2062	Rv2047c	Rv2047c	91317.7	16	4	7.14286	0.000573394	0.000464037	707855	728151	629199	104785	84368.5	103716
Rv2048c	Rv2048c;MRA_2063	pks12	pks12	431574	126	30	8.67261	0.000573394	0.000464037	1027690	908065	1159670	1015230	997642	1031220
Rv2049c	Rv2049c;MRA_2064	Rv2049c	Rv2049c	7793.8	6	2	37.8378	0.0054001	0.000464037	517774	1097620	836470	121638	134711	136933
Rv2050	Rv2050;MRA_2065	Rv2050	Rv2050	12935.8	48	7	41.4414	0.000573394	0.000464037	5421580	5163660	5643790	2127870	2389280	2069470
Rv2051c	Rv2051c;MRA_2066	ppm1	ppm1	93757	43	8	11.6705	0.000573394	0.000464037	2976030	2844870	3020310	2509910	2579310	2543840
Rv2052c	Rv2052c;MRA_2067	Rv2052c	Rv2052c	55786.2	32	8	20.0375	0.000573394	0.000464037	335901	302240	380208	1266260	1282690	1231850
Rv2054	Rv2054;MRA_2069	Rv2054	Rv2054	25147.2	14	4	17.7215	0.000573394	0.000464037	4811860	4496070	4694550
Rv2057c	Rv2057c;MRA_2072	rpmG1	rpmG1	6552.61	3	1	14.8148	0.00211193	0.00718065	49747.5	51667.3	45473.3
Rv2058c	Rv2058c;MRA_2073	rpmB2	rpmB2	9041.45	4	1	11.5385	0.00312826	0.00275374	128414	145363	193635	43134
Rv2061c	Rv2061c;MRA_2074A	Rv2061c	Rv2061c	14746.1	46	6	55.9701	0.000573394	0.000464037	3582210	3487800	3272070	1035070	1172640	1049440
Rv2062c	Rv2062c;MRA_2075	cobN	cobN	129143	37	12	11.8928	0.0066778	0.000464037	169921	100278	195865	278532	256608	284925
Rv2063	Rv2063;MRA_2076	mazE7	mazE7	8414.34	6	1	19.4805	0.000573394	0.00126156	264512	172771	89239.4	50700.1	49324.9	32380.5
Rv2063A	Rv2063A;MRA_2077	mazF7	mazF7	14181.5	6	2	25.7353	0.000449236	0.000464037				174748	194544	175179
Rv2064	Rv2064;MRA_2078	cobG	cobG	37461.1	15	3	12.9477	0.00631988	0.000464037	65755.8	116959	63390.7	61710.6	55186	50790.7
Rv2065	Rv2065;MRA_2079	cobH	cobH	21545.9	8	2	9.13462	0.000573394	0.000464037	67898.4	55197.1	33928.5	124092	143302	148880
Rv2066	Rv2066;MRA_2080	cobI	cobI	53875.5	24	8	20.6693	0.000573394	0.000464037	114035	269501	193998	444155	508076	391568
Rv2067c	Rv2067c;MRA_2081	Rv2067c	Rv2067c	45862.8	15	4	13.0221	0.000573394	0.000464037	319724	348387	364736	621452	600816	465381
Rv2068c	Rv2068c;MRA_2082	blaC	blaC	32532.2	14	3	11.4007	0.000573394	0.000464037	1006970	707578	760533	692458	637473	679254
Rv2069	Rv2069;MRA_2083	sigC	sigC	19929.7	3	1	3.78378	0.010514	0.0208101				454488	525487	479858
Rv2071c	Rv2071c;MRA_2085	cobM	cobM	26384.7	6	2	11.1554	0.00163066	0.00792453				122779	103547	117639
Rv2073c	Rv2073c;MRA_2087	Rv2073c	Rv2073c	25854.1	8	3	18.4739	0.000449236	0.000464037				378669	356779	389704
Rv2074	Rv2074;MRA_2088	Rv2074	Rv2074	14956.1	23	5	40.8759	0.000573394	0.000464037	3051970	3057860	3022370	1644920	1629540	1649760
Rv2080	Rv2080;MRA_2094	lppJ	lppJ	20287.8	3	1	6.41711	0.000824742	0.00236035				238754	173333	153634
Rv2082	Rv2082;MRA_2098	Rv2082	Rv2082	73497.4	24	4	6.79612	0.000573394	0.000464037	515819	549139	811415	364156	289044	332267
Rv2083	Rv2083;MRA_2099	Rv2083	Rv2083	30737.8	3	1	4.14013	0.00211193	0.00718065	618289	618614	533843
Rv2088	Rv2088;MRA_2103	pknJ	pknJ	61527.8	6	1	1.69779	0.00211193	0.00236035	162732	150535	122483	105380	53422.6	81537.3
Rv2089c	Rv2089c;MRA_2104	pepE	pepE	39404.2	30	7	21.8667	0.000573394	0.000464037	380678	418796	450752	820782	902737	986378
Rv2090	Rv2090;MRA_2105	Rv2090	Rv2090	41903.4	9	3	8.39695	0.000449236	0.000464037				169615	200406	193057
Rv2091c	Rv2091c;MRA_2106	Rv2091c	Rv2091c	25983.9	32	6	22.1311	0.000573394	0.000464037	2706650	2769540	3011380	3469370	3361560	3558060
Rv2092c	Rv2092c;MRA_2107	helY	helY	99538.9	62	16	21.4128	0.000573394	0.000464037	2687280	2899690	2885540	5279480	4905770	5796070
Rv2094c	Rv2094c;MRA_2109	tatA	tatA	8873.15	25	3	38.5542	0.000573394	0.000464037	12039300	10523900	12337600	7068160	6629010	6778720
Rv2095c	Rv2095c;MRA_2110	pafC	pafC	33728.8	36	8	38.6076	0.000573394	0.000464037	825058	929045	908503	1217320	1185110	1284430
Rv2096c	Rv2096c;MRA_2111	pafB	pafB	35264.3	30	7	31.3253	0.000573394	0.000464037	1493040	1791070	1902250	465568	454664	465048
Rv2097c	Rv2097c;MRA_2112	pafA	pafA	51316.5	66	13	28.9823	0.000573394	0.000464037	1185830	981579	1125340	1355690	1231750	1100390
Rv2101	Rv2101;MRA_2115	helZ	helZ	111578	45	11	12.7345	0.000573394	0.000464037	298554	351032	310999	226589	224777	225606
Rv2102	Rv2102;MRA_2116	Rv2102	Rv2102	25715.3	17	5	20.1681	0.000573394	0.000464037	130898	203291	190989	264717	225698	244782
Rv2103c	Rv2103c;MRA_2117	vapC37	vapC37	15626.1	3	1	8.33333	0.000824742	0.00236035				112763	125398	117320
Rv2104c	Rv2104c;MRA_2118	vapB37	vapB37	9381.62	20	4	51.1905	0.000573394	0.000464037	12522700	12576900	12948400	1180240	1457070	1401550
Rv2108	Rv2108;MRA_2123	PPE36	PPE36	27444	6	1	4.93827	0.000573394	0.00163332	186053	124055	186817	25413.9	30185	44519
Rv2109c	Rv2109c;MRA_2124	prcA	prcA	26813.3	49	8	40.3226	0.000573394	0.000464037	1758520	1892810	1673620	7429000	7646580	7425450
Rv2110c	Rv2110c;MRA_2125	prcB	prcB	30237.2	40	9	45.3608	0.000573394	0.000464037	2037730	1673330	2219640	9079350	9538110	9658140
Rv2111c	Rv2111c;MRA_2126	pup	pup	6908.34	18	3	34.375	0.000573394	0.000464037	249502	223775	219891	2321830	2362680	1914840
Rv2112c	Rv2112c;MRA_2127	dop	dop	60093.8	31	7	14.9819	0.000573394	0.000464037	1577360	1690540	1411770	1530070	1547070	1587280
Rv2114	Rv2114;MRA_2129	Rv2114	Rv2114	22738.8	15	4	24.6377	0.00778412	0.000464037	2551170	2396430	2691910	2185640	2038510	2359050
Rv2115c	Rv2115c;MRA_2130	mpa	mpa	67365.6	86	17	35.1396	0.000573394	0.000464037	1323830	1179330	1262880	2705530	2799580	2784610
Rv2116	Rv2116;MRA_2131	lppK	lppK	19692.6	9	2	14.8148	0.000573394	0.000464037	661141	631834	707330	17767.5	19538.4	15627.7
Rv2118c	Rv2118c;MRA_2133	Rv2118c	Rv2118c	30054.6	54	9	45.7143	0.000573394	0.000464037	2239050	1856110	2499570	1314020	1384850	1453570
Rv2119	Rv2119;MRA_2134	Rv2119	Rv2119	30890.6	5	2	6.83453	0.000449236	0.00126156				33048.3	31483.3	22553.9
Rv2120c	Rv2120c;MRA_2135	Rv2120c	Rv2120c	16335.5	4	1	5.625	0.00211193	0.00236035	257998	205044	207045		95495
Rv2121c	Rv2121c;MRA_2136	hisG	hisG	30445	37	7	36.2676	0.000573394	0.000464037	662454	679058	589129	1298880	1190110	1316450
Rv2122c	Rv2122c;MRA_2137	hisE	hisE	10206.6	15	3	45.1613	0.000573394	0.000464037	6330030	6143220	6268050	2456400	2667350	2442660
Rv2124c	Rv2124c;MRA_2139	metH	metH	130256	93	24	23.7416	0.000573394	0.000464037	268545	355555	363881	1157830	1162970	1175520
Rv2125	Rv2125;MRA_2140	Rv2125	Rv2125	31773	6	2	12.3288	0.000449236	0.000464037				161127	164735	154663
Rv2127	Rv2127;MRA_2141	ansP1	ansP1	52393.3	7	2	5.72597	0.00495049	0.000464037		133706	161228	89493	68773.2	98320.2
Rv2129c	Rv2129c;MRA_2143	Rv2129c	Rv2129c	31295.5	71	15	50.5119	0.000573394	0.000464037	4499430	4199110	3755410	1707390	1753740	1684740
Rv2130c	Rv2130c;MRA_2144	mshC	mshC	45558.9	36	9	29.7101	0.000573394	0.000464037	1190120	1343090	1320570	4910560	5035010	5095040
Rv2131c	Rv2131c;MRA_2145	cysQ	cysQ	28379.3	20	5	31.0861	0.000573394	0.000464037	260575	311432	342408	280091	274102	249356
Rv2132	Rv2132;MRA_2146	Rv2132	Rv2132	8204.22	16	2	36.8421	0.000573394	0.000464037	8250460	8880870	8034420	2341790	2339880	2100710
Rv2133c	Rv2133c;MRA_2147	Rv2133c	Rv2133c	28248.7	5	1	3.05344	0.00408789	0.00350467		192745	125127	100488	83377.9	78779.7
Rv2134c	Rv2134c;MRA_2148	Rv2134c	Rv2134c	21181.2	34	7	30.7692	0.000573394	0.000464037	933262	920132	1063180	1617360	1594250	1690150
Rv2135c	Rv2135c;MRA_2149	Rv2135c	Rv2135c	25086.6	33	7	34.322	0.000573394	0.000464037	480844	520462	373994	1747930	1721270	1701960
Rv2137c	Rv2137c;MRA_2151	Rv2137c	Rv2137c	14929	17	3	23.3577	0.000573394	0.000464037	851069	762099	798677	411891	387338	451108
Rv2138	Rv2138;MRA_2152	lppL	lppL	36782.9	15	4	15.6425	0.00857719	0.000464037	349935	350218	453292	235955	296815	302262
Rv2139	Rv2139;MRA_2153	pyrD	pyrD	37962.9	48	10	36.1345	0.000573394	0.000464037	354806	337813	342181	787273	716819	705901
Rv2140c	Rv2140c;MRA_2154	TB18.6	TB18.6	18598.1	25	6	47.7273	0.000573394	0.000464037	5025080	5317190	5263810	53097600	47153700	49524900
Rv2141c	Rv2141c;MRA_2155	Rv2141c	Rv2141c	48074.7	63	10	27.0089	0.000573394	0.000464037	2255110	2296470	2302150	903229	931613	924936
Rv2142A	Rv2142A;MRA_2157	parD2	parD2	7844.71	3	1	15.493	0.000824742	0.00236035				1060890	1174450	1207110
Rv2142c	Rv2142c;MRA_2156	parE2	parE2	12277	3	1	11.4286	0.000824742	0.00203169				91513.2	74898	62296.1
Rv2145c	Rv2145c;MRA_2160	wag31	wag31	28241.4	70	9	39.6154	0.000573394	0.000464037	189705000	185299000	199894000	31703000	31149100	32742100
Rv2147c	Rv2147c;MRA_2162	Rv2147c	Rv2147c	27594	22	3	14.5228	0.000573394	0.000464037	712347	520311	755223	351100	357153	385431
Rv2148c	Rv2148c;MRA_2163	Rv2148c	Rv2148c	27657.6	27	5	21.7054	0.000573394	0.000464037	544848	449435	432128	431050	534639	505965
Rv2149c	Rv2149c;MRA_2164	yfiH	yfiH	25910.7	34	8	45.6	0.000573394	0.000464037	231165	204133	379192	1197860	1187210	1244560
Rv2150c	Rv2150c;MRA_2165	ftsZ	ftsZ	38720.1	70	10	26.1214	0.000573394	0.000464037	1867680	2070780	2033840	7318340	6977690	6491560
Rv2151c	Rv2151c;MRA_2166	ftsQ	ftsQ	33897.9	35	8	33.121	0.000573394	0.000464037	665504	707032	669817	452606	415940	492155
Rv2152c	Rv2152c;MRA_2167	murC	murC	51108.8	29	6	11.9433	0.000573394	0.000464037	371354	445748	290393	480243	433699	498967
Rv2153c	Rv2153c;MRA_2168	murG	murG	41792.4	36	9	22.6829	0.000573394	0.000464037	1549950	1932790	1669810	1048220	1040550	1093260
Rv2155c	Rv2155c;MRA_2170	murD	murD	49277.8	31	6	15.0206	0.000573394	0.000464037	853585	932741	1078160	525696	454620	531114
Rv2156c	Rv2156c;MRA_2171	murX	murX	37677.7	3	1	4.45682	0.000824742	0.00163332				256687	269545	282267
Rv2157c	Rv2157c;MRA_2172	murF	murF	51596.9	29	6	12.1569	0.000573394	0.000464037	1013970	1290600	1203010	539769	546421	656881
Rv2158c	Rv2158c;MRA_2173	murE	murE	55273.2	87	17	42.4299	0.000573394	0.000464037	1832130	1714890	1621960	1260050	1224000	1300690
Rv2159c	Rv2159c;MRA_2174	Rv2159c	Rv2159c	36340.9	59	10	36.3372	0.000573394	0.000464037	27280400	29599600	33311900	9664140	9556520	10327100
Rv2161c	Rv2161c;MRA_2176	Rv2161c	Rv2161c	30732.5	57	11	43.4028	0.000573394	0.000464037	5361210	4819440	5062140	2420000	2396990	2416450
Rv2163c	Rv2163c;MRA_2178	pbpB	pbpB	72469.3	5	2	2.65096	0.0482234	0.0175308				139963	164203	138501
Rv2164c	Rv2164c;MRA_2179	Rv2164c	Rv2164c	39611.9	6	1	3.38542	0.000573394	0.00126156	1232510	1180990	1159710	1031820	972316	977417
Rv2165c	Rv2165c;MRA_2180	Rv2165c	Rv2165c	42461.7	17	5	17.9293	0.00309406	0.000464037	492373	553155	572381	486069	475318	453940
Rv2166c	Rv2166c;MRA_2181	Rv2166c	Rv2166c	15875.9	25	3	24.4755	0.000573394	0.000464037	16237200	17526300	17945600	3953110	4063900	4611280
Rv2170	Rv2170;MRA_2185	Rv2170	Rv2170	22890.4	6	1	3.8835	0.000573394	0.00163332	204224	263486	235577	63361.7	60875.1	67025
Rv2171	Rv2171;MRA_2186	lppM	lppM	23778.2	24	5	28.1938	0.000573394	0.000464037	1036140	1120380	972741	543346	535943	518712
Rv2172c	Rv2172c;MRA_2187	Rv2172c	Rv2172c	32971.1	30	5	19.6013	0.000573394	0.000464037	2101290	1914760	2002860	3279190	3193960	3345420
Rv2173	Rv2173;MRA_2188	idsA2	idsA2	37727.2	18	5	17.3295	0.00415677	0.000464037	156579	83614.1	119265	261810	249199	245728
Rv2174	Rv2174;MRA_2189	mptA	mptA	55258	3	1	2.71318	0.000824742	0.00236035				191291	191875	150527
Rv2175c	Rv2175c;MRA_2190	Rv2175c	Rv2175c	15707	22	4	39.726	0.000573394	0.000464037	10394700	9688430	2987860	6772730	5996220	7335690
Rv2176	Rv2176;MRA_2191	pknL	pknL	42766.1	6	2	4.51128	0.000573394	0.00126156	141494	179792	188546	29312.9	18475.4
Rv2177c;Rv2424c	Rv2177c;Rv2424c;MRA_2192;MRA_2450	Rv2177c;Rv2424c	Rv2177c;Rv2424c	24596.51;37060.05	6	2	11.7647	0.00110072	0.00718065	7169710	7181150	7747460
Rv2178c	Rv2178c;MRA_2193	aroG	aroG	50605.8	59	11	31.1688	0.000573394	0.000464037	2307620	2219300	2377830	3225340	3125520	3406590
Rv2179c	Rv2179c;MRA_2194	Rv2179c	Rv2179c	19452.2	12	3	18.4524	0.000573394	0.000464037	336719	424892	334273	305513	366948	288417
Rv2181	Rv2181;MRA_2196	Rv2181	Rv2181	47107.4	12	2	6.32319	0.00110072	0.000464037	1595000	1630100	1636670	681059	630831	660694
Rv2182c	Rv2182c;MRA_2197	Rv2182c	Rv2182c	26919.2	6	2	13.3603	0.000449236	0.000464037				81608.9	101803	83171.4
Rv2183c	Rv2183c;MRA_2198	Rv2183c	Rv2183c	13286.2	38	4	26.7176	0.000573394	0.000464037	4465860	3283490	3270610	1946810	2526110	2177680
Rv2184c	Rv2184c;MRA_2199	Rv2184c	Rv2184c	40803.2	6	1	2.63852	0.00312826	0.00163332	219550	208741	197054	242315	214221	193982
Rv2185c	Rv2185c;MRA_2200	TB16.3	TB16.3	16256.8	46	8	50.6944	0.000573394	0.000464037	18993900	27453400	24163100	5192290	5213250	4679670
Rv2186c	Rv2186c;MRA_2201	Rv2186c	Rv2186c	14537.9	11	2	13.1783	0.000573394	0.00126156	312663	376998	698236	285283	268447	282145
Rv2187	Rv2187;MRA_2202	fadD15	fadD15	63967.4	128	25	57	0.000573394	0.000464037	4734890	5976720	6321460	5158950	5292510	5784440
Rv2188c	Rv2188c;MRA_2203	pimB	pimB	41152.4	21	7	19.7403	0.000449236	0.000464037				170645	182392	228309
Rv2190c	Rv2190c;MRA_2205	Rv2190c	Rv2190c	39702.3	6	1	2.85714	0.000573394	0.00126156	111605	142928	130068	107899	105097	83076.4
Rv2192c	Rv2192c;MRA_2208	trpD	trpD	37672	31	9	39.7297	0.000573394	0.000464037	296472	316509	332106	688882	713800	761479
Rv2194	Rv2194;MRA_2210	qcrC	qcrC	29084.5	15	4	17.1429	0.000449236	0.000464037				4267270	4106080	4224080
Rv2195	Rv2195;MRA_2211	qcrA	qcrA	46887	89	17	38.4615	0.000573394	0.000464037	8108740	7054170	7742030	4564380	4465900	4570150
Rv2196	Rv2196;MRA_2212	qcrB	qcrB	60978.7	42	7	14.3898	0.000573394	0.000464037	745249	829515	859979	1386860	1590630	1406900
Rv2198c	Rv2198c;MRA_2214	mmpS3	mmpS3	30919.4	28	5	23.0769	0.000573394	0.000464037	1799540	650922	674382	951993	739676	889107
Rv2200c	Rv2200c;MRA_2216	ctaC	ctaC	40411.9	78	9	23.6915	0.000573394	0.000464037	16455300	16650000	16696300	7583010	7890350	7739570
Rv2201	Rv2201;MRA_2217	asnB	asnB	72082.2	45	8	15.0307	0.000573394	0.000464037	807769	696215	643948	408659	402578	486140
Rv2202c	Rv2202c;MRA_2218	adoK	adoK	34404.2	41	7	25.9259	0.026054	0.000464037	4647740		3070080	6476870	6526730	6042630
Rv2203	Rv2203;MRA_2219	Rv2203	Rv2203	24335.8	39	5	23.913	0.000573394	0.000464037	2791690	2806440	2857870	1637030	1763250	1706000
Rv2204c	Rv2204c;MRA_2220	Rv2204c	Rv2204c	12508	58	7	67.7966	0.000573394	0.000464037	59606400	64663700	60886500	20358300	19161600	18983900
Rv2206	Rv2206;MRA_2222	Rv2206	Rv2206	26148.4	9	2	8.89831	0.0185014	0.00126156	426940	409322	324942	530550	626109	494992
Rv2207	Rv2207;MRA_2223	cobT	cobT	36375.6	42	7	23.8227	0.000573394	0.000464037	1484560	1886160	1500750	1892820	2021790	1909470
Rv2210c	Rv2210c;MRA_2226	ilvE	ilvE	39630.4	58	12	39.9457	0.000573394	0.000464037	1562050	1515130	1431110	3796630	3774070	3700830
Rv2211c	Rv2211c;MRA_2227	gcvT	gcvT	39561.3	23	3	12.1372	0.000573394	0.000464037	861055	1094190	1171790	3475540	3415590	3450890
Rv2212	Rv2212;MRA_2228	Rv2212	Rv2212	39707.3	27	5	15.873	0.000573394	0.000464037	894627	936465	1115800	1277310	1223360	1232720
Rv2213	Rv2213;MRA_2229	pepB	pepB	53413.7	73	14	36.5049	0.000573394	0.000464037	5282710	4148370	3558570	3284270	3645030	2999950
Rv2214c	Rv2214c;MRA_2230	ephD	ephD	63994.3	65	13	26.0135	0.000573394	0.000464037	2803300	2682240	2946510	2216560	2165010	2271390
Rv2215	Rv2215;MRA_2231	dlaT	dlaT	57052.2	155	22	44.4846	0.000573394	0.000464037	17168500	17985300	19130100	14707600	14724800	15442400
Rv2216	Rv2216;MRA_2232	Rv2216	Rv2216	31636.1	21	3	11.2957	0.000573394	0.000464037	2824500	3208350	2887330	2231610	1896600	2399280
Rv2217	Rv2217;MRA_2233	lipB	lipB	24142.8	10	3	16.9565	0.0608197	0.000464037		215549		339072	336940	327224
Rv2218	Rv2218;MRA_2234	lipA	lipA	34682.9	22	6	23.1511	0.00110072	0.000464037	512573	511791	520836	449188	410285	417560
Rv2219	Rv2219;MRA_2235	Rv2219	Rv2219	26827.7	44	7	30	0.000573394	0.000464037	1321870	1133310	1452160	750175	535318	570175
Rv2219A	Rv2219A;MRA_2236	Rv2219A	Rv2219A	14668.7	2	1	5.71429	0.0187023	0.0286029				150240	185129
Rv2220	Rv2220;MRA_2237	glnA1	glnA1	53502.4	131	18	34.5188	0.000573394	0.000464037	20384000	20947300	20798900	93107000	87742100	92952000
Rv2221c	Rv2221c;MRA_2238	glnE	glnE	109071	57	15	19.1147	0.000573394	0.000464037	1047160	1141320	1071430	555244	520378	545974
Rv2222c	Rv2222c;MRA_2239	glnA2	glnA2	49572.2	36	6	16.5919	0.000573394	0.000464037	2332180	1920480	2043230	7081260	7075880	6819970
Rv2223c	Rv2223c;MRA_2240	Rv2223c	Rv2223c	55042.3	6	2	3.65385	0.000573394	0.000881834	119367	89176.2	90465.5	48646.6		41504
Rv2224c	Rv2224c;MRA_2241	caeA	caeA	55856.8	67	16	35.9615	0.000573394	0.000464037	1999330	1656790	1596430	1227570	1174390	1145160
Rv2225	Rv2225;MRA_2243	panB	panB	29300.5	14	3	13.879	0.000573394	0.000464037	406271	366644	619506	737549	633180	565481
Rv2226	Rv2226;MRA_2244	Rv2226	Rv2226	56297.7	84	16	42.6901	0.000573394	0.000464037	1645910	1726690	1443950	1839870	1833180	1899100
Rv2228c	Rv2228c;MRA_2247	Rv2228c	Rv2228c	39077.4	34	8	24.4505	0.000573394	0.000464037	424585	374343	308339	472635	479449	472483
Rv2229c	Rv2229c;MRA_2248	Rv2229c	Rv2229c	26815.2	71	11	50.2041	0.000573394	0.000464037	9530040	10553800	9866840	3541020	3443100	3538330
Rv2230c	Rv2230c;MRA_2249	Rv2230c	Rv2230c	39562.1	51	9	25.5937	0.000573394	0.000464037	963848	1090140	965834	3823790	4102740	3895900
Rv2231c	Rv2231c;MRA_2250	cobC	cobC	38869	4	1	3.02198	0.00335946	0.00163332			87079.7	21351.2	29973.8	34478.1
Rv2232	Rv2232;MRA_2252	ptkA	ptkA	30626.6	6	2	11.3402	0.000449236	0.000464037				91426.3	90877	107737
Rv2235	Rv2235;MRA_2254	Rv2235	Rv2235	29726.6	12	3	14.0221	0.0054001	0.000464037	289535	337640	266472	150753	165345	156184
Rv2237	Rv2237;MRA_2256	Rv2237	Rv2237	29031.7	10	3	14.5098	0.00464876	0.000464037			467757	275459	280262	292598
Rv2237A	Rv2237A;MRA_2257	Rv2237A	Rv2237A	8439.74	12	2	19.2308	0.000573394	0.000464037	96821100	105717000	119329000	3704380	4006050	5143660
Rv2238c	Rv2238c;MRA_2258	ahpE	ahpE	16783.1	18	2	11.1111	0.000573394	0.000464037	4176830	4681090	4337400	2829480	2991840	2630730
Rv2240c	Rv2240c;MRA_2260	Rv2240c	Rv2240c	20015.8	3	1	8.67347	0.000824742	0.00236035				103720	74201.5	80818.3
Rv2241	Rv2241;MRA_2261	aceE	aceE	100150	148	22	20.4218	0.000573394	0.000464037	7374080	7807780	7420140	25142100	26408100	25170900
Rv2242	Rv2242;MRA_2262	Rv2242	Rv2242	44570.1	17	5	15.4589	0.000573394	0.000464037	125344	112030	117703	135775	116472	142446
Rv2243	Rv2243;MRA_2263	fabD	fabD	30720.4	33	6	23.5099	0.000573394	0.000464037	2379740	2693520	2596920	2596880	2509090	2723470
Rv2244	Rv2244;MRA_2264	acpM	acpM	12456	72	7	47.8261	0.000573394	0.000464037	348719000	401783000	423293000	417923000	352934000	405957000
Rv2245	Rv2245;MRA_2265	kasA	kasA	43248.3	20	4	17.5481	0.000573394	0.000464037	1028140	853632	902604	3601900	3771450	3457470
Rv2246	Rv2246;MRA_2266	kasB	kasB	46353	64	10	36.758	0.000573394	0.000464037	8906500	8234360	8418860	13043000	10949300	13070100
Rv2247	Rv2247;MRA_2267	accD6	accD6	50100.4	54	10	29.1755	0.000573394	0.000464037	2178340	2077220	2334360	1207640	1391960	1395670
Rv2249c	Rv2249c;MRA_2269	glpD1	glpD1	54108.4	35	9	26.3566	0.000573394	0.000464037	584491	490956	756505	925246	919714	987119
Rv2250A	Rv2250A;MRA_2271	Rv2250A	Rv2250A	15422.6	12	2	10.7914	0.000573394	0.000464037	2273970	2197550	2124530	2410030	2314090	2216260
Rv2250c	Rv2250c;MRA_2270	Rv2250c	Rv2250c	20457.7	12	3	19.0476	0.0122699	0.000464037	126183	197783	155298	183954	189650	208001
Rv2251	Rv2251;MRA_2271	Rv2251	Rv2251	49747.1	45	9	23.1579	0.000573394	0.000464037	726212	658335	715281	1766420	1667080	1774210
Rv2252	Rv2252;MRA_2272	Rv2252	Rv2252	32769.6	21	5	21.6828	0.000573394	0.000464037	510837	218941	863026	36011.1	83289.5	51221.8
Rv2256c	Rv2256c;MRA_2277	Rv2256c	Rv2256c	18860.4	9	3	23.7288	0.000449236	0.000464037				381981	347037	310254
Rv2257c	Rv2257c;MRA_2278	Rv2257c	Rv2257c	28349.3	18	4	21.3235	0.00857719	0.000464037	542126	856476	630392	1695730	1472310	1684380
Rv2258c	Rv2258c;MRA_2279	Rv2258c	Rv2258c	37477.9	48	8	26.0623	0.000573394	0.000464037	2679920	2519360	2796840	8997210	9554840	9750470
Rv2259	Rv2259;MRA_2280	mscR	mscR	37852.5	31	6	18.0055	0.000573394	0.000464037	340587	268393	337499	1751730	1884350	1823730
Rv2260	Rv2260;MRA_2281	Rv2260	Rv2260	22101.7	6	1	4.73934	0.000573394	0.00126156	1673290	1573700	1633970	1847410	1847170	1901580
Rv2263	Rv2263;MRA_2283	Rv2263	Rv2263	33930.1	14	4	14.8265	0.000573394	0.000464037	83682.9		72993.8	170900	148754	196633
Rv2264c	Rv2264c;MRA_2284	Rv2264c	Rv2264c	59812.4	8	2	5.06757	0.00958313	0.000881834	48112.8	65212.9		129304	121433	111792
Rv2275	Rv2275;MRA_2294	Rv2275	Rv2275	31576.7	6	2	10.0346	0.000449236	0.000881834				88581.7	87806.7	116036
Rv2276	Rv2276;MRA_2295	cyp121	cyp121	43220.3	16	5	14.899	0.000573394	0.000464037	110571	113232	113070	308821	336533	389962
Rv2280	Rv2280;MRA_2299	Rv2280	Rv2280	48016.3	54	10	27.0153	0.000573394	0.000464037	7641070	8056450	8104740	18502400	20613000	18708800
Rv2282c	Rv2282c;MRA_2301	Rv2282c	Rv2282c	32953.4	10	3	12.1795	0.00678952	0.000464037	88459.5	79734.7	60284	77427.3	52308.6	67455.9
Rv2284	Rv2284;MRA_2302	lipM	lipM	46645.7	26	7	21.3457	0.000573394	0.000464037	2950000	2027430	2031950	1836780	2135080	1963320
Rv2285	Rv2285;MRA_2303	Rv2285	Rv2285	47639.4	22	7	15.9551	0.000573394	0.000464037	139920	70160.2	62350.7	558368	584153	547611
Rv2286c	Rv2286c;MRA_2304	Rv2286c	Rv2286c	25606.5	2	2	9.13043	0.0408432	0.00505247			198561	80507.8
Rv2287	Rv2287;MRA_2305	yjcE	yjcE	57455.7	6	1	2.02952	0.000573394	0.00126156	356006	399471	491888	208947	168832	288921
Rv2289	Rv2289;MRA_2306	cdh	cdh	28540.7	29	7	33.0769	0.000573394	0.000464037	2081960	1754470	1784850	2331590	2019960	2136720
Rv2290	Rv2290;MRA_2307	lppO	lppO	17288.5	2	1	6.43275	0.00636008	0.0109269		45736.8	79021.4
Rv2291	Rv2291;MRA_2308	sseB	sseB	29332	14	3	14.7887	0.0058451	0.000464037	399735	282018		608992	630517	567327
Rv2293c	Rv2293c;MRA_2310	Rv2293c	Rv2293c	25187.2	6	1	3.65854	0.00211193	0.00203169	283625	347187	288778	69607.3	72713	76427.3
Rv2294	Rv2294;MRA_2311	Rv2294	Rv2294	44215.5	37	8	27.027	0.000573394	0.000464037	580902	725650	572430	1567620	1592050	1481740
Rv2295	Rv2295;MRA_2312	Rv2295	Rv2295	23275.2	4	2	9.43396	0.0089914	0.00163332				117160	108830	135719
Rv2296	Rv2296;MRA_2313	Rv2296	Rv2296	33322.2	90	14	55.3333	0.000573394	0.000464037	7075920	7497360	7317830	6366940	6458260	6758850
Rv2297	Rv2297;MRA_2314	Rv2297	Rv2297	16431.9	9	2	16.6667	0.00058309	0.000464037		301947	481021	479307	535115	557928
Rv2298	Rv2298;MRA_2315	Rv2298	Rv2298	34950.3	83	16	50.4644	0.000573394	0.000464037	1421900	1342220	1562080	2559930	2431340	2601300
Rv2299c	Rv2299c;MRA_2316	htpG	htpG	72925.7	104	18	27.8207	0.000573394	0.000464037	2810870	2519250	2649040	6612740	7238490	7092690
Rv2301	Rv2301;MRA_2318	cut2	cut2	23858.2	15	3	12.1739	0.000449236	0.000464037				558259	587109	690717
Rv2302	Rv2302;MRA_2318A	Rv2302	Rv2302	8554.54	30	3	37.5	0.000573394	0.000464037	193695000	201995000	213773000	24726100	24141500	24878300
Rv2303c	Rv2303c;MRA_2319	Rv2303c	Rv2303c	34514.9	3	1	2.9316	0.0150115	0.0244083				46265.8	37666.1	47116
Rv2305	Rv2305;MRA_2321	Rv2305	Rv2305	46088.4	45	10	27.2727	0.000573394	0.000464037	543772	567620	606109	495043	526065	427222
Rv2307c	Rv2307c;MRA_2323	Rv2307c	Rv2307c	29635.4	4	2	14.9466	0.000449236	0.000881834				56878.8	52677.2	41062.6
Rv2313c	Rv2313c;MRA_2333	Rv2313c	Rv2313c	30454.9	1	1	6.69014	0.000824742	0.00236035				8889.15
Rv2314c	Rv2314c;MRA_2334	Rv2314c	Rv2314c	48676.4	56	10	22.7571	0.000573394	0.000464037	1805190	1742570	2223250	4262730	4200750	4313370
Rv2315c	Rv2315c;MRA_2335	Rv2315c	Rv2315c	54510.5	80	17	45.1485	0.000573394	0.000464037	1191780	1229080	1187330	2294470	2308540	2175230
Rv2324	Rv2324;MRA_2344	Rv2324	Rv2324	16315.7	6	2	13.5135	0.000449236	0.000881834				246564	266529	272275
Rv2326c	Rv2326c;MRA_2346	Rv2326c	Rv2326c	72799.9	28	6	11.1908	0.000573394	0.000464037	157876	275376	295788	496761	515319	541881
Rv2327	Rv2327;MRA_2347	Rv2327	Rv2327	17172	25	5	29.4479	0.000573394	0.000464037	3076290	2697630	3013690	686997	674738	771753
Rv2330c	Rv2330c;MRA_2350	lppP	lppP	18791.9	6	1	5.14286	0.00312826	0.00275374	646755	623487	671128	241632	261737	297107
Rv2332	Rv2332;MRA_2352	mez	mez	59387.1	38	12	27.5547	0.000449236	0.000464037				432894	428341	419065
Rv2334	Rv2334;MRA_2354	cysK1	cysK1	32716.9	48	9	38.0645	0.000573394	0.000464037	1550750	1255560	1279920	2685410	2513110	2297020
Rv2335	Rv2335;MRA_2355	cysE	cysE	23734.5	6	1	6.55022	0.000449236	0.000881834				1297980	608773	1427730
Rv2336	Rv2336;MRA_2356	Rv2336	Rv2336	35228	5	1	3.72671	0.00361011	0.00163332	20060.6	36802.3	26623.1		10803.8	9490.95
Rv2337c	Rv2337c;MRA_2357	Rv2337c	Rv2337c	41236.8	8	2	9.94624	0.00110072	0.000464037	2643390	2579840	2587600	559213	606323	628412
Rv2338c	Rv2338c;MRA_2358	moeW	moeW	35235.6	39	7	25.4717	0.000573394	0.000464037	1552810	1619190	1560840	357625	319161	361019
Rv2339	Rv2339;MRA_2359	mmpL9	mmpL9	104578	9	4	5.30146	0.0515059	0.000881834	37490.5	37852		362356	382898	335383
Rv2342	Rv2342;MRA_2362	Rv2342	Rv2342	9151.63	13	3	37.6471	0.000573394	0.000464037	178387	176559	116340	517864	375080	550122
Rv2343c	Rv2343c;MRA_2363	dnaG	dnaG	69557.6	30	9	17.2144	0.000573394	0.000464037	624169	712778	775507	317107	336964	308792
Rv2344c	Rv2344c;MRA_2364	dgt	dgt	46844.1	65	13	34.3387	0.000573394	0.000464037	946735	970796	968224	1244610	1243590	1254610
Rv2345	Rv2345;MRA_2365	Rv2345	Rv2345	69994.3	103	19	34.697	0.000573394	0.000464037	2046110	1606790	1599730	1461630	1376070	1288780
Rv2346c	Rv1037c;Rv1198;Rv1793;Rv2346c;Rv3619c;MRA_1045;MRA_1207;MRA_1806;MRA_2366;MRA_3655	esxO	esxO	9918	17	2	31.9149	0.000573394	0.000464037	178406	165682	189012	295132	307720	302932
Rv2348c	Rv2348c;MRA_2368	Rv2348c	Rv2348c	11328.5	4	1	12.037	0.00211193	0.00236035	748016	818499	805986		13938.3
Rv2349c	Rv2349c;MRA_2369	plcC	plcC	55011.9	7	2	4.72441	0.000573394	0.000464037	635260	525555	508008	12390.9
Rv2350c	Rv2350c;MRA_2370	plcB	plcB	55587.8	20	4	8.78906	0.000573394	0.000464037	4996090	5777850	5417220	469988	477294	481762
Rv2351c	Rv2351c;MRA_2371	plcA	plcA	55345.6	9	3	9.76562	0.000573394	0.000464037	753262	840520	721775	89399.8	73945.8	96116.3
Rv2356c	Rv2356c;MRA_2380	PPE40	PPE40	58322.3	4	1	1.62602	0.00369393	0.00203169			349720	70080.3	76205.7	62946.9
Rv2357c	Rv2357c;MRA_2381	glyS	glyS	52870.1	83	16	34.3413	0.000573394	0.000464037	1769720	1705300	1812060	1532160	1566920	1595470
Rv2358	Rv2358;MRA_2382	smtB	smtB	14385.6	16	3	23.7037	0.000573394	0.000464037	970805	1145300	1028760	335484	334646	332094
Rv2359	Rv2359;MRA_2383	zur	zur	14362	6	2	9.23077	0.000449236	0.000464037				508558	548161	580808
Rv2360c	Rv2360c;MRA_2384	Rv2360c	Rv2360c	15311.7	18	3	28.169	0.000573394	0.000464037	277072	238861	262402	275454	276766	291786
Rv2361c	Rv2361c;MRA_2385	Rv2361c	Rv2361c	33723.6	6	2	10.473	0.000449236	0.000464037				179808	195734	174690
Rv2363	Rv2363;MRA_2387	amiA2	amiA2	50816	46	10	28.0992	0.000573394	0.000464037	1156440	1111290	1028210	1119680	1041120	1125690
Rv2364c	Rv2364c;MRA_2388	era	era	32424.5	10	3	12.6667	0.00678952	0.000464037	65129.2		53018.2	106123	76140.1	103658
Rv2365c	Rv2365c;MRA_2389	Rv2365c	Rv2365c	11094.9	6	1	11.5044	0.000573394	0.00126156	582137	560633	586460	711343	755946	737171
Rv2366c	Rv2366c;MRA_2390	Rv2366c	Rv2366c	47159.5	8	3	9.88506	0.0590534	0.000881834			120196	227796	223741	350528
Rv2368c	Rv2368c;MRA_2392	phoH1	phoH1	37731.6	19	5	18.4659	0.00823045	0.000464037	55964.6	75915.3	52093.9	226227	232920	240791
Rv2372c	Rv2372c;MRA_2395	Rv2372c	Rv2372c	27617	1	1	6.87023	0.00321285	0.00718065						76019.4
Rv2373c	Rv2373c;MRA_2396	dnaJ2	dnaJ2	40421.1	64	11	29.3194	0.000573394	0.000464037	672765	691129	690343	1277020	1298670	1211650
Rv2374c	Rv2374c;MRA_2397	hrcA	hrcA	36438.8	51	11	46.0641	0.000573394	0.000464037	304626	300604	352755	434394	361545	427439
Rv2375	Rv2375;MRA_2398	Rv2375	Rv2375	11989.7	9	2	26.6667	0.000449236	0.000881834				204457	186685	209902
Rv2376c	Rv2376c;MRA_2399	cfp2	cfp2	16599.1	9	2	15.4762	0.000573394	0.000464037	4164700	3340960	4350030	46718500	46044300	43947200
Rv2377c	Rv2377c;MRA_2400	mbtH	mbtH	8013.87	12	2	23.9437	0.000573394	0.000464037	1051750	1037670	1095140	796139	715108	757524
Rv2378c	Rv2378c;MRA_2401	mbtG	mbtG	46908.3	20	6	17.8654	0.0512586	0.000464037	116502		137774	103202	96393.4	105214
Rv2380c	Rv2380c;MRA_2403	mbtE	mbtE	183248	68	21	15.1605	0.000573394	0.000464037	481434	374090	364899	215176	252394	257310
Rv2381c	Rv2381c;MRA_2404	mbtD	mbtD	105557	8	2	1.59363	0.0298373	0.00126156		218580	178479	90670	110869	111806
Rv2382c	Rv2382c;MRA_2405	mbtC	mbtC	46588.8	3	1	2.92793	0.000824742	0.00163332				32246.8	45126.6	31614.7
Rv2383c	Rv2383c;MRA_2406	mbtB	mbtB	151567	32	11	9.6181	0.000449236	0.000464037				213966	179616	195213
Rv2384	Rv2384;MRA_2407	mbtA	mbtA	59245.2	2	1	1.9469	0.0120108	0.0226177				28903.1	29085
Rv2386c	Rv2386c;MRA_2409	mbtI	mbtI	48686.8	26	9	23.3333	0.000449236	0.000464037				442020	424314	453357
Rv2387	Rv2387;MRA_2411	Rv2387	Rv2387	44972.8	19	4	9.11271	0.000573394	0.000464037	470627	487412	516421	262905	231651	279967
Rv2391	Rv2391;MRA_2415	sirA	sirA	62961.9	135	26	40.3197	0.000573394	0.000464037	1465810	1645560	1782550	10576800	10366000	11073400
Rv2392	Rv2392;MRA_2416	cysH	cysH	27387.2	33	7	41.7323	0.000573394	0.000464037	786968	1070910	959409	2724910	2904990	3180070
Rv2394	Rv2394;MRA_2418	ggtB	ggtB	66492	33	8	16.7963	0.000573394	0.000464037	1504690	1604440	1622810	943531	1004670	1089220
Rv2397c	Rv2397c;MRA_2421	cysA1	cysA1	37408	29	6	25.0712	0.00211193	0.000464037	153783	172183	203306	271699	236046	281075
Rv2398c	Rv2398c;MRA_2422	cysW	cysW	29252.8	3	1	2.57353	0.0145472	0.0268679	129050		175018			40955.5
Rv2399c	Rv2399c;MRA_2423	cysT	cysT	29647.1	11	3	13.4276	0.0176334	0.000464037	675846	814242	799999	474071	442840	421118
Rv2400c	Rv2400c;MRA_2424	subI	subI	37382.5	37	10	45.7865	0.000573394	0.000464037	329820	340457	426442	1791800	1639060	1963000
Rv2402	Rv2402;MRA_2426	Rv2402	Rv2402	72698.8	41	9	16.1994	0.000573394	0.000464037	551631	591809	801177	2102920	2331510	2165250
Rv2403c	Rv2403c;MRA_2427	lppR	lppR	26271	19	6	32.6693	0.0128079	0.000464037	266556	348986	395355	275233	278231	259971
Rv2404c	Rv2404c;MRA_2428	lepA	lepA	72328.4	48	11	17.7642	0.000573394	0.000464037	4077860	2948940	4174290	3324450	3265170	2881620
Rv2405	Rv2405;MRA_2429	Rv2405	Rv2405	21205.2	22	6	33.3333	0.000573394	0.000464037	579267	650309	734672	634317	396602	615280
Rv2406c	Rv2406c;MRA_2430	Rv2406c	Rv2406c	15017.5	6	2	14.7887	0.000824742	0.00236035				331302	355297	308496
Rv2407	Rv2407;MRA_2431	Rv2407	Rv2407	28670.8	9	2	7.32601	0.0405108	0.00126156	136826	93507.1	95159.8	189313	181301	238401
Rv2409c	Rv2409c;MRA_2434	Rv2409c	Rv2409c	30993.1	18	5	18.638	0.00458716	0.000464037	666011	578090	434971	84051.2	88406.9	77155.7
Rv2410c	Rv2410c;MRA_2435	Rv2410c	Rv2410c	35985	20	5	21.2308	0.00363416	0.000464037		169303	175242	390774	416843	407002
Rv2411c	Rv2411c;MRA_2436	Rv2411c	Rv2411c	61347.8	88	17	33.5753	0.000573394	0.000464037	1678310	1389510	1666140	1394040	1233380	1250780
Rv2412	Rv2412;MRA_2437	rpsT	rpsT	9336.77	12	3	23.2558	0.00110072	0.000464037	2301930	2023500	2069510	1938140	2015300	2030160
Rv2413c	Rv2413c;MRA_2438	Rv2413c	Rv2413c	33077.8	16	5	22.4684	0.0066778	0.000464037	173410	135723		187820	183156	259961
Rv2416c	Rv2416c;MRA_2442	eis	eis	43736.3	71	14	53.9801	0.000573394	0.000464037	1322730	1283080	1126840	6462860	6548090	6470390
Rv2417c	Rv2417c;MRA_2443	Rv2417c	Rv2417c	28419.8	9	2	9.64286	0.000573394	0.000464037	76824	91445.8	79673.4	112683	134627	109633
Rv2418c	Rv2418c;MRA_2444	octT	octT	27189.3	6	2	10.1215	0.00495049	0.000464037		34410.1	144162	196729	158033	170190
Rv2419c	Rv2419c;MRA_2445	gpgP	gpgP	24138.4	18	5	22.87	0.00920716	0.000464037		127056		1209430	1154540	1101200
Rv2420c	Rv2420c;MRA_2446	Rv2420c	Rv2420c	13790.6	9	2	11.1111	0.0054001	0.000881834	612823	665270	519442	292484	313025	317727
Rv2421c	Rv2421c;MRA_2447	nadD	nadD	23017.2	4	2	11.3744	0.0254777	0.00575816				79107.1	69326.8	79877.2
Rv2425c	Rv2425c;MRA_2451	Rv2425c	Rv2425c	52522.6	5	1	2.08333	0.00211193	0.00236035	98568.8	113006	74148.2		35844.5	46517
Rv2426c	Rv2426c;MRA_2452	Rv2426c	Rv2426c	31883	22	6	28.5223	0.000573394	0.000464037	252376	287611	275731	160997	172123	156550
Rv2427c	Rv2427c;MRA_2453	proA	proA	43709.1	98	16	38.0723	0.000573394	0.000464037	3731390	3892840	3682880	3394650	3272400	3621970
Rv2428	Rv2428;MRA_2455	ahpC	ahpC	21530.4	88	12	78.9744	0.000573394	0.000464037	14333700	15439900	12638200	87943100	80732600	77034600
Rv2429	Rv2429;MRA_2456	ahpD	ahpD	18744.7	36	6	36.7232	0.000573394	0.000464037	330757	303193	359901	1631930	1419130	1623470
Rv2438c	Rv2438c;MRA_2464	nadE	nadE	74647.1	98	18	28.1296	0.000573394	0.000464037	1286860	1505260	1443400	3905580	3641480	3947330
Rv2439c	Rv2439c;MRA_2465	proB	proB	38752.6	14	5	17.2872	0.000449236	0.000464037				217220	205030	237465
Rv2440c	Rv2440c;MRA_2466	obg	obg	50393.3	32	7	13.9875	0.000573394	0.000464037	633778	735693	773382	310867	291943	324546
Rv2441c	Rv2441c;MRA_2467	rpmA	rpmA	8932.2	39	6	53.4884	0.000573394	0.000464037	9867970	8048130	8152850	963341	1066660	977902
Rv2442c	Rv2442c;MRA_2468	rplU	rplU	11115.1	32	4	44.2308	0.000573394	0.000464037	557309	580206	586461	1059050	1097190	1183100
Rv2444c	Rv2444c;MRA_2470	rne	rne	103323	123	23	26.3379	0.000573394	0.000464037	3998520	3344860	3345910	4532230	4562810	4291110
Rv2445c	Rv2445c;MRA_2471	ndkA	ndkA	14439.6	30	4	36.0294	0.000573394	0.000464037	9291280	9351350	8636950	1295560	1139380	1225900
Rv2447c	Rv2447c;MRA_2473	folC	folC	50743.7	45	10	26.078	0.00631988	0.000464037	512120	517541	300594	588137	664640	606630
Rv2448c	Rv2448c;MRA_2474	valS	valS	97785.3	84	15	21.8037	0.000573394	0.000464037	1148120	1809420	1486030	1938180	1997140	1893690
Rv2449c	Rv2449c;MRA_2475	Rv2449c	Rv2449c	44311	48	11	31.9809	0.000573394	0.000464037	536731	495112	444536	935144	931653	1004850
Rv2453c	Rv2453c;MRA_2479	mobA	mobA	21016.6	42	7	40.2985	0.000573394	0.000464037	1373140	1611850	1483920	1376970	1471850	1399550
Rv2454c	Rv2454c;MRA_2480	Rv2454c	Rv2454c	40107.5	98	19	68.9008	0.000573394	0.000464037	2163150	2183840	2423190	9810250	10321500	9521550
Rv2455c	Rv2455c;MRA_2481	Rv2455c	Rv2455c	69114.9	102	19	39.51	0.000573394	0.000464037	1926660	1741970	1712080	5469710	5836090	5734720
Rv2457c	Rv2457c;MRA_2483	clpX	clpX	46747.1	74	15	35.9155	0.000573394	0.000464037	2007540	2270600	2005300	1234930	1229440	1239700
Rv2460c	Rv2460c;MRA_2486	clpP2	clpP2	23471.9	24	5	42.0561	0.000573394	0.000464037	3238640	1080590	1714750	6036300	6221220	6300010
Rv2461c	Rv2461c;MRA_2487	clpP1	clpP1	21639.8	33	5	33	0.000573394	0.000464037	4824460	4535970	5038100	24890300	22559700	24563200
Rv2462c	Rv2462c;MRA_2488	tig	tig	50548.5	122	19	52.5751	0.000573394	0.000464037	33142400	32561000	33477600	13608700	12868800	13577700
Rv2463	Rv2463;MRA_2489	lipP	lipP	42803.5	6	2	7.86802	0.000824742	0.00126156				53909.3	43514	48127.5
Rv2464c	Rv2464c;MRA_2490	Rv2464c	Rv2464c	29646.1	2	1	7.08955	0.000824742	0.00236035				10854.3	10298
Rv2465c	Rv2465c;MRA_2491	rpiB	rpiB	17241.6	53	10	75.3086	0.000573394	0.000464037	672490	489093	695497	5552080	5660160	5521690
Rv2466c	Rv2466c	Rv2466c	Rv2466c	22999.2	51	8	40.0966	0.000573394	0.000464037	3079090	3203010	3059940	4040950	4391540	4175670
Rv2467	Rv2467;MRA_2493	pepN	pepN	94217.7	143	34	53.194	0.000573394	0.000464037	3669840	3352780	3496420	17602600	18381900	17995600
Rv2468c	Rv2468c;MRA_2494	Rv2468c	Rv2468c	17252.8	18	4	41.3174	0.000573394	0.000464037	6250820	5462470	5651270	3185000	3131440	3429940
Rv2470	Rv2470;MRA_2496	glbO	glbO	14914	18	2	14.0625	0.000573394	0.000464037	5478420	6217190	5865160	3209070	2850300	3540540
Rv2471	Rv2471;MRA_2497	aglA	aglA	60408.1	5	2	5.49451	0.000449236	0.000881834				41946.4	38142.1	31668.8
Rv2473	Rv2473;MRA_2499	Rv2473	Rv2473	25065.6	18	4	13.4454	0.000573394	0.000464037	2216660	1907050	2244450	675682	637963	762555
Rv2474c	Rv2474c;MRA_2500	Rv2474c	Rv2474c	23233.8	16	4	22.5806	0.0586192	0.000464037	199311	220108	182425	255443	251039	250062
Rv2475c	Rv2475c;MRA_2500A	Rv2475c	Rv2475c	15697.1	15	4	50	0.00110072	0.000464037	1067840	1015150	935935	2692150	2747050	2701740
Rv2476c	Rv2476c;MRA_2501	gdh	gdh	176866	281	51	33.9286	0.000573394	0.000464037	3502280	3498830	3446910	4060040	4163030	4213960
Rv2477c	Rv2477c;MRA_2502	Rv2477c	Rv2477c	61857.4	112	17	37.6344	0.000573394	0.000464037	2344820	2302780	2403350	2938410	3149510	3081400
Rv2482c	Rv2482c;MRA_2507	plsB2	plsB2	88247.7	17	5	7.09759	0.000573394	0.000464037	282151	339040	281299	171823	171601	127135
Rv2483c	Rv2483c;MRA_2508	plsC	plsC	61752.4	43	8	15.5172	0.000573394	0.000464037	870205	795476	802842	522272	642235	602024
Rv2484c	Rv2484c;MRA_2509	Rv2484c	Rv2484c	52273.5	25	6	17.7189	0.000573394	0.000464037	479085	443920	442447	380467	383011	398419
Rv2486	Rv2486;MRA_2511	echA14	echA14	26244.3	30	5	24.6094	0.000573394	0.000464037	1582420	765083	1164270	1447680	1425810	1457160
Rv2488c	Rv2488c;MRA_2513	Rv2488c	Rv2488c	120783	3	1	1.05541	0.0104364	0.0109269	53912.8	43237.1	45549.7
Rv2493	Rv2493;MRA_2519	vapB38	vapB38	7828.99	31	5	69.863	0.000573394	0.000464037	50074900	52538900	52219600	6579390	6376000	6021490
Rv2495c	Rv2495c;MRA_2521	bkdC	bkdC	41025.3	77	14	34.6056	0.000573394	0.000464037	2712780	2753750	2938740	5576970	5474370	6109890
Rv2496c	Rv2496c;MRA_2522	bkdB	bkdB	38028.7	48	9	32.4713	0.000573394	0.000464037	610751	668347	775624	2830190	2604730	2667800
Rv2497c	Rv2497c;MRA_2523	bkdA	bkdA	40580.2	55	12	31.8801	0.000573394	0.000464037	636632	694238	635187	2805500	2905650	2825490
Rv2498c	Rv2498c;MRA_2524	citE	citE	28850.1	30	6	29.304	0.000573394	0.000464037	999847	1690530	1180240	2564210	2604390	2494790
Rv2499c	Rv2499c;MRA_2525	Rv2499c	Rv2499c	20191	6	1	8.10811	0.000449236	0.000464037				1625170	1474310	1659920
Rv2500c	Rv2500c;MRA_2526	fadE19	fadE19	41880.7	36	10	40.8629	0.000573394	0.000464037	2092830	1885770	1138570	538290	505129	470951
Rv2501c	Rv2501c;MRA_2527	accA1	accA1	70556.8	66	17	37.6147	0.000573394	0.000464037	1210000	1058540	938921	1540460	1730420	1485860
Rv2502c	Rv2502c;MRA_2528	accD1	accD1	56710.1	25	8	21.9282	0.00304878	0.000464037		107980		327857	326614	339314
Rv2503c	Rv2503c;MRA_2529	scoB	scoB	22862.5	19	3	15.5963	0.000573394	0.000464037	1902770	2305610	2276400	5160560	5132370	4863280
Rv2504c	Rv2504c;MRA_2530	scoA	scoA	26239.9	23	5	29.4355	0.000573394	0.000464037	244456	262093	390991	1077860	1324230	1053030
Rv2505c	Rv2505c;MRA_2531	fadD35	fadD35	59710.8	3	1	2.19378	0.000824742	0.00236035				44821.6	40098.3	35885.2
Rv2506	Rv2506;MRA_2532	Rv2506	Rv2506	23151.8	6	2	13.4884	0.00416667	0.000881834			266617	135098	112721	152241
Rv2509	Rv2509;MRA_2535	Rv2509	Rv2509	27977.4	54	11	55.597	0.000573394	0.000464037	712762	672032	883337	959886	913686	983415
Rv2510c	Rv2510c;MRA_2536	Rv2510c	Rv2510c	56511.2	32	7	18.5741	0.000573394	0.000464037	805235	694009	715630	444662	451378	440521
Rv2511	Rv2511;MRA_2537	orn	orn	23374.6	35	4	18.1395	0.000573394	0.000464037	4185000	4027410	3952220	4587690	5097510	4604130
Rv2513	Rv2513;MRA_2540	Rv2513	Rv2513	14861.8	8	3	32.8571	0.000449236	0.000464037				312677	376627	332694
Rv2514c	Rv2514c;MRA_2541	Rv2514c	Rv2514c	17086.5	3	1	7.18954	0.000824742	0.00236035				163720	135622	169372
Rv2515c	Rv2515c;MRA_2542	Rv2515c	Rv2515c	45731.6	12	4	13.494	0.00458716	0.000464037	54626.2			154215	143437	173393
Rv2516c	Rv2516c;MRA_2543	Rv2516c	Rv2516c	29319.5	21	3	16.1049	0.000573394	0.000464037	594683	670157	662398	430196	298815	343053
Rv2517c	Rv2517c;MRA_2544	Rv2517c	Rv2517c	9496.84	3	1	13.253	0.00211193	0.00718065	154582	207873	212849
Rv2518c	Rv2518c;MRA_2545	ldtB	ldtB	43330.1	24	6	19.1176	0.000573394	0.000464037	1437700	1337010	1383480	718345	715400	724815
Rv2520c	Rv2520c;MRA_2547	Rv2520c	Rv2520c	8305.7	6	1	17.3333	0.000449236	0.000464037				3024710	2863940	2086990
Rv2521	Rv2521;MRA_2548	bcp	bcp	17009.4	22	6	57.3248	0.00309406	0.000464037	4613160	5312250	4913940	1674470	1616680	1680360
Rv2522c	Rv2522c;MRA_2549	Rv2522c	Rv2522c	49257.8	25	7	18.2979	0.000573394	0.000464037	306607	150857	257019	641257	620979	693838
Rv2524c	Rv2524c;MRA_2551	fas	fas	326189	400	76	32.3232	0.000573394	0.000464037	6381460	5862050	6075510	7501400	7403660	7650980
Rv2525c	Rv2525c;MRA_2552	Rv2525c	Rv2525c	25333.6	8	2	7.08333	0.0268817	0.00126156	881444	1496680		198712	184692	176455
Rv2526	Rv2526;MRA_2553	vapB17	vapB17	8206.38	18	3	50.6667	0.000573394	0.000464037	4124230	4179170	4234300	956131	952700	725067
Rv2527	Rv2527;MRA_2554	vapC17	vapC17	15139.4	15	2	15.7895	0.000573394	0.000464037	255305	381197	292526	231774	218510	205149
Rv2528c	Rv2528c;MRA_2555	mrr	mrr	33612.4	51	11	41.5033	0.000573394	0.000464037	1723730	1621540	1904240	1379460	1331270	1361230
Rv2529	Rv2529;MRA_2556	Rv2529	Rv2529	50124.7	21	6	13.3909	0.000573394	0.000464037	1427260	2163130	1841670	606947	605007	642504
Rv2530A	Rv2530A;MRA_2558	vapB39	vapB39	7957.98	12	2	33.7838	0.000573394	0.000464037	13910600	15213000	13511000	2501160	2585170	2623080
Rv2531c	Rv2531c;MRA_2559	Rv2531c	Rv2531c	105994	70	15	18.3738	0.000573394	0.000464037	812470	899904	973757	508626	464223	473681
Rv2532c	Rv2532c;MRA_2560	Rv2532c	Rv2532c	14236.9	18	3	21.8045	0.000573394	0.000464037	2044440	1947300	1917210	723638	814175	781685
Rv2533c	Rv2533c;MRA_2561	nusB	nusB	16704.3	22	4	29.4872	0.000573394	0.000464037	841697	832593	916216	790043	676635	785317
Rv2534c	Rv2534c;MRA_2562	efp	efp	20339.2	23	3	24.0642	0.000573394	0.000464037	14901800	17034400	17454600	4100320	5096530	4357290
Rv2535c	Rv2535c;MRA_2563	pepQ	pepQ	38723.1	66	11	38.172	0.000573394	0.000464037	946290	940905	976970	7777510	7882550	7985130
Rv2536	Rv2536;MRA_2564	Rv2536	Rv2536	24590.5	24	3	13.4783	0.000573394	0.000464037	74214600	68253200	68724800	6445490	5793110	6271340
Rv2537c	Rv2537c;MRA_2565	aroD	aroD	15754.1	28	3	24.4898	0.000573394	0.000464037	7102700	8012530	7724200	457124	434192	451428
Rv2538c	Rv2538c;MRA_2566	aroB	aroB	38083.3	19	4	12.4309	0.00501504	0.000464037	263373	270243	247288	791746	502507	669255
Rv2539c	Rv2539c;MRA_2567	aroK	aroK	18547.4	24	5	36.3636	0.000573394	0.000464037	667567	858629	820307	1066150	1059240	1082590
Rv2540c	Rv2540c;MRA_2568	aroF	aroF	41724.7	38	7	20.9476	0.000573394	0.000464037	1568910	1742890	1400610	3417120	3743330	3419990
Rv2548A	Rv2548A;MRA_2577	Rv2548A	Rv2548A	13907.6	32	6	35.4839	0.000573394	0.000464037	2397060	1995320	2588360	1279490	1295110	1110900
Rv2550c	Rv2550c;MRA_2579	vapB20	vapB20	9062.38	10	2	23.4568	0.000573394	0.000464037	1614580	1298660	2116540	237201	259814	148049
Rv2552c	Rv2552c;MRA_2581	aroE	aroE	27172.3	3	1	4.46097	0.000824742	0.00163332				416942	391265	378862
Rv2553c	Rv2553c;MRA_2582	Rv2553c	Rv2553c	45438.1	20	4	12.7098	0.000573394	0.000464037	287320	293712	329755	196044	199417	201733
Rv2554c	Rv2554c;MRA_2583	Rv2554c	Rv2554c	17997.6	15	3	25.2941	0.00211193	0.000464037	1039550	1190450	1136760	617540	567761	599330
Rv2555c	Rv2555c;MRA_2584	alaS	alaS	97289.5	163	28	36.1726	0.000573394	0.000464037	2528510	2453000	2465080	6091490	6252680	6562350
Rv2556c	Rv2556c;MRA_2585	Rv2556c	Rv2556c	13856.7	15	2	7.75194	0.000573394	0.000464037	6572280	10507800	9663180	14350700	14167200	12493700
Rv2557	Rv2557;MRA_2586	Rv2557	Rv2557	24241.5	3	1	6.25	0.000573394	0.00126156	465615	543278	498532
Rv2558	Rv2558;MRA_2587	Rv2558	Rv2558	25664.6	5	1	4.66102	0.000573394	0.00163332	30521.7		27303	31099.3	18825.4	21214.1
Rv2559c	Rv2559c;MRA_2588	Rv2559c	Rv2559c	47463.5	1	1	2.87611	0.00784929	0.0182699				13953.8
Rv2560	Rv2560;MRA_2589	Rv2560	Rv2560	33088.7	14	2	6.15385	0.000573394	0.000464037	917239	846800	759103	315818	408033	350107
Rv2563	Rv2563;MRA_2592	Rv2563	Rv2563	35989.7	46	8	30.3725	0.000573394	0.000464037	5918490	5638920	5984850	3604810	3614980	3323590
Rv2564	Rv2564;MRA_2593	glnQ	glnQ	35393	50	9	23.0303	0.000573394	0.000464037	1058500	1368510	1053930	2302430	2098860	2266400
Rv2565	Rv2565;MRA_2594	Rv2565	Rv2565	62088.3	38	8	16.4666	0.000573394	0.000464037	2193690	2361890	2470480	818585	895043	927132
Rv2566	Rv2566;MRA_2595	Rv2566	Rv2566	124469	113	27	29.2982	0.000573394	0.000464037	507657	453817	541287	664439	652819	639190
Rv2567	Rv2567;MRA_2596	Rv2567	Rv2567	95413.4	63	17	27.3756	0.000573394	0.000464037	436220	663179	677949	342142	333097	376874
Rv2568c	Rv2568c;MRA_2597	Rv2568c	Rv2568c	37967	12	4	16.129	0.000449236	0.000464037				243426	232369	275231
Rv2569c	Rv2569c;MRA_2598	Rv2569c	Rv2569c	34342.9	45	9	26.1146	0.000573394	0.000464037	504718	667730	702263	670407	641919	694197
Rv2570	Rv2570;MRA_2599	Rv2570	Rv2570	14196.3	6	1	10.8527	0.00211193	0.00203169	441010	377547	401854	64437.4	83667.5	50346.2
Rv2571c	Rv2571c;MRA_2600	Rv2571c	Rv2571c	36754.2	12	3	10.9859	0.0401235	0.000464037	1217800	916810	823543	1212870	1294630	1637640
Rv2572c	Rv2572c;MRA_2601	aspS	aspS	65159.5	66	13	25.3356	0.000573394	0.000464037	1921130	1681240	1561990	2433230	2467520	2430250
Rv2574	Rv2574;MRA_2603	Rv2574	Rv2574	18966.1	36	7	46.7066	0.000573394	0.000464037	914892	795149	667817	692542	740718	772587
Rv2575	Rv2575;MRA_2604	Rv2575	Rv2575	30770.4	22	3	18.0887	0.000573394	0.000464037	110806	74804.9	82466.6	151945	171134	143719
Rv2579	Rv2579;MRA_2608	dhaA	dhaA	33692.4	39	7	21	0.000573394	0.000464037	1224040	1263690	1173970	2423350	2400470	2324640
Rv2580c	Rv2580c;MRA_2609	hisS	hisS	45081.5	75	15	45.8629	0.000573394	0.000464037	532705	502947	533223	1670520	1599130	1539630
Rv2581c	Rv2581c;MRA_2610	Rv2581c	Rv2581c	24129.7	33	7	38.3929	0.000573394	0.000464037	379777	371597	386542	1497230	1317410	1607620
Rv2582	Rv2582;MRA_2611	ppiB	ppiB	32335.1	9	2	9.74026	0.000573394	0.000464037	25829600	23363500	24973400	7153030	7718160	7857950
Rv2583c	Rv2583c;MRA_2612	relA	relA	87286.5	35	11	18.2278	0.000573394	0.000464037	140764	116349	100375	221720	191320	216095
Rv2584c	Rv2584c;MRA_2613	apt	apt	23119.8	61	12	61.8834	0.000573394	0.000464037	691205	877617	778135	1309160	1266910	1326250
Rv2585c	Rv2585c;MRA_2614	Rv2585c	Rv2585c	58567.1	12	3	5.74506	0.00110072	0.000464037	371862	280697	360150	162264	159835	132360
Rv2586c	Rv2586c;MRA_2615	secF	secF	46978	30	5	10.8597	0.000573394	0.000464037	814711	820135	698972	1071620	1097330	1089530
Rv2587c	Rv2587c;MRA_2616	secD	secD	60199.6	30	8	15.8813	0.000573394	0.000464037	3413870	3011440	3350350	5392280	5153880	4875010
Rv2588c	Rv2588c;MRA_2617	yajC	yajC	12930.7	8	2	22.6087	0.000573394	0.000464037	271892	359033	275920	928543	745486	984940
Rv2589	Rv2589;MRA_2618	gabT	gabT	46745	78	13	37.4165	0.000573394	0.000464037	2448320	2575730	2423970	6241750	6311400	6249850
Rv2590	Rv2590;MRA_2619	fadD9	fadD9	127293	124	30	31.6781	0.000573394	0.000464037	662742	849364	779180	3701130	3654310	3754290
Rv2592c	Rv2592c;MRA_2621	ruvB	ruvB	36591.3	7	2	6.97674	0.0397702	0.00651092	804166		727324	570801	528247	514893
Rv2593c	Rv2593c;MRA_2622	ruvA	ruvA	20153.3	12	3	20.4082	0.000449236	0.000464037				532533	451351	501498
Rv2595	Rv2595;MRA_2623A	vapB40	vapB40	9213.75	25	5	50.6173	0.000573394	0.000464037	9211550	9706610	8935280	1049720	1970610	1575580
Rv2597	Rv2597;MRA_2625	Rv2597	Rv2597	21875	6	1	8.25243	0.000573394	0.00126156	2723090	2529650	2882780	510372	515389	562294
Rv2598	Rv2598;MRA_2626	Rv2598	Rv2598	17547.9	5	1	6.09756	0.00211193	0.00236035	71814.6	52754.1	37065	44371.3	26886.5
Rv2599	Rv2599;MRA_2627	Rv2599	Rv2599	14918.9	3	1	11.8881	0.00211193	0.00718065	142117	121744	134246
Rv2601A	Rv2601A;MRA_2629A	vapB41	vapB41	10418	3	1	8.42105	0.00211193	0.00718065	849485	1045570	1176980
Rv2602	Rv2602;MRA_2630	vapC41	vapC41	15990.5	3	1	9.58904	0.00241643	0.00575816				62000.9	66591.5	86631.6
Rv2603c	Rv2603c;MRA_2631	Rv2603c	Rv2603c	26762.9	17	2	11.1554	0.000573394	0.000464037	7256430	6506870	6621860	2999770	2650120	2856810
Rv2604c	Rv2604c;MRA_2632	snoP	snoP	21004.3	15	4	29.2929	0.00776484	0.000464037	83152.9	61187.1	48966.1	800889	768611	861935
Rv2605c	Rv2605c;MRA_2633	tesB2	tesB2	31500.9	36	6	27.0463	0.000573394	0.000464037	1571380	1302180	1501260	3786270	3941910	3778080
Rv2606c	Rv2606c;MRA_2634	snzP	snzP	31329.2	21	3	13.3779	0.000573394	0.000464037	3274280	3201470	3165150	9089740	9931060	9718330
Rv2607	Rv2607;MRA_2635	pdxH	pdxH	25150.4	20	4	24.1071	0.000573394	0.000464037	209553	260327	167234	295184	286811	281864
Rv2609c	Rv2609c;MRA_2637	Rv2609c	Rv2609c	38060.7	31	7	23.0769	0.000573394	0.000464037	888076	1034800	764188	593123	633211	632855
Rv2610c	Rv2610c;MRA_2638	pimA	pimA	40409.7	3	1	2.6455	0.00122951	0.00350467				110652	146269	129254
Rv2611c	Rv2611c;MRA_2639	Rv2611c	Rv2611c	35058.5	15	3	14.2405	0.000573394	0.000464037	443099	447624	424671	417054	372398	408346
Rv2612c	Rv2612c;MRA_2640	pgsA1	pgsA1	23215.7	6	3	10.1382	0.0145472	0.000881834	100640	78648.4		70008.1	103140	82554.8
Rv2613c	Rv2613c;MRA_2641	Rv2613c	Rv2613c	21800.8	22	4	30.7692	0.000573394	0.000464037	1698930	1640040	1965580	1737710	1639700	1332170
Rv2614c	Rv2614c;MRA_2642	thrS	thrS	77086.5	101	20	28.1792	0.000573394	0.000464037	1742550	2049920	1856900	7597680	7228830	7399790
Rv2616	Rv2616;MRA_2644	Rv2616	Rv2616	17765.5	9	2	13.253	0.000573394	0.00126156	378784	324298	448319	270245	338066	303750
Rv2618	Rv2618;MRA_2646	Rv2618	Rv2618	24172.8	3	1	4	0.00590551	0.00575816				109267	155228	161231
Rv2619c	Rv2619c;MRA_2647	Rv2619c	Rv2619c	12285.8	6	1	9.40171	0.000573394	0.00163332	3226320	3665890	3390860	2911890	3166270	2986980
Rv2622	Rv2622;MRA_2650	Rv2622	Rv2622	29506.1	32	7	30.4029	0.000573394	0.000464037	265008	325375	358888	225916	301689	298037
Rv2623	Rv2623;MRA_2651	TB31.7	TB31.7	31616.3	48	7	24.9158	0.000573394	0.000464037	15658800	14886400	15808100	38543400	39001100	39500600
Rv2624c	Rv2624c;MRA_2652	Rv2624c	Rv2624c	29364.7	59	11	45.5882	0.000573394	0.000464037	1789700	1790200	2114900	2692900	2669750	2442980
Rv2625c	Rv2625c;MRA_2653	Rv2625c	Rv2625c	41444.5	18	5	18.3206	0.000573394	0.000464037	1125300	793407	1068570	272267	239944	260811
Rv2626c	Rv2626c;MRA_2654	hrp1	hrp1	15481.8	36	5	45.4545	0.000573394	0.000464037	21912600	22131200	22332300	20093300	22638800	22000300
Rv2627c	Rv2627c;MRA_2655	Rv2627c	Rv2627c	46216.6	60	11	34.1404	0.000573394	0.000464037	3631330	2977560	3223530	2409900	2436810	2373280
Rv2629	Rv2629;MRA_2657	Rv2629	Rv2629	40804.2	63	12	43.0481	0.000573394	0.000464037	1038630	667884	703602	3256650	3021960	3137440
Rv2630	Rv2630;MRA_2658	Rv2630	Rv2630	19530.4	3	1	4.46927	0.010514	0.0208101				109483	68756.2	69353.4
Rv2632c	Rv2632c;MRA_2660	Rv2632c	Rv2632c	10047.3	22	2	35.4839	0.000573394	0.000464037	2108100	2313280	2218130	1139970	1141590	1040340
Rv2633c	Rv2633c;MRA_2661	Rv2633c	Rv2633c	18173.8	4	1	6.8323	0.00058309	0.00163332		22586.3		21353.3	19015	21182.5
Rv2636	Rv2636;MRA_2665	Rv2636	Rv2636	25681.5	3	1	3.55556	0.00211193	0.00718065	136761	112401	106935
Rv2637	Rv2637;MRA_2666	dedA	dedA	22967.3	6	1	3.66972	0.000573394	0.00163332	740003	725944	754987	146107	133898	194197
Rv2640c	Rv2640c;MRA_2669	Rv2640c	Rv2640c	12329.6	6	1	6.72269	0.0054001	0.00350467	644851	628785	738434	503041	564840	506194
Rv2641	Rv2641;MRA_2670	cadI	cadI	15995	35	6	48.6842	0.000573394	0.000464037	6500440	6900080	7118520	7978600	7585460	8064940
Rv2643	Rv2643;MRA_2672	arsC	arsC	53190.1	8	2	5.22088	0.00058309	0.000464037		141748	214997	189941	243895	198177
Rv2650c	Rv2650c;MRA_2680	Rv2650c	Rv2650c	51064.4	12	4	10.4384	0.000449236	0.000464037				293527	295090	264823
Rv2652c	Rv2652c;MRA_2682	Rv2652c	Rv2652c	22269.7	5	1	4.32692	0.0054001	0.00275374	57216.3		61204.6	40466.2	35755.2	43649.3
Rv2658c	Rv2658c;MRA_2688	Rv2658c	Rv2658c	13278.4	11	2	20	0.000573394	0.000464037	324302	283617	209936	1163060	1191420	997337
Rv2664	Rv2664;MRA_2692	Rv2664	Rv2664	8918	3	1	20.2381	0.00241643	0.00575816				74973.8	27399.9	41885.2
Rv2667	Rv2667;MRA_2695	clpC2	clpC2	26591.2	15	3	11.5079	0.000573394	0.000464037	609443	754169	662460	243846	217518	282488
Rv2668	Rv2668;MRA_2696	Rv2668	Rv2668	18309.8	12	3	23.1214	0.000573394	0.000881834	907663	1788210	2058730	173938	190809	151683
Rv2670c	Rv2670c;MRA_2698	Rv2670c	Rv2670c	39623.7	16	4	15.4472	0.00501504	0.000464037	40172.2	25793.6	26520.2	109033	105959	93888.9
Rv2671	Rv2671;MRA_2699	ribD	ribD	27657.8	33	6	29.4574	0.000573394	0.000464037	477398	312239	369900	872504	831682	874817
Rv2672	Rv2672;MRA_2700	Rv2672	Rv2672	53980.2	21	6	14.9621	0.0605371	0.000464037	316211	212563		774363	682185	724793
Rv2673	Rv2673;MRA_2701	aftC	aftC	48847.1	21	5	11.0855	0.000573394	0.000464037	2196090	1429550	1725430	1706820	1773090	1779370
Rv2674	Rv2674;MRA_2702	msrB	msrB	15282.4	22	4	36.7647	0.00309406	0.000464037	1628790	1731640	1435790	1343120	1409510	1432410
Rv2675c	Rv2675c;MRA_2703	Rv2675c	Rv2675c	27509.3	18	5	26.8	0.0066778	0.000464037	534278	548968	542112	726794	648358	691310
Rv2676c	Rv2676c;MRA_2704	Rv2676c	Rv2676c	26214	47	9	44.5887	0.000573394	0.000464037	2450940	2419770	2048450	14397400	15128500	15670900
Rv2677c	Rv2677c;MRA_2705	hemY	hemY	46810.8	38	9	30.3097	0.00309406	0.000464037	292170	321539	368530	679556	732382	728273
Rv2678c	Rv2678c;MRA_2706	hemE	hemE	37570.6	24	4	14.8459	0.000573394	0.000464037	675185	816311	604215	1066410	784190	924829
Rv2679	Rv2679;MRA_2707	echA15	echA15	29599.1	32	6	28.9855	0.000573394	0.000464037	482611	566136	449530	502359	513868	462551
Rv2680	Rv2680;MRA_2708	Rv2680	Rv2680	22519.4	26	5	26.1905	0.000573394	0.000464037	1799270	2479550	1876260	3014010	2838500	2914460
Rv2681	Rv2681;MRA_2709	Rv2681	Rv2681	47189	18	4	12.5571	0.000573394	0.000464037	285508	370219	273637	344364	428749	378288
Rv2682c	Rv2682c;MRA_2710	dxs1	dxs1	67849.8	28	6	10.815	0.000573394	0.000464037	468969	511969	463228	283708	341627	318264
Rv2683	Rv2683;MRA_2711	Rv2683	Rv2683	17693.7	30	7	47.8788	0.000573394	0.000464037	1049130	1107560	1010750	1184350	1225440	1179120
Rv2685	Rv2685;MRA_2713	arsB1	arsB1	45201.9	3	1	2.33645	0.000824742	0.00236035				234021	277004	310457
Rv2688c	Rv2688c;MRA_2716	Rv2688c	Rv2688c	33063.9	9	2	4.65116	0.0239062	0.00163332	124141	129567	142196	208282	193085	208546
Rv2689c	Rv2689c;MRA_2717	Rv2689c	Rv2689c	43174.2	16	4	12.3457	0.00408789	0.000464037		497345		870808	646050	760169
Rv2690c	Rv2690c;MRA_2718	Rv2690c	Rv2690c	70734.4	15	3	7.61035	0.000573394	0.000464037	444580	548499	472670	324475	310209	324652
Rv2691	Rv2691;MRA_2719	ceoB	ceoB	24203.7	72	12	61.674	0.000573394	0.000464037	1921330	2023990	1905020	5059570	4892930	5112580
Rv2692	Rv2692;MRA_2720	ceoC	ceoC	23911.6	40	7	40.9091	0.000573394	0.000464037	1964600	2517500	2198660	6381310	5763260	6196720
Rv2694c	Rv2694c;MRA_2722	Rv2694c	Rv2694c	13534.4	52	8	60.6557	0.000573394	0.000464037	6685980	6844680	6273970	1133240	1062600	1058800
Rv2695	Rv2695;MRA_2723	Rv2695	Rv2695	24118.7	7	2	16.1702	0.0077557	0.00126156	81062.2			133170	147905	93433.4
Rv2696c	Rv2696c;MRA_2724	Rv2696c	Rv2696c	27180.8	40	7	26.2548	0.000573394	0.000464037	5419160	3645370	4030740	1741230	1782950	2382990
Rv2697c	Rv2697c;MRA_2725	dut	dut	15735	27	5	35.7143	0.000573394	0.000464037	2421720	3100760	2247930	2768820	2948440	2969520
Rv2699c	Rv2699c;MRA_2727	Rv2699c	Rv2699c	10880	28	4	34	0.000573394	0.000464037	8775140	9781550	9182290	4163240	4103010	3781030
Rv2701c	Rv2701c;MRA_2729	suhB	suhB	29959.2	21	4	19.6552	0.000573394	0.000464037	655103	614197	481073	770342	702871	730806
Rv2702	Rv2702;MRA_2730	ppgK	ppgK	27393.2	9	2	10.9434	0.000573394	0.000881834	1198530	1342680	1382490	345272	386380	383755
Rv2703	Rv2703;MRA_2731	sigA	sigA	57732.8	65	13	26.8939	0.000573394	0.000464037	3396570	3398610	2973340	3177590	3117670	3203340
Rv2704	Rv2704;MRA_2732	Rv2704	Rv2704	14591.6	18	4	33.8028	0.00778412	0.000464037	402612	349828	330191	504738	499673	524464
Rv2705c	Rv2705c;MRA_2733	Rv2705c	Rv2705c	14019.1	6	2	23.2558	0.00408789	0.000464037		104890		170315	168358	150598
Rv2708c	Rv2708c;MRA_2736	Rv2708c	Rv2708c	8926.24	12	2	36.5854	0.000573394	0.000464037	6386.38	11945.3	12433.2	16321.2	19979.8	18181.7
Rv2709	Rv2709;MRA_2737	Rv2709	Rv2709	16774.5	6	1	10.1351	0.000573394	0.00163332	378575	279125	191691	196402	209012	207272
Rv2710	Rv2710;MRA_2738	sigB	sigB	36307.6	35	9	30.6502	0.000573394	0.000464037	656490	623989	677458	1034500	1240150	1180970
Rv2711	Rv2711;MRA_2739	ideR	ideR	25197	62	8	41.3043	0.000573394	0.000464037	11356800	10920200	11338300	15567300	18238400	17141900
Rv2713	Rv2713;MRA_2741	sthA	sthA	50718.4	45	10	23.7179	0.000573394	0.000464037	792154	739779	893600	580446	552900	592590
Rv2714	Rv2714;MRA_2742	Rv2714	Rv2714	35484.1	23	5	26.2346	0.00110072	0.000464037	1758840	1587770	1779800	992706	1114770	1000710
Rv2715	Rv2715;MRA_2743	Rv2715	Rv2715	36896.8	36	8	27.8592	0.000573394	0.000464037	330498	856910	874803	835500	514863	577980
Rv2716	Rv2716;MRA_2744	Rv2716	Rv2716	24538.5	29	4	17.5439	0.000573394	0.000464037	1641150	1820440	1395700	1390960	1423610	1399820
Rv2717c	Rv2717c;MRA_2745	Rv2717c	Rv2717c	17810.5	5	2	13.4146	0.000449236	0.00126156				322678	290603	302304
Rv2718c	Rv2718c;MRA_2746	nrdR	nrdR	17141.5	26	6	52.5974	0.000573394	0.000464037	2369820	2280410	2349710	1286740	1402050	1352510
Rv2720	Rv2720	lexA	lexA	24805.3	21	4	20.7627	0.000573394	0.000464037	7758260	7069700	5003000	9346140	8941910	9058790
Rv2721c	Rv2721c;MRA_2749	Rv2721c	Rv2721c	72304.2	104	17	32.618	0.000573394	0.000464037	4036920	4275620	4784880	2311460	2337850	2268160
Rv2724c	Rv2724c;MRA_2751	fadE20	fadE20	42809	44	7	23.5751	0.000573394	0.000464037	1272530	1091870	1145430	8394000	8289780	8392400
Rv2725c	Rv2725c;MRA_2752	hflX	hflX	53292.1	6	2	5.45455	0.000449236	0.000464037				212904	263572	266167
Rv2726c	Rv2726c;MRA_2753	dapF	dapF	29661.7	30	6	29.4118	0.000573394	0.000464037	919563	843966	1005260	3952590	3722080	4545690
Rv2727c	Rv2727c;MRA_2754	miaA	miaA	34378.6	23	5	20.0637	0.000573394	0.000464037	696210	691061	719430	291484	261494	312437
Rv2728c	Rv2728c;MRA_2755	Rv2728c	Rv2728c	23419.8	11	3	24.2424	0.00361011	0.000464037	119419		176389	124711	90553.7	137969
Rv2731	Rv2731;MRA_2757	Rv2731	Rv2731	49760.6	76	17	45.1111	0.000573394	0.000464037	3768870	3382500	2972960	1483740	1605660	1597960
Rv2732c	Rv2732c;MRA_2758	Rv2732c	Rv2732c	21953.5	18	3	20.098	0.000573394	0.000464037	392473	284905	340319	949107	880959	865385
Rv2733c	Rv2733c;MRA_2759	Rv2733c	Rv2733c	55050	30	7	18.1641	0.000573394	0.000464037	185795	310426	429098	391296	435399	407283
Rv2734	Rv2734;MRA_2760	Rv2734	Rv2734	32218	7	2	4.92958	0.0104364	0.00126156	23316.4			37385.7	31550.6	35295.4
Rv2735c	Rv2735c;MRA_2761	Rv2735c	Rv2735c	38093.7	1	1	4.84848	0.0277529	0.0745847			50704.9
Rv2737c	Rv2737c;MRA_2763	recA	recA	85353.6	40	9	12.7848	0.000573394	0.000464037	689277	509397	787885	1121840	1196300	1047600
Rv2738c	Rv2738c;MRA_2765	Rv2738c	Rv2738c	7515.49	3	1	19.1176	0.000824742	0.00163332				769587	702449	824398
Rv2739c	Rv2739c;MRA_2766	Rv2739c	Rv2739c	39926.7	18	5	16.4948	0.0464505	0.000464037	361443	449303	457593	260504	237042	278986
Rv2740	Rv2740;MRA_2766A	ephG	ephG	16557.1	18	3	22.1477	0.000573394	0.000464037	1269180	1091860	1235320	2731920	2446020	3082740
Rv2743c	Rv2743c;MRA_2769	Rv2743c	Rv2743c	28925.8	12	2	9.62963	0.00110072	0.000464037	46003.6	74899.3	48612.5	64910.6	101930	99125.8
Rv2744c	Rv2744c;MRA_2770	35kd_ag	35kd_ag	29222.1	104	14	61.1111	0.000573394	0.000464037	42872500	39676300	36643900	73270500	70783400	70340600
Rv2745c	Rv2745c;MRA_2771	clgR	clgR	11749.8	8	2	16.9643	0.000573394	0.000881834	143663	172667	188688	261866	186452	378411
Rv2748c	Rv2748c;MRA_2774	ftsK	ftsK	94371.3	40	9	11.8913	0.000573394	0.000464037	714001	784840	553578	1105990	1090760	1132220
Rv2749	Rv2749;MRA_2774A	Rv2749	Rv2749	11062.7	6	1	11.5385	0.000573394	0.00163332	6582910	7598920	7042670	7674600	7189160	6985730
Rv2750	Rv2750;MRA_2775	Rv2750	Rv2750	28155	19	4	15.4412	0.0477283	0.000464037	213236	277611		856568	774715	804973
Rv2751	Rv2751;MRA_2776	Rv2751	Rv2751	33574.8	34	8	28.7162	0.000573394	0.000464037	1242040	1323340	1419440	1002100	1050720	1180020
Rv2752c	Rv2752c;MRA_2777	Rv2752c	Rv2752c	59464.8	51	10	23.2975	0.000573394	0.000464037	1070320	1179560	1083600	1669620	1555120	1602450
Rv2753c	Rv2753c;MRA_2778	dapA	dapA	30790.5	30	6	22.6667	0.000573394	0.000464037	3537390	3356590	4395500	2318490	1879630	1963170
Rv2754c	Rv2754c;MRA_2779	thyX	thyX	27523.5	39	6	22	0.000573394	0.000464037	1380870	1313190	1505210	2548660	2644200	2690860
Rv2756c	Rv2756c;MRA_2781	hsdM	hsdM	60048.5	8	3	5.74074	0.000449236	0.00163332				146695	131459	163827
Rv2759c	Rv2759c;MRA_2784	vapC42	vapC42	14304.2	3	1	13.7405	0.000824742	0.00163332				21229.8	29398	23933.5
Rv2760c	Rv2760c;MRA_2785	vapB42	vapB42	10079.4	14	3	32.5843	0.000573394	0.000464037	571729	640149	595294	347286	311529	351746
Rv2763c	Rv2763c;MRA_2788	dfrA	dfrA	17604.2	11	3	19.4969	0.0543715	0.000881834	240013		47974.3	156852	139616	107407
Rv2764c	Rv2764c;MRA_2789	thyA	thyA	29785.1	13	3	13.308	0.000573394	0.000464037	428076	306793	299980	394420	349074	331723
Rv2765	Rv2765;MRA_2790	Rv2765	Rv2765	26123.8	18	4	21.6327	0.000573394	0.000464037	1070020	960310	1145410	1532800	1511530	1700130
Rv2766c	Rv2766c;MRA_2791	Rv2766c	Rv2766c	27104.2	48	9	40.7692	0.000573394	0.000464037	2533750	2070980	2146020	1371490	1273690	1276530
Rv2771c	Rv2771c;MRA_2796	Rv2771c	Rv2771c	15964.4	6	1	11.3333	0.000449236	0.000881834				29742.7	47499.6	31993.1
Rv2772c	Rv2772c;MRA_2797	Rv2772c	Rv2772c	17290.4	13	3	22.9299	0.0239062	0.000464037	532240	477012	425440	210730	344413	293581
Rv2773c	Rv2773c;MRA_2798	dapB	dapB	25697.5	51	9	38.7755	0.000573394	0.000464037	1486320	1860120	2357610	6887220	6792220	6965700
Rv2778c	Rv2778c;MRA_2802	Rv2778c	Rv2778c	17232.6	21	4	26.9231	0.000573394	0.000464037	4388700	4539860	5546350	7219140	6263320	7174650
Rv2780	Rv2780;MRA_2804	ald	ald	38677.5	61	10	26.4151	0.000573394	0.000464037	963558	1086390	1283030	5162850	5454130	4925780
Rv2781c	Rv2781c;MRA_2805	Rv2781c	Rv2781c	35357.1	7	2	10.7558	0.00318134	0.000464037		40408.7		88221.7	91184.7	93488.1
Rv2782c	Rv2782c;MRA_2806	pepR	pepR	47036.8	32	7	17.5799	0.000573394	0.000464037	909804	895882	1000860	617205	611124	601459
Rv2783c	Rv2783c;MRA_2807	gpsI	gpsI	79699.3	195	31	37.367	0.000573394	0.000464037	13074600	12549300	14521200	46852300	44751000	47211800
Rv2784c	Rv2784c;MRA_2808	lppU	lppU	18097.5	8	2	14.0351	0.00211193	0.000464037	158759		95853	125629	116162	139177
Rv2785c	Rv2785c;MRA_2809	rpsO	rpsO	10407.2	26	5	53.9326	0.000573394	0.000464037	7408510	7050780	6491560	9653430	9256170	9094370
Rv2786c	Rv2786c;MRA_2810	ribF	ribF	36022.4	9	3	12.0846	0.000449236	0.000881834				91067	82319.5	99553.8
Rv2788	Rv2788;MRA_2812	sirR	sirR	24883.2	28	8	45.614	0.124572	0.000464037	8244.38	287678	550707	754594	744313	642055
Rv2789c	Rv2789c;MRA_2813	fadE21	fadE21	44707.6	33	7	18.5366	0.000573394	0.000464037	781378	847981	721075	1192810	1325510	1190780
Rv2790c	Rv2790c;MRA_2814	ltp1	ltp1	42868.3	17	4	18.7032	0.0066778	0.000464037	959643	821509	817490	1174600	1018320	1157090
Rv2791c	Rv2791c;Rv2885c;Rv2978c;Rv3827c;MRA_2815;MRA_2910;MRA_3007;MRA_3867	Rv2791c	Rv2791c	51385.9	9	3	6.97168	0.000449236	0.00126156				1817730	1798000	1952720
Rv2793c	Rv2793c;MRA_2817	truB	truB	31783.8	20	5	17.7852	0.0350631	0.000464037	3550350			610044	578273	562175
Rv2794c	Rv2794c;MRA_2818	pptT	pptT	24672.8	11	3	21.1454	0.0452151	0.000464037	206621	373992	308901	109076	123355	110855
Rv2795c	Rv2795c;MRA_2819	Rv2795c	Rv2795c	37532.9	19	5	14.8148	0.00263296	0.000464037	1878220	1937090	580262	654464	697299	620293
Rv2796c	Rv2796c;MRA_2820	lppV	lppV	20161.2	12	2	10.6952	0.000573394	0.000464037	277753	261811	254025	116613	96631.8	69807.4
Rv2799	Rv2799;MRA_2823	Rv2799	Rv2799	22834.3	9	2	11.4833	0.000573394	0.000464037	2110490	2004770	2147820	84817.2	79512.6	82389.4
Rv2800	Rv2800;MRA_2824	Rv2800	Rv2800	60217	4	2	4.73588	0.00122951	0.00575816				25639	26036.4	20010
Rv2801c	Rv2801c;MRA_2825	mazF9	mazF9	12822.8	4	2	19.4915	0.0228938	0.00313357		152682		16132.3	15778.7	11912.7
Rv2802c	Rv2802c;MRA_2826	Rv2802c	Rv2802c	38758.3	12	4	14.121	0.0231503	0.000464037	1320170	1238160		58849.7	37924.7	47333.7
Rv2803	Rv2803;MRA_2827	Rv2803	Rv2803	17370.9	1	1	11.6129	0.0342441	0.077167						4558.78
Rv2808	Rv2808;MRA_2832	Rv2808	Rv2808	9794.04	17	3	28.2353	0.000573394	0.000464037	2219780	2402900	2325890	207245	213877	214989
Rv2818c	Rv2818c;MRA_2842	Rv2818c	Rv2818c	42613	67	14	39.0052	0.000573394	0.000464037	752718	769978	753554	617082	616313	630684
Rv2821c	Rv2821c;MRA_2845	Rv2821c	Rv2821c	25737.5	13	3	18.6441	0.000573394	0.000464037	153046	88798.7	145157	113017	123322	103787
Rv2822c	Rv2822c;MRA_2846	Rv2822c	Rv2822c	14250.6	2	1	9.67742	0.0116414	0.00575816				12086.1		9966.15
Rv2824c	Rv2824c;MRA_2848	Rv2824c	Rv2824c	34378.8	18	5	17.5159	0.0531128	0.000464037	126448	117335	140273	174449	162302	221122
Rv2825c;Rv2828c	Rv2825c;Rv2828c;MRA_2849;MRA_2852	Rv2825c;Rv2828c	Rv2825c;Rv2828c	23323.20;19514.65	9	2	15.814	0.00211193	0.000464037	97673.9	68077.9	53412	271187	264516	293222
Rv2826c	Rv2826c;MRA_2850	Rv2826c	Rv2826c	33021	9	3	9.86395	0.000449236	0.000464037				170648	144609	187361
Rv2827c	Rv2827c;MRA_2851	Rv2827c	Rv2827c	32279.5	15	5	17.6271	0.000449236	0.000464037				175559	142139	153048
Rv2828A	Rv2828A;MRA_2853	Rv2828A	Rv2828A	9457.09	9	2	26.9663	0.0127358	0.00126156	1964290	2566660	2460970	169990	251037	287989
Rv2830c	Rv2830c	vapB22	vapB22	7447.52	8	2	40.8451	0.000573394	0.000464037	845052	635394	328297	79519.2	78146.1	71645.9
Rv2831	Rv2831;MRA_2854	echA16	echA16	26594.6	52	9	42.9719	0.000573394	0.000464037	900976	967687	1027060	11582400	10280500	11965700
Rv2832c	Rv2832c;MRA_2855	ugpC	ugpC	39275.3	2	1	4.16667	0.0278396	0.0578097				93520.3		104655
Rv2833c	Rv2833c;MRA_2856	ugpB	ugpB	46689.7	11	2	4.3578	0.000573394	0.00126156	2834960	1523860	2679480	825754	1037410	760459
Rv2837c	Rv2837c;MRA_2860	Rv2837c	Rv2837c	35347.5	77	13	51.7857	0.000573394	0.000464037	1705700	1923190	1947320	3938310	4057910	3997350
Rv2838c	Rv2838c;MRA_2861	rbfA	rbfA	18962.5	22	6	43.1694	0.0201632	0.000464037	39688			535505	547358	548831
Rv2839c	Rv2839c;MRA_2862	infB	infB	93973.6	85	18	23.1111	0.000573394	0.000464037	4331080	4430480	5224150	7165540	7446810	7371860
Rv2840c	Rv2840c;MRA_2863	Rv2840c	Rv2840c	10565.2	7	2	32.3232	0.0054001	0.00126156	444171	457263	449290	486824	566649	567801
Rv2841c	Rv2841c;MRA_2864	nusA	nusA	37605.9	59	12	39.4813	0.000573394	0.000464037	1261650	1336780	1181400	2650500	2778680	2777760
Rv2842c	Rv2842c;MRA_2865	Rv2842c	Rv2842c	19497.5	44	10	46.4481	0.000573394	0.000464037	1268550	1269210	1545260	2347290	2547870	2531860
Rv2843	Rv2843;MRA_2866	Rv2843	Rv2843	17699.3	11	2	8.83978	0.000573394	0.000464037	7721120	6022670	7125100	2607040	2596940	2826050
Rv2845c	Rv2845c;MRA_2868	proS	proS	63234.1	94	21	44.5017	0.000573394	0.000464037	1419830	1246940	1202570	4361020	4356970	4589160
Rv2846c	Rv2846c;MRA_2869	efpA	efpA	55543.9	12	3	6.79245	0.0231503	0.000464037	74984.5	100852	141246	106668	104056	102117
Rv2847c	Rv2847c;MRA_2870	cysG	cysG	41902.7	20	6	20.4938	0.00110072	0.000464037	60332.4	61223.4	77422	518182	410182	526967
Rv2848c	Rv2848c;MRA_2871	cobB	cobB	46922.7	8	2	3.71991	0.00361011	0.0160748	846148	967785	944086	838675	841541	830764
Rv2850c	Rv2850c;MRA_2873	Rv2850c	Rv2850c	66919.6	20	5	7.3132	0.000573394	0.000464037	221649	225533	170719	364308	298412	367388
Rv2851c	Rv2851c;MRA_2874	Rv2851c	Rv2851c	17634.3	13	3	24.359	0.0182328	0.000464037		195616	205948	104624	110513	98337.5
Rv2852c	Rv2852c;MRA_2875	mqo	mqo	53527.6	34	8	23.5294	0.000573394	0.000464037	732166	1108110	630474	388831	378138	310063
Rv2855	Rv2855;MRA_2878	mtr	mtr	49910.2	54	12	33.1155	0.000573394	0.000464037	911467	780150	878188	1960740	1863260	1964490
Rv2857c	Rv2857c;MRA_2882	Rv2857c	Rv2857c	26736.6	8	2	9.68992	0.0167364	0.000464037	63329.1		56764.3	3919540	3252150	3797780
Rv2858c	Rv2858c;MRA_2883	aldC	aldC	48223.1	47	9	21.5385	0.000573394	0.000464037	1710820	1894230	2091050	1595320	1506850	1667720
Rv2859c	Rv2859c;MRA_2884	Rv2859c	Rv2859c	32373.8	28	5	19.8052	0.000573394	0.000464037	279330	251823	244977	1669950	1801530	1871390
Rv2860c	Rv2860c;MRA_2885	glnA4	glnA4	49679.8	35	7	22.1007	0.000573394	0.000464037	490206	358206	325433	1790880	1706540	1753380
[truncated: 726 more rows]

## Sheet: Supplementary Table 2B
Supplementary Table 2B. List of peptides identified in M. tuberculosis strains H37Rv and H37Ra
Protein.Group	Protein.Ids	Protein.Names	Genes	Proteotypic	Stripped.Sequence	Modified.Sequence	Precursor.Charge	Precursor.Id	PrecursorMz	Spectrum.Similarity	CScore	Ra_1	Ra_2	Ra_3	Rv_1	Rv_2	Rv_3
Rv0001	Rv0001;MRA_0001	dnaA	dnaA	1	ALAEIVLR	ALAEIVLR	2	ALAEIVLR2	442.783	0.315192	0.999984	1144290	1186580	1232780	384966	344677	482212
Rv0001	Rv0001;MRA_0001	dnaA	dnaA	1	APITDALSR	APITDALSR	2	APITDALSR2	472.265	0.394691	0.999782	2664210	2731990	3411360	1255050	1178930	1462060
Rv0001	Rv0001;MRA_0001	dnaA	dnaA	1	ELEGALIR	ELEGALIR	2	ELEGALIR2	450.762	0.700941	0.99364	366064	528228	430158	259486	189200	282423
Rv0001	Rv0001;MRA_0001	dnaA	dnaA	1	ELTDLSLPK	ELTDLSLPK	2	ELTDLSLPK2	508.288	0.68887	0.999852	213951	220031	253004	114601	113525	104875
Rv0001	Rv0001;MRA_0001	dnaA	dnaA	1	FAHAAALAIAEAPAR	FAHAAALAIAEAPAR	2	FAHAAALAIAEAPAR2	740.408	0.213807	0.664491				6628.3	25375	13086.4
Rv0001	Rv0001;MRA_0001	dnaA	dnaA	1	FAHAAALAIAEAPAR	FAHAAALAIAEAPAR	3	FAHAAALAIAEAPAR3	493.941	0.445954	0.995411				241807	282713	257894
Rv0001	Rv0001;MRA_0001	dnaA	dnaA	1	QIVISSDRPPK	QIVISSDRPPK	2	QIVISSDRPPK2	620.357	0.477738	0.806276				20934.2	13891.5	15343.1
Rv0001	Rv0001;MRA_0001	dnaA	dnaA	1	QLATLEDR	QLATLEDR	2	QLATLEDR2	473.254	0.427621	0.803138				100337	61984.5	55065.9
Rv0001	Rv0001;MRA_0001	dnaA	dnaA	1	THLLHAAGNYAQR	THLLHAAGNYAQR	3	THLLHAAGNYAQR3	484.589	0.614762	0.999787				36714.4	30031.9	37357.4
Rv0001	Rv0001;MRA_0001	dnaA	dnaA	1	VTAFASLNK	VTAFASLNK	1	VTAFASLNK1	950.532	0.385372	0.874229				15766.6	15142.5	17377.3
Rv0001	Rv0001;MRA_0001	dnaA	dnaA	1	VTAFASLNK	VTAFASLNK	2	VTAFASLNK2	475.77	0.712257	0.999788				110655	113018	123926
Rv0001	Rv0001;MRA_0001	dnaA	dnaA	1	YTFDTFVIGASNR	YTFDTFVIGASNR	2	YTFDTFVIGASNR2	745.868	0.554394	0.999759						156753
Rv0001	Rv0001;MRA_0001	dnaA	dnaA	1	YVSTEEFTNDFINSLR	YVSTEEFTNDFINSLR	2	YVSTEEFTNDFINSLR2	967.961	0.671037	0.99999	41055.8	43756	33715.2	71795.6	101657	59219.6
Rv0001	Rv0001;MRA_0001	dnaA	dnaA	1	YVSTEEFTNDFINSLR	YVSTEEFTNDFINSLR	3	YVSTEEFTNDFINSLR3	645.643	0.462898	0.998278						23455.3
Rv0002	Rv0002;MRA_0002	dnaN	dnaN	1	ALPNKPVDVHVEGNR	ALPNKPVDVHVEGNR	3	ALPNKPVDVHVEGNR3	548.966	0.819838	0.999777				322918	222468	344859
Rv0002	Rv0002;MRA_0002	dnaN	dnaN	1	DGLLGISGNGK	DGLLGISGNGK	2	DGLLGISGNGK2	515.781	0.460542	0.908834		1057830	1099280	1154770	1144660	1174590
Rv0002	Rv0002;MRA_0002	dnaN	dnaN	1	ESFADAVSWVAK	ESFADAVSWVAK	2	ESFADAVSWVAK2	655.326	0.599868	0.999781				522299	604012	373969
Rv0002	Rv0002;MRA_0002	dnaN	dnaN	1	LLDAEFPK	LLDAEFPK	1	LLDAEFPK1	932.51	0.499429	0.999857	429106	560257	482435	1182270	1511790	1377900
Rv0002	Rv0002;MRA_0002	dnaN	dnaN	1	LLDAEFPK	LLDAEFPK	2	LLDAEFPK2	466.759	0.538908	0.99999	3421700	3870270	3937560	4635770	4280100	7136350
Rv0002	Rv0002;MRA_0002	dnaN	dnaN	1	LLSDITR	LLSDITR	1	LLSDITR1	817.479	0.392768	0.98317	320051	330962	339279	282539	292945	292776
Rv0002	Rv0002;MRA_0002	dnaN	dnaN	1	LLSDITR	LLSDITR	2	LLSDITR2	409.243	0.180986	0.997196	8946560	8958280	10737200	9933130	8870070	9276360
Rv0002	Rv0002;MRA_0002	dnaN	dnaN	1	LSAGADDVGR	LSAGADDVGR	2	LSAGADDVGR2	480.742	0.487943	0.999707				43908.5	103164
Rv0002	Rv0002;MRA_0002	dnaN	dnaN	1	LSLGTGPGVGK	LSLGTGPGVGK	1	LSLGTGPGVGK1	985.569	0.466778	0.999982	157304	126387	138672	133961	157083	152328
Rv0002	Rv0002;MRA_0002	dnaN	dnaN	1	LSLGTGPGVGK	LSLGTGPGVGK	2	LSLGTGPGVGK2	493.288	0.69702	0.999999	2903150	2984970	3444180	3681510	3596210	3945520
Rv0002	Rv0002;MRA_0002	dnaN	dnaN	1	LVALVADR	LVALVADR	1	LVALVADR1	856.526	0.331904	0.999783				178395	187642	226648
Rv0002	Rv0002;MRA_0002	dnaN	dnaN	1	LVALVADR	LVALVADR	2	LVALVADR2	428.767	0.344974	0.992937	541755	758563	707870	9099000	8242860	9734270
Rv0002	Rv0002;MRA_0002	dnaN	dnaN	1	MEFADGSVR	MEFADGSVR	2	MEFADGSVR2	506.233	0.495852	0.998616				313145	232521	163393
Rv0002	Rv0002;MRA_0002	dnaN	dnaN	1	PVDVHVEGNR	PVDVHVEGNR	2	PVDVHVEGNR2	561.289	0.612869	0.999764				42439	22409.2	39544.6
Rv0002	Rv0002;MRA_0002	dnaN	dnaN	1	VALTCGNAR	VALTC(UniMod:4)GNAR	2	VALTC(UniMod:4)GNAR2	481.249	0.478762	0.907427				12154.5	16014.8
Rv0002	Rv0002;MRA_0002	dnaN	dnaN	1	VEILGETVVLAATDR	VEILGETVVLAATDR	2	VEILGETVVLAATDR2	793.444	0.660497	0.999766				5442070	4402010	6034410
Rv0002	Rv0002;MRA_0002	dnaN	dnaN	1	VEILGETVVLAATDR	VEILGETVVLAATDR	3	VEILGETVVLAATDR3	529.299	0.392645	0.999683				328591	360653	368817
Rv0002	Rv0002;MRA_0002	dnaN	dnaN	1	VEILGETVVLAATDRFR	VEILGETVVLAATDRFR	3	VEILGETVVLAATDRFR3	630.355	0.704756	0.999785				38457.1	32681.7	27246.3
Rv0002	Rv0002;MRA_0002	dnaN	dnaN	1	VGLTDLTFR	VGLTDLTFR	2	VGLTDLTFR2	511.288	0.280075	0.999366	5527250	5831100	5948000	6882460	6001720	6915660
Rv0002	Rv0002;MRA_0002	dnaN	dnaN	1	VSFGFTTAGK	VSFGFTTAGK	2	VSFGFTTAGK2	507.767	0.71702	0.999768				1694050	1854570	1843080
Rv0002	Rv0002;MRA_0002	dnaN	dnaN	1	WSASSPDIEAAVLVPAK	WSASSPDIEAAVLVPAK	2	WSASSPDIEAAVLVPAK2	870.963	0.366363	0.999787				841730	833411	833306
Rv0002	Rv0002;MRA_0002	dnaN	dnaN	1	WSASSPDIEAAVLVPAK	WSASSPDIEAAVLVPAK	3	WSASSPDIEAAVLVPAK3	580.978	0.211556	0.999714				113542	141553	104367
Rv0003	Rv0003;MRA_0003	recF	recF	1	AVISTIVVNDGR	AVISTIVVNDGR	2	AVISTIVVNDGR2	622.355	0.52473	0.99953				50640.1	49525.8	67512.3
Rv0003	Rv0003;MRA_0003	recF	recF	1	AVLFAPEDLGLVR	AVLFAPEDLGLVR	2	AVLFAPEDLGLVR2	700.402	0.393524	0.998446	348444	286615	301438	150466	155268	156993
Rv0003	Rv0003;MRA_0003	recF	recF	1	IDLVNQLAPEVK	IDLVNQLAPEVK	2	IDLVNQLAPEVK2	669.886	0.494467	0.977549				119646	117616	154518
Rv0003	Rv0003;MRA_0003	recF	recF	1	VSADLPLIR	VSADLPLIR	2	VSADLPLIR2	492.299	0.623775	0.998459	249555	230815	213414	87141.4	93709.3	98856.4
Rv0003	Rv0003;MRA_0003	recF	recF	1	YLDDLAIVR	YLDDLAIVR	2	YLDDLAIVR2	539.301	0.431563	0.996927	169641	169911	207157	208289	159413	221884
Rv0004	Rv0004;MRA_0004	Rv0004	Rv0004	1	SPGLDLVR	SPGLDLVR	2	SPGLDLVR2	428.749	0.91787	0.99738	254591	189409	257286			94191.1
Rv0005	Rv0005;MRA_0005	gyrB	gyrB	1	AQDEYGAASITILEGLEAVR	AQDEYGAASITILEGLEAVR	3	AQDEYGAASITILEGLEAVR3	702.696	0.51262	0.999731				75865.6	66632	46500.9
Rv0005	Rv0005;MRA_0005	gyrB	gyrB	1	DGLLEAGLK	DGLLEAGLK	1	DGLLEAGLK1	915.516	0.601057	0.967582	257390	246528	239758
Rv0005	Rv0005;MRA_0005	gyrB	gyrB	1	DGLLEAGLK	DGLLEAGLK	2	DGLLEAGLK2	458.262	0.486077	0.994585	2754700	2526110	2456100
Rv0005	Rv0005;MRA_0005	gyrB	gyrB	1	DKDPNLTGDDIR	DKDPNLTGDDIR	2	DKDPNLTGDDIR2	679.832	0.500645	0.999999	141875	173395	124927	113462	123329	102332
Rv0005	Rv0005;MRA_0005	gyrB	gyrB	1	EGLAAVISVK	EGLAAVISVK	1	EGLAAVISVK1	986.589	0.771733	0.999775				85060.1	135685	176351
Rv0005	Rv0005;MRA_0005	gyrB	gyrB	1	EGLAAVISVK	EGLAAVISVK	2	EGLAAVISVK2	493.798	0.940417	0.999488				842476	1170620	1001190
Rv0005	Rv0005;MRA_0005	gyrB	gyrB	1	FDSDAYAISGGLHGVGVSVVNALSTR	FDSDAYAISGGLHGVGVSVVNALSTR	3	FDSDAYAISGGLHGVGVSVVNALSTR3	864.774	0.20554	0.931153				619465	729263	748580
Rv0005	Rv0005;MRA_0005	gyrB	gyrB	1	GLTINLTDER	GLTINLTDER	2	GLTINLTDER2	566.305	0.540588	0.999774				430682	523108	525028
Rv0005	Rv0005;MRA_0005	gyrB	gyrB	1	KAQDEYGAASITILEGLEAVR	KAQDEYGAASITILEGLEAVR	3	KAQDEYGAASITILEGLEAVR3	745.394	0.445029	0.982882				77405.6	110066	111482
Rv0005	Rv0005;MRA_0005	gyrB	gyrB	1	KSELYVVEGDSAGGSAK	KSELYVVEGDSAGGSAK	2	KSELYVVEGDSAGGSAK2	848.924	0.271005	0.828048			33857.4	16657.9	24286.2	26642.6
Rv0005	Rv0005;MRA_0005	gyrB	gyrB	1	KSELYVVEGDSAGGSAK	KSELYVVEGDSAGGSAK	3	KSELYVVEGDSAGGSAK3	566.285	0.396404	0.992975				69211.6	58333.3
Rv0005	Rv0005;MRA_0005	gyrB	gyrB	1	NAIHSSIVDFSGK	NAIHSSIVDFSGK	2	NAIHSSIVDFSGK2	687.855	0.787586	0.999741				208913	206442	188383
Rv0005	Rv0005;MRA_0005	gyrB	gyrB	1	NAIHSSIVDFSGK	NAIHSSIVDFSGK	3	NAIHSSIVDFSGK3	458.906	0.271839	0.999782				314688	340219	399899
Rv0005	Rv0005;MRA_0005	gyrB	gyrB	1	SALTSVVNK	SALTSVVNK	1	SALTSVVNK1	918.527	0.27801	0.760337	38102.5	32300.9	40509.5	10265.7	15552.8	14005.7
Rv0005	Rv0005;MRA_0005	gyrB	gyrB	1	SALTSVVNK	SALTSVVNK	2	SALTSVVNK2	459.767	0.460903	0.999372	1192650	1283850	1308950	1248420	1389680	1330120
Rv0005	Rv0005;MRA_0005	gyrB	gyrB	1	SATDIGGLPGK	SATDIGGLPGK	2	SATDIGGLPGK2	508.275	0.213352	1	3257940	3663510	3836940	2831350	2818220	2910880
Rv0005	Rv0005;MRA_0005	gyrB	gyrB	1	SDPEFAYSDR	SDPEFAYSDR	2	SDPEFAYSDR2	593.755	0.579993	1	1777700	1954800	1921490	1073380	1095640	1271280
Rv0005	Rv0005;MRA_0005	gyrB	gyrB	1	SELYVVEGDSAGGSAK	SELYVVEGDSAGGSAK	2	SELYVVEGDSAGGSAK2	784.876	0.497144	0.93856			346336	163794	212504	174515
Rv0005	Rv0005;MRA_0005	gyrB	gyrB	1	TFHYPGGLVDFVK	TFHYPGGLVDFVK	2	TFHYPGGLVDFVK2	740.386	0.69431	0.992468	607735	637284		809331	809536	701865
Rv0005	Rv0005;MRA_0005	gyrB	gyrB	1	TFHYPGGLVDFVK	TFHYPGGLVDFVK	3	TFHYPGGLVDFVK3	493.927	0.559708	0.999999	1068920	829986	981856	649213	749265	794047
Rv0005	Rv0005;MRA_0005	gyrB	gyrB	1	VSEPQFEGQTK	VSEPQFEGQTK	2	VSEPQFEGQTK2	625.307	0.52278	0.99998	382445	342552	337862	351403	320700	343507
Rv0005	Rv0005;MRA_0005	gyrB	gyrB	1	VTQDEVVDEVVSDVAEAPK	VTQDEVVDEVVSDVAEAPK	3	VTQDEVVDEVVSDVAEAPK3	677.005	0.709187	0.999995	933112	930336	882232	481752	460902	499829
Rv0006	Rv0006;MRA_0006	gyrA	gyrA	1	ASETVDIAR	ASETVDIAR	1	ASETVDIAR1	961.496	0.424343	0.983489				23405.1	18509.7	17601.5
Rv0006	Rv0006;MRA_0006	gyrA	gyrA	1	ASETVDIAR	ASETVDIAR	2	ASETVDIAR2	481.252	0.386381	0.972611			185819	747933	851425	741806
Rv0006	Rv0006;MRA_0006	gyrA	gyrA	1	AYDLPEASR	AYDLPEASR	2	AYDLPEASR2	511.252	0.39768	1	3882940	4677740	4634360	3261180	3979780	3576560
Rv0006	Rv0006;MRA_0006	gyrA	gyrA	1	DELAEIVDR	DELAEIVDR	2	DELAEIVDR2	530.27	0.24102	0.998803	2179360	2356030	2090950	1305690	1182590	1261240
Rv0006	Rv0006;MRA_0006	gyrA	gyrA	1	EDVVVTITETGYAK	EDVVVTITETGYAK	2	EDVVVTITETGYAK2	762.894	0.636666	0.999746				194855	220773	198287
Rv0006	Rv0006;MRA_0006	gyrA	gyrA	1	EGTYLLVATSGGYAK	EGTYLLVATSGGYAK	2	EGTYLLVATSGGYAK2	765.397	0.738584	0.999777				771661	877167	957162
Rv0006	Rv0006;MRA_0006	gyrA	gyrA	1	EIDEETVDFIPNYDGR	EIDEETVDFIPNYDGR	2	EIDEETVDFIPNYDGR2	956.435	0.406285	1	747812	577787	612030	951225	1014100	1000450
Rv0006	Rv0006;MRA_0006	gyrA	gyrA	1	GIVRDELAEIVDR	GIVRDELAEIVDR	2	GIVRDELAEIVDR2	742.908	0.643137	1	581727	628563	668489	670063	561126	658615
Rv0006	Rv0006;MRA_0006	gyrA	gyrA	1	GIVRDELAEIVDR	GIVRDELAEIVDR	3	GIVRDELAEIVDR3	495.608	0.606508	1	385548	568244	332234	401109	485973	458626
Rv0006	Rv0006;MRA_0006	gyrA	gyrA	1	GQHVANLLAFQPEER	GQHVANLLAFQPEER	2	GQHVANLLAFQPEER2	854.943	0.508395	0.999784				254378	280916	218267
Rv0006	Rv0006;MRA_0006	gyrA	gyrA	1	GQHVANLLAFQPEER	GQHVANLLAFQPEER	3	GQHVANLLAFQPEER3	570.298	0.510808	0.944477					281326	407209
Rv0006	Rv0006;MRA_0006	gyrA	gyrA	1	GVVEVEEDSR	GVVEVEEDSR	2	GVVEVEEDSR2	559.771	0.548019	0.999886	2660290	1533460	1693880	2610090	2588330	2863060
Rv0006	Rv0006;MRA_0006	gyrA	gyrA	1	GYTDAPYLVLATR	GYTDAPYLVLATR	2	GYTDAPYLVLATR2	720.381	0.304799	0.999786				1152320	1385810	1297890
Rv0006	Rv0006;MRA_0006	gyrA	gyrA	1	GYTDAPYLVLATR	GYTDAPYLVLATR	3	GYTDAPYLVLATR3	480.59	0.146036	0.999767				141264	177456	139641
Rv0006	Rv0006;MRA_0006	gyrA	gyrA	1	IAQVIQIR	IAQVIQIR	2	IAQVIQIR2	470.801	0.692519	0.999998	3351440	3550800	3858200	1911170	1660140	1627500
Rv0006	Rv0006;MRA_0006	gyrA	gyrA	1	IEAEIADLEDILAKPER	IEAEIADLEDILAKPER	2	IEAEIADLEDILAKPER2	963.016	0.419257	0.899796	86277	118064	94452.3	187696	196673	178932
Rv0006	Rv0006;MRA_0006	gyrA	gyrA	1	IEAEIADLEDILAKPER	IEAEIADLEDILAKPER	3	IEAEIADLEDILAKPER3	642.346	0.0131858	0.951099				160196	162816	188630
Rv0006	Rv0006;MRA_0006	gyrA	gyrA	1	IIAADGDVSDEDLIAR	IIAADGDVSDEDLIAR	2	IIAADGDVSDEDLIAR2	836.924	0.813907	0.999998	785494	720014	735709	1592310	1519660	1737410
Rv0006	Rv0006;MRA_0006	gyrA	gyrA	1	IIDDLAK	IIDDLAK	1	IIDDLAK1	787.457	0.54521	0.999475				248525	281192	326313
Rv0006	Rv0006;MRA_0006	gyrA	gyrA	1	LAGISNIEDQSSDR	LAGISNIEDQSSDR	2	LAGISNIEDQSSDR2	752.866	0.642231	0.999784				1252950	1161960	1267030
Rv0006	Rv0006;MRA_0006	gyrA	gyrA	1	LLSLNVVR	LLSLNVVR	2	LLSLNVVR2	457.296	0.228602	0.999995	3899880	2983540	3146350	619833	651534	699738
Rv0006	Rv0006;MRA_0006	gyrA	gyrA	1	LTDFDSNR	LTDFDSNR	2	LTDFDSNR2	484.228	0.600892	0.998921	233365	165855	149257	323873	396688	225058
Rv0006	Rv0006;MRA_0006	gyrA	gyrA	1	LVGALIVDDDSELYAVTSGGGVIR	LVGALIVDDDSELYAVTSGGGVIR	3	LVGALIVDDDSELYAVTSGGGVIR3	807.096	0.552504	0.999754				240953	257805	213411
Rv0006	Rv0006;MRA_0006	gyrA	gyrA	1	RTAIEEYPVQGR	RTAIEEYPVQGR	3	RTAIEEYPVQGR3	473.585	0.596386	0.919242		102909	213590	97669.4	66755.3	52280.3
Rv0006	Rv0006;MRA_0006	gyrA	gyrA	1	SGGIVAVNLR	SGGIVAVNLR	1	SGGIVAVNLR1	985.58	1.60659e-14	0.724789				37466.3	31893.4	35180.4
Rv0006	Rv0006;MRA_0006	gyrA	gyrA	1	SGGIVAVNLR	SGGIVAVNLR	2	SGGIVAVNLR2	493.294	0.260459	0.954399	965734	1098990		5379630	5121380	5817460
Rv0006	Rv0006;MRA_0006	gyrA	gyrA	1	SKLTDFDSNR	SKLTDFDSNR	2	SKLTDFDSNR2	591.792	0.666527	0.999602	18870.4	23349.4	19972.2	43180.3	29174	19502.2
Rv0006	Rv0006;MRA_0006	gyrA	gyrA	1	TAIEEYPVQGR	TAIEEYPVQGR	2	TAIEEYPVQGR2	631.823	0.468199	0.999954	2507410	2733230	2428420	2829520	2411230	2757240
Rv0006	Rv0006;MRA_0006	gyrA	gyrA	1	TSLVITELPYQVNHDNFITSIAEQVR	TSLVITELPYQVNHDNFITSIAEQVR	3	TSLVITELPYQVNHDNFITSIAEQVR3	996.521	0.640403	0.999786				97290.8	114903	71156.6
Rv0006	Rv0006;MRA_0006	gyrA	gyrA	1	VKGPDFPTAGLIVGSQGTADAYK	VKGPDFPTAGLIVGSQGTADAYK	3	VKGPDFPTAGLIVGSQGTADAYK3	764.735	0.816712	0.999766				147865	151374	101308
Rv0006	Rv0006;MRA_0006	gyrA	gyrA	1	VQEPTVLPSR	VQEPTVLPSR	2	VQEPTVLPSR2	563.318	0.50806	1	4520550	3810210	4073700	4673670	4421570	4495350
Rv0006	Rv0006;MRA_0006	gyrA	gyrA	1	VVINNLYK	VVINNLYK	1	VVINNLYK1	962.568	0.36717	0.980867	14509.2		10610.6	18142.1	27152.3	20019
Rv0006	Rv0006;MRA_0006	gyrA	gyrA	1	VVINNLYK	VVINNLYK	2	VVINNLYK2	481.788	0.5161	0.999901	589723	591243	641515	944892	898361	965712
Rv0006	Rv0006;MRA_0006	gyrA	gyrA	1	YYVDHQLDVIVR	YYVDHQLDVIVR	2	YYVDHQLDVIVR2	760.4	0.197378	0.836584	48204.9		52880.7	67327	80640.2	78663.9
Rv0006	Rv0006;MRA_0006	gyrA	gyrA	1	YYVDHQLDVIVR	YYVDHQLDVIVR	3	YYVDHQLDVIVR3	507.269	0.694924	0.999994	170910	197198	180884	162480	184795	141608
Rv0007	Rv0007;MRA_0007	Rv0007	Rv0007	1	FISGASAPVTGPAAAVR	FISGASAPVTGPAAAVR	2	FISGASAPVTGPAAAVR2	786.431	0.204235	0.958826	142993	167581	160449	1208440	1123650	1311590
Rv0007	Rv0007;MRA_0007	Rv0007	Rv0007	1	GDGPNADGLVDR	GDGPNADGLVDR	2	GDGPNADGLVDR2	593.279	0.45294	0.99999	11610700	10945300	11636800	1661510	1696850	1503500
Rv0007	Rv0007;MRA_0007	Rv0007	Rv0007	1	IPDAGDPPPWQR	IPDAGDPPPWQR	2	IPDAGDPPPWQR2	674.837	0.182447	0.999993	30765100	32092000	26001200	3165990	2603380	2540390
Rv0008c	Rv0008c;MRA_0008	Rv0008c	Rv0008c	1	GLAYSAVGPVDVTR	GLAYSAVGPVDVTR	2	GLAYSAVGPVDVTR2	702.879	0.438167	0.998991				602967	559482	712686
Rv0008c	Rv0008c;MRA_0008	Rv0008c	Rv0008c	1	GLLELGVGLGLQSAR	GLLELGVGLGLQSAR	2	GLLELGVGLGLQSAR2	741.936	0.539467	0.999765				1244290	972696	1079340
Rv0008c	Rv0008c;MRA_0008	Rv0008c	Rv0008c	1	GLLELGVGLGLQSAR	GLLELGVGLGLQSAR	3	GLLELGVGLGLQSAR3	494.96	0.348158	0.989932				49461.4	31780.6	47380.9
Rv0009	Rv0009;MRA_0009	ppiA	ppiA	1	DYSTQNASGGPSGPFYDGAVFHR	DYSTQNASGGPSGPFYDGAVFHR	3	DYSTQNASGGPSGPFYDGAVFHR3	810.697	0.630325	0.999787				228033	237328	321784
Rv0009	Rv0009;MRA_0009	ppiA	ppiA	1	DYSTQNASGGPSGPFYDGAVFHR	DYSTQNASGGPSGPFYDGAVFHR	4	DYSTQNASGGPSGPFYDGAVFHR4	608.275	0.314924	0.98351	946918	930302	867249
Rv0009	Rv0009;MRA_0009	ppiA	ppiA	1	FADEFHPELQFDK	FADEFHPELQFDK	2	FADEFHPELQFDK2	811.879	0.445017	0.999774				59266.4	74800.5	55012.8
Rv0009	Rv0009;MRA_0009	ppiA	ppiA	1	FADEFHPELQFDK	FADEFHPELQFDK	3	FADEFHPELQFDK3	541.588	0.499925	0.999784				102369	93835.8	96373.6
Rv0009	Rv0009;MRA_0009	ppiA	ppiA	1	HTIFGEVIDAESQR	HTIFGEVIDAESQR	2	HTIFGEVIDAESQR2	801.4	0.641198	0.999999	9944280	8965830	10788400	5730590	6412690	5706980
Rv0009	Rv0009;MRA_0009	ppiA	ppiA	1	HTIFGEVIDAESQR	HTIFGEVIDAESQR	3	HTIFGEVIDAESQR3	534.603	0.62088	1	19260900	15443700	17420000	11674500	12239100	14221900
Rv0009	Rv0009;MRA_0009	ppiA	ppiA	1	IALFGNHAPK	IALFGNHAPK	2	IALFGNHAPK2	534.304	0.674745	0.999997	3652330	2903370	2954180	3554260	4150970	4103850
Rv0009	Rv0009;MRA_0009	ppiA	ppiA	1	RHTIFGEVIDAESQR	RHTIFGEVIDAESQR	2	RHTIFGEVIDAESQR2	879.451	0.403457	0.999789				179225	293940	294969
Rv0009	Rv0009;MRA_0009	ppiA	ppiA	1	RHTIFGEVIDAESQR	RHTIFGEVIDAESQR	3	RHTIFGEVIDAESQR3	586.637	0.488022	0.999864	558416	593483	642887	1491620	1313230	1400760
Rv0009	Rv0009;MRA_0009	ppiA	ppiA	1	RHTIFGEVIDAESQR	RHTIFGEVIDAESQR	4	RHTIFGEVIDAESQR4	440.229	0.545888	0.997521	26648	62083.4		109035	156748	118679
Rv0009	Rv0009;MRA_0009	ppiA	ppiA	1	TATDGNDRPTDPVVIESITIS	TATDGNDRPTDPVVIESITIS	3	TATDGNDRPTDPVVIESITIS3	734.37	0.203053	0.942509	117944		138699	386532	400548	357867
Rv0009	Rv0009;MRA_0009	ppiA	ppiA	1	TVANFVGLAQGTK	TVANFVGLAQGTK	2	TVANFVGLAQGTK2	653.363	0.573285	0.999997	4273810	3820250	3920830	50690500	45984100	49569600
Rv0009	Rv0009;MRA_0009	ppiA	ppiA	1	TVANFVGLAQGTK	TVANFVGLAQGTK	3	TVANFVGLAQGTK3	435.911	0.59826	0.999881			29513.4	696569	766296	475309
Rv0009	Rv0009;MRA_0009	ppiA	ppiA	1	VIQGFMIQGGDPTGTGR	VIQGFM(UniMod:35)IQGGDPTGTGR	2	VIQGFM(UniMod:35)IQGGDPTGTGR2	875.434	0.556088	0.999483				155671	105488	150458
Rv0009	Rv0009;MRA_0009	ppiA	ppiA	1	VVEAISK	VVEAISK	1	VVEAISK1	745.447	0.404348	0.99999		82644.8	22181	6050.77
Rv0010c	Rv0010c;MRA_0010	Rv0010c	Rv0010c	1	LAITPDGLAIR	LAITPDGLAIR	2	LAITPDGLAIR2	570.344	0.415824	0.999978	799605	831734	904181	247523	274136	334130
Rv0011c	Rv0011c;MRA_0013	Rv0011c	Rv0011c	1	KNDFTVSAVSR	KNDFTVSAVSR	2	KNDFTVSAVSR2	612.323	0.646001	0.999786				172752	202405	149005
Rv0011c	Rv0011c;MRA_0013	Rv0011c	Rv0011c	1	KNDFTVSAVSR	KNDFTVSAVSR	3	KNDFTVSAVSR3	408.552	0.39579	0.996724				184732	201572	177038
Rv0011c	Rv0011c;MRA_0013	Rv0011c	Rv0011c	1	NDFTVSAVSR	NDFTVSAVSR	2	NDFTVSAVSR2	548.276	0.610843	0.999786				1185730	1244210	1092840
Rv0013	Rv0013;MRA_0015	trpG	trpG	1	LSDEAAVAGQFDGVLLSPGPGTPER	LSDEAAVAGQFDGVLLSPGPGTPER	3	LSDEAAVAGQFDGVLLSPGPGTPER3	828.419	0.238377	0.964138				69150.4	76684.3	73792.3
Rv0013	Rv0013;MRA_0015	trpG	trpG	1	RLENEVLTAISPHFPTSTASAGEATGR	RLENEVLTAISPHFPTSTASAGEATGR	3	RLENEVLTAISPHFPTSTASAGEATGR3	938.146	0.292615	0.99978				84567.3	63923	75622.9
Rv0013	Rv0013;MRA_0015	trpG	trpG	1	TSSVFHTNVGVLQGLPDPFTATR	TSSVFHTNVGVLQGLPDPFTATR	3	TSSVFHTNVGVLQGLPDPFTATR3	815.425	0.563539	0.997804				355449		340397
Rv0014c	Rv0014c;MRA_0016	pknB	pknB	1	AIADSGNSVTQTAAVIGTAQYLSPEQAR	AIADSGNSVTQTAAVIGTAQYLSPEQAR	3	AIADSGNSVTQTAAVIGTAQYLSPEQAR3	940.478	0.393981	0.859752		19696.9		42938.3	75489.7	72136.2
Rv0014c	Rv0014c;MRA_0016	pknB	pknB	1	DIPDVAGQTVDVAQK	DIPDVAGQTVDVAQK	2	DIPDVAGQTVDVAQK2	778.403	0.48056	0.978161				88892.2	76117.2	72623.5
Rv0014c	Rv0014c;MRA_0016	pknB	pknB	1	DPSFYLR	DPSFYLR	2	DPSFYLR2	449.228	0.73826	0.999938	988050	1060360	881862	499391	583204	562734
Rv0014c	Rv0014c;MRA_0016	pknB	pknB	1	DVQVPDVR	DVQVPDVR	2	DVQVPDVR2	464.249	0.638636	0.999919	1801710	1980440	1711420	460697	386399	575295
Rv0014c	Rv0014c;MRA_0016	pknB	pknB	1	EDPIPPSAR	EDPIPPSAR	2	EDPIPPSAR2	491.254	0.281793	0.999736	1751600	1988590	1985980	976956	857021	958297
Rv0014c	Rv0014c;MRA_0016	pknB	pknB	1	FSQASVDSPR	FSQASVDSPR	2	FSQASVDSPR2	547.268	0.42502	0.993812				31500.1	43269.8	17732.7
Rv0014c	Rv0014c;MRA_0016	pknB	pknB	1	GQSSADAIATLQNR	GQSSADAIATLQNR	2	GQSSADAIATLQNR2	716.364	0.589961	0.999786				442215	412967	417670
Rv0014c	Rv0014c;MRA_0016	pknB	pknB	1	HEGLSADLDAVVLK	HEGLSADLDAVVLK	3	HEGLSADLDAVVLK3	489.601	0.50307	0.969994	78565	83470.3	95622.1	124412	97104.6	82128
Rv0014c	Rv0014c;MRA_0016	pknB	pknB	1	NLNVYGFTK	NLNVYGFTK	2	NLNVYGFTK2	528.28	0.408703	0.940805	75822	72083.1	75503.8	125684	99581.5	117971
Rv0014c	Rv0014c;MRA_0016	pknB	pknB	1	QANSPSTPELVGK	QANSPSTPELVGK	2	QANSPSTPELVGK2	664.347	0.210128	0.970044			72044.3	24470.8		14130.6
Rv0014c	Rv0014c;MRA_0016	pknB	pknB	1	TDPLPRQDLDDTDRDR	TDPLPRQDLDDTDRDR	3	TDPLPRQDLDDTDRDR3	643.309	0.366504	0.999931	17041.7	18040.2	9727.19	20570.8	22386.7	15717.5
Rv0014c	Rv0014c;MRA_0016	pknB	pknB	1	TSLLSSAAGNLSGPR	TSLLSSAAGNLSGPR	2	TSLLSSAAGNLSGPR2	715.884	0.545063	0.998189				345198	238277	334978
Rv0014c	Rv0014c;MRA_0016	pknB	pknB	1	TSLLSSAAGNLSGPR	TSLLSSAAGNLSGPR	3	TSLLSSAAGNLSGPR3	477.592	0.300089	0.999535				26212.8	26255.2	32315.6
Rv0014c	Rv0014c;MRA_0016	pknB	pknB	1	VVYQNPPAGTGVNR	VVYQNPPAGTGVNR	2	VVYQNPPAGTGVNR2	736.387	0.332175	0.999999	1228660	1170570	1222770	307495	309741	313176
Rv0015c	Rv0015c;MRA_0017	pknA	pknA	1	AAPAAIPSGTTAR	AAPAAIPSGTTAR	2	AAPAAIPSGTTAR2	592.326	0.183925	0.999995	937435	846309	902103	329338	354649	329915
Rv0015c	Rv0015c;MRA_0017	pknA	pknA	1	ELIEITLVK	ELIEITLVK	2	ELIEITLVK2	529.33	0.548908	0.999509				69477.7	57629.5	71628.4
Rv0015c	Rv0015c;MRA_0017	pknA	pknA	1	ITDFGIAK	ITDFGIAK	1	ITDFGIAK1	864.484	0.129212	0.81847				5566.81	15388.3	8325.26
Rv0015c	Rv0015c;MRA_0017	pknA	pknA	1	SEFSSDPEFIER	SEFSSDPEFIER	2	SEFSSDPEFIER2	721.826	0.300816	0.999999	804925	722439	759829	428082	386899	504365
Rv0015c	Rv0015c;MRA_0017	pknA	pknA	1	SGGPFADAVAAVR	SGGPFADAVAAVR	2	SGGPFADAVAAVR2	609.318	0.335174	0.989895				240944	276509	305302
Rv0016c	Rv0016c;MRA_0018	pbpA	pbpA	1	AEDPILNGSDR	AEDPILNGSDR	2	AEDPILNGSDR2	593.789	0.501549	0.989624				69922.6	54684.4	70424.7
Rv0016c	Rv0016c;MRA_0018	pbpA	pbpA	1	AISETYPPGSTFK	AISETYPPGSTFK	2	AISETYPPGSTFK2	699.352	0.106269	0.859862	632494	814730		248102	215386	224615
Rv0016c	Rv0016c;MRA_0018	pbpA	pbpA	1	GAVVALEPSTGK	GAVVALEPSTGK	2	GAVVALEPSTGK2	564.817	0.392097	0.999743				68586.5	120265	115407
Rv0016c	Rv0016c;MRA_0018	pbpA	pbpA	1	GGNVDTTINPR	GGNVDTTINPR	2	GGNVDTTINPR2	572.292	0.36666	0.999998	448751	370960	314176	171991	181260	211642
Rv0016c	Rv0016c;MRA_0018	pbpA	pbpA	1	GPDLANISTTVGYQQR	GPDLANISTTVGYQQR	2	GPDLANISTTVGYQQR2	860.438	0.371082	0.999747				119233	146150	111077
Rv0016c	Rv0016c;MRA_0018	pbpA	pbpA	1	GQITAGGQLLAYSVATDGR	GQITAGGQLLAYSVATDGR	2	GQITAGGQLLAYSVATDGR2	939.49	0.606238	0.999478				67174.9	55402.7	59930.2
Rv0016c	Rv0016c;MRA_0018	pbpA	pbpA	1	LADFFTGR	LADFFTGR	2	LADFFTGR2	463.741	0.740545	0.999864	388664	481161	499500	179691	185802	188169
Rv0016c	Rv0016c;MRA_0018	pbpA	pbpA	1	LGDNPASPLTNR	LGDNPASPLTNR	2	LGDNPASPLTNR2	627.826	0.736414	0.999996	872952	894067	892120	322718	320656	307121
Rv0016c	Rv0016c;MRA_0018	pbpA	pbpA	1	LSATGGALAAPIGR	LSATGGALAAPIGR	2	LSATGGALAAPIGR2	627.863	0.793407	0.999754				201230	229313	209268
Rv0016c	Rv0016c;MRA_0018	pbpA	pbpA	1	SCNTAFVQLGIR	SC(UniMod:4)NTAFVQLGIR	2	SC(UniMod:4)NTAFVQLGIR2	683.352	0.74939	0.999539				75657.5	119383	111259
Rv0016c	Rv0016c;MRA_0018	pbpA	pbpA	1	VAVAVLVENGADR	VAVAVLVENGADR	2	VAVAVLVENGADR2	656.865	0.551625	0.993519				308253	375122	361535
Rv0016c	Rv0016c;MRA_0018	pbpA	pbpA	1	VLLDEYSR	VLLDEYSR	2	VLLDEYSR2	497.765	0.277455	0.999357	703535	692715	734509
Rv0017c	Rv0017c;MRA_0019	rodA	rodA	1	LQAPVAVTPPLPTR	LQAPVAVTPPLPTR	2	LQAPVAVTPPLPTR2	730.436	0.485251	0.991362	184269	152686	142955			32199.3
Rv0017c	Rv0017c;MRA_0019	rodA	rodA	1	SPITAAGTEVIER	SPITAAGTEVIER	2	SPITAAGTEVIER2	672.363	0.545239	0.997138				61185.4	63159.6	74350.6
Rv0017c	Rv0017c;MRA_0019	rodA	rodA	1	SPITAAGTEVIERV	SPITAAGTEVIERV	2	SPITAAGTEVIERV2	721.897	0.903497	0.99291				123306	170550	164641
Rv0018c	Rv0018c;MRA_0020	pstP	pstP	1	AGLPAGTLDDAIGQLR	AGLPAGTLDDAIGQLR	2	AGLPAGTLDDAIGQLR2	784.426	0.697966	0.999998	1673400	1713730	2199400	516465	564419	460069
Rv0018c	Rv0018c;MRA_0020	pstP	pstP	1	AGLPAGTLDDAIGQLR	AGLPAGTLDDAIGQLR	3	AGLPAGTLDDAIGQLR3	523.287	0.678967	0.999796	191302	205815	210156	75744.1	49931.6
Rv0018c	Rv0018c;MRA_0020	pstP	pstP	1	ANNEDSVYAGAR	ANNEDSVYAGAR	2	ANNEDSVYAGAR2	633.79	0.378484	0.908561					12044.3	14015.7
Rv0018c	Rv0018c;MRA_0020	pstP	pstP	1	DDTFVQTLVDEGR	DDTFVQTLVDEGR	2	DDTFVQTLVDEGR2	747.858	0.673023	0.999773				1450750	1665730	1423490
Rv0018c	Rv0018c;MRA_0020	pstP	pstP	1	DGELTQITK	DGELTQITK	2	DGELTQITK2	502.767	0.591286	0.994442	406347	541857	472286	1110040	955170	904000
Rv0018c	Rv0018c;MRA_0020	pstP	pstP	1	ELAANSLLPPCPAPR	ELAANSLLPPC(UniMod:4)PAPR	2	ELAANSLLPPC(UniMod:4)PAPR2	803.425	0.805074	0.998603				320177	318717	372111
Rv0018c	Rv0018c;MRA_0020	pstP	pstP	1	LGLVHIGDSR	LGLVHIGDSR	2	LGLVHIGDSR2	533.805	0.285683	0.904991		4947000	1959710	137089	135254	131491
Rv0019c	Rv0019c;MRA_0021	fhaB	fhaB	1	ADDSTLVLTDDYASTR	ADDSTLVLTDDYASTR	2	ADDSTLVLTDDYASTR2	871.908	0.620666	1	784041	831660	742224	453399	504124	541077
Rv0019c	Rv0019c;MRA_0021	fhaB	fhaB	1	ITLSEQPVLIGR	ITLSEQPVLIGR	2	ITLSEQPVLIGR2	663.394	0.388007	0.999998	1422420	1783710	1389400	757961	790905	774679
Rv0019c	Rv0019c;MRA_0021	fhaB	fhaB	1	TAIELRP	TAIELRP	2	TAIELRP2	400.238	0.582372	0.995867	1976360	2060530	2066380	827846	805352	916678
Rv0019c	Rv0019c;MRA_0021	fhaB	fhaB	1	VPIGTPVR	VPIGTPVR	2	VPIGTPVR2	419.762	0.677105	0.999819	2017010	2201300	2447050	1166330	1016880	1031130
Rv0019c	Rv0019c;MRA_0021	fhaB	fhaB	1	YLVVTEGALTGAR	YLVVTEGALTGAR	2	YLVVTEGALTGAR2	675.376	0.615295	0.999982	1140970	1113230	1247700	368630	370949	433372
Rv0020c	Rv0020c;MRA_0022	fhaA	fhaA	1	EAADGIQSLQGNR	EAADGIQSLQGNR	2	EAADGIQSLQGNR2	679.837	0.652364	1	795626	983358	859592	418413	403054	379956
Rv0020c	Rv0020c;MRA_0022	fhaA	fhaA	1	FEQSSNLHTGQFR	FEQSSNLHTGQFR	2	FEQSSNLHTGQFR2	775.872	0.376932	0.970924	27747.9	26996.4	20138.5	35176	38193.1	35644.7
Rv0020c	Rv0020c;MRA_0022	fhaA	fhaA	1	FEQSSNLHTGQFR	FEQSSNLHTGQFR	3	FEQSSNLHTGQFR3	517.584	0.407024	0.959959	179237	96749		196396	141628	175369
Rv0020c	Rv0020c;MRA_0022	fhaA	fhaA	1	GGPDPQGGSDPR	GGPDPQGGSDPR	2	GGPDPQGGSDPR2	570.258	0.617551	0.999964	13226.5	21966.2
Rv0020c	Rv0020c;MRA_0022	fhaA	fhaA	1	GGQGQGRPDEYYDDR	GGQGQGRPDEYYDDR	2	GGQGQGRPDEYYDDR2	856.867	0.287498	0.999892	68627.6	94345.2	43905.1	29385.2	34065.5	32547.6
Rv0020c	Rv0020c;MRA_0022	fhaA	fhaA	1	GGQGQGRPDEYYDDR	GGQGQGRPDEYYDDR	3	GGQGQGRPDEYYDDR3	571.581	0.78918	0.999999	277745	148726	224565	229526	265279	193606
Rv0020c	Rv0020c;MRA_0022	fhaA	fhaA	1	GYQDQGR	GYQDQGR	2	GYQDQGR2	412.189	0.568322	0.997438	35040.9	10453	43150.3
Rv0020c	Rv0020c;MRA_0022	fhaA	fhaA	1	HEEGSYVPSGPPGPPEQR	HEEGSYVPSGPPGPPEQR	2	HEEGSYVPSGPPGPPEQR2	960.449	0.70182	0.998106	54703.1	37546.9	35766	34327.5	38168.3	29270.6
Rv0020c	Rv0020c;MRA_0022	fhaA	fhaA	1	HEEGSYVPSGPPGPPEQR	HEEGSYVPSGPPGPPEQR	3	HEEGSYVPSGPPGPPEQR3	640.635	0.421601	0.999979	347457	391594	279372	242390	251166	262173
Rv0020c	Rv0020c;MRA_0022	fhaA	fhaA	1	KLEQTVGDAFAR	KLEQTVGDAFAR	2	KLEQTVGDAFAR2	667.858	0.778229	0.999984	255690	285096	277445	294982	312033	325169
Rv0020c	Rv0020c;MRA_0022	fhaA	fhaA	1	KLEQTVGDAFAR	KLEQTVGDAFAR	3	KLEQTVGDAFAR3	445.574	0.331944	0.999565	235912	298605	297931	336336	346938	352609
Rv0020c	Rv0020c;MRA_0022	fhaA	fhaA	1	LEQTVGDAFAR	LEQTVGDAFAR	2	LEQTVGDAFAR2	603.81	0.650871	0.999789				329071	299570	312702
Rv0020c	Rv0020c;MRA_0022	fhaA	fhaA	1	LGADPELK	LGADPELK	1	LGADPELK1	842.463	0.172136	0.999699	464599	457433	555381	237860	232910	222466
Rv0020c	Rv0020c;MRA_0022	fhaA	fhaA	1	LGADPELK	LGADPELK	2	LGADPELK2	421.735	0.314675	0.999988	3054130	3428900	2998230	1461590	1226140	1377980
Rv0020c	Rv0020c;MRA_0022	fhaA	fhaA	1	LGHSEIIVR	LGHSEIIVR	2	LGHSEIIVR2	512.302	0.33765	0.999954	15683400	11296700	11991400	2617660	2763210	3118140
Rv0020c	Rv0020c;MRA_0022	fhaA	fhaA	1	LLAPNEYIITLGVHDFEK	LLAPNEYIITLGVHDFEK	3	LLAPNEYIITLGVHDFEK3	691.374	0.51004	0.999782				361076	451457	496781
Rv0020c	Rv0020c;MRA_0022	fhaA	fhaA	1	LPDTGVSR	LPDTGVSR	2	LPDTGVSR2	422.731	0.375542	0.999974	1312430	1413980	2180640	417224	394338	856524
Rv0020c	Rv0020c;MRA_0022	fhaA	fhaA	1	PDEYYDDR	PDEYYDDR	2	PDEYYDDR2	536.715	0.685778	0.999962	11354
Rv0020c	Rv0020c;MRA_0022	fhaA	fhaA	1	QDYGGGADYTR	QDYGGGADYTR	2	QDYGGGADYTR2	601.758	0.527216	1	843664	790940	469818	414993	388587	521080
Rv0020c	Rv0020c;MRA_0022	fhaA	fhaA	1	REAADGIQSLQGNR	REAADGIQSLQGNR	3	REAADGIQSLQGNR3	505.595	0.411348	0.995238				124333	68181.9	90846.7
Rv0020c	Rv0020c;MRA_0022	fhaA	fhaA	1	VPGYAPQGGGYAEPAGR	VPGYAPQGGGYAEPAGR	2	VPGYAPQGGGYAEPAGR2	823.901	0.369028	1	5482540	5295670	5543070	6165000	6001430	5900250
Rv0020c	Rv0020c;MRA_0022	fhaA	fhaA	1	VPGYAPQGGGYAEPAGR	VPGYAPQGGGYAEPAGR	3	VPGYAPQGGGYAEPAGR3	549.603	0.417836	1	519778	575970	378500	597693	802187	582192
Rv0021c	Rv0021c;MRA_0023	Rv0021c	Rv0021c	1	GTDIPVIAAGGIADGR	GTDIPVIAAGGIADGR	2	GTDIPVIAAGGIADGR2	741.9	0.733114	0.998685						34604.9
Rv0023	Rv0023;MRA_0026	Rv0023	Rv0023	1	GVIPAGALPR	GVIPAGALPR	2	GVIPAGALPR2	475.794	0.342121	0.969778	312495	277328	229740		309883	207696
Rv0023	Rv0023;MRA_0026	Rv0023	Rv0023	1	LIAAQPSNPTAVR	LIAAQPSNPTAVR	2	LIAAQPSNPTAVR2	669.381	0.6873	0.997172		603896	745359	142722	137012	145635
Rv0023	Rv0023;MRA_0026	Rv0023	Rv0023	1	LLVAADPDAELAR	LLVAADPDAELAR	2	LLVAADPDAELAR2	677.373	0.759141	0.99998	405424	460990	555525	201133	182388	212541
Rv0025	Rv0025;MRA_0028	Rv0025	Rv0025	1	EFQTFLVAK	EFQTFLVAK	2	EFQTFLVAK2	541.799	0.709298	0.999753				251078	257857	291952
Rv0025	Rv0025;MRA_0028	Rv0025	Rv0025	1	EIVAVVAAAHELDR	EIVAVVAAAHELDR	2	EIVAVVAAAHELDR2	746.91	0.561541	0.997901				102153	100542	105310
Rv0025	Rv0025;MRA_0028	Rv0025	Rv0025	1	EIVAVVAAAHELDR	EIVAVVAAAHELDR	3	EIVAVVAAAHELDR3	498.276	0.814151	0.999625				54986.4	55599.9	68187.2
Rv0025	Rv0025;MRA_0028	Rv0025	Rv0025	1	LDAIAAELDR	LDAIAAELDR	2	LDAIAAELDR2	543.794	0.478048	0.998539				117867	113749	135399
Rv0025	Rv0025;MRA_0028	Rv0025	Rv0025	1	RLDAIAAELDR	RLDAIAAELDR	2	RLDAIAAELDR2	621.844	0.4073	0.963596				175429	216408	207849
Rv0025	Rv0025;MRA_0028	Rv0025	Rv0025	1	RLDAIAAELDR	RLDAIAAELDR	3	RLDAIAAELDR3	414.899	0.42429	0.848452		354437		36811.5	38797.8
Rv0026	Rv0026;MRA_0029	Rv0026	Rv0026	1	EVVATASLDAASK	EVVATASLDAASK	2	EVVATASLDAASK2	631.336	0.367109	0.76535				9665	11416.6
Rv0026	Rv0026;MRA_0029	Rv0026	Rv0026	1	GAGQQPELPTR	GAGQQPELPTR	2	GAGQQPELPTR2	577.302	0.306092	0.954317	41504.4		23441.9	24790.6	32192	36490.5
Rv0027	Rv0027;MRA_0030	Rv0027	Rv0027	1	ESLDSLGPIFSELR	ESLDSLGPIFSELR	2	ESLDSLGPIFSELR2	781.907	0.456768	1	3900850	3464690	3475570	59158.8	61824.3
Rv0027	Rv0027;MRA_0030	Rv0027	Rv0027	1	SLGNIIDGSR	SLGNIIDGSR	2	SLGNIIDGSR2	516.278	0.559772	0.993928	3424150	3268880	3410040
Rv0029	Rv0029;MRA_0032	Rv0029	Rv0029	1	APELVGITTCCK	APELVGITTC(UniMod:4)C(UniMod:4)K	2	APELVGITTC(UniMod:4)C(UniMod:4)K2	674.834	0.625878	0.999693				47572.8	45777.1	41908.3
Rv0029	Rv0029;MRA_0032	Rv0029	Rv0029	1	AVDSTAPTSSVQPR	AVDSTAPTSSVQPR	2	AVDSTAPTSSVQPR2	708.361	0.202423	0.999732				79315.2	70201.2	50744.2
Rv0029	Rv0029;MRA_0032	Rv0029	Rv0029	1	VPVEIPR	VPVEIPR	2	VPVEIPR2	405.248	0.408107	0.961687	302656	252105	288031	340268	332998	341352
Rv0030	Rv0030;MRA_0033	Rv0030	Rv0030	1	DLVESVLR	DLVESVLR	2	DLVESVLR2	465.767	0.382837	0.999788	2442830	2324180	2154230	364230	327065	345729
Rv0030	Rv0030;MRA_0033	Rv0030	Rv0030	1	SEPSQLSDRDLVESVLR	SEPSQLSDRDLVESVLR	2	SEPSQLSDRDLVESVLR2	965.498	0.186739	0.938223	51007.4	56259.1		16508.7	17609.8	19796.1
Rv0030	Rv0030;MRA_0033	Rv0030	Rv0030	1	SEPSQLSDRDLVESVLR	SEPSQLSDRDLVESVLR	3	SEPSQLSDRDLVESVLR3	644.001	0.261332	0.999996	401139	520708	387456	99951.1	89201.9	161832
Rv0030	Rv0030;MRA_0033	Rv0030	Rv0030	1	VNLAITALR	VNLAITALR	2	VNLAITALR2	485.807	0.606465	0.999628				196471	149782	189523
Rv0030	Rv0030;MRA_0033	Rv0030	Rv0030	1	VNLAITALRDEVEAENR	VNLAITALRDEVEAENR	2	VNLAITALRDEVEAENR2	957.009	0.397455	0.999777				40912.4	36475.4	51346.9
Rv0030	Rv0030;MRA_0033	Rv0030	Rv0030	1	VNLAITALRDEVEAENR	VNLAITALRDEVEAENR	3	VNLAITALRDEVEAENR3	638.342	0.461603	0.998975				256908	319314	323359
Rv0034	Rv0034;MRA_0037	Rv0034	Rv0034	1	EAILVTVAGGR	EAILVTVAGGR	2	EAILVTVAGGR2	543.32	0.475736	0.996285				682310	621583	731971
Rv0034	Rv0034;MRA_0037	Rv0034	Rv0034	1	HALAGVFR	HALAGVFR	2	HALAGVFR2	435.752	0.357674	0.921116	426621	445233	431243	397170	399650	343972
Rv0035	Rv0035;MRA_0038	fadD34	fadD34	1	FLYDPLGFLR	FLYDPLGFLR	2	FLYDPLGFLR2	620.841	0.461983	0.975771	108837	143670	103616
Rv0035	Rv0035;MRA_0038	fadD34	fadD34	1	FPYDIEFIIR	FPYDIEFIIR	2	FPYDIEFIIR2	656.851	0.600543	0.99154					26566.6	18489.2
Rv0035	Rv0035;MRA_0038	fadD34	fadD34	1	FTALAEAGDEQFGR	FTALAEAGDEQFGR	2	FTALAEAGDEQFGR2	756.361	0.374203	0.985936				34215.2	23595.4	37414.4
Rv0035	Rv0035;MRA_0038	fadD34	fadD34	1	TETHAAAEVVTGGR	TETHAAAEVVTGGR	2	TETHAAAEVVTGGR2	699.853	0.704217	0.99949				12990.5	21432.6	30928.6
Rv0035	Rv0035;MRA_0038	fadD34	fadD34	1	TETHAAAEVVTGGR	TETHAAAEVVTGGR	3	TETHAAAEVVTGGR3	466.905	0.114165	0.849755		97084.1		55398.7	52445.3	77186.1
Rv0035	Rv0035;MRA_0038	fadD34	fadD34	1	VACFGVNER	VAC(UniMod:4)FGVNER	2	VAC(UniMod:4)FGVNER2	526.254	0.65769	0.9946				76464.9	78239.2	56249.6
Rv0035	Rv0035;MRA_0038	fadD34	fadD34	1	VLPGYEVR	VLPGYEVR	2	VLPGYEVR2	466.764	0.424494	0.972301			534587	187125	177015	189744
Rv0035	Rv0035;MRA_0038	fadD34	fadD34	1	VVVVLESPLDSIIDK	VVVVLESPLDSIIDK	2	VVVVLESPLDSIIDK2	813.472	0.366834	0.999779				62976	65297	78627.7
Rv0036c	Rv0036c;MRA_0039	Rv0036c	Rv0036c	1	AESDDLDALVAHLPADR	AESDDLDALVAHLPADR	2	AESDDLDALVAHLPADR2	904.446	0.489184	0.998321				49885.2	359677	269319
Rv0036c	Rv0036c;MRA_0039	Rv0036c	Rv0036c	1	AESDDLDALVAHLPADR	AESDDLDALVAHLPADR	3	AESDDLDALVAHLPADR3	603.3	0.316736	0.999733				1606030	1381520	1582060
Rv0036c	Rv0036c;MRA_0039	Rv0036c	Rv0036c	1	ALSTLDVNAVGEDAQR	ALSTLDVNAVGEDAQR	2	ALSTLDVNAVGEDAQR2	829.922	0.514366	0.962114		125336		2144040	2009290	2104510
Rv0036c	Rv0036c;MRA_0039	Rv0036c	Rv0036c	1	ALSTLDVNAVGEDAQR	ALSTLDVNAVGEDAQR	3	ALSTLDVNAVGEDAQR3	553.617	0.183011	0.984595				142908	137511	122088
Rv0036c	Rv0036c;MRA_0039	Rv0036c	Rv0036c	1	GPSGDTWSWGPSDAAQR	GPSGDTWSWGPSDAAQR	2	GPSGDTWSWGPSDAAQR2	887.893	0.647825	0.999768				148777	94472.4	63492
Rv0036c	Rv0036c;MRA_0039	Rv0036c	Rv0036c	1	GRLHEELLAVPDGR	GRLHEELLAVPDGR	3	GRLHEELLAVPDGR3	521.287	0.327252	0.992763	66002.5	140299	122153	479146	458955	503929
Rv0036c	Rv0036c;MRA_0039	Rv0036c	Rv0036c	1	LHEELLAVPDGR	LHEELLAVPDGR	2	LHEELLAVPDGR2	674.865	0.790162	0.999947	359832	325636	288350	397259	520237	404207
Rv0036c	Rv0036c;MRA_0039	Rv0036c	Rv0036c	1	LHEELLAVPDGR	LHEELLAVPDGR	3	LHEELLAVPDGR3	450.246	0.277367	0.996936	323614	363989	333298	686903	819521	887814
Rv0036c	Rv0036c;MRA_0039	Rv0036c	Rv0036c	1	RALSTLDVNAVGEDAQR	RALSTLDVNAVGEDAQR	3	RALSTLDVNAVGEDAQR3	605.651	0.576746	0.999782				114622	117574	116316
Rv0036c	Rv0036c;MRA_0039	Rv0036c	Rv0036c	1	TRDYAFIVNNLTPPAEPFLVELR	TRDYAFIVNNLTPPAEPFLVELR	3	TRDYAFIVNNLTPPAEPFLVELR3	892.479	0.421231	0.999676				139164	81405.8	83857.4
Rv0036c	Rv0036c;MRA_0039	Rv0036c	Rv0036c	1	VTGSAEDFCFLVTQR	VTGSAEDFC(UniMod:4)FLVTQR	2	VTGSAEDFC(UniMod:4)FLVTQR2	865.415	0.294997	0.975474		32183.5		985479	852320	1038800
Rv0036c	Rv0036c;MRA_0039	Rv0036c	Rv0036c	1	VTGSAEDFCFLVTQR	VTGSAEDFC(UniMod:4)FLVTQR	3	VTGSAEDFC(UniMod:4)FLVTQR3	577.279	0.661165	0.999771				293594	299930	293336
Rv0036c	Rv0036c;MRA_0039	Rv0036c	Rv0036c	1	WLTIAQAFAGPPGR	WLTIAQAFAGPPGR	2	WLTIAQAFAGPPGR2	742.905	0.660476	0.999786				159235	185591	190162
Rv0038	Rv0038;MRA_0041	Rv0038	Rv0038	1	ADLWGQVLR	ADLWGQVLR	2	ADLWGQVLR2	529.294	0.131667	0.999722				370064	285979	284587
Rv0038	Rv0038;MRA_0041	Rv0038	Rv0038	1	AGTLLLANTDLLEPTFR	AGTLLLANTDLLEPTFR	2	AGTLLLANTDLLEPTFR2	923.01	0.722148	0.999776				502167	655409	650657
Rv0038	Rv0038;MRA_0041	Rv0038	Rv0038	1	AGTLLLANTDLLEPTFR	AGTLLLANTDLLEPTFR	3	AGTLLLANTDLLEPTFR3	615.676	0.382788	0.986912				72459.7	66157	92562.8
Rv0038	Rv0038;MRA_0041	Rv0038	Rv0038	1	DAALCLAVLR	DAALC(UniMod:4)LAVLR	2	DAALC(UniMod:4)LAVLR2	551.309	0.50385	0.99974				123717	112406	116513
Rv0038	Rv0038;MRA_0041	Rv0038	Rv0038	1	VGADPEGVPGLR	VGADPEGVPGLR	2	VGADPEGVPGLR2	583.813	0.52148	0.999996	949856	991497	1064510	946691	932205	877862
Rv0041	Rv0041;MRA_0044	leuS	leuS	1	ADAAYLVDETVEYPVQVNGK	ADAAYLVDETVEYPVQVNGK	3	ADAAYLVDETVEYPVQVNGK3	727.696	0.593805	0.999758				263535	216774	293389
Rv0041	Rv0041;MRA_0044	leuS	leuS	1	ADDADSDVPR	ADDADSDVPR	2	ADDADSDVPR2	530.732	0.448994	0.995206					3089.56	5844.08
Rv0041	Rv0041;MRA_0044	leuS	leuS	1	ADSLVNWCPGLGTVLANEEVTADGR	ADSLVNWC(UniMod:4)PGLGTVLANEEVTADGR	3	ADSLVNWC(UniMod:4)PGLGTVLANEEVTADGR3	882.095	0.660277	0.999711				105960	109440	105334
Rv0041	Rv0041;MRA_0044	leuS	leuS	1	ADVIDEYR	ADVIDEYR	1	ADVIDEYR1	980.469	0.330402	0.918758	76913.2	87737.5	67849.8	197283	230440	216247
Rv0041	Rv0041;MRA_0044	leuS	leuS	1	ADVIDEYR	ADVIDEYR	2	ADVIDEYR2	490.739	0.609202	0.985378		894705	897176	3587960	3618840	4097570
Rv0041	Rv0041;MRA_0044	leuS	leuS	1	ARPISELVAEFESGAR	ARPISELVAEFESGAR	2	ARPISELVAEFESGAR2	866.456	0.50354	0.999787				398175	463622	456444
Rv0041	Rv0041;MRA_0044	leuS	leuS	1	ARPISELVAEFESGAR	ARPISELVAEFESGAR	3	ARPISELVAEFESGAR3	577.973	0.601711	1	286293	360870	326358	1734840	2346560	2178240
Rv0041	Rv0041;MRA_0044	leuS	leuS	1	ARPISELVAEFESGAR	ARPISELVAEFESGAR	4	ARPISELVAEFESGAR4	433.732	0.466066	0.999633				39470	42901.7	30022.8
Rv0041	Rv0041;MRA_0044	leuS	leuS	1	FVYPGPDGEVEVFQEFGK	FVYPGPDGEVEVFQEFGK	3	FVYPGPDGEVEVFQEFGK3	681.996	0.611884	0.999786				43938.1		50325.1
Rv0041	Rv0041;MRA_0044	leuS	leuS	1	GSYVPAEQVIER	GSYVPAEQVIER	2	GSYVPAEQVIER2	674.35	0.280923	0.999885	893716	927969	893168	4023740	3501980	3574530
Rv0041	Rv0041;MRA_0044	leuS	leuS	1	LGNTTSLAHGPFPK	LGNTTSLAHGPFPK	2	LGNTTSLAHGPFPK2	720.387	0.4489	0.936694				22904.7	25416.9
Rv0041	Rv0041;MRA_0044	leuS	leuS	1	LIEYTNHLTK	LIEYTNHLTK	2	LIEYTNHLTK2	616.338	0.480327	0.999741				92542.9	89067.3	79230.2
Rv0041	Rv0041;MRA_0044	leuS	leuS	1	LIEYTNHLTK	LIEYTNHLTK	3	LIEYTNHLTK3	411.228	0.33709	0.831077				122344	86014.4	117162
Rv0041	Rv0041;MRA_0044	leuS	leuS	1	LLDDLDVLDWPEQVK	LLDDLDVLDWPEQVK	2	LLDDLDVLDWPEQVK2	899.468	0.243813	0.993846	155265	112339
Rv0041	Rv0041;MRA_0044	leuS	leuS	1	LVNQGYIQAYAYTDAR	LVNQGYIQAYAYTDAR	2	LVNQGYIQAYAYTDAR2	923.461	0.779107	0.999788				99181	97018.3	95352.8
Rv0041	Rv0041;MRA_0044	leuS	leuS	1	LVNQGYIQAYAYTDAR	LVNQGYIQAYAYTDAR	3	LVNQGYIQAYAYTDAR3	615.977	0.0868623	0.833243				29601.3	26980.8
Rv0041	Rv0041;MRA_0044	leuS	leuS	1	LVVDEHTGETR	LVVDEHTGETR	2	LVVDEHTGETR2	628.318	0.814567	0.998528		42069.5	8968.63	81955.9	201876	167397
Rv0041	Rv0041;MRA_0044	leuS	leuS	1	LVVDEHTGETR	LVVDEHTGETR	3	LVVDEHTGETR3	419.215	0.568621	0.999979	51691.1	69268.7	27708.3	144733	294261	510053
Rv0041	Rv0041;MRA_0044	leuS	leuS	1	NSVSPDEICDAYGADTLR	NSVSPDEIC(UniMod:4)DAYGADTLR	2	NSVSPDEIC(UniMod:4)DAYGADTLR2	991.942	0.831684	0.99998	42023.9	61040.8	46771.2	515707	496448	526306
Rv0041	Rv0041;MRA_0044	leuS	leuS	1	NSVSPDEICDAYGADTLR	NSVSPDEIC(UniMod:4)DAYGADTLR	3	NSVSPDEIC(UniMod:4)DAYGADTLR3	661.631	0.485232	0.991591				80356.4	77282	71942.1
Rv0041	Rv0041;MRA_0044	leuS	leuS	1	NVLHALGFDAFGLPAEQYAVQTGTHPR	NVLHALGFDAFGLPAEQYAVQTGTHPR	3	NVLHALGFDAFGLPAEQYAVQTGTHPR3	970.495	0.78407	0.999779				67541.4	64140.1	63402.4
Rv0041	Rv0041;MRA_0044	leuS	leuS	1	NVLHALGFDAFGLPAEQYAVQTGTHPR	NVLHALGFDAFGLPAEQYAVQTGTHPR	4	NVLHALGFDAFGLPAEQYAVQTGTHPR4	728.123	0.0284981	0.840303				155060		217352
Rv0041	Rv0041;MRA_0044	leuS	leuS	1	PISELVAEFESGAR	PISELVAEFESGAR	2	PISELVAEFESGAR2	752.887	0.288898	0.891611	255509			383258	483606	356884
Rv0041	Rv0041;MRA_0044	leuS	leuS	1	PISELVAEFESGAR	PISELVAEFESGAR	3	PISELVAEFESGAR3	502.26	0.0744435	0.606932				9720.22	19288.6	11370.4
Rv0041	Rv0041;MRA_0044	leuS	leuS	1	SFSTTDVDFYR	SFSTTDVDFYR	2	SFSTTDVDFYR2	669.305	0.704898	0.999781				369941	427605	404649
Rv0041	Rv0041;MRA_0044	leuS	leuS	1	STGAVALFSAR	STGAVALFSAR	2	STGAVALFSAR2	540.297	0.587684	0.99978				2033470	2234440	2356210
Rv0041	Rv0041;MRA_0044	leuS	leuS	1	TEANVVNFR	TEANVVNFR	2	TEANVVNFR2	525.273	0.615339	0.999999	586982	553243	585758	3266890	3314360	3617420
Rv0041	Rv0041;MRA_0044	leuS	leuS	1	TIVGVSEDFAALR	TIVGVSEDFAALR	2	TIVGVSEDFAALR2	689.373	0.419938	0.999997	1453120	1584200	1523480	5853960	6129210	6409250
Rv0041	Rv0041;MRA_0044	leuS	leuS	1	TRTEANVVNFR	TRTEANVVNFR	2	TRTEANVVNFR2	653.848	0.361395	0.987493				15956.8	14778.1	14578.7
Rv0041	Rv0041;MRA_0044	leuS	leuS	1	TRTEANVVNFR	TRTEANVVNFR	3	TRTEANVVNFR3	436.234	0.590171	0.999768				395024	394131	383230
Rv0041	Rv0041;MRA_0044	leuS	leuS	1	TWQENWAR	TWQENWAR	2	TWQENWAR2	545.758	0.259491	0.9996				577415	535296
Rv0041	Rv0041;MRA_0044	leuS	leuS	1	VADGVELDIDTLR	VADGVELDIDTLR	2	VADGVELDIDTLR2	708.373	0.501764	0.999719	495467	422763	613013	1807760	1759960	1635280
Rv0041	Rv0041;MRA_0044	leuS	leuS	1	VLYDLGHVSSR	VLYDLGHVSSR	2	VLYDLGHVSSR2	623.334	0.630648	0.999787				201636	319946	291528
Rv0041	Rv0041;MRA_0044	leuS	leuS	1	VLYDLGHVSSR	VLYDLGHVSSR	3	VLYDLGHVSSR3	415.892	0.559181	0.999788				573759	545129	654305
Rv0041	Rv0041;MRA_0044	leuS	leuS	1	VQAFLAGATPR	VQAFLAGATPR	2	VQAFLAGATPR2	565.82	0.495031	0.999786				3175220	3372440	3122890
Rv0041	Rv0041;MRA_0044	leuS	leuS	1	VVVAADTDEETLK	VVVAADTDEETLK	2	VVVAADTDEETLK2	695.36	0.836189	0.99977				2035240	1714680	1715850
Rv0041	Rv0041;MRA_0044	leuS	leuS	1	YTAELAAR	YTAELAAR	1	YTAELAAR1	894.469	0.502223	0.996319					9256.22
Rv0041	Rv0041;MRA_0044	leuS	leuS	1	YTAELAAR	YTAELAAR	2	YTAELAAR2	447.738	0.484411	0.999747				1219590	1339890	1660710
Rv0042c	Rv0042c;MRA_0045	Rv0042c	Rv0042c	1	AALAALLSQLPR	AALAALLSQLPR	2	AALAALLSQLPR2	612.378	0.909119	0.999789				171736	152838	210535
Rv0042c	Rv0042c;MRA_0045	Rv0042c	Rv0042c	1	AVLVDITPQGR	AVLVDITPQGR	2	AVLVDITPQGR2	584.839	0.582054	0.999959	3883680	4405550	4521110	1944960	1801090	1974150
Rv0042c	Rv0042c;MRA_0045	Rv0042c	Rv0042c	1	LASGEPASGPASNSPAR	LASGEPASGPASNSPAR	2	LASGEPASGPASNSPAR2	784.888	0.450657	1	1178640	823239	986409	338238	304636	396652
Rv0042c	Rv0042c;MRA_0045	Rv0042c	Rv0042c	1	SDLETLR	SDLETLR	2	SDLETLR2	417.223	0.364401	0.999956	859553	773944	748793	826569	821365	776070
Rv0042c	Rv0042c;MRA_0045	Rv0042c	Rv0042c	1	TPTTTVAIR	TPTTTVAIR	2	TPTTTVAIR2	480.28	0.388135	0.999974	2886560	2921510	2877190	1441800	1240110	1262590
Rv0043c	Rv0043c;MRA_0046	Rv0043c	Rv0043c	1	TVNDEYAGPR	TVNDEYAGPR	2	TVNDEYAGPR2	561.266	0.353575	0.999242	30584.7		23260.5		37092.1	36841
Rv0044c	Rv0044c;MRA_0047	Rv0044c	Rv0044c	1	DIPVLIGGGGER	DIPVLIGGGGER	2	DIPVLIGGGGER2	591.828	0.534198	0.999808	1951950	1639630	1885430	3940570	4469350	3620650
Rv0044c	Rv0044c;MRA_0047	Rv0044c	Rv0044c	1	IGVQLQPQHAPHYR	IGVQLQPQHAPHYR	3	IGVQLQPQHAPHYR3	548.631	0.344833	0.998549				75435.7	98142.4	90986.1
Rv0044c	Rv0044c;MRA_0047	Rv0044c	Rv0044c	1	LDDLAAALPR	LDDLAAALPR	2	LDDLAAALPR2	527.799	0.558554	0.999999	3531160	3816900	3937720	8397570	7894090	8719900
Rv0044c	Rv0044c;MRA_0047	Rv0044c	Rv0044c	1	LILGIGSGWK	LILGIGSGWK	2	LILGIGSGWK2	522.317	0.508054	0.953681	60788.2			197047	169471	177303
Rv0044c	Rv0044c;MRA_0047	Rv0044c	Rv0044c	1	QKDYDEYGYR	QKDYDEYGYR	2	QKDYDEYGYR2	668.795	0.635992	0.999787				16317.3	22956.3	13075.7
Rv0044c	Rv0044c;MRA_0047	Rv0044c	Rv0044c	1	QKDYDEYGYR	QKDYDEYGYR	3	QKDYDEYGYR3	446.199	0.80185	0.999596				53213.9	53011	51165.6
Rv0044c	Rv0044c;MRA_0047	Rv0044c	Rv0044c	1	SAVLSTHCSTVGR	SAVLSTHC(UniMod:4)STVGR	2	SAVLSTHC(UniMod:4)STVGR2	687.844	0.655427	0.999734				160269	114613	193279
Rv0044c	Rv0044c;MRA_0047	Rv0044c	Rv0044c	1	SAVLSTHCSTVGR	SAVLSTHC(UniMod:4)STVGR	3	SAVLSTHC(UniMod:4)STVGR3	458.899	0.583072	0.919279			30092.7	897779	349101	478462
Rv0045c	Rv0045c;MRA_0048	Rv0045c	Rv0045c	1	ALIEIVR	ALIEIVR	2	ALIEIVR2	407.264	0.308907	0.829178	1275540	1181490	1213360	285892	280292	386732
Rv0046c	Rv0046c;MRA_0049	ino1	ino1	1	AFGDVPLNLEYK	AFGDVPLNLEYK	2	AFGDVPLNLEYK2	683.357	0.506471	0.999996	3764660	4555230	4305940	8710580	8907790	8565600
Rv0046c	Rv0046c;MRA_0049	ino1	ino1	1	AQLEEFIIG	AQLEEFIIG	2	AQLEEFIIG2	510.275	0.738807	0.998475	125393	117672	97181.6	385749	358555	486884
Rv0046c	Rv0046c;MRA_0049	ino1	ino1	1	FGPYHVRDVKFVAAFDVDAK	FGPYHVRDVKFVAAFDVDAK	4	FGPYHVRDVKFVAAFDVDAK4	571.05	0.682894	0.999765				123769	134201	138763
Rv0046c	Rv0046c;MRA_0049	ino1	ino1	1	FVAAFDVDAK	FVAAFDVDAK	2	FVAAFDVDAK2	541.78	0.656854	0.999766				3523900	3465470	4030200
Rv0046c	Rv0046c;MRA_0049	ino1	ino1	1	FVAAFDVDAKK	FVAAFDVDAKK	3	FVAAFDVDAKK3	404.221	0.704965	0.999769				63795.4	45386.3	77351.5
Rv0046c	Rv0046c;MRA_0049	ino1	ino1	1	GPTLDGIGK	GPTLDGIGK	1	GPTLDGIGK1	857.474	4.55437e-06	0.89172	86556.5	74788.2	89407.4	277787	315815	274804
Rv0046c	Rv0046c;MRA_0049	ino1	ino1	1	GPTLDGIGK	GPTLDGIGK	2	GPTLDGIGK2	429.241	0.449081	0.999557	829205	750094	834156	5439040	6062160	6019530
Rv0046c	Rv0046c;MRA_0049	ino1	ino1	1	GPTLDGIGKYYADTIELSDAEPVDVVQALK	GPTLDGIGKYYADTIELSDAEPVDVVQALK	4	GPTLDGIGKYYADTIELSDAEPVDVVQALK4	795.161	0.370844	0.999532				31391.5	11878.8	33170.8
Rv0046c	Rv0046c;MRA_0049	ino1	ino1	1	IADVAPTNVIVQR	IADVAPTNVIVQR	2	IADVAPTNVIVQR2	698.402	0.506667	0.999999	4155970	4658690	4553450	30871500	28146300	32375800
Rv0046c	Rv0046c;MRA_0049	ino1	ino1	1	IADVAPTNVIVQR	IADVAPTNVIVQR	3	IADVAPTNVIVQR3	465.937	0.592509	0.992875				130323	67513.2	112226
Rv0046c	Rv0046c;MRA_0049	ino1	ino1	1	KVGFDLSDAIFASENNTIK	KVGFDLSDAIFASENNTIK	3	KVGFDLSDAIFASENNTIK3	690.357	0.593934	0.999787				198760	231609	388137
Rv0046c	Rv0046c;MRA_0049	ino1	ino1	1	LEVWDSPNSAGVIIDAVR	LEVWDSPNSAGVIIDAVR	2	LEVWDSPNSAGVIIDAVR2	971.008	0.82	1	645784	503415	349863	4434620	3614580	4060310
Rv0046c	Rv0046c;MRA_0049	ino1	ino1	1	LEVWDSPNSAGVIIDAVR	LEVWDSPNSAGVIIDAVR	3	LEVWDSPNSAGVIIDAVR3	647.675	0.493493	0.999494	197360	180159	128564	704008	647642	614805
Rv0046c	Rv0046c;MRA_0049	ino1	ino1	1	SPPEQLPDDIAR	SPPEQLPDDIAR	2	SPPEQLPDDIAR2	669.339	0.382364	1	1888970	2172330	2028270	10888000	11834600	11505100
Rv0046c	Rv0046c;MRA_0049	ino1	ino1	1	SQVGATITHR	SQVGATITHR	2	SQVGATITHR2	535.292	0.529393	0.944053				9488.43
Rv0046c	Rv0046c;MRA_0049	ino1	ino1	1	VDVLVSYLPVGSEEADK	VDVLVSYLPVGSEEADK	2	VDVLVSYLPVGSEEADK2	910.471	0.407769	0.999768				440496	490525	557060
Rv0046c	Rv0046c;MRA_0049	ino1	ino1	1	VGFDLSDAIFASENNTIK	VGFDLSDAIFASENNTIK	2	VGFDLSDAIFASENNTIK2	970.984	0.672188	0.999777				1060070	889946	779349
Rv0046c	Rv0046c;MRA_0049	ino1	ino1	1	VGFDLSDAIFASENNTIK	VGFDLSDAIFASENNTIK	3	VGFDLSDAIFASENNTIK3	647.659	0.751745	0.999786				112173	96299.1	74440.9
Rv0046c	Rv0046c;MRA_0049	ino1	ino1	1	VPIVGDDIK	VPIVGDDIK	1	VPIVGDDIK1	955.547	0.830387	0.999984	90852.8	106346	116435	513580	581994	602183
Rv0046c	Rv0046c;MRA_0049	ino1	ino1	1	VPIVGDDIK	VPIVGDDIK	2	VPIVGDDIK2	478.277	0.473535	1	2549600	2797820	3094000	12225300	11360600	13280500
Rv0046c	Rv0046c;MRA_0049	ino1	ino1	1	YYADTIELSDAEPVDVVQALK	YYADTIELSDAEPVDVVQALK	3	YYADTIELSDAEPVDVVQALK3	780.394	0.446388	0.99978				264846	275792	338682
Rv0047c	Rv0047c;MRA_0050	Rv0047c	Rv0047c	1	AFSYGSLYPALR	AFSYGSLYPALR	2	AFSYGSLYPALR2	672.852	0.922148	0.99984	210183	215980	217049
Rv0047c	Rv0047c;MRA_0050	Rv0047c	Rv0047c	1	LTGLLGAFR	LTGLLGAFR	2	LTGLLGAFR2	474.288	0.538253	0.999985	1491970	1600510	1726640	280929	294338	375036
Rv0047c	Rv0047c;MRA_0050	Rv0047c	Rv0047c	1	QLHQLGLESSER	QLHQLGLESSER	2	QLHQLGLESSER2	698.863	0.752685	0.999749				6642.02	6708.41	3127.42
Rv0047c	Rv0047c;MRA_0050	Rv0047c	Rv0047c	1	WLNELIAAER	WLNELIAAER	2	WLNELIAAER2	607.831	0.478515	0.999955	237446	216412	270268	349154	337469	322655
Rv0048c	Rv0048c;MRA_0051	Rv0048c	Rv0048c	1	AVTLGDLQR	AVTLGDLQR	2	AVTLGDLQR2	486.778	0.384819	0.984986	4553910	3584550	4916430	550438	533546	561346
Rv0048c	Rv0048c;MRA_0051	Rv0048c	Rv0048c	1	GAPETLGLK	GAPETLGLK	1	GAPETLGLK1	885.505	0.15662	0.762108	6769.98	23856.1	32082.4	32391.1	34731.4	33407.6
Rv0048c	Rv0048c;MRA_0051	Rv0048c	Rv0048c	1	GAPETLGLK	GAPETLGLK	2	GAPETLGLK2	443.256	0.674644	0.999508	479535	480842	437480	602804	662370	619083
Rv0048c	Rv0048c;MRA_0051	Rv0048c	Rv0048c	1	ILDDALR	ILDDALR	1	ILDDALR1	815.463	0.699751	0.980902	340769	287221	269436	38854.9	59108.5	49911.1
Rv0048c	Rv0048c;MRA_0051	Rv0048c	Rv0048c	1	ILDDALR	ILDDALR	2	ILDDALR2	408.236	0.47363	0.996213	3957600	3332860	3758550	784356	736269	848095
Rv0048c	Rv0048c;MRA_0051	Rv0048c	Rv0048c	1	LVIYPEYASLDR	LVIYPEYASLDR	2	LVIYPEYASLDR2	719.883	0.479608	0.999989	730220	627584	629706	487394		181426
Rv0048c	Rv0048c;MRA_0051	Rv0048c	Rv0048c	1	QLHSLGGLTGLLEQTR	QLHSLGGLTGLLEQTR	2	QLHSLGGLTGLLEQTR2	861.979	0.605337	0.999577					19034.3	30324
Rv0048c	Rv0048c;MRA_0051	Rv0048c	Rv0048c	1	QLHSLGGLTGLLEQTR	QLHSLGGLTGLLEQTR	3	QLHSLGGLTGLLEQTR3	574.989	0.511073	0.999784				172715	157462	160191
Rv0048c	Rv0048c;MRA_0051	Rv0048c	Rv0048c	1	SIADVSVVDLSK	SIADVSVVDLSK	2	SIADVSVVDLSK2	616.841	0.549708	0.996772	102123	58072.3	38919.2	260548	273350	257480
Rv0048c	Rv0048c;MRA_0051	Rv0048c	Rv0048c	1	SPLDFTSDPGAKPDGIAPVVLTPPR	SPLDFTSDPGAKPDGIAPVVLTPPR	3	SPLDFTSDPGAKPDGIAPVVLTPPR3	849.787	0.246495	0.991492				45155.7	52823.4	50335.8
Rv0048c	Rv0048c;MRA_0051	Rv0048c	Rv0048c	1	WLGAPLAR	WLGAPLAR	2	WLGAPLAR2	442.262	0.410434	0.940228	494020	763895	572149		65537.3
Rv0049	Rv0049;MRA_0052	Rv0049	Rv0049	1	SLLAEVYSGR	SLLAEVYSGR	2	SLLAEVYSGR2	547.797	0.421526	0.8428				145207	92076.7	137341
Rv0049	Rv0049;MRA_0052	Rv0049	Rv0049	1	TAEELILLATR	TAEELILLATR	2	TAEELILLATR2	615.359	0.482848	0.99977				105592	70802.7	75273.2
Rv0049	Rv0049;MRA_0052	Rv0049	Rv0049	1	TGVSEVCDANPYLLR	TGVSEVC(UniMod:4)DANPYLLR	2	TGVSEVC(UniMod:4)DANPYLLR2	847.415	0.513869	0.999495				65891.1	74971.2	64379.6
Rv0049	Rv0049;MRA_0052	Rv0049	Rv0049	1	VICPICR	VIC(UniMod:4)PIC(UniMod:4)R	2	VIC(UniMod:4)PIC(UniMod:4)R2	459.239	0.000368719	0.805299		47992.7	74690	113879	179914	74421.6
Rv0050	Rv0050;MRA_0053	ponA1	ponA1	1	AAQVFPETVPPDLAR	AAQVFPETVPPDLAR	2	AAQVFPETVPPDLAR2	805.931	0.575444	0.999773	2157020	2548480	2357370	558307	643183	681186
Rv0050	Rv0050;MRA_0053	ponA1	ponA1	1	ELVIATK	ELVIATK	1	ELVIATK1	773.478	0.461845	0.999686				45821.2	52066.9	51799.4
Rv0050	Rv0050;MRA_0053	ponA1	ponA1	1	GGPPNNGIVLGQYQTR	GGPPNNGIVLGQYQTR	2	GGPPNNGIVLGQYQTR2	835.935	0.583434	0.999782				47102.8	56313.9	43397.8
Rv0050	Rv0050;MRA_0053	ponA1	ponA1	1	RPSTLDPAVDPEGAHAR	RPSTLDPAVDPEGAHAR	3	RPSTLDPAVDPEGAHAR3	596.972	0.334019	0.778303		39018.2		36480.9	29864.6	35048.1
Rv0050	Rv0050;MRA_0053	ponA1	ponA1	1	TNQVSTILASDGSEIAK	TNQVSTILASDGSEIAK	2	TNQVSTILASDGSEIAK2	867.45	0.571394	0.999774				259351	286822	270778
Rv0051	Rv0051;MRA_0054	Rv0051	Rv0051	1	TDVLGAALANVVGGPVGR	TDVLGAALANVVGGPVGR	2	TDVLGAALANVVGGPVGR2	833.469	0.712156	0.999327				197568	208641	159434
Rv0051	Rv0051;MRA_0054	Rv0051	Rv0051	1	TDVLGAALANVVGGPVGR	TDVLGAALANVVGGPVGR	3	TDVLGAALANVVGGPVGR3	555.982	0.261425	0.999763				69250.9	66249	60828.3
Rv0052	Rv0052;MRA_0055	Rv0052	Rv0052	1	LVELLVSR	LVELLVSR	1	LVELLVSR1	928.584	0.165442	0.859612				18197.9	28074.5	9010.32
Rv0052	Rv0052;MRA_0055	Rv0052	Rv0052	1	LVELLVSR	LVELLVSR	2	LVELLVSR2	464.796	0.702111	0.999523	184341	196111	223040	892998	794380	900920
Rv0052	Rv0052;MRA_0055	Rv0052	Rv0052	1	TLIHDQTVLDWVR	TLIHDQTVLDWVR	3	TLIHDQTVLDWVR3	532.624	0.489254	0.999782				295713	221627	213635
Rv0052	Rv0052;MRA_0055	Rv0052	Rv0052	1	VQDLFNSLGAR	VQDLFNSLGAR	2	VQDLFNSLGAR2	610.326	0.482256	0.999786				1076870	1001810	984364
Rv0053	Rv0053;MRA_0056	rpsF	rpsF	1	AAPATVSELDR	AAPATVSELDR	2	AAPATVSELDR2	565.297	0.548584	1	29913300	33157700	30129500	15467900	12751000	13205900
Rv0053	Rv0053;MRA_0056	rpsF	rpsF	1	HAEGIYVVIDVK	HAEGIYVVIDVK	3	HAEGIYVVIDVK3	448.251	0.610621	0.973716					62514.8
Rv0053	Rv0053;MRA_0056	rpsF	rpsF	1	LAYEIAK	LAYEIAK	1	LAYEIAK1	807.462	0.445096	0.999981	3561420	3275060	3250300	460769	490466	453663
Rv0053	Rv0053;MRA_0056	rpsF	rpsF	1	LAYEIAK	LAYEIAK	2	LAYEIAK2	404.235	0.663328	0.999775	13923600	12150400	15433900	2464650	2616960	2309850
Rv0053	Rv0053;MRA_0056	rpsF	rpsF	1	QLSLNESVLR	QLSLNESVLR	2	QLSLNESVLR2	579.828	0.474864	0.999984	15753300	14814400	12694600	3984880	3249560	3293960
Rv0053	Rv0053;MRA_0056	rpsF	rpsF	1	RLAYEIAK	RLAYEIAK	2	RLAYEIAK2	482.286	0.277291	0.999671	63274.1	60808.2	52014.7
Rv0053	Rv0053;MRA_0056	rpsF	rpsF	1	TVAPSLETFLNVVR	TVAPSLETFLNVVR	2	TVAPSLETFLNVVR2	773.436	0.751849	1	16423000	18150700	16734700	13671000	14476000	14449400
Rv0053	Rv0053;MRA_0056	rpsF	rpsF	1	TVAPSLETFLNVVR	TVAPSLETFLNVVR	3	TVAPSLETFLNVVR3	515.96	0.375881	0.999992	1280230	969760	950479	892104	768232	911909
Rv0054	Rv0054;MRA_0057	ssb	ssb	1	DGEALFLR	DGEALFLR	1	DGEALFLR1	920.485	0.382137	0.955515	115992	85213.6	117139	122617	162098	135443
Rv0054	Rv0054;MRA_0057	ssb	ssb	1	DGEALFLR	DGEALFLR	2	DGEALFLR2	460.746	0.4122	0.999995	1192880	1170810	1153280	2007500	1684300	1836610
Rv0054	Rv0054;MRA_0057	ssb	ssb	1	EAAENVAESLTR	EAAENVAESLTR	2	EAAENVAESLTR2	645.321	0.504535	1	12133400	12758100	12578900	1275660	1111080	1360130
Rv0054	Rv0054;MRA_0057	ssb	ssb	1	FTPSGAAVANFTVASTPR	FTPSGAAVANFTVASTPR	2	FTPSGAAVANFTVASTPR2	897.463	0.745667	0.999927	184744	173677	179887	801510	854630	919578
Rv0054	Rv0054;MRA_0057	ssb	ssb	1	FTPSGAAVANFTVASTPR	FTPSGAAVANFTVASTPR	3	FTPSGAAVANFTVASTPR3	598.645	0.509769	0.975474	68372.8	64227.3	55307.3	346827	391841	296826
Rv0054	Rv0054;MRA_0057	ssb	ssb	1	RTVIEVEVDEIGPSLR	RTVIEVEVDEIGPSLR	3	RTVIEVEVDEIGPSLR3	604.668	0.571486	0.999493		32781.4	46825.7
Rv0054	Rv0054;MRA_0057	ssb	ssb	1	SGGFGSGSR	SGGFGSGSR	2	SGGFGSGSR2	406.189	0.305904	0.980964	29365.8			8438.41		41812.8
Rv0054	Rv0054;MRA_0057	ssb	ssb	1	TVIEVEVDEIGPSLR	TVIEVEVDEIGPSLR	2	TVIEVEVDEIGPSLR2	828.447	0.676362	0.999961	6267170	5089630	7379260	455588	306164	328506
Rv0054	Rv0054;MRA_0057	ssb	ssb	1	TVIEVEVDEIGPSLR	TVIEVEVDEIGPSLR	3	TVIEVEVDEIGPSLR3	552.634	0.360791	0.999992	1198010	795907	1180650		65014
Rv0055	Rv0055;MRA_0058	rpsR1	rpsR1	1	DIALAVK	DIALAVK	1	DIALAVK1	729.452	0.618059	0.999921	4834450	5233850	4847320	589852	507141
Rv0055	Rv0055;MRA_0058	rpsR1	rpsR1	1	EVALLPFTSSVR	EVALLPFTSSVR	2	EVALLPFTSSVR2	659.873	0.347332	0.99975	2428100	2645810	2440830	2622910	2959470	2326340
Rv0056	Rv0056;MRA_0059	rplI	rplI	1	AAIEALGPIALPVK	AAIEALGPIALPVK	2	AAIEALGPIALPVK2	681.922	0.572493	1	11513100	10083900	12936600	6278520	5401750	6262040
Rv0056	Rv0056;MRA_0059	rplI	rplI	1	AAIEALGPIALPVK	AAIEALGPIALPVK	3	AAIEALGPIALPVK3	454.951	0.281554	0.949054	114284	52170.6	51981.9	50741.2	34895.7	44291.1
Rv0056	Rv0056;MRA_0059	rplI	rplI	1	LFGSVTAADVVAAIK	LFGSVTAADVVAAIK	2	LFGSVTAADVVAAIK2	731.42	0.730176	0.999777				1596960	1230030	1425620
Rv0056	Rv0056;MRA_0059	rplI	rplI	1	LFGSVTAADVVAAIK	LFGSVTAADVVAAIK	3	LFGSVTAADVVAAIK3	487.949	0.67985	0.999604				30652.2	42302.1	21604.7
Rv0056	Rv0056;MRA_0059	rplI	rplI	1	LFGSVTAADVVAAIKK	LFGSVTAADVVAAIKK	2	LFGSVTAADVVAAIKK2	795.468	0.438557	0.999244				131589	134235	139450
Rv0056	Rv0056;MRA_0059	rplI	rplI	1	LFGSVTAADVVAAIKK	LFGSVTAADVVAAIKK	3	LFGSVTAADVVAAIKK3	530.648	0.751005	0.999765				195954	173330	200497
Rv0056	Rv0056;MRA_0059	rplI	rplI	1	LILTADVDHLGSIGDTVEVK	LILTADVDHLGSIGDTVEVK	3	LILTADVDHLGSIGDTVEVK3	699.048	0.676537	0.999775				164142	105082	201791
Rv0056	Rv0056;MRA_0059	rplI	rplI	1	TSADSGKLFGSVTAADVVAAIK	TSADSGKLFGSVTAADVVAAIK	3	TSADSGKLFGSVTAADVVAAIK3	703.38	0.637442	0.999781				178749	176838	179901
Rv0058	Rv0058;MRA_0060	dnaB	dnaB	1	APNDQVALFLR	APNDQVALFLR	2	APNDQVALFLR2	622.344	0.479917	0.999751				23235.4	12551.2
Rv0058	Rv0058;MRA_0060	dnaB	dnaB	1	AQAEIYDVADR	AQAEIYDVADR	2	AQAEIYDVADR2	625.805	0.121418	0.681887				14132.3	20848.5
Rv0058	Rv0058;MRA_0060	dnaB	dnaB	1	DAIADVLER	DAIADVLER	2	DAIADVLER2	501.268	0.618286	0.994043	274784	340597	394575
Rv0059	Rv0059;MRA_0061	Rv0059	Rv0059	1	LLADSAVTPTTEVAYNPVK	LLADSAVTPTTEVAYNPVK	2	LLADSAVTPTTEVAYNPVK2	995.031	0.197061	0.833343	60969.1	45383.8	59907.8	35068.5		37128
Rv0059	Rv0059;MRA_0061	Rv0059	Rv0059	1	TLLDPVGGVR	TLLDPVGGVR	2	TLLDPVGGVR2	513.802	0.893023	0.975714	540331	618565	751466
Rv0060	Rv0060;MRA_0062	Rv0060	Rv0060	1	AIEGVEGLR	AIEGVEGLR	2	AIEGVEGLR2	472.265	0.221311	0.966256	309134	303113	357660	661787	544323
Rv0060	Rv0060;MRA_0062	Rv0060	Rv0060	1	EGAKEPATAAAAVR	EGAKEPATAAAAVR	3	EGAKEPATAAAAVR3	447.91	0.4819	0.992352					23967.1	29697.2
Rv0060	Rv0060;MRA_0062	Rv0060	Rv0060	1	GTDAITDYLATDAAADR	GTDAITDYLATDAAADR	2	GTDAITDYLATDAAADR2	870.409	0.795003	0.99975				65165.8	44058.7	58799
Rv0060	Rv0060;MRA_0062	Rv0060	Rv0060	1	LAYIDAGLIDLIR	LAYIDAGLIDLIR	2	LAYIDAGLIDLIR2	723.423	0.724487	1	184533	185430	186147
Rv0060	Rv0060;MRA_0062	Rv0060	Rv0060	1	VSAAVDTVLR	VSAAVDTVLR	2	VSAAVDTVLR2	515.799	0.692119	0.997262				116550	117744	110915
Rv0061c	Rv0061c	Rv0061c	Rv0061c	1	WGFGDLAVCDGEK	WGFGDLAVC(UniMod:4)DGEK	2	WGFGDLAVC(UniMod:4)DGEK2	727.325	0.790969	0.999774				581373	620692	501903
Rv0062	Rv0062;MRA_0064	celA1	celA1	1	DCGSYASGGFATGTDYR	DC(UniMod:4)GSYASGGFATGTDYR	2	DC(UniMod:4)GSYASGGFATGTDYR2	892.863	0.46151	0.999784				103096	145673	86017.1
Rv0062	Rv0062;MRA_0064	celA1	celA1	1	DPAAAVYVDAGHSR	DPAAAVYVDAGHSR	2	DPAAAVYVDAGHSR2	714.848	0.696838	0.999779				278871	220496	274592
Rv0062	Rv0062;MRA_0064	celA1	celA1	1	DPAAAVYVDAGHSR	DPAAAVYVDAGHSR	3	DPAAAVYVDAGHSR3	476.901	0.766896	0.99978				348230	381964	385873
Rv0062	Rv0062;MRA_0064	celA1	celA1	1	FVSQYAIDLAHNAGQ	FVSQYAIDLAHNAGQ	2	FVSQYAIDLAHNAGQ2	817.403	0.510567	0.999786				173358	189444	220496
Rv0062	Rv0062;MRA_0064	celA1	celA1	1	FVSQYAIDLAHNAGQ	FVSQYAIDLAHNAGQ	3	FVSQYAIDLAHNAGQ3	545.271	0.482692	0.987818				40106.1	39515.9	44766.2
Rv0062	Rv0062;MRA_0064	celA1	celA1	1	NGAGPAPDAPLNWCNPSGR	NGAGPAPDAPLNWC(UniMod:4)NPSGR	2	NGAGPAPDAPLNWC(UniMod:4)NPSGR2	975.948	0.58863	0.999991	63673.5	48837.3	27173	117398	118520	103578
Rv0062	Rv0062;MRA_0064	celA1	celA1	1	YAVDTLTR	YAVDTLTR	1	YAVDTLTR1	938.495	0.293021	0.933389				52800.9	55324.2	52742.5
Rv0062	Rv0062;MRA_0064	celA1	celA1	1	YAVDTLTR	YAVDTLTR	2	YAVDTLTR2	469.752	0.664924	0.999986	1809570	1784480	2053280	3161130	3516410	3532360
Rv0063	Rv0063;MRA_0065	Rv0063	Rv0063	1	VLQPDDGPQFATAK	VLQPDDGPQFATAK	2	VLQPDDGPQFATAK2	743.881	0.201418	0.999478				232493	163063
Rv0066c	Rv0066c;MRA_0068	icd2	icd2	1	AFAEPAGIK	AFAEPAGIK	1	AFAEPAGIK1	903.495	0.316521	0.999786				171181	178370	197926
Rv0066c	Rv0066c;MRA_0068	icd2	icd2	1	AFAEPAGIK	AFAEPAGIK	2	AFAEPAGIK2	452.251	0.229216	0.922943		1426470	2033410	8015900	7819540	8121350
Rv0066c	Rv0066c;MRA_0068	icd2	icd2	1	AVNPESTFSR	AVNPESTFSR	2	AVNPESTFSR2	554.276	0.317535	1	2717110	2782470	2473790	4977750	4709830	5304250
Rv0066c	Rv0066c;MRA_0068	icd2	icd2	1	CLGSAVNPVLR	C(UniMod:4)LGSAVNPVLR	2	C(UniMod:4)LGSAVNPVLR2	593.325	0.466528	1	1527050	1311750	1290810	1048940	1034990	1013840
Rv0066c	Rv0066c;MRA_0068	icd2	icd2	1	DAPIRDWVK	DAPIRDWVK	2	DAPIRDWVK2	550.299	0.559894	0.999987	353853	291924	152292	980470	949270	756094
Rv0066c	Rv0066c;MRA_0068	icd2	icd2	1	DEIIEDLHR	DEIIEDLHR	2	DEIIEDLHR2	570.289	0.533728	0.994593	919297	1130450	940030	918204	1004960	1077410
Rv0066c	Rv0066c;MRA_0068	icd2	icd2	1	GLDTIAATGNILR	GLDTIAATGNILR	2	GLDTIAATGNILR2	657.873	0.224403	0.99393	1844400	2122080	2220480	10194500	11034900	10573000
Rv0066c	Rv0066c;MRA_0068	icd2	icd2	1	GLDTIAATGNILR	GLDTIAATGNILR	3	GLDTIAATGNILR3	438.918	0.703505	0.999743				26608.4	26692.3	24825
Rv0066c	Rv0066c;MRA_0068	icd2	icd2	1	GYAVPDYPADPK	GYAVPDYPADPK	2	GYAVPDYPADPK2	646.812	0.31855	0.999998	1117940	1098120	871765	2169440	1971730	2090930
Rv0066c	Rv0066c;MRA_0068	icd2	icd2	1	HQELFDDLGVNVNNGLSDLYSK	HQELFDDLGVNVNNGLSDLYSK	3	HQELFDDLGVNVNNGLSDLYSK3	826.404	0.131084	0.934839				173594	100500
Rv0066c	Rv0066c;MRA_0068	icd2	icd2	1	IEASDISVAAR	IEASDISVAAR	2	IEASDISVAAR2	566.305	0.449285	0.999829	541138	533282	486890	14875200	12873100	13978300
Rv0066c	Rv0066c;MRA_0068	icd2	icd2	1	IESLPASQR	IESLPASQR	1	IESLPASQR1	1000.54	0.746493	0.636729				28312.6		46838.6
Rv0066c	Rv0066c;MRA_0068	icd2	icd2	1	IESLPASQR	IESLPASQR	2	IESLPASQR2	500.776	0.233221	0.999985	2564900	2700330	2138600	11651900	9838760	11603300
Rv0066c	Rv0066c;MRA_0068	icd2	icd2	1	IESLPASQRDEIIEDLHR	IESLPASQRDEIIEDLHR	3	IESLPASQRDEIIEDLHR3	707.703	0.547817	0.999737				123944	151110	157615
Rv0066c	Rv0066c;MRA_0068	icd2	icd2	1	IESLPASQRDEIIEDLHR	IESLPASQRDEIIEDLHR	4	IESLPASQRDEIIEDLHR4	531.03	0.522693	0.999664				161196	159183	151021
Rv0066c	Rv0066c;MRA_0068	icd2	icd2	1	ILAEFPDYLTEEQR	ILAEFPDYLTEEQR	2	ILAEFPDYLTEEQR2	862.431	0.463458	1	2220700	1897830	2315280	4634620	5612940	5388970
Rv0066c	Rv0066c;MRA_0068	icd2	icd2	1	ILAEFPDYLTEEQR	ILAEFPDYLTEEQR	3	ILAEFPDYLTEEQR3	575.29	0.458142	0.806287	25850.7			65349.6	74042.9	69496.7
Rv0066c	Rv0066c;MRA_0068	icd2	icd2	1	ILAEFPDYLTEEQRVPDNLAELGR	ILAEFPDYLTEEQRVPDNLAELGR	3	ILAEFPDYLTEEQRVPDNLAELGR3	930.144	0.647654	0.999782				486088	643103	427247
Rv0066c	Rv0066c;MRA_0068	icd2	icd2	1	IYQEIINFCK	IYQEIINFC(UniMod:4)K	2	IYQEIINFC(UniMod:4)K2	664.34	0.440031	0.981465	134127	145766	140981	2310690	2669820	2053000
Rv0066c	Rv0066c;MRA_0068	icd2	icd2	1	LPNISASVPQLVAAIK	LPNISASVPQLVAAIK	2	LPNISASVPQLVAAIK2	810.989	0.462204	0.999783				758021	781887	578136
Rv0066c	Rv0066c;MRA_0068	icd2	icd2	1	LPNISASVPQLVAAIK	LPNISASVPQLVAAIK	3	LPNISASVPQLVAAIK3	540.995	0.567251	0.996583				34631.1		25768.7
Rv0066c	Rv0066c;MRA_0068	icd2	icd2	1	LTQLPDTNIIK	LTQLPDTNIIK	2	LTQLPDTNIIK2	628.367	0.331713	0.999999	4181530	4277470	4556150	4818810	4960380	6252250
Rv0066c	Rv0066c;MRA_0068	icd2	icd2	1	QLVEENHLR	QLVEENHLR	2	QLVEENHLR2	569.305	0.542523	0.87785		19186.3	49026.9	92824.3	49613.6	170230
Rv0066c	Rv0066c;MRA_0068	icd2	icd2	1	TFNAALEAVQG	TFNAALEAVQG	2	TFNAALEAVQG2	560.786	0.779574	0.999434				903166	796451	983452
Rv0066c	Rv0066c;MRA_0068	icd2	icd2	1	TLDAAIGK	TLDAAIGK	1	TLDAAIGK1	788.452	0.490554	0.999606	70527.9	132453	137062	402097	423388	471287
Rv0066c	Rv0066c;MRA_0068	icd2	icd2	1	VPDNLAELGR	VPDNLAELGR	2	VPDNLAELGR2	542.294	0.444708	0.999999	5656080	5301380	5392120	7901210	7585170	7929600
Rv0066c	Rv0066c;MRA_0068	icd2	icd2	1	VSHPIVFGHAVR	VSHPIVFGHAVR	3	VSHPIVFGHAVR3	440.252	0.566721	0.999774				270568	265021	236165
Rv0067c	Rv0067c;MRA_0069	Rv0067c	Rv0067c	1	AGTVRPDVDVLEVK	AGTVRPDVDVLEVK	2	AGTVRPDVDVLEVK2	749.418	0.212495	0.789933				11903.8	13150.3	8102.23
Rv0067c	Rv0067c;MRA_0069	Rv0067c	Rv0067c	1	HPGDALFAFLR	HPGDALFAFLR	2	HPGDALFAFLR2	622.334	0.0707151	0.652846				3910.81	9995.62	7390.32
Rv0067c	Rv0067c;MRA_0069	Rv0067c	Rv0067c	1	VTDVALDGLR	VTDVALDGLR	2	VTDVALDGLR2	529.797	0.664099	0.999347	283324	491103	395244	180634	186394	230388
Rv0068	Rv0068;MRA_0070	Rv0068	Rv0068	1	AAIHFDDLQWER	AAIHFDDLQWER	3	AAIHFDDLQWER3	500.913	0.510908	0.998455				30821.5	34453.4	33520.5
Rv0068	Rv0068;MRA_0070	Rv0068	Rv0068	1	GGQYFGPDGFGEIR	GGQYFGPDGFGEIR	2	GGQYFGPDGFGEIR2	750.35	0.57167	0.999992	425808	508784	486966	207033	274546	243706
Rv0068	Rv0068;MRA_0070	Rv0068	Rv0068	1	ITEATPGAEVELQELDLTSLASVR	ITEATPGAEVELQELDLTSLASVR	3	ITEATPGAEVELQELDLTSLASVR3	848.114	0.751915	0.999785				108142	115617	157757
Rv0068	Rv0068;Rv0439c;MRA_0070;MRA_0444	Rv0068	Rv0068	0	LANLLFTYELQR	LANLLFTYELQR	2	LANLLFTYELQR2	740.912	0.665494	0.999788				451413	516895	491639
Rv0068	Rv0068;MRA_0070	Rv0068	Rv0068	1	LLPVAGSR	LLPVAGSR	2	LLPVAGSR2	406.754	0.564207	0.999912	1145250	1192090	1558270	183202	208917	241428
Rv0068	Rv0068;MRA_0070	Rv0068	Rv0068	1	VVASSAQSHDEQLQR	VVASSAQSHDEQLQR	3	VVASSAQSHDEQLQR3	552.277	0.506968	0.963353				7924	7845.6	6016.06
Rv0068	Rv0068;MRA_0070	Rv0068	Rv0068	1	WTAADIPDQTGR	WTAADIPDQTGR	2	WTAADIPDQTGR2	665.824	0.544297	0.996489	113317		75417.6	170968	199362	175400
Rv0069c	Rv0069c;MRA_0071	sdaA	sdaA	1	IGGVIPVPLTER	IGGVIPVPLTER	2	IGGVIPVPLTER2	625.878	0.355057	0.981622	1997120	2241110	1982520	937101	954663	1242750
Rv0069c	Rv0069c;MRA_0071	sdaA	sdaA	1	LAEIAASGVTR	LAEIAASGVTR	2	LAEIAASGVTR2	544.31	0.442254	0.999002				299049	374874	284692
Rv0069c	Rv0069c;MRA_0071	sdaA	sdaA	1	LDVSISEAALR	LDVSISEAALR	2	LDVSISEAALR2	587.328	0.49498	0.999631				190298	209240	124847
Rv0070c	Rv0070c;MRA_0072	glyA2	glyA2	1	DAELDGQQAEDR	DAELDGQQAEDR	2	DAELDGQQAEDR2	673.795	0.525313	0.99979				19254.5	29893.9	18238.1
Rv0070c	Rv0070c;MRA_0072	glyA2	glyA2	1	IGTPALAAR	IGTPALAAR	2	IGTPALAAR2	435.265	0.491619	0.999949	244105	289343	329669	441629	367366	389528
Rv0070c	Rv0070c;MRA_0072	glyA2	glyA2	1	LAAVDITVNR	LAAVDITVNR	2	LAAVDITVNR2	536.312	0.401329	0.973122	448534	480460		129390	111727	118912
Rv0070c	Rv0070c;MRA_0072	glyA2	glyA2	1	LTQPDVAER	LTQPDVAER	2	LTQPDVAER2	514.773	0.051439	0.874218		326837	430929	313261	280363	291308
Rv0071	Rv0071;MRA_0073	Rv0071	Rv0071	1	LGIPTVADR	LGIPTVADR	2	LGIPTVADR2	471.275	0.560752	0.949327	4036660	4291520	4319210	2232410	2233540	2405840
Rv0072	Rv0072;MRA_0074	Rv0072	Rv0072	1	HLGDTVEVGAR	HLGDTVEVGAR	2	HLGDTVEVGAR2	577.302	0.394171	0.999955	635172	694917	677307	174990	210757	166593
Rv0072	Rv0072;MRA_0074	Rv0072	Rv0072	1	IPNVFLTTEGLQK	IPNVFLTTEGLQK	2	IPNVFLTTEGLQK2	730.412	0.657759	0.999781				272452	213120	286286
Rv0072	Rv0072;MRA_0074	Rv0072	Rv0072	1	QLPEGYQTFDR	QLPEGYQTFDR	2	QLPEGYQTFDR2	677.326	0.589439	0.997008				63107.5	85009.3	87729.4
Rv0072	Rv0072;MRA_0074	Rv0072	Rv0072	1	SGAAGPFLGSIPFPDVDLAR	SGAAGPFLGSIPFPDVDLAR	2	SGAAGPFLGSIPFPDVDLAR2	994.019	0.374034	0.999997	463538	458885	521106
Rv0072	Rv0072;MRA_0074	Rv0072	Rv0072	1	SGAAGPFLGSIPFPDVDLAR	SGAAGPFLGSIPFPDVDLAR	3	SGAAGPFLGSIPFPDVDLAR3	663.015	0.322759	0.997449	126331	148830	125748	33852.5
Rv0072	Rv0072;MRA_0074	Rv0072	Rv0072	1	VVGIVPNSTALAK	VVGIVPNSTALAK	2	VVGIVPNSTALAK2	634.883	0.811677	0.996425	885139	854238	919132	420771	301562	424814
Rv0072	Rv0072;MRA_0074	Rv0072	Rv0072	1	VVTVDPAQAFGGP	VVTVDPAQAFGGP	2	VVTVDPAQAFGGP2	629.328	0.359051	0.755469				113309	98274.9	95403
Rv0073	Rv0073;MRA_0075	Rv0073	Rv0073	1	SDATAVGYTVQAFR	SDATAVGYTVQAFR	2	SDATAVGYTVQAFR2	743.371	0.339129	0.999752				176863	200724	251257
Rv0074	Rv0074;MRA_0076	Rv0074	Rv0074	1	DLGDRDYAALALR	DLGDRDYAALALR	3	DLGDRDYAALALR3	483.589	0.514199	0.999781				332832	318051	234872
Rv0074	Rv0074;MRA_0076	Rv0074	Rv0074	1	DYAALALR	DYAALALR	2	DYAALALR2	446.749	0.55527	0.998995				149578	139107	165771
Rv0074	Rv0074;MRA_0076	Rv0074	Rv0074	1	GPVLVVVEDGR	GPVLVVVEDGR	2	GPVLVVVEDGR2	570.325	0.580768	0.999987	1291520	1072320	1153620	463842	423832	540720
Rv0074	Rv0074;MRA_0076	Rv0074	Rv0074	1	HDVLPDDLVYLSR	HDVLPDDLVYLSR	2	HDVLPDDLVYLSR2	771.402	0.542141	0.999724	251096	246898	240952	218220	223334	238698
Rv0074	Rv0074;MRA_0076	Rv0074	Rv0074	1	HDVLPDDLVYLSR	HDVLPDDLVYLSR	3	HDVLPDDLVYLSR3	514.604	0.533137	0.998255	367356	398381	444024	154598	173570	142697
Rv0074	Rv0074;MRA_0076	Rv0074	Rv0074	1	HGFTSTEVLTGATAAAAASCGLGHR	HGFTSTEVLTGATAAAAASC(UniMod:4)GLGHR	3	HGFTSTEVLTGATAAAAASC(UniMod:4)GLGHR3	815.065	0.626416	0.999693				35775.1	47836.7	47135
Rv0074	Rv0074;MRA_0076	Rv0074	Rv0074	1	RHDVLPDDLVYLSR	RHDVLPDDLVYLSR	3	RHDVLPDDLVYLSR3	566.638	0.387403	0.863219	37453.7	25379.6		110528	99471.3	110715
Rv0074	Rv0074;MRA_0076	Rv0074	Rv0074	1	TTVGPELVVSGPPLTR	TTVGPELVVSGPPLTR	2	TTVGPELVVSGPPLTR2	811.96	0.734469	0.999996	3940980	4337760	4031250	1602000	1341870	1503410
Rv0074	Rv0074;MRA_0076	Rv0074	Rv0074	1	TTVGPELVVSGPPLTR	TTVGPELVVSGPPLTR	3	TTVGPELVVSGPPLTR3	541.643	0.608534	0.998924	74177	94030.3	32146.7	39666.5	41236	45357.2
Rv0074	Rv0074;MRA_0076	Rv0074	Rv0074	1	VALSTDAGVAPGR	VALSTDAGVAPGR	2	VALSTDAGVAPGR2	607.331	0.727151	0.999992	548156	451836	435512	508185	532242	503548
Rv0075	Rv0075;MRA_0077	Rv0075	Rv0075	1	AIEAIAAALR	AIEAIAAALR	1	AIEAIAAALR1	998.6	0.553789	0.997522				68561.3	62735.1	58138.9
Rv0075	Rv0075;MRA_0077	Rv0075	Rv0075	1	AIEAIAAALR	AIEAIAAALR	2	AIEAIAAALR2	499.804	0.699898	0.999726				1786920	1496380	1772320
Rv0075	Rv0075;MRA_0077	Rv0075	Rv0075	1	ALALPSEPAEYLLSK	ALALPSEPAEYLLSK	2	ALALPSEPAEYLLSK2	801.444	0.249799	0.999998	1147640	1138660	1172290	2396050	2022520	2606470
Rv0075	Rv0075;MRA_0077	Rv0075	Rv0075	1	GAGSVIICNPNNPLGTAFTEAELR	GAGSVIIC(UniMod:4)NPNNPLGTAFTEAELR	3	GAGSVIIC(UniMod:4)NPNNPLGTAFTEAELR3	834.421	0.697188	0.99978				53942.6		60501.5
Rv0075	Rv0075;MRA_0077	Rv0075	Rv0075	1	LNFATTR	LNFATTR	2	LNFATTR2	411.728	0.698758	0.999963	289337	299258	311081	212735	270138	331694
Rv0075	Rv0075;MRA_0077	Rv0075	Rv0075	1	VALSPGIPFGAAVGSGFAR	VALSPGIPFGAAVGSGFAR	2	VALSPGIPFGAAVGSGFAR2	887.487	0.232829	0.999636				678086	572558	903578
Rv0075	Rv0075;MRA_0077	Rv0075	Rv0075	1	VALSPGIPFGAAVGSGFAR	VALSPGIPFGAAVGSGFAR	3	VALSPGIPFGAAVGSGFAR3	591.994	0.20702	0.999764				100967	84326.4	85414.8
Rv0075	Rv0075;MRA_0077	Rv0075	Rv0075	1	VIADEIWAPVVYGSR	VIADEIWAPVVYGSR	2	VIADEIWAPVVYGSR2	837.947	0.445663	0.999784				431287	399860	329494
Rv0075	Rv0075;MRA_0077	Rv0075	Rv0075	1	VIADEIWAPVVYGSR	VIADEIWAPVVYGSR	3	VIADEIWAPVVYGSR3	558.967	0.488731	0.999714				35660.1	40944.5	44461.9
Rv0077c	Rv0077c;MRA_0079	Rv0077c	Rv0077c	1	ARFEVIEGAR	ARFEVIEGAR	2	ARFEVIEGAR2	574.315	0.454604	0.999459				78924.2		98327.1
Rv0077c	Rv0077c;MRA_0079	Rv0077c	Rv0077c	1	AWVRPALSNPAIAEDLR	AWVRPALSNPAIAEDLR	3	AWVRPALSNPAIAEDLR3	627.012	0.0694309	0.912538	76412.2			87544.8	57392.9	82495.1
Rv0077c	Rv0077c;MRA_0079	Rv0077c	Rv0077c	1	FEVIEGAR	FEVIEGAR	2	FEVIEGAR2	460.746	0.389686	0.999505	912567	974571	918881	584979	572846	543034
Rv0077c	Rv0077c;MRA_0079	Rv0077c	Rv0077c	1	LADQLSTVAVR	LADQLSTVAVR	2	LADQLSTVAVR2	586.836	0.513826	0.997082	121708		159798	779832	859595	766233
Rv0077c	Rv0077c;MRA_0079	Rv0077c	Rv0077c	1	PALSNPAIAEDLR	PALSNPAIAEDLR	2	PALSNPAIAEDLR2	683.871	0.492396	0.991014				103147	86062.6	89048.8
Rv0077c	Rv0077c;MRA_0079	Rv0077c	Rv0077c	1	QLSLSLR	QLSLSLR	2	QLSLSLR2	408.751	0.352015	0.994252				88383.4	69374.3	67166.5
Rv0077c	Rv0077c;MRA_0079	Rv0077c	Rv0077c	1	TEVTTAVAAR	TEVTTAVAAR	2	TEVTTAVAAR2	509.781	0.450037	0.998774				1009800	1289910	1366920
Rv0078	Rv0078;MRA_0080	Rv0078	Rv0078	1	AAVDAWLEVSGDPEVR	AAVDAWLEVSGDPEVR	2	AAVDAWLEVSGDPEVR2	857.427	0.39328	0.996742				65038.7	144055	138707
Rv0078	Rv0078;MRA_0080	Rv0078	Rv0078	1	GYAEVGTPEIATEAGVTR	GYAEVGTPEIATEAGVTR	2	GYAEVGTPEIATEAGVTR2	910.956	0.437636	0.978212	155139	157976	185578	233944	280091	217503
Rv0078A	Rv0078A;MRA_0081	Rv0078A	Rv0078A	1	AIELITLR	AIELITLR	1	AIELITLR1	928.584	0.127982	0.814152	163594			72895.8	91630.3	76197.3
Rv0078A	Rv0078A;MRA_0081	Rv0078A	Rv0078A	1	AIELITLR	AIELITLR	2	AIELITLR2	464.796	0.457659	0.999931	816412	849452	995009	1473120	1413200	1521050
Rv0078A	Rv0078A;MRA_0081	Rv0078A	Rv0078A	1	ALVDAASPQDIQDAR	ALVDAASPQDIQDAR	2	ALVDAASPQDIQDAR2	785.398	0.529089	0.99997	236996	248101	263430	922089	739101	823243
Rv0078A	Rv0078A;MRA_0081	Rv0078A	Rv0078A	1	DRDLAAEWTR	DRDLAAEWTR	2	DRDLAAEWTR2	616.805	0.105092	0.895362	222119			38075.7	35687.6	36612.8
Rv0078A	Rv0078A;MRA_0081	Rv0078A	Rv0078A	1	DRDLAAEWTR	DRDLAAEWTR	3	DRDLAAEWTR3	411.54	0.648052	0.999786				47322.5	51861.1	53607.1
Rv0078A	Rv0078A;MRA_0081	Rv0078A	Rv0078A	1	DVDIVVAVANDDAAESLVR	DVDIVVAVANDDAAESLVR	2	DVDIVVAVANDDAAESLVR2	986.006	0.585316	0.999457				154864	169451	126106
Rv0078A	Rv0078A;MRA_0081	Rv0078A	Rv0078A	1	KAIELITLR	KAIELITLR	2	KAIELITLR2	528.843	0.680546	0.996822	103810	72383.2		9769.34	17018.5	15232.9
Rv0079	Rv0079;MRA_0083	Rv0079	Rv0079	1	APAGPPVPLIVNSR	APAGPPVPLIVNSR	2	APAGPPVPLIVNSR2	694.407	0.607695	0.996541				105837	139823	74700.3
Rv0079	Rv0079;MRA_0083	Rv0079	Rv0079	1	AQAATAGIDDLRPALIR	AQAATAGIDDLRPALIR	2	AQAATAGIDDLRPALIR2	876.493	0.555247	0.999788				33131.9	22406.4	27455.2
Rv0079	Rv0079;MRA_0083	Rv0079	Rv0079	1	AQAATAGIDDLRPALIR	AQAATAGIDDLRPALIR	3	AQAATAGIDDLRPALIR3	584.664	0.382668	0.999778				415199	494601	430531
Rv0079	Rv0079;MRA_0083	Rv0079	Rv0079	1	EFPDVAVFSGGR	EFPDVAVFSGGR	2	EFPDVAVFSGGR2	640.818	0.678327	0.999776				1233130	1166590	1151870
Rv0079	Rv0079;MRA_0083	Rv0079	Rv0079	1	EHGLPFLFFTDQATGR	EHGLPFLFFTDQATGR	2	EHGLPFLFFTDQATGR2	918.458	0.322591	0.999765				89042.8	82425.4	109174
Rv0079	Rv0079;MRA_0083	Rv0079	Rv0079	1	EHGLPFLFFTDQATGR	EHGLPFLFFTDQATGR	3	EHGLPFLFFTDQATGR3	612.641	0.54002	0.999765				83416.2	61890	66953.4
Rv0079	Rv0079;MRA_0083	Rv0079	Rv0079	1	LTTPAEALVTR	LTTPAEALVTR	2	LTTPAEALVTR2	586.338	0.610719	0.99999	372426	461880	532833	1477980	1443180	1491010
Rv0079	Rv0079;MRA_0083	Rv0079	Rv0079	1	LVVCAPEPSHAR	LVVC(UniMod:4)APEPSHAR	2	LVVC(UniMod:4)APEPSHAR2	668.346	0.43233	0.998438	23795	17092		29446.1	38048.7	30073.2
Rv0079	Rv0079;MRA_0083	Rv0079	Rv0079	1	PTPVLTEAAAVDR	PTPVLTEAAAVDR	2	PTPVLTEAAAVDR2	670.365	0.446385	0.999775				474721	542571	544032
Rv0079	Rv0079;MRA_0083	Rv0079	Rv0079	1	YDGNLGLITPTGDGVADGLA	YDGNLGLITPTGDGVADGLA	2	YDGNLGLITPTGDGVADGLA2	959.974	0.286163	0.987794				30570.6	20686
Rv0080	Rv0080;MRA_0084	Rv0080	Rv0080	1	SSADAGVVVAYEADDLDPR	SSADAGVVVAYEADDLDPR	2	SSADAGVVVAYEADDLDPR2	975.459	0.70606	0.9997				44344.2	46158.7	44214.5
Rv0081	Rv0081;MRA_0085	Rv0081	Rv0081	1	ILELLVER	ILELLVER	2	ILELLVER2	492.809	0.271528	0.998657	579101	407111	516599	218249	197974	257004
Rv0081	Rv0081;MRA_0085	Rv0081	Rv0081	1	SVGELLSSDVGLESSNLSQQLGVLR	SVGELLSSDVGLESSNLSQQLGVLR	3	SVGELLSSDVGLESSNLSQQLGVLR3	863.125	0.381767	0.999781				298780	335539	279784
Rv0081	Rv0081;MRA_0085	Rv0081	Rv0081	1	VAVLEDLR	VAVLEDLR	2	VAVLEDLR2	457.77	0.58808	0.997462	1178360	1352330	1381200	605784	389807
Rv0082	Rv0082;MRA_0086	Rv0082	Rv0082	1	VVEPAAPLPAAIAEPPAGVR	VVEPAAPLPAAIAEPPAGVR	2	VVEPAAPLPAAIAEPPAGVR2	963.047	0.652554	0.988929			57732.2	42589.7	38537.5	46593.9
Rv0087	Rv0087;MRA_0091	hycE	hycE	1	PATAAVDLAER	PATAAVDLAER	2	PATAAVDLAER2	557.299	0.397222	0.996001				46648.9	34752.8	37785.9
Rv0087	Rv0087;MRA_0091	hycE	hycE	1	RVELEYVVPADNPEIR	RVELEYVVPADNPEIR	3	RVELEYVVPADNPEIR3	633.671	0.349829	0.793001					12850.1
Rv0087	Rv0087;MRA_0091	hycE	hycE	1	SLAYLSFPAGR	SLAYLSFPAGR	2	SLAYLSFPAGR2	591.32	0.485054	0.870176			278615	51629	71621.1	69398.8
Rv0087	Rv0087;MRA_0091	hycE	hycE	1	VEIDVDGR	VEIDVDGR	2	VEIDVDGR2	451.733	0.440899	0.991906				35986.5	26828.9	66856.4
Rv0088	Rv0088;MRA_0092	Rv0088	Rv0088	1	FYEMTGFAK	FYEM(UniMod:35)TGFAK	2	FYEM(UniMod:35)TGFAK2	555.253	0.0503973	0.929332	128008	140951	216186	76727.5	95420.5	79256.4
Rv0088	Rv0088;MRA_0092	Rv0088	Rv0088	1	LFGLPYR	LFGLPYR	2	LFGLPYR2	433.251	0.459564	0.999994	4964630	4790630	5409150	620841	649546	725798
Rv0088	Rv0088;MRA_0092	Rv0088	Rv0088	1	SNAAGIEATLAK	SNAAGIEATLAK	2	SNAAGIEATLAK2	573.312	0.582529	0.999766				4286610	4831540	4833430
Rv0088	Rv0088;MRA_0092	Rv0088	Rv0088	1	VTETFDYHAAGAIK	VTETFDYHAAGAIK	2	VTETFDYHAAGAIK2	761.881	0.657046	0.999757				92556.9	102812	96205.4
Rv0088	Rv0088;MRA_0092	Rv0088	Rv0088	1	VTETFDYHAAGAIK	VTETFDYHAAGAIK	3	VTETFDYHAAGAIK3	508.257	0.383244	0.999627				195917	147583	194597
Rv0088	Rv0088;MRA_0092	Rv0088	Rv0088	1	WEFESLSPTLTR	WEFESLSPTLTR	2	WEFESLSPTLTR2	733.371	0.635363	0.999997	3099100	3217090	3069540	3352030	3032520	2926340
Rv0088	Rv0088;MRA_0092	Rv0088	Rv0088	1	WEFESLSPTLTR	WEFESLSPTLTR	3	WEFESLSPTLTR3	489.25	0.429853	0.998059				11949.1	17699.3	14394.6
Rv0090	Rv0090;MRA_0094	Rv0090	Rv0090	1	RGEQLLDLER	RGEQLLDLER	2	RGEQLLDLER2	614.837	0.605987	0.907069	56561.7		49372.9	67766.1	68344.2	94082
Rv0091	Rv0091;MRA_0095	mtn	mtn	1	ALSDLAGADSGVDFNR	ALSDLAGADSGVDFNR	2	ALSDLAGADSGVDFNR2	804.387	0.503094	0.999547	89563.4	96977.4	86212.4	113877	105777	144379
Rv0091	Rv0091;MRA_0095	mtn	mtn	1	FVGEVAASSAR	FVGEVAASSAR	2	FVGEVAASSAR2	547.286	0.228431	0.999431				421319	403956	445274
Rv0091	Rv0091;MRA_0095	mtn	mtn	1	LDGFTLAPLSTAAGGGGR	LDGFTLAPLSTAAGGGGR	2	LDGFTLAPLSTAAGGGGR2	830.937	0.310141	0.999781				238459	265244	227918
Rv0091	Rv0091;MRA_0095	mtn	mtn	1	LGYPVDPAVIDR	LGYPVDPAVIDR	2	LGYPVDPAVIDR2	657.857	0.467444	0.999727	596761	727472	782235	410618	352998	359510
Rv0091	Rv0091;MRA_0095	mtn	mtn	1	VNTGLTATLLADR	VNTGLTATLLADR	2	VNTGLTATLLADR2	672.879	0.651815	0.999463				54853.9	47116.9
Rv0091	Rv0091;MRA_0095	mtn	mtn	1	VVQHDFGLLTDER	VVQHDFGLLTDER	2	VVQHDFGLLTDER2	764.892	0.40833	0.966076					16646.1	18920.1
Rv0092	Rv0092;MRA_0096	ctpA	ctpA	1	AVDTVVFDK	AVDTVVFDK	1	AVDTVVFDK1	993.526	0.684077	0.951379	60956.2		55147.6	22272.2	28324.5	25503.6
Rv0092	Rv0092;MRA_0096	ctpA	ctpA	1	AVDTVVFDK	AVDTVVFDK	2	AVDTVVFDK2	497.267	0.0862813	0.900305	158563	206943	177942	163596	130730	154524
Rv0092	Rv0092;MRA_0096	ctpA	ctpA	1	DHLDVVPLALDLAR	DHLDVVPLALDLAR	3	DHLDVVPLALDLAR3	516.292	0.524726	0.999677				14460.6	8343.82	14235.6
Rv0092	Rv0092;MRA_0096	ctpA	ctpA	1	GTDVAIGAADIILVR	GTDVAIGAADIILVR	2	GTDVAIGAADIILVR2	742.428	0.520185	0.999551				65256.9	55032.3	70790.9
Rv0092	Rv0092;MRA_0096	ctpA	ctpA	1	VDVIEQLR	VDVIEQLR	2	VDVIEQLR2	486.28	0.636115	0.999965	561702	622729	649367	347443	278621	323928
Rv0092	Rv0092;MRA_0096	ctpA	ctpA	1	VGIDEVIADILPEGK	VGIDEVIADILPEGK	2	VGIDEVIADILPEGK2	784.433	0.590236	0.996072	467862	415370		425962
Rv0092	Rv0092;MRA_0096	ctpA	ctpA	1	VRPGGQVIGGTTVLDGR	VRPGGQVIGGTTVLDGR	3	VRPGGQVIGGTTVLDGR3	561.317	0.534402	0.999698				61084.6	27188.1
Rv0093c	Rv0093c;MRA_0097	Rv0093c	Rv0093c	1	AWFTQVASQAGDLR	AWFTQVASQAGDLR	2	AWFTQVASQAGDLR2	775.392	0.0231219	0.874468		279783		104557	43035.5	40331
Rv0093c	Rv0093c;MRA_0097	Rv0093c	Rv0093c	1	VDEHLGECSACR	VDEHLGEC(UniMod:4)SAC(UniMod:4)R	2	VDEHLGEC(UniMod:4)SAC(UniMod:4)R2	716.802	0.460315	0.999751				11243.3	21248	11645.1
Rv0093c	Rv0093c;MRA_0097	Rv0093c	Rv0093c	1	VDEHLGECSACR	VDEHLGEC(UniMod:4)SAC(UniMod:4)R	3	VDEHLGEC(UniMod:4)SAC(UniMod:4)R3	478.204	0.461704	0.982861	25207.7	17271.3		21883.3	28645.3	47892.2
Rv0097	Rv0097;MRA_0101	Rv0097	Rv0097	1	GTYFIDLAR	GTYFIDLAR	2	GTYFIDLAR2	528.28	0.748824	0.999961	394127	480516	460386	55784.6	57360	60647.7
Rv0097	Rv0097;MRA_0101	Rv0097	Rv0097	1	IRPSDVYR	IRPSDVYR	2	IRPSDVYR2	503.278	0.0136792	0.807676	136591	161357	199125	127910	114090	104563
Rv0097	Rv0097;MRA_0101	Rv0097	Rv0097	1	NLDDITTDEIR	NLDDITTDEIR	2	NLDDITTDEIR2	652.821	0.313337	0.998987	979406	838812	932707
Rv0097	Rv0097;MRA_0101	Rv0097	Rv0097	1	TGQEILYICATGTTK	TGQEILYIC(UniMod:4)ATGTTK	2	TGQEILYIC(UniMod:4)ATGTTK2	828.42	0.482705	0.996672					16194.6
Rv0097	Rv0097;MRA_0101	Rv0097	Rv0097	1	VWQSLPAAK	VWQSLPAAK	2	VWQSLPAAK2	500.286	0.351442	0.999563	722080	495980	384747	56601.2	41390.1	44491.5
Rv0098	Rv0098;MRA_0102	fcoT	fcoT	1	VLASSGTVPIAEELLAR	VLASSGTVPIAEELLAR	2	VLASSGTVPIAEELLAR2	863.492	0.328201	0.999998	749052	742838	827865	234291		239101
Rv0099	Rv0099;MRA_0103	fadD10	fadD10	1	EDGFFYIK	EDGFFYIK	2	EDGFFYIK2	509.748	0.425505	0.923545	28515.7	51100.7	35473.6	25701.9	15956.5
Rv0099	Rv0099;MRA_0103	fadD10	fadD10	1	FCQITDPAAALVAPGSK	FC(UniMod:4)QITDPAAALVAPGSK	2	FC(UniMod:4)QITDPAAALVAPGSK2	873.449	0.333519	0.736823				60400.3	60553.9	73257.2
Rv0099	Rv0099;MRA_0103	fadD10	fadD10	1	FIEATGVR	FIEATGVR	2	FIEATGVR2	446.749	0.265953	0.978031				355076	384495	389041
Rv0099	Rv0099;MRA_0103	fadD10	fadD10	1	IAEGVSGVR	IAEGVSGVR	2	IAEGVSGVR2	444.252	0.705878	0.998037	36680.1	63569.3	93016	58172	114509	72874.9
Rv0099	Rv0099;MRA_0103	fadD10	fadD10	1	PSTIVIVTDIPR	PSTIVIVTDIPR	2	PSTIVIVTDIPR2	655.888	0.391956	0.999997	652519	756045	561697	766520	711796	775768
Rv0099	Rv0099;MRA_0103	fadD10	fadD10	1	QQPEAIALR	QQPEAIALR	2	QQPEAIALR2	513.291	0.135863	0.943592	249724	255694	211293	108391	94637.4	101165
Rv0099	Rv0099;MRA_0103	fadD10	fadD10	1	SANATVPSLR	SANATVPSLR	2	SANATVPSLR2	508.281	0.344113	0.94557			1477320	339808	335794	312606
Rv0099	Rv0099;MRA_0103	fadD10	fadD10	1	TAEVLIDGWVNTGDLLER	TAEVLIDGWVNTGDLLER	2	TAEVLIDGWVNTGDLLER2	1001.02	0.00542328	0.988726				59457.4	56178.8	38059.9
Rv0099	Rv0099;MRA_0103	fadD10	fadD10	1	TFFAVPDILQK	TFFAVPDILQK	2	TFFAVPDILQK2	639.859	0.137955	0.772039	160049			102694	104589
Rv0102	Rv0102;MRA_0107	Rv0102	Rv0102	1	SATSAVPTPR	SATSAVPTPR	2	SATSAVPTPR2	493.768	0.370571	0.999787				69119.9	80753.2	90112.3
Rv0103c	Rv0103c;MRA_0108	ctpB	ctpB	1	AALTIADTLK	AALTIADTLK	2	AALTIADTLK2	508.804	0.76694	0.994573	104510	101443	99596		55232
Rv0103c	Rv0103c;MRA_0108	ctpB	ctpB	1	DSAAAAVAALR	DSAAAAVAALR	2	DSAAAAVAALR2	508.281	0.678883	0.999593				180735	154447	185367
Rv0103c	Rv0103c;MRA_0108	ctpB	ctpB	1	GAQLGIFIK	GAQLGIFIK	1	GAQLGIFIK1	946.573	0.444931	0.858607				13997.2	9735.52	22045.2
Rv0103c	Rv0103c;MRA_0108	ctpB	ctpB	1	SIDTVVFDK	SIDTVVFDK	2	SIDTVVFDK2	512.272	0.300701	0.789662			483272
Rv0103c	Rv0103c;MRA_0108	ctpB	ctpB	1	TILLTGDNR	TILLTGDNR	2	TILLTGDNR2	501.783	0.393786	0.999717	475036	631624	624458	241846	225019	304633
Rv0103c	Rv0103c;MRA_0108	ctpB	ctpB	1	TTPCHDAALVSAR	TTPC(UniMod:4)HDAALVSAR	2	TTPC(UniMod:4)HDAALVSAR2	699.844	0.091246	0.611808				2753.86	9600.2	11482.7
Rv0103c	Rv0103c;MRA_0108	ctpB	ctpB	1	TTPCHDAALVSAR	TTPC(UniMod:4)HDAALVSAR	3	TTPC(UniMod:4)HDAALVSAR3	466.899	0.135627	0.771989	15118.1	42687.5	55247.1	47448.7	23381.5	12397.6
Rv0104	Rv0104;MRA_0109	Rv0104	Rv0104	1	NVAVIGK	NVAVIGK	1	NVAVIGK1	700.436	0.678537	0.999975	7046260	5950510	6390900	2129220	2130300	2103340
Rv0106	Rv0106;MRA_0111	Rv0106	Rv0106	1	DDLLVLLR	DDLLVLLR	2	DDLLVLLR2	478.793	0.540122	0.988425	25929.3		30807.3	75799		77640.1
Rv0106	Rv0106;MRA_0111	Rv0106	Rv0106	1	LHAAVDLLLDGVVR	LHAAVDLLLDGVVR	3	LHAAVDLLLDGVVR3	497.629	0.589138	0.88308			23469.7	8046.68	9736.66	12421.2
Rv0107c	Rv0107c;MRA_0112	ctpI	ctpI	1	AEAAAAELFAEQDQLVR	AEAAAAELFAEQDQLVR	2	AEAAAAELFAEQDQLVR2	916.464	0.786782	0.999783				57203.1	76115.4	57162.8
Rv0107c	Rv0107c;MRA_0112	ctpI	ctpI	1	GATPWTADLITGTDLAAAVR	GATPWTADLITGTDLAAAVR	2	GATPWTADLITGTDLAAAVR2	1000.53	0.352824	0.790105				95891	91422.4	104825
Rv0107c	Rv0107c;MRA_0112	ctpI	ctpI	1	ILSALPVAR	ILSALPVAR	2	ILSALPVAR2	470.304	0.195511	0.879146		248880		86156.2	59775.8	70034
Rv0107c	Rv0107c;MRA_0112	ctpI	ctpI	1	LPAAPQTTR	LPAAPQTTR	2	LPAAPQTTR2	477.773	0.783558	0.998287	162560		131975	58765.8		73448.9
Rv0107c	Rv0107c;MRA_0112	ctpI	ctpI	1	PLIEALLDAER	PLIEALLDAER	2	PLIEALLDAER2	620.352	0.38329	0.996333				42256.7	32459.2	35797.1
Rv0107c	Rv0107c;MRA_0112	ctpI	ctpI	1	VGDVIDLAAPEVVPADAR	VGDVIDLAAPEVVPADAR	2	VGDVIDLAAPEVVPADAR2	903.984	0.425459	0.892827		244219	253621	904250		814670
Rv0107c	Rv0107c;MRA_0112	ctpI	ctpI	1	VVVIDGAALR	VVVIDGAALR	2	VVVIDGAALR2	506.812	0.241563	0.925893		1054650	963019	3907590	3648050	3569830
Rv0108c	Rv0108c;MRA_0114	Rv0108c	Rv0108c	1	SFPAGYHVGR	SFPAGYHVGR	2	SFPAGYHVGR2	545.776	0.378082	0.991179	664776	553299	654248	149457		226752
Rv0108c	Rv0108c;MRA_0114	Rv0108c	Rv0108c	1	TVGDSCVVLELESR	TVGDSC(UniMod:4)VVLELESR	2	TVGDSC(UniMod:4)VVLELESR2	782.389	0.730391	1	4058940	4263430	4024120	3514340	3723650	3652470
Rv0108c	Rv0108c;MRA_0114	Rv0108c	Rv0108c	1	TVGDSCVVLELESR	TVGDSC(UniMod:4)VVLELESR	3	TVGDSC(UniMod:4)VVLELESR3	521.928	0.702378	0.999446	308295	373757	249742	332833	297107	256740
Rv0108c	Rv0108c;MRA_0114	Rv0108c	Rv0108c	1	VNHQLQVIEK	VNHQLQVIEK	2	VNHQLQVIEK2	604.344	0.677475	0.999997	152388	182211	237104	174423	133564	142748
Rv0108c	Rv0108c;MRA_0114	Rv0108c	Rv0108c	1	VNHQLQVIEK	VNHQLQVIEK	3	VNHQLQVIEK3	403.232	0.793534	0.999989	444786	471759	630991	545457	514780	412129
Rv0108c	Rv0108c;MRA_0114	Rv0108c	Rv0108c	1	YIVLESK	YIVLESK	1	YIVLESK1	851.488	0.532323	0.95155	369539	328885	336163	121544	140343	129484
Rv0108c	Rv0108c;MRA_0114	Rv0108c	Rv0108c	1	YIVLESK	YIVLESK	2	YIVLESK2	426.248	0.195949	0.843955		2439670		771307	873979	872731
Rv0110	Rv0110;MRA_0116	Rv0110	Rv0110	1	VGPVGHQCAECVR	VGPVGHQC(UniMod:4)AEC(UniMod:4)VR	2	VGPVGHQC(UniMod:4)AEC(UniMod:4)VR2	734.844	0.590831	0.999332				6277.23	8445.85	10185.1
Rv0110	Rv0110;MRA_0116	Rv0110	Rv0110	1	VGPVGHQCAECVR	VGPVGHQC(UniMod:4)AEC(UniMod:4)VR	3	VGPVGHQC(UniMod:4)AEC(UniMod:4)VR3	490.232	0.484045	0.998778	15908.5	19789.7	14313.7	25930.6	22748.3	40660.7
Rv0112	Rv0112;MRA_0118	gca	gca	1	IFNCTGPR	IFNC(UniMod:4)TGPR	2	IFNC(UniMod:4)TGPR2	482.738	0.197604	0.984109	48455.9	37986.3	35408	343933	275194	247906
Rv0112	Rv0112;MRA_0118	gca	gca	1	KVGDALSDFVR	KVGDALSDFVR	2	KVGDALSDFVR2	603.828	0.25593	0.9772				31080		45109.2
Rv0112	Rv0112;MRA_0118	gca	gca	1	VGDALSDFVR	VGDALSDFVR	2	VGDALSDFVR2	539.781	0.670145	0.998351				350619	371456	417765
Rv0113	Rv0113;MRA_0119	gmhA	gmhA	1	TAEEIFVETIAVK	TAEEIFVETIAVK	2	TAEEIFVETIAVK2	725.396	0.620059	0.999746				321975	319894	310531
Rv0113	Rv0113;MRA_0119	gmhA	gmhA	1	TAEEIFVETIAVK	TAEEIFVETIAVK	3	TAEEIFVETIAVK3	483.933	0.460105	0.991861				25589.4	20222	29977.2
Rv0117	Rv0117;MRA_0124	oxyS	oxyS	1	AEVDAVR	AEVDAVR	1	AEVDAVR1	759.401	0.513607	0.999998	74578.8	88332.8	14359.4	10670.7	16180	40690.9
Rv0117	Rv0117;MRA_0124	oxyS	oxyS	1	AQIALATNALGPGSPVAR	AQIALATNALGPGSPVAR	2	AQIALATNALGPGSPVAR2	853.982	0.666803	0.999768				47073.1	59129	42389.8
Rv0117	Rv0117;MRA_0124	oxyS	oxyS	1	AVELVDPVLK	AVELVDPVLK	2	AVELVDPVLK2	541.827	0.547926	0.998982	217522	251679	205131	122431	109738	135490
Rv0117	Rv0117;MRA_0124	oxyS	oxyS	1	ELNVTLINR	ELNVTLINR	2	ELNVTLINR2	536.312	0.77681	0.988787				91441.9	115654	89707.8
Rv0117	Rv0117;MRA_0124	oxyS	oxyS	1	LAATELYR	LAATELYR	2	LAATELYR2	468.762	0.459994	0.997477	134797	68242.3	86366.2
Rv0118c	Rv0118c;MRA_0125	oxcA	oxcA	1	LLPAPEAIDR	LLPAPEAIDR	2	LLPAPEAIDR2	547.815	0.394775	0.999495				30292.4	24358.2	43418.3
Rv0119	Rv0119;MRA_0126	fadD7	fadD7	1	ADLVVVPLDPALPITEQR	ADLVVVPLDPALPITEQR	2	ADLVVVPLDPALPITEQR2	973.552	0.659378	0.999993	919790	679877	705171	1039870	1172130	747543
Rv0119	Rv0119;MRA_0126	fadD7	fadD7	1	ADLVVVPLDPALPITEQR	ADLVVVPLDPALPITEQR	3	ADLVVVPLDPALPITEQR3	649.371	0.357357	0.950817		330628	366815	162900	134341	161202
Rv0119	Rv0119;MRA_0126	fadD7	fadD7	1	AIITGYR	AIITGYR	2	AIITGYR2	397.233	0.331482	0.907777	304509	312318	439603	418719	521883	484639
Rv0119	Rv0119;MRA_0126	fadD7	fadD7	1	EELVQFCR	EELVQFC(UniMod:4)R	2	EELVQFC(UniMod:4)R2	540.762	0.960395	0.999604				166260	173522	190847
Rv0119	Rv0119;MRA_0126	fadD7	fadD7	1	IADLVEVAATR	IADLVEVAATR	2	IADLVEVAATR2	579.331	0.613687	0.999776				1943400	1667880	2093480
Rv0119	Rv0119;MRA_0126	fadD7	fadD7	1	LAAFEIPASFQEASGLPHTAK	LAAFEIPASFQEASGLPHTAK	3	LAAFEIPASFQEASGLPHTAK3	729.049	0.40183	0.999377				127423	190753	170788
Rv0119	Rv0119;MRA_0126	fadD7	fadD7	1	LPEAPALVVTADR	LPEAPALVVTADR	2	LPEAPALVVTADR2	676.383	0.489526	0.99978				719400	819094	842967
Rv0119	Rv0119;MRA_0126	fadD7	fadD7	1	LPEAPALVVTADR	LPEAPALVVTADR	3	LPEAPALVVTADR3	451.258	0.511193	0.907273				34238.5	47535.7	36497
Rv0119	Rv0119;MRA_0126	fadD7	fadD7	1	LVDELAGQLTR	LVDELAGQLTR	2	LVDELAGQLTR2	607.841	0.776851	0.999984	705951	895945	728003	1246220	1330090	1324730
Rv0119	Rv0119;MRA_0126	fadD7	fadD7	1	SGLLPGDR	SGLLPGDR	2	SGLLPGDR2	407.725	0.271224	0.857396	1345240	1498140	1647300	1864980	1756620	1856410
Rv0119	Rv0119;MRA_0126	fadD7	fadD7	1	TGDLGSLSAAGDLSIR	TGDLGSLSAAGDLSIR	2	TGDLGSLSAAGDLSIR2	766.9	0.51273	0.999733				1149860	1154840	1202580
Rv0119	Rv0119;MRA_0126	fadD7	fadD7	1	VVLIDADGPHDR	VVLIDADGPHDR	3	VVLIDADGPHDR3	436.231	0.359053	0.955215		66502.8		302470	167089	233544
Rv0120c	Rv0120c;MRA_0127	fusA2	fusA2	1	AADCALFVIAANEGVDEPTK	AADC(UniMod:4)ALFVIAANEGVDEPTK	3	AADC(UniMod:4)ALFVIAANEGVDEPTK3	697.674	0.841902	0.999787				32439	55774.9
Rv0120c	Rv0120c;MRA_0127	fusA2	fusA2	1	AEVPQVELTR	AEVPQVELTR	2	AEVPQVELTR2	571.315	0.266162	0.999847	1248820	1178510	1387090	762269	969864	1000180
Rv0120c	Rv0120c;MRA_0127	fusA2	fusA2	1	EALTAAQDAFGDK	EALTAAQDAFGDK	2	EALTAAQDAFGDK2	668.823	0.352619	0.996338				271333	227547	216199
Rv0120c	Rv0120c;MRA_0127	fusA2	fusA2	1	GVHAGYPVVDIR	GVHAGYPVVDIR	2	GVHAGYPVVDIR2	641.85	0.203334	0.989644			30619	31306.2	51239	62567.5
Rv0120c	Rv0120c;MRA_0127	fusA2	fusA2	1	GVHAGYPVVDIR	GVHAGYPVVDIR	3	GVHAGYPVVDIR3	428.236	0.668978	0.999639				168686	127781	174176
Rv0120c	Rv0120c;MRA_0127	fusA2	fusA2	1	IGVLSFPLGK	IGVLSFPLGK	2	IGVLSFPLGK2	515.819	0.304036	0.99941				890325	870816	878240
Rv0120c	Rv0120c;MRA_0127	fusA2	fusA2	1	LAAEDPTLR	LAAEDPTLR	2	LAAEDPTLR2	493.27	0.282258	0.999993	1136430	1139400	1146360	595286	651332	716519
Rv0120c	Rv0120c;MRA_0127	fusA2	fusA2	1	NVVLVGPSGGGK	NVVLVGPSGGGK	2	NVVLVGPSGGGK2	542.312	0.568148	0.999998	541669	577461	583939	348051	370122	322921
Rv0120c	Rv0120c;MRA_0127	fusA2	fusA2	1	SVGLAVASLAYDGIK	SVGLAVASLAYDGIK	2	SVGLAVASLAYDGIK2	732.41	0.491156	0.999741				314399	429289	383957
Rv0120c	Rv0120c;MRA_0127	fusA2	fusA2	1	SVGLAVASLAYDGIK	SVGLAVASLAYDGIK	3	SVGLAVASLAYDGIK3	488.609	0.271105	0.997735					10993.2
Rv0120c	Rv0120c;MRA_0127	fusA2	fusA2	1	TDEDKLSVGLGR	TDEDKLSVGLGR	2	TDEDKLSVGLGR2	645.339	0.561446	0.983363	47337.2	54704	43179.2	75481.3	84800.3	93571
Rv0120c	Rv0120c;MRA_0127	fusA2	fusA2	1	TDEDKLSVGLGR	TDEDKLSVGLGR	3	TDEDKLSVGLGR3	430.562	0.51286	0.990702	378738	290080	321939	387598	534949	342597
Rv0120c	Rv0120c;MRA_0127	fusA2	fusA2	1	TPAESDTERIEEAR	TPAESDTERIEEAR	2	TPAESDTERIEEAR2	802.382	0.287661	0.987067					5058.18	4855.08
Rv0120c	Rv0120c;MRA_0127	fusA2	fusA2	1	TPAESDTERIEEAR	TPAESDTERIEEAR	3	TPAESDTERIEEAR3	535.258	0.231288	0.854327		95753.9	65859.1	92953.2		77099.5
Rv0120c	Rv0120c;MRA_0127	fusA2	fusA2	1	TTLIEALLVAAK	TTLIEALLVAAK	2	TTLIEALLVAAK2	621.888	0.656987	0.999686				239099	214006	216645
Rv0120c	Rv0120c;MRA_0127	fusA2	fusA2	1	VNASQGAAAAPTANGPGGVR	VNASQGAAAAPTANGPGGVR	2	VNASQGAAAAPTANGPGGVR2	883.451	0.245952	0.8719		11303.5	9946.43	57456.6	47266	39050.8
Rv0120c	Rv0120c;MRA_0127	fusA2	fusA2	1	VNLVDTPGYADFVGELR	VNLVDTPGYADFVGELR	2	VNLVDTPGYADFVGELR2	932.976	0.498231	0.965081	750086	654993	1033410	707340	599876	791449
Rv0120c	Rv0120c;MRA_0127	fusA2	fusA2	1	VNLVDTPGYADFVGELR	VNLVDTPGYADFVGELR	3	VNLVDTPGYADFVGELR3	622.32	0.659525	0.998928	42014.3	43828	26344.9	44184.1	35349.8	54711.7
Rv0120c	Rv0120c;MRA_0127	fusA2	fusA2	1	VTLLDGK	VTLLDGK	1	VTLLDGK1	745.447	0.346499	0.99913				107170	112921	124567
Rv0120c	Rv0120c;MRA_0127	fusA2	fusA2	1	YGVSVDTIELR	YGVSVDTIELR	2	YGVSVDTIELR2	626.333	0.216114	0.999974	984106	1173740	1093000
Rv0120c	Rv0120c;MRA_0127	fusA2	fusA2	1	YLGGETIDESVLIQDLEK	YLGGETIDESVLIQDLEK	3	YLGGETIDESVLIQDLEK3	674.682	0.713172	0.999583				24757.8	28546.8	28887.1
Rv0123	Rv0123;MRA_0130	Rv0123	Rv0123	1	EANLIPGGK	EANLIPGGK	1	EANLIPGGK1	898.5	0.283445	0.999014	695036	744133	849175	47747.1	53303.4	52451
Rv0123	Rv0123;MRA_0130	Rv0123	Rv0123	1	EANLIPGGK	EANLIPGGK	2	EANLIPGGK2	449.754	0.423602	0.999996	6826060	7264450	7022980	493851	534497	432462
Rv0123	Rv0123;MRA_0130	Rv0123	Rv0123	1	EREANLIPGGK	EREANLIPGGK	2	EREANLIPGGK2	592.326	0.401416	0.999999	580346	414905	590566		81622.4	59880.2
Rv0123	Rv0123;MRA_0130	Rv0123	Rv0123	1	LLRPVLDEFVQR	LLRPVLDEFVQR	2	LLRPVLDEFVQR2	742.934	0.326267	0.999989	1332930	1707380	1876890
Rv0123	Rv0123;MRA_0130	Rv0123	Rv0123	1	LLRPVLDEFVQR	LLRPVLDEFVQR	3	LLRPVLDEFVQR3	495.625	0.571972	1	2906870	3016220	3530260	23691.3	20025.1	24454
Rv0123	Rv0123;MRA_0130	Rv0123	Rv0123	1	PVLDEFVQR	PVLDEFVQR	2	PVLDEFVQR2	551.799	0.304733	0.915018			950378		1038090	1022850
Rv0123	Rv0123;MRA_0130	Rv0123	Rv0123	1	QEEVYVDGER	QEEVYVDGER	2	QEEVYVDGER2	612.281	0.668614	0.999992	251411	134707	128215	28961.8	14597	25436.9
Rv0125	Rv0125;MRA_0132	pepA	pepA	1	SGGGSPTVHIGPTAFLGLGVVDNNGNGAR	SGGGSPTVHIGPTAFLGLGVVDNNGNGAR	3	SGGGSPTVHIGPTAFLGLGVVDNNGNGAR3	907.796	0.552042	0.999742				254085	190623	174310
Rv0125	Rv0125;MRA_0132	pepA	pepA	1	TGNVTLAEGPPA	TGNVTLAEGPPA	2	TGNVTLAEGPPA2	563.791	0.396027	0.999988	2888870	2982870	2812000	10159400	10797500	11439800
Rv0125	Rv0125;MRA_0132	pepA	pepA	1	TQDVAVLQLR	TQDVAVLQLR	2	TQDVAVLQLR2	571.831	0.763145	0.99978				17029200	17465900	17072200
Rv0126	Rv0126;MRA_0133	treS	treS	1	AFFDASADGSGDLR	AFFDASADGSGDLR	2	AFFDASADGSGDLR2	714.824	0.638133	0.999751				307078	304805	322674
Rv0126	Rv0126;MRA_0133	treS	treS	1	DFGSAAALPADPTWFK	DFGSAAALPADPTWFK	2	DFGSAAALPADPTWFK2	847.415	0.390376	0.999782				454901	435483	391936
Rv0126	Rv0126;MRA_0133	treS	treS	1	DTSTSLLNFTR	DTSTSLLNFTR	2	DTSTSLLNFTR2	627.821	0.728575	0.99994	264535	441151	250710	803426	892746	968793
Rv0126	Rv0126;MRA_0133	treS	treS	1	EGTNCENLPETHAFLK	EGTNC(UniMod:4)ENLPETHAFLK	3	EGTNC(UniMod:4)ENLPETHAFLK3	620.625	0.638671	0.998795				61001.1		74633.9
Rv0126	Rv0126;MRA_0133	treS	treS	1	FWLGLGIDGFR	FWLGLGIDGFR	2	FWLGLGIDGFR2	640.844	0.871236	0.999985	291228	335451	306173	23919.3	19384.8	22805
Rv0126	Rv0126;MRA_0133	treS	treS	1	HAVFYEVLVR	HAVFYEVLVR	2	HAVFYEVLVR2	616.844	0.705769	0.999772				448118	521920	430755
Rv0126	Rv0126;MRA_0133	treS	treS	1	KVVDDEFPGR	KVVDDEFPGR	2	KVVDDEFPGR2	581.299	0.606344	0.999977	74769.9	72541.8	83789.9	80980.8	91337.7	92855.2
Rv0126	Rv0126;MRA_0133	treS	treS	1	LAPLLDNDR	LAPLLDNDR	2	LAPLLDNDR2	513.783	0.558256	0.999539				544909	582046	583184
Rv0126	Rv0126;MRA_0133	treS	treS	1	LDAVPYLFER	LDAVPYLFER	2	LDAVPYLFER2	611.828	0.502475	0.977458			620019	3077010	3736120	3714760
Rv0126	Rv0126;MRA_0133	treS	treS	1	LYLPPSQDPVYGYQAVNVEAQR	LYLPPSQDPVYGYQAVNVEAQR	3	LYLPPSQDPVYGYQAVNVEAQR3	836.424	0.52846	0.996439				190513	205007	169413
Rv0126	Rv0126;MRA_0133	treS	treS	1	QVAGDDGDTVLCVNNLSR	QVAGDDGDTVLC(UniMod:4)VNNLSR	2	QVAGDDGDTVLC(UniMod:4)VNNLSR2	966.958	0.454336	0.998875				17769.9	24896.4	22449.7
Rv0126	Rv0126;MRA_0133	treS	treS	1	RDPDGPYGDYYVWSDTSER	RDPDGPYGDYYVWSDTSER	3	RDPDGPYGDYYVWSDTSER3	759.995	0.803019	0.999784				117152	92933.2	64983.5
Rv0126	Rv0126;MRA_0133	treS	treS	1	VVDDEFPGR	VVDDEFPGR	2	VVDDEFPGR2	517.252	0.356211	0.999879	378560	396470	436035	2300800	2149760	2417910
Rv0127	Rv0127;MRA_0134	mak	mak	1	AAFCDGYAVASGIDPR	AAFC(UniMod:4)DGYAVASGIDPR	2	AAFC(UniMod:4)DGYAVASGIDPR2	835.386	0.68666	0.999767				277727	219039	279205
Rv0127	Rv0127;MRA_0134	mak	mak	1	AAFCDGYAVASGIDPR	AAFC(UniMod:4)DGYAVASGIDPR	3	AAFC(UniMod:4)DGYAVASGIDPR3	557.26	0.76039	0.999095					120241	81160.4
Rv0127	Rv0127;MRA_0134	mak	mak	1	AVYETGYETR	AVYETGYETR	2	AVYETGYETR2	594.781	0.638756	0.999662	118299	147900	110629	627432	623316	553504
Rv0127	Rv0127;MRA_0134	mak	mak	1	DLFAEGDLYAHEVGGDFAGESYR	DLFAEGDLYAHEVGGDFAGESYR	3	DLFAEGDLYAHEVGGDFAGESYR3	840.044	0.317545	0.986549				40242.6	52330.8	31252.7
Rv0127	Rv0127;MRA_0134	mak	mak	1	DSALLLGAYELDK	DSALLLGAYELDK	2	DSALLLGAYELDK2	704.373	0.418015	0.999595				286612	324240	276318
Rv0127	Rv0127;MRA_0134	mak	mak	1	ELATVKPGVVVALR	ELATVKPGVVVALR	2	ELATVKPGVVVALR2	726.452	0.261341	0.964775				191267	169099	187266
Rv0127	Rv0127;MRA_0134	mak	mak	1	ELATVKPGVVVALR	ELATVKPGVVVALR	3	ELATVKPGVVVALR3	484.637	0.295476	0.891129			250055	801795	838358	950728
Rv0127	Rv0127;MRA_0134	mak	mak	1	EPDVELPFAAQPR	EPDVELPFAAQPR	2	EPDVELPFAAQPR2	734.876	0.432377	0.999645	594089	759767	735142	2556280	2836570	2772580
Rv0127	Rv0127;MRA_0134	mak	mak	1	EPDVELPFAAQPR	EPDVELPFAAQPR	3	EPDVELPFAAQPR3	490.253	0.576151	0.999738				68112.5	68145	68544.6
Rv0127	Rv0127;MRA_0134	mak	mak	1	EYAPTIEQQFQK	EYAPTIEQQFQK	2	EYAPTIEQQFQK2	741.368	0.371785	0.875151	84247.5	71126.2	82965.2	112900
Rv0127	Rv0127;MRA_0134	mak	mak	1	HNLDLVLVDVTYTDGATER	HNLDLVLVDVTYTDGATER	3	HNLDLVLVDVTYTDGATER3	711.028	0.620119	0.999786				247430	148553	388239
Rv0127	Rv0127;MRA_0134	mak	mak	1	HRPGWLPIPLR	HRPGWLPIPLR	3	HRPGWLPIPLR3	447.936	0.547057	0.991752		23273.5	71758.8	190842	188714	234386
Rv0127	Rv0127;MRA_0134	mak	mak	1	LAAEAITVQR	LAAEAITVQR	2	LAAEAITVQR2	536.312	0.593658	0.999992	809640	636764	907512	1119640	1035500	1031910
Rv0127	Rv0127;MRA_0134	mak	mak	1	LGEAVASVHATLADSLGTAQATFPVDR	LGEAVASVHATLADSLGTAQATFPVDR	3	LGEAVASVHATLADSLGTAQATFPVDR3	899.8	0.491811	0.999775				270144	198746	284118
Rv0127	Rv0127;MRA_0134	mak	mak	1	LGEAVASVHATLADSLGTAQATFPVDR	LGEAVASVHATLADSLGTAQATFPVDR	4	LGEAVASVHATLADSLGTAQATFPVDR4	675.102	0.353792	0.882182				49763.2	64868.2	57327.4
Rv0127	Rv0127;MRA_0134	mak	mak	1	LSSTVAVVPELR	LSSTVAVVPELR	2	LSSTVAVVPELR2	635.873	0.519695	0.999967	547382	519553	387765	1169590	1260290	1195910
Rv0127	Rv0127;MRA_0134	mak	mak	1	RVSSGINPDIELNR	RVSSGINPDIELNR	2	RVSSGINPDIELNR2	785.422	0.263538	0.973429					8684.57	8901.45
Rv0127	Rv0127;MRA_0134	mak	mak	1	RVSSGINPDIELNR	RVSSGINPDIELNR	3	RVSSGINPDIELNR3	523.95	0.222948	0.999664				158583	112608	141954
Rv0127	Rv0127;MRA_0134	mak	mak	1	SFEYAAYGPLVDQATDK	SFEYAAYGPLVDQATDK	2	SFEYAAYGPLVDQATDK2	937.945	0.71025	0.999784				507127	501253	550865
Rv0127	Rv0127;MRA_0134	mak	mak	1	SFEYAAYGPLVDQATDK	SFEYAAYGPLVDQATDK	3	SFEYAAYGPLVDQATDK3	625.632	0.567222	0.999788				55971	66546.4	45870.3
Rv0127	Rv0127;MRA_0134	mak	mak	1	TPESWLLIDFEGEPGQPLDER	TPESWLLIDFEGEPGQPLDER	3	TPESWLLIDFEGEPGQPLDER3	810.061	0.557285	0.999776				162964	97094.4	120601
Rv0127	Rv0127;MRA_0134	mak	mak	1	VCDAEQSNTSVIFDR	VC(UniMod:4)DAEQSNTSVIFDR	2	VC(UniMod:4)DAEQSNTSVIFDR2	870.897	0.541908	0.999766				17380.5	27559.3	23225.2
Rv0127	Rv0127;MRA_0134	mak	mak	1	VHGDLHLGQVLR	VHGDLHLGQVLR	3	VHGDLHLGQVLR3	448.59	0.61569	0.977884	34049.3	205930		520401	421171	499865
Rv0127	Rv0127;MRA_0134	mak	mak	1	VSSGINPDIELNR	VSSGINPDIELNR	2	VSSGINPDIELNR2	707.371	0.39848	1	857514	865079	978635	984030	1027950	1460850
Rv0128	Rv0128;MRA_0135	Rv0128	Rv0128	1	DGEVSVPLSYVTGTLVK	DGEVSVPLSYVTGTLVK	2	DGEVSVPLSYVTGTLVK2	882.476	0.665477	0.938416				71918.5	45629.2	34266.6
Rv0128	Rv0128;MRA_0135	Rv0128	Rv0128	1	RGELDSGTSTPATNYGSS	RGELDSGTSTPATNYGSS	2	RGELDSGTSTPATNYGSS2	900.407	0.425602	0.779118				12962.6		10611.2
Rv0129c	Rv0129c;MRA_0136	fbpC	fbpC	1	FLEGLTLR	FLEGLTLR	2	FLEGLTLR2	474.78	0.683497	0.999801	1155010	1210250	1344970	1654920	1697180	1497390
Rv0129c	Rv0129c;MRA_0136	fbpC	fbpC	1	VQFQGGGPHAVYLLDGLR	VQFQGGGPHAVYLLDGLR	2	VQFQGGGPHAVYLLDGLR2	964.014	0.32219	0.999788				181397	172081	191809
Rv0129c	Rv0129c;MRA_0136	fbpC	fbpC	1	VQFQGGGPHAVYLLDGLR	VQFQGGGPHAVYLLDGLR	3	VQFQGGGPHAVYLLDGLR3	643.012	0.0834937	0.936295				401400	346043	397104
Rv0129c	Rv0129c;MRA_0136	fbpC	fbpC	1	WETFLTR	WETFLTR	1	WETFLTR1	952.49	0.227308	0.926039	122451	119319	114336	56137.6	60885.6	44366.3
Rv0129c	Rv0129c;MRA_0136	fbpC	fbpC	1	WETFLTR	WETFLTR	2	WETFLTR2	476.749	0.596037	0.999995	3716960	3549660	3873840	2119900	1881020	2368360
Rv0130	Rv0130;MRA_0137	htdZ	htdZ	1	FPAPVPVGSR	FPAPVPVGSR	2	FPAPVPVGSR2	513.791	0.475225	0.998764	692379	859043	745318	554538	554892	568501
Rv0130	Rv0130;MRA_0137	htdZ	htdZ	1	LAINYGLNK	LAINYGLNK	2	LAINYGLNK2	503.291	0.540724	0.982057	26879.6			70558.8	60224.7	34933.3
Rv0130	Rv0130;MRA_0137	htdZ	htdZ	1	PACVAESIVR	PAC(UniMod:4)VAESIVR	2	PAC(UniMod:4)VAESIVR2	551.291	0.649387	0.999596				295478	324843	257740
Rv0130	Rv0130;MRA_0137	htdZ	htdZ	1	VRFPAPVPVGSR	VRFPAPVPVGSR	3	VRFPAPVPVGSR3	427.92	0.259433	0.999741	118629	152303	192040	110338	85832	116169
Rv0131c	Rv0131c;MRA_0138	fadE1	fadE1	1	EYQPVTTLFPSQHIPTR	EYQPVTTLFPSQHIPTR	3	EYQPVTTLFPSQHIPTR3	672.019	0.0511902	0.971727				72785.3	80290.4	63404.2
Rv0131c	Rv0131c;MRA_0138	fadE1	fadE1	1	IADSWIQIEQFR	IADSWIQIEQFR	2	IADSWIQIEQFR2	753.392	0.530762	0.999786				436342	422264	304358
Rv0131c	Rv0131c;MRA_0138	fadE1	fadE1	1	LALLNEIIGR	LALLNEIIGR	2	LALLNEIIGR2	556.346	0.434648	0.994901	1013770	998350	1209040	272197	152205	141225
Rv0131c	Rv0131c;MRA_0138	fadE1	fadE1	1	LEHAIAEF	LEHAIAEF	1	LEHAIAEF1	929.474	0.366479	0.96224	41501.6	60281.7	37554.5	99197.5	126729	92862.1
Rv0131c	Rv0131c;MRA_0138	fadE1	fadE1	1	LEHAIAEF	LEHAIAEF	2	LEHAIAEF2	465.241	0.730801	0.999767	276314	316275	263113	750520	685816	699544
Rv0133	Rv0133;MRA_0140	Rv0133	Rv0133	1	GAAGIGGAALWDPPDR	GAAGIGGAALWDPPDR	2	GAAGIGGAALWDPPDR2	762.385	0.240079	0.897563				98847.1
Rv0133	Rv0133;MRA_0140	Rv0133	Rv0133	1	LFATIVR	LFATIVR	2	LFATIVR2	410.259	0.344198	0.975138	595414	619254
Rv0134	Rv0134;MRA_0141	ephF	ephF	1	AFLAAGTEQR	AFLAAGTEQR	2	AFLAAGTEQR2	532.281	0.750151	0.999718				297578	198608	136679
Rv0134	Rv0134;MRA_0141	ephF	ephF	1	AFLAAGTEQRD	AFLAAGTEQRD	2	AFLAAGTEQRD2	589.794	0.413961	0.999771				386998	405378	363512
Rv0134	Rv0134;MRA_0141	ephF	ephF	1	DLIGPLAADGNR	DLIGPLAADGNR	2	DLIGPLAADGNR2	606.323	0.352549	0.999788				99454.1	96845.3	108893
Rv0134	Rv0134;MRA_0141	ephF	ephF	1	LLTGWVGGGFR	LLTGWVGGGFR	2	LLTGWVGGGFR2	581.823	0.569155	0.985322	266031	56285.4	92987.3	174657	144899	141121
Rv0134	Rv0134;MRA_0141	ephF	ephF	1	VLCPDLR	VLC(UniMod:4)PDLR	2	VLC(UniMod:4)PDLR2	436.737	0.412981	0.999982	677929	614939	701210	749791	789389	865877
Rv0134	Rv0134;MRA_0141	ephF	ephF	1	VTGFFGVNTVAPWVK	VTGFFGVNTVAPWVK	2	VTGFFGVNTVAPWVK2	811.441	0.260406	0.998873				528890	488246	435012
Rv0134	Rv0134;MRA_0141	ephF	ephF	1	WLHGTGDPVITPDLLDGYAER	WLHGTGDPVITPDLLDGYAER	3	WLHGTGDPVITPDLLDGYAER3	775.723	0.639902	0.999786				166120	124643	160699
Rv0135c	Rv0135c;MRA_0142	Rv0135c	Rv0135c	1	ATTVSDIVR	ATTVSDIVR	2	ATTVSDIVR2	481.27	0.294527	0.995049	378832	231370	339137	184233	349646	254368
Rv0135c	Rv0135c;MRA_0142	Rv0135c	Rv0135c	1	EFPSLGAAAYPVQR	EFPSLGAAAYPVQR	2	EFPSLGAAAYPVQR2	753.392	0.558404	0.999688				173726	239601	200035
Rv0135c	Rv0135c;MRA_0142	Rv0135c	Rv0135c	1	ELTALTVEDGQPIR	ELTALTVEDGQPIR	2	ELTALTVEDGQPIR2	771.413	0.605207	0.999735				162365	190181	159908
Rv0135c	Rv0135c;MRA_0142	Rv0135c	Rv0135c	1	LLDGLVASIGER	LLDGLVASIGER	2	LLDGLVASIGER2	621.857	0.337172	0.987957	456295	513655	378370	501039	567963	709770
Rv0135c	Rv0135c;MRA_0142	Rv0135c	Rv0135c	1	NIVEPAVDASIALLGPR	NIVEPAVDASIALLGPR	2	NIVEPAVDASIALLGPR2	867.992	0.211229	0.99973				282289	301312	279479
Rv0135c	Rv0135c;MRA_0142	Rv0135c	Rv0135c	1	NIVEPAVDASIALLGPR	NIVEPAVDASIALLGPR	3	NIVEPAVDASIALLGPR3	578.997	0.708371	0.999712				87542	101942	81555
Rv0135c	Rv0135c;MRA_0142	Rv0135c	Rv0135c	1	PAVTLSWIR	PAVTLSWIR	2	PAVTLSWIR2	521.807	0.784554	0.999775				123522	113300	113222
Rv0136	Rv0136;MRA_0143	cyp138	cyp138	1	LIPPWVTLGSR	LIPPWVTLGSR	2	LIPPWVTLGSR2	619.867	0.487562	0.999996	263832	220422	213544		10262.8
Rv0136	Rv0136;MRA_0143	cyp138	cyp138	1	NYETIIEEETLR	NYETIIEEETLR	2	NYETIIEEETLR2	755.376	0.548966	0.999977	249442	372364	276990
Rv0136	Rv0136;MRA_0143	cyp138	cyp138	1	TVIDFAAR	TVIDFAAR	2	TVIDFAAR2	446.749	0.462623	0.951637	909852		871742
Rv0136	Rv0136;MRA_0143	cyp138	cyp138	1	VNPPVYQLGEWVIPR	VNPPVYQLGEWVIPR	2	VNPPVYQLGEWVIPR2	883.984	0.513449	0.986332				31542.4	28711.9
Rv0137c	Rv0137c;MRA_0144	msrA	msrA	1	ASLSPELGT	ASLSPELGT	1	ASLSPELGT1	874.453	0.347204	0.934549	1182970	897269	951672	686103	714699	714582
Rv0137c	Rv0137c;MRA_0144	msrA	msrA	1	IALDTIADVEASGLWPGK	IALDTIADVEASGLWPGK	2	IALDTIADVEASGLWPGK2	928.494	0.278615	0.999752				844674	718450	526411
Rv0137c	Rv0137c;MRA_0144	msrA	msrA	1	IALDTIADVEASGLWPGK	IALDTIADVEASGLWPGK	3	IALDTIADVEASGLWPGK3	619.332	0.498735	0.937667				91414	63823.5
Rv0137c	Rv0137c;MRA_0144	msrA	msrA	1	NHGTHAEAVEIIFDPTVTDYR	NHGTHAEAVEIIFDPTVTDYR	3	NHGTHAEAVEIIFDPTVTDYR3	795.721	0.602799	0.999787				66673.2	58175.9	77464.6
Rv0137c	Rv0137c;MRA_0144	msrA	msrA	1	SAIFYFDEQQK	SAIFYFDEQQK	2	SAIFYFDEQQK2	688.331	0.558879	0.999588				107923	147731	109043
Rv0137c	Rv0137c;MRA_0144	msrA	msrA	1	SAIFYFDEQQKR	SAIFYFDEQQKR	2	SAIFYFDEQQKR2	766.381	0.427254	0.851867	248438	376956	322633	171910	218697	177152
Rv0137c	Rv0137c;MRA_0144	msrA	msrA	1	TLLEFFFQIHDPTTK	TLLEFFFQIHDPTTK	3	TLLEFFFQIHDPTTK3	612.99	0.00391021	0.999223				28346.4
Rv0137c	Rv0137c;MRA_0144	msrA	msrA	1	VGYSGGNIPNATYR	VGYSGGNIPNATYR	2	VGYSGGNIPNATYR2	734.863	0.385856	1	586185	699965	838709	974552	976331	1051960
Rv0137c	Rv0137c;MRA_0144	msrA	msrA	1	VVTEVSPAGDFWEAEPEHQDYLQR	VVTEVSPAGDFWEAEPEHQDYLQR	3	VVTEVSPAGDFWEAEPEHQDYLQR3	934.772	0.34245	0.99978				71505.1	57674.9	55739
Rv0138	Rv0138;MRA_0145	Rv0138	Rv0138	1	AELAAAFEK	AELAAAFEK	1	AELAAAFEK1	949.5	0.60444	0.999766				31314.6	27083.3	33394.5
Rv0138	Rv0138;MRA_0145	Rv0138	Rv0138	1	AELAAAFEK	AELAAAFEK	2	AELAAAFEK2	475.254	0.653176	0.997702				326094	270521	318606
Rv0138	Rv0138;MRA_0145	Rv0138	Rv0138	1	AQELGTLDEDAAR	AQELGTLDEDAAR	2	AQELGTLDEDAAR2	694.837	0.329383	0.841056				40195.8	41065.1	38258.1
Rv0138	Rv0138;MRA_0145	Rv0138	Rv0138	1	QEDIYNPLR	QEDIYNPLR	2	QEDIYNPLR2	574.292	0.626241	0.972511			56284.3	112296	104316	86561.6
Rv0139	Rv0139;MRA_0146	Rv0139	Rv0139	1	DPSPLFR	DPSPLFR	2	DPSPLFR2	416.222	0.423241	0.75271	359707	353961	344242
Rv0139	Rv0139;MRA_0146	Rv0139	Rv0139	1	DTELSLASVR	DTELSLASVR	2	DTELSLASVR2	545.791	0.546839	0.998428				20518		23987.2
Rv0139	Rv0139;MRA_0146	Rv0139	Rv0139	1	IAADEAGVPPPR	IAADEAGVPPPR	2	IAADEAGVPPPR2	596.821	0.400744	0.999935	234044	226130	258926	191887	174237	165731
Rv0139	Rv0139;MRA_0146	Rv0139	Rv0139	1	IAADEAGVPPPR	IAADEAGVPPPR	3	IAADEAGVPPPR3	398.216	0.528749	0.989057				26374.1	30041.2	37620.2
Rv0139	Rv0139;MRA_0146	Rv0139	Rv0139	1	LEAVGVDDAAR	LEAVGVDDAAR	2	LEAVGVDDAAR2	558.289	0.729613	0.999992	339868	322168		171039	167123
Rv0139	Rv0139;MRA_0146	Rv0139	Rv0139	1	NVLDVATDASLR	NVLDVATDASLR	2	NVLDVATDASLR2	637.342	0.463209	0.999764				204382	189886	217701
Rv0139	Rv0139;MRA_0146	Rv0139	Rv0139	1	NVLDVATDASLRR	NVLDVATDASLRR	2	NVLDVATDASLRR2	715.392	0.193237	0.906199				64057.6	53249.1	87273.5
Rv0139	Rv0139;MRA_0146	Rv0139	Rv0139	1	SIDDLPLTR	SIDDLPLTR	2	SIDDLPLTR2	515.283	0.476424	0.977327	392793		324749	76709	79977.6	92893.4
Rv0140	Rv0140;MRA_0147	Rv0140	Rv0140	1	AEISIFPG	AEISIFPG	1	AEISIFPG1	833.441	0.207542	0.998451				714963	963378	781637
Rv0140	Rv0140;MRA_0147	Rv0140	Rv0140	1	AEISIFPG	AEISIFPG	2	AEISIFPG2	417.225	0.484355	0.860427				49665.1	20884.9	36145.9
Rv0140	Rv0140;MRA_0147	Rv0140	Rv0140	1	IVLEPSADHPITIEPTNR	IVLEPSADHPITIEPTNR	2	IVLEPSADHPITIEPTNR2	1001.53	0.424645	0.915681			38378.9	39974.3	42411.9	46207.5
Rv0140	Rv0140;MRA_0147	Rv0140	Rv0140	1	IVLEPSADHPITIEPTNR	IVLEPSADHPITIEPTNR	3	IVLEPSADHPITIEPTNR3	668.026	0.415736	0.998197	262750	247153	391112	598112	560041	568749
Rv0140	Rv0140;MRA_0147	Rv0140	Rv0140	1	TETSTYCPFK	TETSTYC(UniMod:4)PFK	2	TETSTYC(UniMod:4)PFK2	617.277	0.478563	0.999996	704608	746134	586338	1743350	1963870	1650450
Rv0141c	Rv0141c;MRA_0148	Rv0141c	Rv0141c	1	CVNEGETVVVEGHCDGVSADR	C(UniMod:4)VNEGETVVVEGHC(UniMod:4)DGVSADR	3	C(UniMod:4)VNEGETVVVEGHC(UniMod:4)DGVSADR3	763.668	0.611023	0.999781				39235.9	29508.2	31318
Rv0141c	Rv0141c;MRA_0148	Rv0141c	Rv0141c	1	DGMIISLR	DGM(UniMod:35)IISLR	2	DGM(UniMod:35)IISLR2	460.748	0.607856	0.981485		106452	136268	65603.3	68647.6	91432
Rv0141c	Rv0141c;MRA_0148	Rv0141c	Rv0141c	1	EYSDTQSLAEVYPVACATPGR	EYSDTQSLAEVYPVAC(UniMod:4)ATPGR	3	EYSDTQSLAEVYPVAC(UniMod:4)ATPGR3	772.027	0.284063	0.997942				52135.4	77028.8	76914.4
Rv0141c	Rv0141c;MRA_0148	Rv0141c	Rv0141c	1	KQVFEVNIELIR	KQVFEVNIELIR	3	KQVFEVNIELIR3	496.625	0.439073	0.999538				63423.6	44464.2	68745.1
Rv0141c	Rv0141c;MRA_0148	Rv0141c	Rv0141c	1	QVFEVNIELIR	QVFEVNIELIR	2	QVFEVNIELIR2	680.386	0.476587	0.999985	592304	567618	938341	609362	439798	619644
Rv0141c	Rv0141c;MRA_0148	Rv0141c	Rv0141c	1	TRYDSPFVCIFETR	TRYDSPFVC(UniMod:4)IFETR	2	TRYDSPFVC(UniMod:4)IFETR2	895.931	0.376779	0.999788				382959	406240	479150
Rv0141c	Rv0141c;MRA_0148	Rv0141c	Rv0141c	1	TRYDSPFVCIFETR	TRYDSPFVC(UniMod:4)IFETR	3	TRYDSPFVC(UniMod:4)IFETR3	597.623	0.24759	0.817702			28833.4	890821	1063300	891520
Rv0141c	Rv0141c;MRA_0148	Rv0141c	Rv0141c	1	YDSPFVCIFETR	YDSPFVC(UniMod:4)IFETR	2	YDSPFVC(UniMod:4)IFETR2	767.357	0.475808	0.966068	27594.7			2094590	1936710	1741340
Rv0141c	Rv0141c;MRA_0148	Rv0141c	Rv0141c	1	YDSPFVCIFETR	YDSPFVC(UniMod:4)IFETR	3	YDSPFVC(UniMod:4)IFETR3	511.907	0.211166	0.987885				33068.4	42325	35280.8
Rv0143c	Rv0143c;MRA_0150	Rv0143c	Rv0143c	1	EGPTAQISAGFCSLLTR	EGPTAQISAGFC(UniMod:4)SLLTR	2	EGPTAQISAGFC(UniMod:4)SLLTR2	904.455	0.502371	0.999769				129708	152736	125932
Rv0143c	Rv0143c;MRA_0150	Rv0143c	Rv0143c	1	EGPTAQISAGFCSLLTR	EGPTAQISAGFC(UniMod:4)SLLTR	3	EGPTAQISAGFC(UniMod:4)SLLTR3	603.306	0.599789	0.999625				13785	36083.1	15098.5
Rv0144	Rv0144;MRA_0151	Rv0144	Rv0144	1	ADLTRPAINHYFANK	ADLTRPAINHYFANK	3	ADLTRPAINHYFANK3	577.638	0.450972	0.981493				58798.6	62038.2	62586
Rv0144	Rv0144;MRA_0151	Rv0144	Rv0144	1	EFLVWAVNDAIER	EFLVWAVNDAIER	2	EFLVWAVNDAIER2	781.405	0.559181	0.984575				366430	245341	422145
Rv0144	Rv0144;MRA_0151	Rv0144	Rv0144	1	GYDGATFQEIAVR	GYDGATFQEIAVR	2	GYDGATFQEIAVR2	713.853	0.481449	0.80889	83253.3		180550	1514490	1427070	1492860
Rv0144	Rv0144;MRA_0151	Rv0144	Rv0144	1	VLYQEVVEQTHELVIVAGIER	VLYQEVVEQTHELVIVAGIER	3	VLYQEVVEQTHELVIVAGIER3	808.777	9.6692e-15	0.993505					83488.7	117862
Rv0145	Rv0145;MRA_0152	Rv0145	Rv0145	1	AGILQSHGAVPTAR	AGILQSHGAVPTAR	3	AGILQSHGAVPTAR3	459.925	0.446135	0.999742				533929	503757	612337
Rv0145	Rv0145;MRA_0152	Rv0145	Rv0145	1	AIPQDLVDETVR	AIPQDLVDETVR	2	AIPQDLVDETVR2	678.363	0.159119	0.911578		282036	278788	1657240	1722840	1475650
Rv0145	Rv0145;MRA_0152	Rv0145	Rv0145	1	AVETAATNPLIR	AVETAATNPLIR	2	AVETAATNPLIR2	628.355	0.795889	0.99978				1085380	910332	1105250
Rv0145	Rv0145;MRA_0152	Rv0145	Rv0145	1	AVETAATNPLIRDEFAK	AVETAATNPLIRDEFAK	2	AVETAATNPLIRDEFAK2	923.49	0.573497	0.999784				57772.9	61742.8	63887.5
Rv0145	Rv0145;MRA_0152	Rv0145	Rv0145	1	AVETAATNPLIRDEFAK	AVETAATNPLIRDEFAK	3	AVETAATNPLIRDEFAK3	615.996	0.554896	0.999784				121844	98525.8	118231
Rv0145	Rv0145;MRA_0152	Rv0145	Rv0145	1	LADADLAWLDGDQLGR	LADADLAWLDGDQLGR	2	LADADLAWLDGDQLGR2	864.932	0.565055	0.999612				172001	221502	163286
Rv0145	Rv0145;MRA_0152	Rv0145	Rv0145	1	LGLDIDVQALTYHEPDR	LGLDIDVQALTYHEPDR	3	LGLDIDVQALTYHEPDR3	652.335	0.658537	0.999787				110229	111248	115417
Rv0145	Rv0145;MRA_0152	Rv0145	Rv0145	1	LNWPAGTVVYEIDQPSVLEYK	LNWPAGTVVYEIDQPSVLEYK	3	LNWPAGTVVYEIDQPSVLEYK3	807.75	0.726279	0.960502				83365.9	114678	71832.2
Rv0145	Rv0145;MRA_0152	Rv0145	Rv0145	1	LVTPAQPA	LVTPAQPA	1	LVTPAQPA1	796.457	0.198683	1	1970030	1936240	2110660	3757140	3482760	3673030
Rv0145	Rv0145;Rv0725c;MRA_0152;MRA_0733	Rv0145	Rv0145	0	QVVILAAGLDAR	QVVILAAGLDAR	2	QVVILAAGLDAR2	613.368	0.716515	0.999783				514693	483071	438982
Rv0145	Rv0145;MRA_0152	Rv0145	Rv0145	1	TAGDTWAITESVGATALGVAAAR	TAGDTWAITESVGATALGVAAAR	3	TAGDTWAITESVGATALGVAAAR3	730.379	0.733781	0.999646				494701	415737	493257
Rv0145	Rv0145;MRA_0152	Rv0145	Rv0145	1	THFFDEYFGAAVDAGVR	THFFDEYFGAAVDAGVR	2	THFFDEYFGAAVDAGVR2	951.445	0.672726	0.999782				278464	285551	264164
Rv0145	Rv0145;MRA_0152	Rv0145	Rv0145	1	THFFDEYFGAAVDAGVR	THFFDEYFGAAVDAGVR	3	THFFDEYFGAAVDAGVR3	634.633	0.614636	0.999776				359346	346444	358784
Rv0145	Rv0145;MRA_0152	Rv0145	Rv0145	1	VACDYQAVR	VAC(UniMod:4)DYQAVR	2	VAC(UniMod:4)DYQAVR2	541.259	0.715859	0.999929	120233		101185	1244170	880207	1115040
Rv0145	Rv0145;MRA_0152	Rv0145	Rv0145	1	VLVSSAGTAWAR	VLVSSAGTAWAR	2	VLVSSAGTAWAR2	609.336	0.324165	0.999686				779203	574762	760412
Rv0146	Rv0146;MRA_0153	Rv0146	Rv0146	1	AAAIDAETAAIVAYLR	AAAIDAETAAIVAYLR	2	AAAIDAETAAIVAYLR2	809.944	0.607912	0.999769				2195330	2504870	1997410
Rv0146	Rv0146;MRA_0153	Rv0146	Rv0146	1	AAAIDAETAAIVAYLR	AAAIDAETAAIVAYLR	3	AAAIDAETAAIVAYLR3	540.299	0.92106	0.99972				764841	668162	960763
Rv0146	Rv0146;MRA_0153	Rv0146	Rv0146	1	ASVADWLTDHGWR	ASVADWLTDHGWR	2	ASVADWLTDHGWR2	757.364	0.517069	0.999786				284658	312765	320391
Rv0146	Rv0146;MRA_0153	Rv0146	Rv0146	1	ASVADWLTDHGWR	ASVADWLTDHGWR	3	ASVADWLTDHGWR3	505.245	0.267309	0.966655				93170.2	116525	91479.4
Rv0146	Rv0146;MRA_0153	Rv0146	Rv0146	1	AVETDRPDPLIR	AVETDRPDPLIR	2	AVETDRPDPLIR2	691.376	0.725365	0.994338		50993	67474.2	508322	572497	495662
Rv0146	Rv0146;MRA_0153	Rv0146	Rv0146	1	AVETDRPDPLIR	AVETDRPDPLIR	3	AVETDRPDPLIR3	461.253	0.233177	0.999816			122802	1098720	1046420	1142430
Rv0146	Rv0146;MRA_0153	Rv0146	Rv0146	1	AVETDRPDPLIRDPYAR	AVETDRPDPLIRDPYAR	2	AVETDRPDPLIRDPYAR2	992.517	0.00731441	0.963414				9055.46	27332.9	12677.8
Rv0146	Rv0146;MRA_0153	Rv0146	Rv0146	1	AVETDRPDPLIRDPYAR	AVETDRPDPLIRDPYAR	3	AVETDRPDPLIRDPYAR3	662.014	0.291007	0.992692	93271.2			538376	700075	583501
Rv0146	Rv0146;MRA_0153	Rv0146	Rv0146	1	DAGFDPTAR	DAGFDPTAR	2	DAGFDPTAR2	475.223	0.252832	0.999749	1671860	1795950	1774250	1199930	1191310	1073980
Rv0146	Rv0146;MRA_0153	Rv0146	Rv0146	1	EVPADLR	EVPADLR	2	EVPADLR2	400.22	0.503045	0.88098			627103	2393300	2662330	2668830
Rv0146	Rv0146;MRA_0153	Rv0146	Rv0146	1	IAAETAPVHGEER	IAAETAPVHGEER	2	IAAETAPVHGEER2	690.35	0.397871	0.997773			17852.9	111665	122805	54257
Rv0146	Rv0146;MRA_0153	Rv0146	Rv0146	1	IAAETAPVHGEER	IAAETAPVHGEER	3	IAAETAPVHGEER3	460.569	0.407153	0.999941	148394	183767	94855.7	1336760	1660740	1922140
Rv0146	Rv0146;MRA_0153	Rv0146	Rv0146	1	LDWPAGTIVYEIDQPK	LDWPAGTIVYEIDQPK	2	LDWPAGTIVYEIDQPK2	922.976	0.5064	0.999949	146707	122878	62426.6	676449	933344	451793
Rv0146	Rv0146;MRA_0153	Rv0146	Rv0146	1	LDWPAGTIVYEIDQPK	LDWPAGTIVYEIDQPK	3	LDWPAGTIVYEIDQPK3	615.653	0.835068	0.999626				108449	104807	88831.4
Rv0146	Rv0146;MRA_0153	Rv0146	Rv0146	1	LFTQVGAVSVAGSR	LFTQVGAVSVAGSR	2	LFTQVGAVSVAGSR2	696.387	0.286162	0.999766				1163950	1047370	1037660
Rv0146	Rv0146;MRA_0153	Rv0146	Rv0146	1	LFTQVGAVSVAGSR	LFTQVGAVSVAGSR	3	LFTQVGAVSVAGSR3	464.594	0.56455	0.979238				94071.3	85101.7	97353.8
Rv0146	Rv0146;MRA_0153	Rv0146	Rv0146	1	QDWPAALR	QDWPAALR	2	QDWPAALR2	478.752	0.338787	0.999998	511558	333805	217352	2395750	2067680	1723720
Rv0146	Rv0146;Rv0726c;Rv3767c;MRA_0153;MRA_0734;MRA_3805	Rv0146	Rv0146	0	QVVILASGLDSR	QVVILASGLDSR	2	QVVILASGLDSR2	629.363	0.747992	0.999754				2175270	2222410	2284660
Rv0146	Rv0146;MRA_0153	Rv0146	Rv0146	1	STTLAENGVTPSAGR	STTLAENGVTPSAGR	2	STTLAENGVTPSAGR2	730.871	0.446043	0.864388		166187	166695	1355020	1459350	1412540
Rv0146	Rv0146;MRA_0153	Rv0146	Rv0146	1	STTLAENGVTPSAGRR	STTLAENGVTPSAGRR	3	STTLAENGVTPSAGRR3	539.617	0.601135	0.999761						20398
Rv0146	Rv0146;MRA_0153	Rv0146	Rv0146	1	THDDTWDIK	THDDTWDIK	2	THDDTWDIK2	565.76	0.707939	0.999788				126931	109320	95073.8
Rv0146	Rv0146;MRA_0153	Rv0146	Rv0146	1	TNFFDTYFASAVAAGIR	TNFFDTYFASAVAAGIR	2	TNFFDTYFASAVAAGIR2	925.958	0.718701	0.999786				48701.3	62595.7	49864.2
Rv0146	Rv0146;MRA_0153	Rv0146	Rv0146	1	VADVLGIEQTIDVQELVYHDQDR	VADVLGIEQTIDVQELVYHDQDR	3	VADVLGIEQTIDVQELVYHDQDR3	885.781	0.425299	0.999744				855480	894602	707852
Rv0146	Rv0146;MRA_0153	Rv0146	Rv0146	1	WVEGVPMADDPTAFAEFVTAERL	WVEGVPM(UniMod:35)ADDPTAFAEFVTAERL	3	WVEGVPM(UniMod:35)ADDPTAFAEFVTAERL3	856.41	0.57234	0.99916				44910.3	62838.7	40501.7
Rv0147	Rv0147;MRA_0154	Rv0147	Rv0147	1	EPAPVSDEKQTDVAK	EPAPVSDEKQTDVAK	2	EPAPVSDEKQTDVAK2	807.405	0.452539	0.99874					3402.14	2295.02
Rv0147	Rv0147;MRA_0154	Rv0147	Rv0147	1	EPAPVSDEKQTDVAK	EPAPVSDEKQTDVAK	3	EPAPVSDEKQTDVAK3	538.606	0.391491	0.999709				9279.7	6581.21	5059.24
Rv0147	Rv0147;MRA_0154	Rv0147	Rv0147	1	ITAALTK	ITAALTK	1	ITAALTK1	717.452	0.46835	0.999783				18016400	17681500	18733700
Rv0147	Rv0147;MRA_0154	Rv0147	Rv0147	1	LLNAGQTCVAPDYVLADATVR	LLNAGQTC(UniMod:4)VAPDYVLADATVR	3	LLNAGQTC(UniMod:4)VAPDYVLADATVR3	749.72	0.339943	0.999398				201546	374519	233416
Rv0147	Rv0147;MRA_0154	Rv0147	Rv0147	1	LLNAGQTCVAPDYVLADATVRDELVSK	LLNAGQTC(UniMod:4)VAPDYVLADATVRDELVSK	3	LLNAGQTC(UniMod:4)VAPDYVLADATVRDELVSK3	973.503	0.764	0.999779				149735	176027	141342
Rv0147	Rv0147;MRA_0154	Rv0147	Rv0147	1	LSGYLAAAK	LSGYLAAAK	1	LSGYLAAAK1	893.51	0.52205	0.999769				73525.9	63055.7	66655.5
Rv0147	Rv0147;MRA_0154	Rv0147	Rv0147	1	LSGYLAAAK	LSGYLAAAK	2	LSGYLAAAK2	447.259	0.800871	0.999757				710709	602633	625317
Rv0147	Rv0147;MRA_0154	Rv0147	Rv0147	1	NPFEAYLADIATTSAEAK	NPFEAYLADIATTSAEAK	2	NPFEAYLADIATTSAEAK2	956.471	0.659743	0.999783				162376	145400	142399
Rv0147	Rv0147;MRA_0154	Rv0147	Rv0147	1	NPFEAYLADIATTSAEAK	NPFEAYLADIATTSAEAK	3	NPFEAYLADIATTSAEAK3	637.983	0.783914	0.999785				92206.7	70536.1	90259.9
Rv0147	Rv0147;MRA_0154	Rv0147	Rv0147	1	PLSAYLFTK	PLSAYLFTK	2	PLSAYLFTK2	520.296	0.376716	0.942779				82924.8	85064.4	81336.7
Rv0147	Rv0147;MRA_0154	Rv0147	Rv0147	1	PTRPDLSSFIYPPYTER	PTRPDLSSFIYPPYTER	3	PTRPDLSSFIYPPYTER3	680.347	0.441327	0.999706				171130	151091	187419
Rv0147	Rv0147;MRA_0154	Rv0147	Rv0147	1	RYLLLEVPQLPGR	RYLLLEVPQLPGR	3	RYLLLEVPQLPGR3	518.644	0.627243	0.997675	32187.4	35780.4	28958.3	115560	83043.4	116640
Rv0147	Rv0147;MRA_0154	Rv0147	Rv0147	1	SETEAPREPAPVSDEK	SETEAPREPAPVSDEK	2	SETEAPREPAPVSDEK2	871.416	0.487354	0.99715	12387.2	24143.1	23962.2	30116.3	31148.3	24349.9
Rv0147	Rv0147;MRA_0154	Rv0147	Rv0147	1	SETEAPREPAPVSDEK	SETEAPREPAPVSDEK	3	SETEAPREPAPVSDEK3	581.28	0.52869	0.999283	109142		20534		53096.8	110636
Rv0147	Rv0147;MRA_0154	Rv0147	Rv0147	1	SLDDAIR	SLDDAIR	1	SLDDAIR1	789.411	0.550108	0.999517	317512	433281	332031	386275	347655	340771
Rv0147	Rv0147;MRA_0154	Rv0147	Rv0147	1	SPVIVAADADVDVAAK	SPVIVAADADVDVAAK	2	SPVIVAADADVDVAAK2	770.915	0.413047	0.999751				1162400	1772310	1288070
Rv0147	Rv0147;MRA_0154	Rv0147	Rv0147	1	SPVIVAADADVDVAAKR	SPVIVAADADVDVAAKR	2	SPVIVAADADVDVAAKR2	848.966	0.606077	0.999056				91903	121649	106554
Rv0147	Rv0147;MRA_0154	Rv0147	Rv0147	1	SVLTKPTRPDLSSFIYPPYTER	SVLTKPTRPDLSSFIYPPYTER	3	SVLTKPTRPDLSSFIYPPYTER3	856.456	0.574372	0.999789				180285	242995	204406
Rv0147	Rv0147;MRA_0154	Rv0147	Rv0147	1	VYEGAAPHLTPVTLELGGK	VYEGAAPHLTPVTLELGGK	2	VYEGAAPHLTPVTLELGGK2	976.529	0.59929	0.992249			19712.5	41486.8	103125	71355.3
Rv0147	Rv0147;MRA_0154	Rv0147	Rv0147	1	VYEGAAPHLTPVTLELGGK	VYEGAAPHLTPVTLELGGK	3	VYEGAAPHLTPVTLELGGK3	651.355	0.667484	0.999756				504109	536810	541881
Rv0147	Rv0147;MRA_0154	Rv0147	Rv0147	1	WGFEEFSHR	WGFEEFSHR	2	WGFEEFSHR2	597.771	0.643774	0.999758				272622	363888	264158
Rv0147	Rv0147;MRA_0154	Rv0147	Rv0147	1	WGFEEFSHR	WGFEEFSHR	3	WGFEEFSHR3	398.85	0.344496	0.999858	59569.7	83137.1	70970.1	311720	304770	289719
Rv0147	Rv0147;MRA_0154	Rv0147	Rv0147	1	YLDTEAIAVVQGDGAVSQELIAQGFDR	YLDTEAIAVVQGDGAVSQELIAQGFDR	3	YLDTEAIAVVQGDGAVSQELIAQGFDR3	955.814	0.703849	0.999756				166145	151318	176811
Rv0147	Rv0147;MRA_0154	Rv0147	Rv0147	1	YLLLEVPQLPGR	YLLLEVPQLPGR	2	YLLLEVPQLPGR2	699.412	0.533167	0.999999	2963390	2683120	3032610	3485770	3609350	3828910
Rv0147	Rv0147;MRA_0154	Rv0147	Rv0147	1	YLLLEVPQLPGR	YLLLEVPQLPGR	3	YLLLEVPQLPGR3	466.611	0.368066	0.999633				25516.9	28233.1	34409.8
Rv0148	Rv0148;MRA_0155	Rv0148	Rv0148	1	AVANYDSVATEDGAANIIK	AVANYDSVATEDGAANIIK	2	AVANYDSVATEDGAANIIK2	961.48	0.595833	0.999998	369227	364977	386997	1803400	1935120	2011130
Rv0148	Rv0148;MRA_0155	Rv0148	Rv0148	1	AVANYDSVATEDGAANIIK	AVANYDSVATEDGAANIIK	3	AVANYDSVATEDGAANIIK3	641.322	0.609648	0.988997				125615	153046	167264
Rv0148	Rv0148;MRA_0155	Rv0148	Rv0148	1	EYALTLAGEGASVVVNDLGGAR	EYALTLAGEGASVVVNDLGGAR	3	EYALTLAGEGASVVVNDLGGAR3	721.375	0.58217	0.999738				1689100	1595940	2030590
Rv0148	Rv0148;MRA_0155	Rv0148	Rv0148	1	MTQDILPPEVLEK	M(UniMod:35)TQDILPPEVLEK	2	M(UniMod:35)TQDILPPEVLEK2	764.901	0.268125	0.958425	517631	575210	542161	140610	170492	199525
Rv0148	Rv0148;MRA_0155	Rv0148	Rv0148	1	TALDEFGAVHGVVSNAGILR	TALDEFGAVHGVVSNAGILR	3	TALDEFGAVHGVVSNAGILR3	676.029	0.387811	0.999752				2047850	2605020	2396440
Rv0148	Rv0148;MRA_0155	Rv0148	Rv0148	1	VALFGNDGANFDKPPSVQDVAAR	VALFGNDGANFDKPPSVQDVAAR	3	VALFGNDGANFDKPPSVQDVAAR3	796.737	0.592929	0.991952	1670300		1848290	1523900	1440800	1441540
Rv0148	Rv0148;MRA_0155	Rv0148	Rv0148	1	VHLYGGYHVLR	VHLYGGYHVLR	2	VHLYGGYHVLR2	657.36	0.594531	0.999778				73327.7	103969	101154
Rv0148	Rv0148;MRA_0155	Rv0148	Rv0148	1	VHLYGGYHVLR	VHLYGGYHVLR	3	VHLYGGYHVLR3	438.576	0.754491	0.999789				258443	289044	302483
Rv0148	Rv0148;MRA_0155	Rv0148	Rv0148	1	VIVVTGAGGGLGR	VIVVTGAGGGLGR	2	VIVVTGAGGGLGR2	578.347	0.708755	0.999999	643933	583668	683553	11464100	12094300	12350100
Rv0148	Rv0148;MRA_0155	Rv0148	Rv0148	1	VVVATSTSGLFGNFGQTNYGAAK	VVVATSTSGLFGNFGQTNYGAAK	3	VVVATSTSGLFGNFGQTNYGAAK3	763.723	0.581298	0.999776				265954	331780	271585
Rv0148	Rv0148;MRA_0155	Rv0148	Rv0148	1	WAEITDLSGAK	WAEITDLSGAK	2	WAEITDLSGAK2	595.807	0.246266	0.869279	70140.2			3155470	3048690	2998470
Rv0148	Rv0148;MRA_0155	Rv0148	Rv0148	1	YNIHANALAPIAATR	YNIHANALAPIAATR	2	YNIHANALAPIAATR2	798.437	0.540177	0.999784				369668	409492	370333
Rv0148	Rv0148;MRA_0155	Rv0148	Rv0148	1	YNIHANALAPIAATR	YNIHANALAPIAATR	3	YNIHANALAPIAATR3	532.627	0.437229	0.999709				224422	202716	236722
Rv0149	Rv0149;MRA_0156	Rv0149	Rv0149	1	AAGVCFPDLLLTK	AAGVC(UniMod:4)FPDLLLTK	2	AAGVC(UniMod:4)FPDLLLTK2	702.882	0.511027	0.861733	231549	158090		318974	295687	307740
Rv0149	Rv0149;MRA_0156	Rv0149	Rv0149	1	AALRPGDTVLVLGAAGGVGTAAVQIAK	AALRPGDTVLVLGAAGGVGTAAVQIAK	3	AALRPGDTVLVLGAAGGVGTAAVQIAK3	826.147	0.578733	0.999766				99342.8	85422.6	134368
Rv0149	Rv0149;MRA_0156	Rv0149	Rv0149	1	LLLIGFAAGAVPTLK	LLLIGFAAGAVPTLK	2	LLLIGFAAGAVPTLK2	742.467	0.457521	0.995009				106580	78833.6	72645.1
Rv0149	Rv0149;MRA_0156	Rv0149	Rv0149	1	SAPSDAGFHVGER	SAPSDAGFHVGER	2	SAPSDAGFHVGER2	665.314	0.0942054	0.886132		21169.9		57260.3	73913	48241.6
Rv0149	Rv0149;MRA_0156	Rv0149	Rv0149	1	SAPSDAGFHVGER	SAPSDAGFHVGER	3	SAPSDAGFHVGER3	443.878	0.684931	0.954495				341372	391277	344066
Rv0149	Rv0149;MRA_0156	Rv0149	Rv0149	1	YPLSEAQAALQSLDDGGVLGK	YPLSEAQAALQSLDDGGVLGK	3	YPLSEAQAALQSLDDGGVLGK3	711.368	0.685472	0.999754				30675.6	14878.7	32605
Rv0150c	Rv0150c;MRA_0157	Rv0150c	Rv0150c	1	APTGLPDPGIEALAHTK	APTGLPDPGIEALAHTK	2	APTGLPDPGIEALAHTK2	844.455	0.715635	0.999401				70864.6	114360	60709.8
Rv0153c	Rv0153c;MRA_0161	ptbB	ptbB	1	DVIVADYLR	DVIVADYLR	2	DVIVADYLR2	532.294	0.923692	0.997862				798126	814343	938383
Rv0153c	Rv0153c;MRA_0161	ptbB	ptbB	1	ELPGAWNFR	ELPGAWNFR	2	ELPGAWNFR2	545.278	0.51712	0.999664				133372	100611	92609.5
Rv0153c	Rv0153c;MRA_0161	ptbB	ptbB	1	FDTELAPEVVTFTK	FDTELAPEVVTFTK	2	FDTELAPEVVTFTK2	798.912	0.194654	0.998999				80611.5	98350.9	110828
Rv0153c	Rv0153c;MRA_0161	ptbB	ptbB	1	LGITDVADLR	LGITDVADLR	2	LGITDVADLR2	536.804	0.539577	0.999661	1020640	898101	1063470	453772	465403	594173
Rv0153c	Rv0153c;MRA_0161	ptbB	ptbB	1	LSDGVLGVR	LSDGVLGVR	2	LSDGVLGVR2	458.267	0.541053	0.999958	1048520	939563	935802	728009	641754	734343
Rv0153c	Rv0153c;MRA_0161	ptbB	ptbB	1	SNDSVPQLR	SNDSVPQLR	2	SNDSVPQLR2	508.263	0.58815	0.991998	754969	569403	737958	758682	678502	699924
Rv0154c	Rv0154c;MRA_0162	fadE2	fadE2	1	AAGPADHTAPPIIEELK	AAGPADHTAPPIIEELK	2	AAGPADHTAPPIIEELK2	865.46	0.474307	0.999785				153639	167010	127711
Rv0154c	Rv0154c;MRA_0162	fadE2	fadE2	1	AAGPADHTAPPIIEELK	AAGPADHTAPPIIEELK	3	AAGPADHTAPPIIEELK3	577.31	0.545088	0.999175		46115		371370	365280	370062
Rv0154c	Rv0154c;MRA_0162	fadE2	fadE2	1	AAWTIDQHGNK	AAWTIDQHGNK	2	AAWTIDQHGNK2	620.808	0.461211	0.997697				18466.2		8332.88
Rv0154c	Rv0154c;MRA_0162	fadE2	fadE2	1	AIQVHGAAGVSDDTPLAR	AIQVHGAAGVSDDTPLAR	2	AIQVHGAAGVSDDTPLAR2	889.464	0.586947	0.999782				116373	155298	127730
Rv0154c	Rv0154c;MRA_0162	fadE2	fadE2	1	AIQVHGAAGVSDDTPLAR	AIQVHGAAGVSDDTPLAR	3	AIQVHGAAGVSDDTPLAR3	593.312	0.633389	0.999739				513551	455100	433988
Rv0154c	Rv0154c;MRA_0162	fadE2	fadE2	1	ALGAAER	ALGAAER	1	ALGAAER1	687.38	0.516003	0.985166				300811	234036	340589
Rv0154c	Rv0154c;MRA_0162	fadE2	fadE2	1	DGADYVINGR	DGADYVINGR	2	DGADYVINGR2	540.26	0.827459	0.999524				94640.1	108265	54998.7
Rv0154c	Rv0154c;MRA_0162	fadE2	fadE2	1	IFDGPDEVHLR	IFDGPDEVHLR	2	IFDGPDEVHLR2	649.331	0.450354	0.748389	491044	491853		522154	713694	601469
Rv0154c	Rv0154c;MRA_0162	fadE2	fadE2	1	IFDGPDEVHLR	IFDGPDEVHLR	3	IFDGPDEVHLR3	433.223	0.726819	0.999777				835315	890475	857798
Rv0154c	Rv0154c;MRA_0162	fadE2	fadE2	1	NIETTISR	NIETTISR	1	NIETTISR1	933.501	0.491799	0.9992				32684.8	44571.6	85809.8
Rv0154c	Rv0154c;MRA_0162	fadE2	fadE2	1	NIETTISR	NIETTISR	2	NIETTISR2	467.254	0.705618	0.945683	2937950	3245100	2535480	6772690	3747500	5873520
Rv0154c	Rv0154c;MRA_0162	fadE2	fadE2	1	PLAEQGVVQQAIAQSR	PLAEQGVVQQAIAQSR	2	PLAEQGVVQQAIAQSR2	847.964	0.851278	0.99976				174701	162161	165452
Rv0154c	Rv0154c;MRA_0162	fadE2	fadE2	1	PLAEQGVVQQAIAQSR	PLAEQGVVQQAIAQSR	3	PLAEQGVVQQAIAQSR3	565.645	0.815544	0.999743				110496	118108	127238
Rv0154c	Rv0154c;MRA_0162	fadE2	fadE2	1	STFAAAVT	STFAAAVT	1	STFAAAVT1	767.394	0.61519	0.935359				1137530	1422530	1421120
Rv0154c	Rv0154c;MRA_0162	fadE2	fadE2	1	STPVFGWQDR	STPVFGWQDR	2	STPVFGWQDR2	596.792	0.64067	0.999162	298781	323822	277392	2996820	3020080	2401110
Rv0154c	Rv0154c;MRA_0162	fadE2	fadE2	1	VACDVIDR	VAC(UniMod:4)DVIDR	1	VAC(UniMod:4)DVIDR1	947.463	0.454272	0.995155	21291.1	9800.71		61608.9	67822.6	61020.4
Rv0154c	Rv0154c;MRA_0162	fadE2	fadE2	1	VACDVIDR	VAC(UniMod:4)DVIDR	2	VAC(UniMod:4)DVIDR2	474.235	0.711917	0.999928	1003860	849674	781774	2253310	1715460	2427860
Rv0154c	Rv0154c;MRA_0162	fadE2	fadE2	1	VAFGRPLAEQGVVQQAIAQSR	VAFGRPLAEQGVVQQAIAQSR	3	VAFGRPLAEQGVVQQAIAQSR3	742.411	0.534776	0.822222	129629			471489	387319	441990
Rv0154c	Rv0154c;MRA_0162	fadE2	fadE2	1	VPATNLLGEEGSGFAIAQAR	VPATNLLGEEGSGFAIAQAR	2	VPATNLLGEEGSGFAIAQAR2	1001.02	0.490123	0.999775				834895	720756	827457
Rv0154c	Rv0154c;MRA_0162	fadE2	fadE2	1	VPATNLLGEEGSGFAIAQAR	VPATNLLGEEGSGFAIAQAR	3	VPATNLLGEEGSGFAIAQAR3	667.686	0.636584	0.999669				799551	971738	841490
Rv0155	Rv0155;MRA_0163	pntAa	pntAa	1	AVLLAASESTR	AVLLAASESTR	2	AVLLAASESTR2	559.315	0.35024	0.97129	42600.2	40657.8	53788.5	10590800	9880670	11191600
Rv0155	Rv0155;MRA_0163	pntAa	pntAa	1	ELTDDER	ELTDDER	2	ELTDDER2	439.199	0.699931	0.998189						3825.67
Rv0155	Rv0155;MRA_0163	pntAa	pntAa	1	GGQTLIGFLAPR	GGQTLIGFLAPR	2	GGQTLIGFLAPR2	615.354	0.333262	0.856516	1157800	1081060	1099580	5114040	5884490	5809920
Rv0155	Rv0155;MRA_0163	pntAa	pntAa	1	GGQTLIGFLAPR	GGQTLIGFLAPR	3	GGQTLIGFLAPR3	410.572	0.288901	0.999786				100246	91409.7	97815.9
Rv0155	Rv0155;MRA_0163	pntAa	pntAa	1	GVAVVVEAGAGER	GVAVVVEAGAGER	2	GVAVVVEAGAGER2	607.331	0.748523	0.999952	2995370	3314370	3269330	2759320	2445480	2475720
Rv0155	Rv0155;MRA_0163	pntAa	pntAa	1	LAPDFDDEVIAQSCVTR	LAPDFDDEVIAQSC(UniMod:4)VTR	2	LAPDFDDEVIAQSC(UniMod:4)VTR2	968.46	0.463839	0.999774				3361480	2861450	3321150
Rv0155	Rv0155;MRA_0163	pntAa	pntAa	1	LAPDFDDEVIAQSCVTR	LAPDFDDEVIAQSC(UniMod:4)VTR	3	LAPDFDDEVIAQSC(UniMod:4)VTR3	645.976	0.560073	0.999567				445750	361843	625393
Rv0155	Rv0155;MRA_0163	pntAa	pntAa	1	NITALLDLLIK	NITALLDLLIK	2	NITALLDLLIK2	613.89	0.665969	0.999573				26834.2	27430	30238.8
Rv0155	Rv0155;MRA_0163	pntAa	pntAa	1	SVGAQWLDLGISASGEGGYAR	SVGAQWLDLGISASGEGGYAR	3	SVGAQWLDLGISASGEGGYAR3	698.681	0.556711	0.999787				169961	200081	143433
Rv0155	Rv0155;MRA_0163	pntAa	pntAa	1	TTGYDVRPEVADQVR	TTGYDVRPEVADQVR	2	TTGYDVRPEVADQVR2	853.43	0.344818	0.999998	289680	369747	270325	599215	726520	714021
Rv0155	Rv0155;MRA_0163	pntAa	pntAa	1	TTGYDVRPEVADQVR	TTGYDVRPEVADQVR	3	TTGYDVRPEVADQVR3	569.289	0.58155	1	1091140	1166910	1060030	2383560	2464590	2473990
Rv0155	Rv0155;MRA_0163	pntAa	pntAa	1	VAPPTAAEVGR	VAPPTAAEVGR	2	VAPPTAAEVGR2	534.297	0.577454	0.999996	4631250	4604430	4868650	9192880	9277610	8631380
Rv0155	Rv0155;MRA_0163	pntAa	pntAa	1	VGVVAESGPDER	VGVVAESGPDER	2	VGVVAESGPDER2	607.805	0.733817	1	919731	673263	826596	7642620	8095450	7511920
Rv0155	Rv0155;MRA_0163	pntAa	pntAa	1	VGVVAESGPDERR	VGVVAESGPDERR	2	VGVVAESGPDERR2	685.856	0.475724	0.999751					9010.61	3008.18
Rv0155	Rv0155;MRA_0163	pntAa	pntAa	1	VGVVAESGPDERR	VGVVAESGPDERR	3	VGVVAESGPDERR3	457.573	0.113095	0.781201			42934.2	117012	213618	256913
Rv0157	Rv0157;MRA_0165	pntB	pntB	1	DLATLLEDR	DLATLLEDR	2	DLATLLEDR2	523.281	0.576569	0.997574	445320	478131	392937	144335	162305	159446
Rv0157	Rv0157;MRA_0165	pntB	pntB	1	KSVTEVSEELK	KSVTEVSEELK	2	KSVTEVSEELK2	624.839	0.0100764	0.978679	30844.9	16942.8	23246	11775	15346.5	11344.4
Rv0157	Rv0157;MRA_0165	pntB	pntB	1	SIPAIVAGGFGGGGVAPSGGGDDK	SIPAIVAGGFGGGGVAPSGGGDDK	3	SIPAIVAGGFGGGGVAPSGGGDDK3	681.677	0.540249	0.7431				87758.6	85743.6	86668.5
Rv0157	Rv0157;MRA_0165	pntB	pntB	1	SVTEVSEELK	SVTEVSEELK	2	SVTEVSEELK2	560.791	0.385053	0.999999	2464440	2516110	2603600	1115670	1045200	1136230
Rv0157	Rv0157;MRA_0165	pntB	pntB	1	TDVTIVIGANDVTNPAAR	TDVTIVIGANDVTNPAAR	2	TDVTIVIGANDVTNPAAR2	913.985	0.598419	1	2137380	2299760	2127560	1609660	1362640	1488110
Rv0157	Rv0157;MRA_0165	pntB	pntB	1	TDVTIVIGANDVTNPAAR	TDVTIVIGANDVTNPAAR	3	TDVTIVIGANDVTNPAAR3	609.659	0.691142	0.996449	639858	876530	858187	166848	108450	198259
Rv0157A	Rv0157A	Rv0157A	Rv0157A	1	GVETGDGYPPPAYPPV	GVETGDGYPPPAYPPV	2	GVETGDGYPPPAYPPV2	808.386	0.145316	0.999997	11034700	10532400	10788500	204628		247590
Rv0157A	Rv0157A	Rv0157A	Rv0157A	1	YLTWGLR	YLTWGLR	2	YLTWGLR2	454.754	0.456947	0.999301	1128680	715091	479783			101891
Rv0157A	Rv0157A	Rv0157A	Rv0157A	1	YLTWGLRGVETGDGYPPPAYPPV	YLTWGLRGVETGDGYPPPAYPPV	3	YLTWGLRGVETGDGYPPPAYPPV3	835.754	0.73138	0.999776	23015900	25847000	22521800
Rv0158	Rv0158;MRA_0166	Rv0158	Rv0158	1	EALYQYTVR	EALYQYTVR	2	EALYQYTVR2	571.796	0.414332	0.99957				166376	203592	177105
Rv0158	Rv0158;MRA_0166	Rv0158	Rv0158	1	LLTAIASNPER	LLTAIASNPER	2	LLTAIASNPER2	592.836	0.529107	0.999632	94291.7	94682.9	118843	703222	841736	758385
Rv0158	Rv0158;MRA_0166	Rv0158	Rv0158	1	REELLAVATK	REELLAVATK	2	REELLAVATK2	565.333	0.404006	0.99978				529026	572046	536951
Rv0158	Rv0158;MRA_0166	Rv0158	Rv0158	1	SLILFDIYR	SLILFDIYR	2	SLILFDIYR2	570.327	0.676055	0.999915	536905	482279	527517	355750	223175	423076
Rv0161	Rv0161;MRA_0169	Rv0161	Rv0161	1	ASALVRPGSAEEVAEVLR	ASALVRPGSAEEVAEVLR	2	ASALVRPGSAEEVAEVLR2	927.508	0.6943	0.999724				47982.5	60489.9	50594.3
Rv0161	Rv0161;MRA_0169	Rv0161	Rv0161	1	ASALVRPGSAEEVAEVLR	ASALVRPGSAEEVAEVLR	3	ASALVRPGSAEEVAEVLR3	618.675	0.395831	0.998887					102477	103327
Rv0161	Rv0161;MRA_0169	Rv0161	Rv0161	1	DAGAYVTVQGGR	DAGAYVTVQGGR	2	DAGAYVTVQGGR2	597.3	0.67383	0.999586				546369	648480	461543
Rv0161	Rv0161;MRA_0169	Rv0161	Rv0161	1	DAVALVHR	DAVALVHR	2	DAVALVHR2	440.754	0.408165	0.998133				202333	241137	173737
Rv0161	Rv0161;MRA_0169	Rv0161	Rv0161	1	DVEGIAALELIDGR	DVEGIAALELIDGR	2	DVEGIAALELIDGR2	735.894	0.486029	0.999751				1129740	1199120	1240880
Rv0161	Rv0161;MRA_0169	Rv0161	Rv0161	1	ESLAEVLGVYGPPLK	ESLAEVLGVYGPPLK	2	ESLAEVLGVYGPPLK2	786.438	0.488553	0.999786				349484	299553	325753
Rv0161	Rv0161;MRA_0169	Rv0161	Rv0161	1	ESLAEVLGVYGPPLK	ESLAEVLGVYGPPLK	3	ESLAEVLGVYGPPLK3	524.628	0.406472	0.999787				53251.8	55906.3	49556.4
Rv0161	Rv0161;MRA_0169	Rv0161	Rv0161	1	LADLLGGAR	LADLLGGAR	2	LADLLGGAR2	443.262	0.792529	0.999695	568933	615704	525218	1772300	1693910	1609110
Rv0161	Rv0161;MRA_0169	Rv0161	Rv0161	1	LCVVSDVDTVER	LC(UniMod:4)VVSDVDTVER	2	LC(UniMod:4)VVSDVDTVER2	696.346	0.618748	0.999684	181281	226499	169185	429465	482861	463663
Rv0161	Rv0161;MRA_0169	Rv0161	Rv0161	1	PGSAEEVAEVLR	PGSAEEVAEVLR	2	PGSAEEVAEVLR2	628.828	0.586975	0.999639				112413	144717	126451
Rv0161	Rv0161;MRA_0169	Rv0161	Rv0161	1	TSLVAGTVPEHDDVLLSTER	TSLVAGTVPEHDDVLLSTER	3	TSLVAGTVPEHDDVLLSTER3	713.703	0.649317	0.999775				219931	179348	212067
Rv0162c	Rv0162c;MRA_0170	adhE1	adhE1	1	AGTLLGGGIR	AGTLLGGGIR	2	AGTLLGGGIR2	457.775	0.718937	0.998228	2360630			2101890	1900350	2218210
Rv0162c	Rv0162c;MRA_0170	adhE1	adhE1	1	GAVLDQIGVPR	GAVLDQIGVPR	2	GAVLDQIGVPR2	562.826	0.53669	0.999102				150000	179519	188683
Rv0162c	Rv0162c;MRA_0170	adhE1	adhE1	1	ISLSPLDFVTEGR	ISLSPLDFVTEGR	2	ISLSPLDFVTEGR2	717.386	0.475939	0.99991	183003	231283	212025	552449	413777	558505
Rv0162c	Rv0162c;MRA_0170	adhE1	adhE1	1	LPVESLVTSTIR	LPVESLVTSTIR	2	LPVESLVTSTIR2	657.886	0.797885	0.999777				549970	431095	621750
Rv0162c	Rv0162c;MRA_0170	adhE1	adhE1	1	SLIGSYLGSAVPSHDIPR	SLIGSYLGSAVPSHDIPR	2	SLIGSYLGSAVPSHDIPR2	934.998	0.301777	0.999784				67548.3	69221.5	67034
Rv0162c	Rv0162c;MRA_0170	adhE1	adhE1	1	SLIGSYLGSAVPSHDIPR	SLIGSYLGSAVPSHDIPR	3	SLIGSYLGSAVPSHDIPR3	623.668	0.234036	0.99671				117704	119340	104758
Rv0162c	Rv0162c;MRA_0170	adhE1	adhE1	1	TITVGLPPPDVR	TITVGLPPPDVR	2	TITVGLPPPDVR2	632.867	0.729143	0.930548				498817	412588	497848
Rv0162c	Rv0162c;MRA_0170	adhE1	adhE1	1	VVAVDQLPEK	VVAVDQLPEK	2	VVAVDQLPEK2	549.315	0.281086	0.982224			165539	417728	344730	483090
Rv0162c	Rv0162c;MRA_0170	adhE1	adhE1	1	VVLVFLPR	VVLVFLPR	2	VVLVFLPR2	471.811	0.374676	0.999905	368582	388333	311357	280731	308930	301170
Rv0163	Rv0163;MRA_0171	Rv0163	Rv0163	1	RPVPIPEAIR	RPVPIPEAIR	2	RPVPIPEAIR2	574.352	0.663451	0.999637	299453		275290
Rv0163	Rv0163;MRA_0171	Rv0163	Rv0163	1	SDFPVLWPVGTR	SDFPVLWPVGTR	2	SDFPVLWPVGTR2	687.365	0.65927	0.999999	1838470	1221170	803556	155833	168446	181127
Rv0163	Rv0163;MRA_0171	Rv0163	Rv0163	1	SLLSTACVSG	SLLSTAC(UniMod:4)VSG	1	SLLSTAC(UniMod:4)VSG1	994.488	0.389921	0.998825					11926.3
Rv0164	Rv0164;MRA_0172	TB18.5	TB18.5	1	MLLNNVLEHLAENLK	MLLNNVLEHLAENLK	3	MLLNNVLEHLAENLK3	584.323	0.0402164	0.989647				20946.4	18569	10420
Rv0164	Rv0164;MRA_0172	TB18.5	TB18.5	1	MLLNNVLEHLAENLK	M(UniMod:35)LLNNVLEHLAENLK	2	M(UniMod:35)LLNNVLEHLAENLK2	883.978	0.113626	0.885309		189712		139314	134991	83648.3
Rv0164	Rv0164;MRA_0172	TB18.5	TB18.5	1	MLLNNVLEHLAENLK	M(UniMod:35)LLNNVLEHLAENLK	3	M(UniMod:35)LLNNVLEHLAENLK3	589.655	0.678865	0.999953	32511.8	57225	46763.9	214220	246541	167861
Rv0164	Rv0164;MRA_0172	TB18.5	TB18.5	1	YPEWNEGVK	YPEWNEGVK	2	YPEWNEGVK2	561.268	0.739993	0.999997	4350410	3861870	2426300	6163030	7050170	5654700
Rv0166	Rv0166;MRA_0174	fadD5	fadD5	1	ALEIVDALPR	ALEIVDALPR	2	ALEIVDALPR2	548.823	0.805662	0.99999	1395270	1331110	1231760	97466.9	94430.8	110751
Rv0166	Rv0166;MRA_0174	fadD5	fadD5	1	ALTLAQQQPYLAR	ALTLAQQQPYLAR	2	ALTLAQQQPYLAR2	736.915	0.722799	0.985441	145769	81169.5	122271
Rv0166	Rv0166;MRA_0174	fadD5	fadD5	1	IEDLGEFLTDR	IEDLGEFLTDR	2	IEDLGEFLTDR2	654.328	0.450743	0.999975	1077130	1012350	1240470	104253	79617.7	48419.3
Rv0166	Rv0166;MRA_0174	fadD5	fadD5	1	VIPTVAAR	VIPTVAAR	2	VIPTVAAR2	413.762	0.534393	0.995931			1208820
Rv0166	Rv0166;MRA_0174	fadD5	fadD5	1	WGEVPIAVAAVTNDDLR	WGEVPIAVAAVTNDDLR	2	WGEVPIAVAAVTNDDLR2	913.477	0.41203	0.999744				90552.3	78942	93436.9
Rv0169	Rv0169;MRA_0177	mce1A	mce1A	1	FGESIVNANTVLDDLNSR	FGESIVNANTVLDDLNSR	2	FGESIVNANTVLDDLNSR2	982.49	0.603106	0.999766				74990.7	90527.9	89501.8
Rv0169	Rv0169;MRA_0177	mce1A	mce1A	1	FILDVDPR	FILDVDPR	1	FILDVDPR1	974.532	0.401693	0.997832		35495.4	31835.7
Rv0169	Rv0169;MRA_0177	mce1A	mce1A	1	FILDVDPR	FILDVDPR	2	FILDVDPR2	487.77	0.448245	0.999993	3955040	4681380	4464660	57498.5	38652.5	60944.9
Rv0169	Rv0169;MRA_0177	mce1A	mce1A	1	GGPGGAPGCWQPITR	GGPGGAPGC(UniMod:4)WQPITR	2	GGPGGAPGC(UniMod:4)WQPITR2	755.865	0.251544	0.999996	1511950	973813	660954	22770.5	22044.3	24540.3
Rv0169	Rv0169;MRA_0177	mce1A	mce1A	1	LNLTLSAAAEALTGLGDK	LNLTLSAAAEALTGLGDK	2	LNLTLSAAAEALTGLGDK2	879.487	0.454181	0.999212					43933.9
Rv0169	Rv0169;MRA_0177	mce1A	mce1A	1	NFYDADPLAK	NFYDADPLAK	2	NFYDADPLAK2	577.281	0.188943	0.999981	8624830	9423140	9354620
Rv0169	Rv0169;MRA_0177	mce1A	mce1A	1	QVGDNTINP	QVGDNTINP	1	QVGDNTINP1	957.465	0.33215	0.999959	563658	499686	432049
Rv0169	Rv0169;MRA_0177	mce1A	mce1A	1	VDTISEVTR	VDTISEVTR	2	VDTISEVTR2	510.273	0.433904	0.999988	8399110	8189200	8933060	361888	329185	307279
Rv0169	Rv0169;Rv0589;MRA_0177;MRA_0596	mce1A	mce1A	0	VTYNGVEIGR	VTYNGVEIGR	2	VTYNGVEIGR2	554.294	0.701873	0.999914	3675100	3499190	3185280
Rv0169	Rv0169;MRA_0177	mce1A	mce1A	1	YIHLIPANVNADIK	YIHLIPANVNADIK	2	YIHLIPANVNADIK2	790.944	0.354722	0.993339	2025310	1322450	1283550	24359.6	41907.9	22247.9
Rv0169	Rv0169;MRA_0177	mce1A	mce1A	1	YIHLIPANVNADIK	YIHLIPANVNADIK	3	YIHLIPANVNADIK3	527.632	0.594641	0.999988	582561	379804	570232
Rv0169	Rv0169;MRA_0177	mce1A	mce1A	1	YVSLTTPK	YVSLTTPK	1	YVSLTTPK1	908.51	0.684902	1	364851	328129	361098	5773.66
Rv0170	Rv0170;MRA_0178	mce1B	mce1B	1	AVSYLDAIQQPVIDQR	AVSYLDAIQQPVIDQR	2	AVSYLDAIQQPVIDQR2	908.484	0.540187	0.999954	1149110	1022340	963375	45811.5	49933.5
Rv0170	Rv0170;MRA_0178	mce1B	mce1B	1	DQAIGEVVK	DQAIGEVVK	1	DQAIGEVVK1	958.521	0.612536	0.999998	369016	367283	375380	7978.72
Rv0170	Rv0170;MRA_0178	mce1B	mce1B	1	DQAIGEVVK	DQAIGEVVK	2	DQAIGEVVK2	479.765	0.730607	0.999928	4138760	4013940	3967810	91047.1	65965.9
Rv0170	Rv0170;MRA_0178	mce1B	mce1B	1	EFDETVNNLENLITGLR	EFDETVNNLENLITGLR	2	EFDETVNNLENLITGLR2	989.001	0.713521	0.999986	38496.9	45502.9	39799.2
Rv0170	Rv0170;MRA_0178	mce1B	mce1B	1	GANDLLPPGGLIPLSR	GANDLLPPGGLIPLSR	2	GANDLLPPGGLIPLSR2	795.455	0.396407	0.999999	8710670	8825390	8537380	206236
Rv0170	Rv0170;MRA_0178	mce1B	mce1B	1	GANDLLPPGGLIPLSR	GANDLLPPGGLIPLSR	3	GANDLLPPGGLIPLSR3	530.639	0.194112	0.999567	148667	166190	142058
Rv0170	Rv0170;MRA_0178	mce1B	mce1B	1	LFSQPTGR	LFSQPTGR	2	LFSQPTGR2	453.246	0.16995	0.999991	9637380	10668200	11097900
Rv0170	Rv0170;MRA_0178	mce1B	mce1B	1	NLNIVLDTTVK	NLNIVLDTTVK	2	NLNIVLDTTVK2	615.359	0.47966	0.999993	10365900	11200600	11150000	827062	865996
Rv0170	Rv0170;MRA_0178	mce1B	mce1B	1	SVPLYQSTTAQIR	SVPLYQSTTAQIR	2	SVPLYQSTTAQIR2	732.397	0.52307	0.999545	203915	199335	134765	103126	107524	116867
Rv0170	Rv0170;MRA_0178	mce1B	mce1B	1	TNGYTAEFSNVSGLR	TNGYTAEFSNVSGLR	2	TNGYTAEFSNVSGLR2	808.39	0.69195	0.999971	218696	231265	226804	48344	39508.3	32081.2
Rv0170	Rv0170;MRA_0178	mce1B	mce1B	1	TPTALTALGR	TPTALTALGR	2	TPTALTALGR2	500.794	0.534906	0.999528	174066	210343	268970	215032	257342	260732
Rv0170	Rv0170;MRA_0178	mce1B	mce1B	1	TSPALDLDALIGGFK	TSPALDLDALIGGFK	2	TSPALDLDALIGGFK2	759.415	0.741608	0.999992	104285	117351	134938
Rv0170	Rv0170;MRA_0178	mce1B	mce1B	1	TSPALDLDALIGGFKPVFR	TSPALDLDALIGGFKPVFR	3	TSPALDLDALIGGFKPVFR3	673.043	0.109175	0.948212	953128	1647380
Rv0170	Rv0170;MRA_0178	mce1B	mce1B	1	VEFNIDR	VEFNIDR	2	VEFNIDR2	446.731	0.338305	0.999264	4645020	5841490	5692130	182448	193689	115024
Rv0170	Rv0170;MRA_0178	mce1B	mce1B	1	VELDDLLHK	VELDDLLHK	2	VELDDLLHK2	541.299	0.401917	0.999463	442986	512618	484253		11973.3
Rv0170	Rv0170;MRA_0178	mce1B	mce1B	1	WNGFQAGGPVR	WNGFQAGGPVR	2	WNGFQAGGPVR2	594.8	0.791273	0.999948	162239	227996	178598
Rv0170	Rv0170;MRA_0178	mce1B	mce1B	1	YSDLIGNR	YSDLIGNR	2	YSDLIGNR2	469.241	0.683736	0.999996	4984260	5796610	6655580
Rv0171	Rv0171;MRA_0179	mce1C	mce1C	1	EDLAETLTILGR	EDLAETLTILGR	2	EDLAETLTILGR2	665.865	0.397542	0.954987				46507.5	41462.2	70545
Rv0171	Rv0171;MRA_0179	mce1C	mce1C	1	FSASFGETFASGPYFK	FSASFGETFASGPYFK	2	FSASFGETFASGPYFK2	871.907	0.419377	0.999999	1593860	1329480	1626890	148817	150617	160765
Rv0171	Rv0171;MRA_0179	mce1C	mce1C	1	FSIGTNTIGTESR	FSIGTNTIGTESR	2	FSIGTNTIGTESR2	691.85	0.648051	0.999986	1017140	1276730	1216620	83805.2	75497.5	86178.7
Rv0171	Rv0171;MRA_0179	mce1C	mce1C	1	GISPEDFWR	GISPEDFWR	2	GISPEDFWR2	553.768	0.896242	0.999994	2935900	1801300	1261460			34373.2
Rv0171	Rv0171;MRA_0179	mce1C	mce1C	1	IAGLGVGTVEGLK	IAGLGVGTVEGLK	2	IAGLGVGTVEGLK2	607.362	0.485239	0.999974	2846530	2897600	2788510	845292	712496	779974
Rv0171	Rv0171;MRA_0179	mce1C	mce1C	1	ILTDLLVDR	ILTDLLVDR	2	ILTDLLVDR2	529.317	0.50495	0.999963	4524000	3984420	5604560	159362	142043	185627
Rv0171	Rv0171;MRA_0179	mce1C	mce1C	1	ILTDLLVDRK	ILTDLLVDRK	2	ILTDLLVDRK2	593.365	0.287704	0.969277		232159
Rv0171	Rv0171;MRA_0179	mce1C	mce1C	1	KVLEIEPR	KVLEIEPR	2	KVLEIEPR2	492.299	0.452742	0.999894	2750410	2642420	2837020
Rv0171	Rv0171;MRA_0179	mce1C	mce1C	1	SAGLPAYR	SAGLPAYR	1	SAGLPAYR1	834.448	0.189633	0.948478	83185.5	70290.8	90258.8
Rv0171	Rv0171;MRA_0179	mce1C	mce1C	1	SAGLPAYR	SAGLPAYR	2	SAGLPAYR2	417.728	0.168896	0.999991	24716600	24737100	22676300	350902
Rv0171	Rv0171;MRA_0179	mce1C	mce1C	1	TLIAAFNER	TLIAAFNER	2	TLIAAFNER2	517.786	0.705063	0.992415	325650	341783	423384	529208	406815	468165
Rv0171	Rv0171;MRA_0179	mce1C	mce1C	1	VLEIEPR	VLEIEPR	2	VLEIEPR2	428.251	0.178663	0.997183	8459740	8716400	8421220	246704	310394	270604
Rv0172	Rv0172;MRA_0180	mce1D	mce1D	1	DSVSHIIDELGPTPEQPK	DSVSHIIDELGPTPEQPK	2	DSVSHIIDELGPTPEQPK2	981.495	0.612198	0.999999	79278.7	80638.7	103839
Rv0172	Rv0172;MRA_0180	mce1D	mce1D	1	DTTVPGIWVPDTPLSHR	DTTVPGIWVPDTPLSHR	2	DTTVPGIWVPDTPLSHR2	945.99	0.494216	0.999997	911942	868361	460424	40805.2
Rv0172	Rv0172;MRA_0180	mce1D	mce1D	1	EIAYSEPR	EIAYSEPR	2	EIAYSEPR2	482.741	0.587006	0.999993	2930640	1754060	3326420			47130.6
Rv0172	Rv0172;MRA_0180	mce1D	mce1D	1	GDFFAVVR	GDFFAVVR	1	GDFFAVVR1	910.479	0.251577	0.999946	1269630	1264920	1137490
Rv0172	Rv0172;MRA_0180	mce1D	mce1D	1	GDFFAVVR	GDFFAVVR	2	GDFFAVVR2	455.744	0.379428	0.999847	6417860	6303750	6506890	133474	125557	136505
Rv0172	Rv0172;MRA_0180	mce1D	mce1D	1	GGPVLADNAVIPVER	GGPVLADNAVIPVER	2	GGPVLADNAVIPVER2	753.918	0.673458	0.999992	13144500	14264600	15100900	352785	331368	371755
Rv0172	Rv0172;MRA_0180	mce1D	mce1D	1	LQPPNGYK	LQPPNGYK	2	LQPPNGYK2	458.749	0.00224281	0.992342	291944	209677	181848
Rv0172	Rv0172;MRA_0180	mce1D	mce1D	1	NIQLEPPYR	NIQLEPPYR	2	NIQLEPPYR2	565.304	0.5528	0.99932	16340300	19537600	15821200	287851	305306	243698
Rv0172	Rv0172;MRA_0180	mce1D	mce1D	1	NLAEFTDR	NLAEFTDR	1	NLAEFTDR1	965.47	0.41319	0.991238	120874	110847	111885
Rv0172	Rv0172;MRA_0180	mce1D	mce1D	1	NLAEFTDR	NLAEFTDR	2	NLAEFTDR2	483.239	0.391168	0.995141	20736900	19057700	18780200	226277	265651	229478
Rv0172	Rv0172;MRA_0180	mce1D	mce1D	1	TQVPTEWDELR	TQVPTEWDELR	2	TQVPTEWDELR2	687.339	0.246156	0.999986	1507310	1203400	852283
Rv0172	Rv0172;MRA_0180	mce1D	mce1D	1	VPANASAVILNPTLVASR	VPANASAVILNPTLVASR	2	VPANASAVILNPTLVASR2	897.018	0.636169	0.999967	195217	167984	162842			16391.9
Rv0172	Rv0172;MRA_0180	mce1D	mce1D	1	VPANASAVILNPTLVASR	VPANASAVILNPTLVASR	3	VPANASAVILNPTLVASR3	598.348	0.334201	0.798512	171722	77232.7	192939
Rv0172	Rv0172;MRA_0180	mce1D	mce1D	1	YKVPANASAVILNPTLVASR	YKVPANASAVILNPTLVASR	3	YKVPANASAVILNPTLVASR3	695.401	0.289657	0.975269	413069	420493	488145
Rv0173	Rv0173;MRA_0181	lprK	lprK	1	AAPYLVGALK	AAPYLVGALK	1	AAPYLVGALK1	1002.6	0.734439	0.999907	119175		153938
Rv0173	Rv0173;MRA_0181	lprK	lprK	1	AAPYLVGALK	AAPYLVGALK	2	AAPYLVGALK2	501.804	0.711761	0.999726	3892470	4417440	4950460
Rv0173	Rv0173;MRA_0181	lprK	lprK	1	ALEQSFGR	ALEQSFGR	2	ALEQSFGR2	454.236	0.56536	0.999856	2878830	2929190	2715150	147701	148153	211076
Rv0173	Rv0173;MRA_0181	lprK	lprK	1	DGDTIPLKR	DGDTIPLKR	2	DGDTIPLKR2	507.783	0.268941	0.999996	425412	498318	491642
Rv0173	Rv0173;MRA_0181	lprK	lprK	1	LDTFTDELNQQR	LDTFTDELNQQR	2	LDTFTDELNQQR2	740.358	0.547968	0.999985	3515730	3977310	4079730	139225	133963	134710
Rv0173	Rv0173;MRA_0181	lprK	lprK	1	LILTQPFDVDTVPQLVR	LILTQPFDVDTVPQLVR	2	LILTQPFDVDTVPQLVR2	977.555	0.367901	0.999996	5525850	5184560	4503330	71289	92384.4	96489.4
Rv0173	Rv0173;MRA_0181	lprK	lprK	1	LILTQPFDVDTVPQLVR	LILTQPFDVDTVPQLVR	3	LILTQPFDVDTVPQLVR3	652.039	0.0419424	0.934271	991613	1201620	830396
Rv0173	Rv0173;MRA_0181	lprK	lprK	1	LLAYVGGR	LLAYVGGR	1	LLAYVGGR1	848.5	0.0513433	0.982368	36237.8	31976.7
Rv0173	Rv0173;MRA_0181	lprK	lprK	1	LLAYVGGR	LLAYVGGR	2	LLAYVGGR2	424.754	0.526664	0.999984	10383800	10924900	11252700
Rv0173	Rv0173;MRA_0181	lprK	lprK	1	LSQSADQYLSAAR	LSQSADQYLSAAR	2	LSQSADQYLSAAR2	705.355	0.754517	0.999979	1035130	1141430	1084190		60683	31246
Rv0173	Rv0173;MRA_0181	lprK	lprK	1	QELLINASDAVGR	QELLINASDAVGR	2	QELLINASDAVGR2	693.374	0.317426	0.568887				48267.3	58919.3	54434.8
Rv0173	Rv0173;MRA_0181	lprK	lprK	1	VLTDLPPLIK	VLTDLPPLIK	2	VLTDLPPLIK2	554.853	0.427305	0.999979	20504200	19546800	24002300	307435	278770	291746
Rv0174	Rv0174;MRA_0182	mce1F	mce1F	1	ADLPASGGLYPTANVTYR	ADLPASGGLYPTANVTYR	2	ADLPASGGLYPTANVTYR2	933.474	0.382748	0.999999	1982390	2236060	2099020	136168	119185	125357
Rv0174	Rv0174;MRA_0182	mce1F	mce1F	1	ADLPASGGLYPTANVTYR	ADLPASGGLYPTANVTYR	3	ADLPASGGLYPTANVTYR3	622.652	0.554634	0.951177	98470.9	90254.9
Rv0174	Rv0174;MRA_0182	mce1F	mce1F	1	GLAALPTEK	GLAALPTEK	1	GLAALPTEK1	899.521	0.285646	0.999972	1076770	1182820	1266840	33396.4	31336.8	31116.1
Rv0174	Rv0174;MRA_0182	mce1F	mce1F	1	GLAALPTEK	GLAALPTEK	2	GLAALPTEK2	450.264	0.336831	0.999891	5005380	5105880	5405520	150321	182460
Rv0174	Rv0174;MRA_0182	mce1F	mce1F	1	GTVPSEIGPALDNSNR	GTVPSEIGPALDNSNR	2	GTVPSEIGPALDNSNR2	813.909	0.617439	0.999993	2636800	2758550	2681100	112221	127735	127013
Rv0174	Rv0174;MRA_0182	mce1F	mce1F	1	GTVPSEIGPALDNSNR	GTVPSEIGPALDNSNR	3	GTVPSEIGPALDNSNR3	542.942	0.422711	0.841253	112520		81499.2			34433.5
Rv0174	Rv0174;MRA_0182	mce1F	mce1F	1	IGLLLDETAQAVGGLGPALQR	IGLLLDETAQAVGGLGPALQR	3	IGLLLDETAQAVGGLGPALQR3	698.064	0.484935	0.999993	2033890	1982870	1809410	105686	96454	101403
Rv0174	Rv0174;MRA_0182	mce1F	mce1F	1	IPQDAQLQVR	IPQDAQLQVR	2	IPQDAQLQVR2	584.328	0.701655	1	5787590	6027330	6044920	177677	175011	158036
Rv0174	Rv0174;MRA_0182	mce1F	mce1F	1	LNNLAAQTATR	LNNLAAQTATR	2	LNNLAAQTATR2	586.824	0.559875	0.999787				116338	98047.9	95672
Rv0174	Rv0174;MRA_0182	mce1F	mce1F	1	LVDSTQAIVGDFK	LVDSTQAIVGDFK	2	LVDSTQAIVGDFK2	696.873	0.577482	0.999971	1551440	1322250	1586640
Rv0174	Rv0174;MRA_0182	mce1F	mce1F	1	NIPCVDVLGK	NIPC(UniMod:4)VDVLGK	2	NIPC(UniMod:4)VDVLGK2	557.801	0.641159	0.999916	6136410	6835600	6892810		68111.3
Rv0174	Rv0174;MRA_0182	mce1F	mce1F	1	SILSQAAPTADEVNAVFSGVR	SILSQAAPTADEVNAVFSGVR	3	SILSQAAPTADEVNAVFSGVR3	711.372	0.543753	0.999568				40123.1	147981
Rv0174	Rv0174;MRA_0182	mce1F	mce1F	1	SPADTSPRPLPSGTYCK	SPADTSPRPLPSGTYC(UniMod:4)K	3	SPADTSPRPLPSGTYC(UniMod:4)K3	611.966	0.490071	1	257718	284685	269207
Rv0174	Rv0174;MRA_0182	mce1F	mce1F	1	VTAVEPTDQGAR	VTAVEPTDQGAR	2	VTAVEPTDQGAR2	622.318	0.507537	0.999996	1704570	1179440	2131760	189336	152471	169583
Rv0174	Rv0174;MRA_0182	mce1F	mce1F	1	YFSSGQTITK	YFSSGQTITK	2	YFSSGQTITK2	566.289	0.384228	0.999988	1824890	2104260	1873670	42868.1	38577.3	55387.9
Rv0175	Rv0175;MRA_0183	Rv0175	Rv0175	1	AADSAESDAGADQTGPQVK	AADSAESDAGADQTGPQVK	2	AADSAESDAGADQTGPQVK2	909.412	0.762473	0.999986	441853	403251	372946	173839	129517	124456
Rv0175	Rv0175;MRA_0183	Rv0175	Rv0175	1	EDLAAIEAAK	EDLAAIEAAK	2	EDLAAIEAAK2	515.775	0.651814	0.999981	918916	907603	1045830	1187690	942816	1137580
Rv0175	Rv0175;MRA_0183	Rv0175	Rv0175	1	NNNDGSVDVLVALR	NNNDGSVDVLVALR	2	NNNDGSVDVLVALR2	743.387	0.443572	0.954979		198587		675558	567621	598743
Rv0175	Rv0175;MRA_0183	Rv0175	Rv0175	1	VSNTDSDAHEVGYR	VSNTDSDAHEVGYR	2	VSNTDSDAHEVGYR2	775.348	0.54878	0.999602				4406.27	5305.39	10853.7
Rv0175	Rv0175;MRA_0183	Rv0175	Rv0175	1	VSNTDSDAHEVGYR	VSNTDSDAHEVGYR	3	VSNTDSDAHEVGYR3	517.235	0.433561	0.993208			13306.2	26305.6	43764.7	36871.1
Rv0176	Rv0176;MRA_0184	Rv0176	Rv0176	1	DGSAIGPWR	DGSAIGPWR	2	DGSAIGPWR2	479.742	0.282414	0.982829	297732
Rv0176	Rv0176;MRA_0184	Rv0176	Rv0176	1	LVVDVLSYDPETVQR	LVVDVLSYDPETVQR	2	LVVDVLSYDPETVQR2	866.96	0.717727	0.999783				165702
Rv0176	Rv0176;MRA_0184	Rv0176	Rv0176	1	TFADLLLR	TFADLLLR	2	TFADLLLR2	474.78	0.253566	0.999884	1776730	2076690	1982400	513750	524069	486772
Rv0177	Rv0177;MRA_0185	Rv0177	Rv0177	1	ANDILIR	ANDILIR	2	ANDILIR2	407.744	0.64697	0.999834	1734350	1577460	1666840	680996	669617	756099
Rv0177	Rv0177;MRA_0185	Rv0177	Rv0177	1	FEPGEGALLAPQSIEPSR	FEPGEGALLAPQSIEPSR	2	FEPGEGALLAPQSIEPSR2	949.487	0.603401	0.999771				55312.1	47670.5	58111.5
Rv0177	Rv0177;MRA_0185	Rv0177	Rv0177	1	ISGVEPTTGTVLDAGVQR	ISGVEPTTGTVLDAGVQR	2	ISGVEPTTGTVLDAGVQR2	900.479	0.298608	0.99975				155232	167282	176477
Rv0177	Rv0177;MRA_0185	Rv0177	Rv0177	1	ISSLLPVI	ISSLLPVI	1	ISSLLPVI1	841.54	0.227704	0.985985	2644970	2623710	2367920	476768	608913	550995
Rv0177	Rv0177;MRA_0185	Rv0177	Rv0177	1	VLSHATGDFAK	VLSHATGDFAK	2	VLSHATGDFAK2	573.302	0.654584	0.999742				16319.4		29324.2
Rv0177	Rv0177;MRA_0185	Rv0177	Rv0177	1	WNEDGSANVLVVTQITSK	WNEDGSANVLVVTQITSK	2	WNEDGSANVLVVTQITSK2	981.003	0.819859	0.999776				44284.3	41817	46139.9
Rv0178	Rv0178;MRA_0186	Rv0178	Rv0178	1	AANYLSGDFAAQYR	AANYLSGDFAAQYR	2	AANYLSGDFAAQYR2	773.869	0.637528	0.999732				559348	624289	542604
Rv0178	Rv0178;MRA_0186	Rv0178	Rv0178	1	FVDQIAAANK	FVDQIAAANK	2	FVDQIAAANK2	538.791	0.395077	0.874384	170331		293637	842697	949255	967188
Rv0178	Rv0178;MRA_0186	Rv0178	Rv0178	1	GAAVADSQADEDDSAATAAR	GAAVADSQADEDDSAATAAR	2	GAAVADSQADEDDSAATAAR2	946.418	0.618033	0.999997	176257	146879	131826	527150	458784	605681
Rv0178	Rv0178;MRA_0186	Rv0178	Rv0178	1	GAAVADSQADEDDSAATAAR	GAAVADSQADEDDSAATAAR	3	GAAVADSQADEDDSAATAAR3	631.281	0.703061	0.999513				9109.21	7478.1
Rv0178	Rv0178;MRA_0186	Rv0178	Rv0178	1	GEIDAAGEPDER	GEIDAAGEPDER	2	GEIDAAGEPDER2	629.782	0.703243	0.999981	86420.3	81178.9	75243	772029	795159	704377
Rv0178	Rv0178;MRA_0186	Rv0178	Rv0178	1	ITNDTEVTGAAVESLSGR	ITNDTEVTGAAVESLSGR	2	ITNDTEVTGAAVESLSGR2	910.456	0.69773	0.999757				517877	495581	502177
Rv0178	Rv0178;MRA_0186	Rv0178	Rv0178	1	ITNDTEVTGAAVESLSGR	ITNDTEVTGAAVESLSGR	3	ITNDTEVTGAAVESLSGR3	607.307	0.263879	0.947504				461542		429674
Rv0178	Rv0178;MRA_0186	Rv0178	Rv0178	1	SVANGESTDTASAATEGHR	SVANGESTDTASAATEGHR	3	SVANGESTDTASAATEGHR3	620.95	0.00293145	0.996473				19505.4	10351.7	12876.4
Rv0179c	Rv0179c;MRA_0187	lprO	lprO	1	ANQAVTGTVAYAGK	ANQAVTGTVAYAGK	2	ANQAVTGTVAYAGK2	675.855	0.42105	0.999632				20574.4	25420.7	6322.87
Rv0179c	Rv0179c;MRA_0187	lprO	lprO	1	GLGSDTAILLDGGGSSAIVLR	GLGSDTAILLDGGGSSAIVLR	2	GLGSDTAILLDGGGSSAIVLR2	986.54	0.516305	0.999435	80935.4	99779.7	71331	16516.2	18059.5	19567
Rv0179c	Rv0179c;MRA_0187	lprO	lprO	1	STGCSSPLGAYVDNTR	STGC(UniMod:4)SSPLGAYVDNTR	2	STGC(UniMod:4)SSPLGAYVDNTR2	842.884	0.20132	0.941993	49551.7			24057.3	31961.1	29329.8
Rv0180c	Rv0180c;MRA_0188	Rv0180c	Rv0180c	1	AGTLAASIAGQTLTR	AGTLAASIAGQTLTR	2	AGTLAASIAGQTLTR2	715.903	0.603619	0.993899		49688.6	49918.6	2996160	2936190	2941940
Rv0180c	Rv0180c;MRA_0188	Rv0180c	Rv0180c	1	AGTLAASIAGQTLTR	AGTLAASIAGQTLTR	3	AGTLAASIAGQTLTR3	477.604	0.670283	0.999742				205281	244111	224500
Rv0180c	Rv0180c;MRA_0188	Rv0180c	Rv0180c	1	DFGASAVTPTR	DFGASAVTPTR	2	DFGASAVTPTR2	561.284	0.79559	0.999784				1870910	1703060	1845960
Rv0180c	Rv0180c;MRA_0188	Rv0180c	Rv0180c	1	FAEQVNISR	FAEQVNISR	2	FAEQVNISR2	532.281	0.554593	0.993931	559519	353154	313714	29682.3	55144.1	46640.2
Rv0180c	Rv0180c;MRA_0188	Rv0180c	Rv0180c	1	HFPIALVNEDAGPAGQQIVDGLVSGLDK	HFPIALVNEDAGPAGQQIVDGLVSGLDK	3	HFPIALVNEDAGPAGQQIVDGLVSGLDK3	954.167	0.637664	0.999773				98282	80971.2	93490.3
Rv0180c	Rv0180c;MRA_0188	Rv0180c	Rv0180c	1	LLDTAAVYGSALIPPTFSSQLR	LLDTAAVYGSALIPPTFSSQLR	3	LLDTAAVYGSALIPPTFSSQLR3	774.091	0.311381	0.999571				304503	247537	311632
Rv0180c	Rv0180c;MRA_0188	Rv0180c	Rv0180c	1	LTAEVAAQTGGVALAGAAAAGLASPIDVK	LTAEVAAQTGGVALAGAAAAGLASPIDVK	3	LTAEVAAQTGGVALAGAAAAGLASPIDVK3	865.145	0.750596	0.999727				74570.4	55766.5
Rv0180c	Rv0180c;MRA_0188	Rv0180c	Rv0180c	1	TDRPAITISTNPR	TDRPAITISTNPR	2	TDRPAITISTNPR2	721.392	0.487062	0.990166		39368	68857.8	210001	227117	224439
Rv0180c	Rv0180c;MRA_0188	Rv0180c	Rv0180c	1	TDRPAITISTNPR	TDRPAITISTNPR	3	TDRPAITISTNPR3	481.264	0.438826	0.999764				770861	702766	734404
Rv0181c	Rv0181c;MRA_0189	Rv0181c	Rv0181c	1	LTLEGGGELADGDAVR	LTLEGGGELADGDAVR	2	LTLEGGGELADGDAVR2	786.898	0.695012	0.99977				115263	120721	116920
Rv0182c	Rv0182c;MRA_0190	sigG	sigG	1	LSAPDSPEAQDLLAR	LSAPDSPEAQDLLAR	2	LSAPDSPEAQDLLAR2	791.908	0.537657	0.98644	55743.8	71404.4	77684.5	145452	114733	135121
Rv0182c	Rv0182c;MRA_0190	sigG	sigG	1	SQLQTVRPSAADR	SQLQTVRPSAADR	3	SQLQTVRPSAADR3	476.924	0.514882	0.999967	14757.1		26612.4	73352.7		24400
Rv0182c	Rv0182c;MRA_0190	sigG	sigG	1	VSHVVAFLDTTLFPK	VSHVVAFLDTTLFPK	2	VSHVVAFLDTTLFPK2	837.468	0.412413	0.997589				80260.6	52941.2
Rv0182c	Rv0182c;MRA_0190	sigG	sigG	1	VSHVVAFLDTTLFPK	VSHVVAFLDTTLFPK	3	VSHVVAFLDTTLFPK3	558.648	0.586147	0.999755				10782.8	15430.4	18128.7
Rv0182c	Rv0182c;MRA_0190	sigG	sigG	1	YIAAFEAYDIDR	YIAAFEAYDIDR	2	YIAAFEAYDIDR2	723.849	0.534539	0.999752				57022.8	59597.3
Rv0183	Rv0183;MRA_0191	Rv0183	Rv0183	1	APALTAPLLVLHGTDDR	APALTAPLLVLHGTDDR	2	APALTAPLLVLHGTDDR2	880.49	0.24883	0.959517				115920	74439.3	99090.2
Rv0183	Rv0183;MRA_0191	Rv0183	Rv0183	1	APALTAPLLVLHGTDDR	APALTAPLLVLHGTDDR	3	APALTAPLLVLHGTDDR3	587.329	0.588579	0.999741				522371	610188	558021
Rv0183	Rv0183;MRA_0191	Rv0183	Rv0183	1	EYPGLYHEVFNEPER	EYPGLYHEVFNEPER	2	EYPGLYHEVFNEPER2	939.937	0.701653	0.999779				95864.1	120127	86631.4
Rv0183	Rv0183;MRA_0191	Rv0183	Rv0183	1	EYPGLYHEVFNEPER	EYPGLYHEVFNEPER	3	EYPGLYHEVFNEPER3	626.961	0.631558	0.99977				229223	290197	299055
Rv0183	Rv0183;MRA_0191	Rv0183	Rv0183	1	LGAAGLVTYALDHR	LGAAGLVTYALDHR	2	LGAAGLVTYALDHR2	728.9	0.404406	0.997308				177024	174169	182625
Rv0183	Rv0183;MRA_0191	Rv0183	Rv0183	1	LGAAGLVTYALDHR	LGAAGLVTYALDHR	3	LGAAGLVTYALDHR3	486.269	0.675207	0.999778				274603	258592	287832
Rv0183	Rv0183;MRA_0191	Rv0183	Rv0183	1	LIPIEGSR	LIPIEGSR	2	LIPIEGSR2	442.764	0.416777	0.999923	3637030	3431720	3980010	2341700	2295540	2351310
Rv0183	Rv0183;MRA_0191	Rv0183	Rv0183	1	LVECVGSADVQLK	LVEC(UniMod:4)VGSADVQLK	2	LVEC(UniMod:4)VGSADVQLK2	709.372	0.113143	0.788862	114059	161073		1272950	1078880	1292120
Rv0183	Rv0183;MRA_0191	Rv0183	Rv0183	1	NFAGIGDVR	NFAGIGDVR	2	NFAGIGDVR2	474.749	0.448685	0.999828	1668660	1345750	1596680	4185150	3983850	4127520
Rv0183	Rv0183;MRA_0191	Rv0183	Rv0183	1	RAPALTAPLLVLHGTDDR	RAPALTAPLLVLHGTDDR	3	RAPALTAPLLVLHGTDDR3	639.363	0.445428	0.907749		71552.7	45933	628141	645515	687651
Rv0183	Rv0183;MRA_0191	Rv0183	Rv0183	1	RAPALTAPLLVLHGTDDR	RAPALTAPLLVLHGTDDR	4	RAPALTAPLLVLHGTDDR4	479.774	0.644239	0.999787				73847.5	104489	88785.3
Rv0183	Rv0183;MRA_0191	Rv0183	Rv0183	1	RLVECVGSADVQLK	RLVEC(UniMod:4)VGSADVQLK	2	RLVEC(UniMod:4)VGSADVQLK2	787.423	0.458561	0.999757				51832.7	76090.2	42799.4
Rv0184	Rv0184;MRA_0192	Rv0184	Rv0184	1	DRPPGTAIALR	DRPPGTAIALR	2	DRPPGTAIALR2	583.836	0.24613	0.998133				63152.6	98160.2	102674
Rv0184	Rv0184;MRA_0192	Rv0184	Rv0184	1	LGNNPELPGAR	LGNNPELPGAR	2	LGNNPELPGAR2	569.305	0.609324	0.999728	676292	771707	759287	426851	597550
Rv0186	Rv0186;MRA_0194	bglS	bglS	1	AAYADGNLPK	AAYADGNLPK	2	AAYADGNLPK2	510.262	0.602216	0.999359				193743	211996
Rv0186	Rv0186;MRA_0194	bglS	bglS	1	ADIAIVFAIR	ADIAIVFAIR	2	ADIAIVFAIR2	544.828	0.613057	0.999614				128931	110124	120117
Rv0186	Rv0186;MRA_0194	bglS	bglS	1	GFNVQLAGAINLAR	GFNVQLAGAINLAR	2	GFNVQLAGAINLAR2	722.408	0.787891	0.999779				171927	183669	184396
Rv0186	Rv0186;MRA_0194	bglS	bglS	1	GLLPLAPESAGR	GLLPLAPESAGR	2	GLLPLAPESAGR2	590.839	0.41788	0.999567	369664	410606	316134	862206	941235	816510
Rv0186	Rv0186;MRA_0194	bglS	bglS	1	HFSLNCNETNR	HFSLNC(UniMod:4)NETNR	3	HFSLNC(UniMod:4)NETNR3	464.543	0.24653	0.993684				31498.2		29010.3
Rv0186	Rv0186;MRA_0194	bglS	bglS	1	HWLDAVIDPDAHR	HWLDAVIDPDAHR	3	HWLDAVIDPDAHR3	515.592	0.42652	0.999454				70088.2	52589	91436.8
Rv0186	Rv0186;MRA_0194	bglS	bglS	1	IEPGGYTVAVGASAVALK	IEPGGYTVAVGASAVALK	2	IEPGGYTVAVGASAVALK2	851.973	0.671602	0.999783				186281	191750	195782
Rv0186	Rv0186;MRA_0194	bglS	bglS	1	LPITFPVDLGQTPR	LPITFPVDLGQTPR	2	LPITFPVDLGQTPR2	777.439	0.384769	0.999999	574284	516591	488954	879723	697471	765337
Rv0186	Rv0186;MRA_0194	bglS	bglS	1	NLYLLPSSPLSELR	NLYLLPSSPLSELR	2	NLYLLPSSPLSELR2	801.449	0.313916	1	920235	892353	746917	1193640	1335740	1405360
Rv0186	Rv0186;MRA_0194	bglS	bglS	1	QGIVLLQNR	QGIVLLQNR	2	QGIVLLQNR2	520.815	0.611243	0.999771				334820	367959	311584
Rv0186	Rv0186;MRA_0194	bglS	bglS	1	VELEPGQTR	VELEPGQTR	2	VELEPGQTR2	514.773	0.249623	0.999736				1016280	867498	919098
Rv0186A	Rv0186A	mymT	mymT	1	CTCGDELAPVK	C(UniMod:4)TC(UniMod:4)GDELAPVK	2	C(UniMod:4)TC(UniMod:4)GDELAPVK2	625.282	0.398298	1	35301200	31513400	28069600	16407200	16800300	14097300
[truncated: 19,310 more rows]

## Sheet: Supplementary Table 2C
Supplementary Table 2C. List of all quantified proteins in M.tuberculosis strains H37Rv and H37Ra
[truncated: 2,316 more rows]
