# Supplementary material for: Small RNA ASpks2 promotes Mycobacterium tuberculosis survival in macrophages via targeting polyketide synthase 2
Source: J Biol Chem. 2026 Apr 14;302(6):111449. doi: 10.1016/j.jbc.2026.111449 (PMC13194627; doi:10.1016/j.jbc.2026.111449)
Supplement: Table S7 [file mmc7.xlsx]

## Sheet: Supplementary Table 8A
Supplementary Table 8A. Differential expression analysis of the GSE3999 dataset
H37Rv/H37Ra 7H10 rolling							H37Rv/H37Ra 7H10 shaking
Gene.symbol	t	B	Log2FC	adj.P.Val	P.Value	Description	Gene.symbol	logFC	t	B	adj.P.Val	P.Value	Description
Rv3479	17.4	8.6275	2.14	9.35e-05	5.25e-08	transmembrane protein	Rv1184c	4.57	19.9	9.32416	3.44e-05	3.34e-08	hypothetical protein
PE31	16.7	8.3794	2.34	9.35e-05	7.29e-08	PE family protein PE31	PPE51	3.36	14.3	7.05672	0.0002017	4.7e-07	PPE family protein PPE51
Rv3486	16.6	8.3225	2.1	9.35e-05	7.86e-08	hypothetical protein	fadD21	2.8	22.3	10.0006	1.78e-05	1.38e-08	fatty-acid--CoA ligase FadD21
Rv3822	16.3	8.2175	2.09	9.35e-05	9e-08	hypothetical protein	Rv3686c	2.77	7.97	2.66233	0.0045569	4.07e-05	hypothetical protein
Rv3686c	12.7	6.5068	2.84	0.0005295	7.11e-07	hypothetical protein	narK1	2.72	5.7	0.2144	0.0173291	0.000424	nitrate/nitrite transporter
fcoT	12.6	6.4283	2.07	0.0005295	7.78e-07	fatty acyl CoA thioesterase FcoT	Rv3822	2.63	25.5	10.7707	1.78e-05	4.62e-09	hypothetical protein
fadD10	12.5	6.3874	2.55	0.0005295	8.15e-07	fatty-acid--CoA ligase FadD10	Rv3767c	2.63	3.53	-2.8116	0.0875953	0.00757	S-adenosylmethionine-dependent methyltransferase
PPE51	12	6.1168	2.28	0.0006386	1.11e-06	PPE family protein PPE51	Rv1639c	2.58	22.4	10.0305	1.78e-05	1.33e-08	hypothetical protein
Rv3049c	-11.8	5.9853	-1.39	0.0006656	1.28e-06	monooxygenase	papA1	2.56	13.7	6.75117	0.0002591	6.54e-07	acyltransferase
cfp2	11.2	5.5959	1.61	0.0008522	1.97e-06	low molecular weight antigen MTB12	lipF	2.45	19.1	9.04771	4.06e-05	4.72e-08	carboxylesterase LipF
cdh	10.4	5.0344	1.45	0.0014438	3.61e-06	CDP-diacylglycerol pyrophosphatase	sigI	2.43	2.43	-4.53091	0.204744	0.0409	ECF RNA polymerase sigma factor SigI
fadD9	10.1	4.8286	1.52	0.001638	4.5e-06	fatty-acid--CoA ligase FadD9	accD3	2.37	18.5	8.84162	4.47e-05	6.08e-08	acetyl-CoAcarboxylase carboxyl transferase subunit beta
Rv0097	10.1	4.7815	2.36	0.001638	4.73e-06	oxidoreductase	Rv2687c	2.26	1.58	-5.77921	0.38266	0.152	antibiotic ABC transporter permease
PPE50	9.89	4.6548	1.43	0.0016686	5.4e-06	PPE family protein PPE50	Rv3486	2.16	23.9	10.3971	1.78e-05	7.97e-09	hypothetical protein
Rv0097	9.88	4.6457	2.03	0.0016686	5.46e-06	oxidoreductase	Rv3479	2.16	17.2	8.33289	6.38e-05	1.11e-07	transmembrane protein
Rv1184c	9.13	4.0431	2.76	0.0029588	1.02e-05	hypothetical protein	Rv0090	2.13	2.23	-4.83327	0.236353	0.0556	membrane protein
PPE10	-8.72	3.6975	-1.19	0.0040035	1.46e-05	PPE family protein PPE10	Rv3137	2.09	6.58	1.23432	0.0099566	0.00016	histidinol-phosphatase
Rv1639c	8.57	3.564	1.88	0.0043611	1.68e-05	hypothetical protein	Rv1276c	2.06	1.54	-5.83022	0.39605	0.161	hypothetical protein
Rv1996	-8.47	3.4726	-1.31	0.0045498	1.84e-05	universal stress protein	mmpL8	2.05	5.59	0.06821	0.0185705	0.000487	integral membrane transport protein MmpL8
PPE19	8.42	3.4293	2.35	0.0045498	1.93e-05	PPE family protein PPE19	eccC4	2.04	11	5.10059	0.001107	3.65e-06	ESX-4 secretion system protein EccC4
Rv2288	8.36	3.3721	1.22	0.0046132	2.04e-05	hypothetical protein	PPE50	2.02	18.2	8.73199	4.47e-05	6.94e-08	PPE family protein PPE50
Rv3767c	8.07	3.1071	0.868	0.005787	2.67e-05	S-adenosylmethionine-dependent methyltransferase	Rv0648	1.87	1.46	-5.93376	0.422683	0.181	alpha-mannosidase
Rv1931c	7.94	2.9878	0.891	0.0062677	3.01e-05	transcriptional regulator	Rv3137	1.85	9.81	4.24544	0.0018119	8.62e-06	histidinol-phosphatase
iniA	-7.72	2.7746	-1.18	0.0071951	3.74e-05	isoniazid inductible protein IniA	cdh	1.84	10.4	4.71817	0.0013187	5.38e-06	CDP-diacylglycerol pyrophosphatase
fadD21	7.39	2.4369	2.14	0.0093692	5.24e-05	fatty-acid--CoA ligase FadD21	papA3	1.83	9.92	4.32635	0.0018119	7.96e-06	acyltransferase papA3
Rv3131	-7.33	2.3798	-1.05	0.0093692	5.55e-05	NAD(P)H nitroreductase	cfp2	1.83	9.49	3.98829	0.0020652	1.11e-05	low molecular weight antigen MTB12
pks2	7.24	2.2847	0.904	0.0097102	6.11e-05	phthioceranic/hydroxyphthioceranic acid synthase	ugpB	1.82	3.05	-3.54318	0.129244	0.0154	sn-glycerol-3-phosphate ABC transporter substrate-binding lipoprotein UgpB
espR	7.22	2.2696	0.948	0.0097102	6.2e-05	ESX-1 transcriptional regulator EspR	Rv1358	1.78	1.52	-5.86027	0.40238	0.166	transcriptional regulator
lppW	7.18	2.2205	0.967	0.0097102	6.51e-05	lipoprotein LppW	PE31	1.76	6.88	1.56746	0.0079388	0.000117	PE family protein PE31
PE_PGRS9	-7.11	2.1473	-1.64	0.0098505	7e-05	PE-PGRS family protein PE_PGRS9	pks3	1.75	9.88	4.29675	0.0018119	8.19e-06	polyketide beta-ketoacyl synthase
tgs1	-7.09	2.1321	-2.49	0.0098505	7.11e-05	diacyglycerol O-acyltransferase	argJ	1.75	2.41	-4.56057	0.206873	0.0422	bifunctional glutamate N-acetyltransferase/amino-acid acetyltransferase
bglS	7.08	2.1189	1.13	0.0098505	7.2e-05	beta-glucosidase BglS	Rv2288	1.73	11.9	5.71742	0.0006382	1.94e-06	hypothetical protein
accD3	7.01	2.044	1.17	0.0103404	7.76e-05	acetyl-CoAcarboxylase carboxyl transferase subunit beta	Rv1577c	1.72	1.66	-5.66614	0.361634	0.134	phage prohead protease
fbpA	6.93	1.9523	0.895	0.0110426	8.5e-05	diacylglycerol acyltransferase/mycolyltransferase Ag85A	Rv2578c	1.67	2.18	-4.91443	0.245305	0.0605	hypothetical protein
alkB	6.83	1.8517	1.43	0.0119045	9.39e-05	transmembrane alkane 1-monooxygenase AlkB	Rv3165c	1.65	7.83	2.53445	0.0050471	4.6e-05	hypothetical protein
lpqD	-6.63	1.6289	-0.757	0.0141937	0.000117	lipoprotein LpqD	fadD9	1.63	14.6	7.20404	0.0001873	4e-07	fatty-acid--CoA ligase FadD9
PPE35	-6.42	1.3834	-0.853	0.017618	0.000149	PPE family protein PPE35	pflA	1.63	13.1	6.40669	0.0003474	9.44e-07	pyruvate formate lyase activating protein PflA
Rv2286c	6.37	1.3351	0.959	0.0178539	0.000156	hypothetical protein	Rv3689	1.62	5.25	-0.36228	0.022283	0.000732	transmembrane protein
ggtB	6.36	1.3248	0.797	0.0178539	0.000158	gamma-glutamyltranspeptidase precursor GgtB	Rv3387	1.62	2.81	-3.93382	0.157303	0.0226	transposase
PPE60	6.18	1.1079	1.92	0.0210326	0.000196	PE family protein PPE60	frdB	1.61	1.73	-5.56937	0.343761	0.121	fumarate reductase iron-sulfur subunit
Rv1751	6.18	1.1055	0.802	0.0210326	0.000196	oxidoreductase	groEL2	1.59	6.83	1.50658	0.0081679	0.000124	molecular chaperone GroEL
Rv0100	6.14	1.0659	1.59	0.0210326	0.000204	hypothetical protein	Rv3066	1.58	1.86	-5.38526	0.312401	0.099	DeoR family transcriptional regulator
pflA	6.13	1.056	0.745	0.0210326	0.000206	pyruvate formate lyase activating protein PflA	PPE65	1.55	1.9	-5.3359	0.305108	0.0939	PPE family protein PPE65
rpmA	-6.13	1.0531	-0.695	0.0210326	0.000206	50S ribosomal protein L27	Rv3901c	1.55	1.1	-6.36779	0.55804	0.305	membrane protein
PPE18	5.97	0.8632	1.6	0.0248516	0.000249	PPE family protein PPE18	espC	1.48	8.36	3.0254	0.0038363	2.86e-05	ESX-1 secretion-associated protein EspC
cysH	5.93	0.8154	1.15	0.0255534	0.000261	phosphoadenosine phosphosulfate reductase	fadE32	1.41	1.62	-5.7254	0.373178	0.143	acyl-CoA dehydrogenase FadE32
rubA	5.87	0.7352	0.892	0.0271295	0.000282	rubredoxin RubA	rsfA	1.41	1.24	-6.21241	0.503075	0.251	anti-sigma-F factor antagonist RsfA
Rv1592c	-5.84	0.7034	-0.709	0.027478	0.000291	hypothetical protein	Rv3766	1.39	3.88	-2.26726	0.0664201	0.00449	hypothetical protein
Rv3767c	5.79	0.6394	1.62	0.0287293	0.00031	S-adenosylmethionine-dependent methyltransferase	Rv2998	1.36	2.2	-4.88612	0.242661	0.0587	hypothetical protein
Rv0190	5.77	0.6074	1.09	0.0291246	0.000319	hypothetical protein	espR	1.34	6.09	0.67359	0.0133338	0.000274	ESX-1 transcriptional regulator EspR
Rv3727	-5.73	0.5647	-0.948	0.029555	0.000333	oxidoreductase	Rv1717	1.33	2.14	-4.96926	0.25139	0.064	hypothetical protein
PPE56	-5.72	0.5455	-0.771	0.029555	0.000339	PPE family protein PPE56	espD	1.32	9.48	3.9795	0.0020652	1.12e-05	ESX-1 secretion-associated protein EspD
Rv3337	-5.7	0.527	-1.02	0.029555	0.000345	pseudo	eccD4	1.31	1.71	-5.60445	0.350259	0.125	ESX-4 secretion system protein EccD4
narK1	5.69	0.5189	2.08	0.029555	0.000348	nitrate/nitrite transporter	lppP	1.29	6.5	1.14852	0.0104292	0.000174	lipoprotein LppP
PPE41	5.68	0.5064	0.704	0.029555	0.000353	PPE family protein PPE41	Rv3163c	1.26	1.23	-6.21325	0.503239	0.251	hypothetical protein
cysA1	5.66	0.481	0.798	0.0298141	0.000361	sulfate ABC transporter ATP-binding protein CysA	narK3	1.25	7.2	1.90031	0.006809	8.48e-05	nitrate/nitrite transporter
che1	5.6	0.3933	1.24	0.0303275	0.000394	ferrochelatase	Rv3767c	1.25	6.97	1.66566	0.0078158	0.000106	S-adenosylmethionine-dependent methyltransferase
fadD5	-5.58	0.3798	-0.72	0.0303275	0.000399	fatty-acid--CoA ligase FadD5	Rv2375	1.24	10.5	4.78967	0.0012885	5e-06	hypothetical protein
acpM	-5.57	0.3603	-0.882	0.0303275	0.000407	meromycolate extension acyl carrier protein	Rv1739c	1.24	2.98	-3.66469	0.138547	0.0173	sulfate ABC transporter permease
Rv3695	5.57	0.3579	0.915	0.0303275	0.000408	membrane protein	pyrB	1.24	1.39	-6.0206	0.442569	0.2	aspartate carbamoyltransferase
Rv2025c	-5.57	0.3554	-0.746	0.0303275	0.000409	cation efflux system protein	Rv3651	1.23	8.37	3.03108	0.0038363	2.84e-05	hypothetical protein
Rv0885	-5.56	0.3431	-0.786	0.0303275	0.000413	hypothetical protein	cyp121	1.22	9.36	3.88172	0.0021962	1.24e-05	cytochrome P450 Cyp121
dnaB	5.55	0.3397	0.711	0.0303275	0.000415	replicative DNA helicase	Rv2433c	1.21	4.37	-1.55629	0.0452863	0.00228	hypothetical protein
narK3	5.54	0.3268	1.03	0.0303275	0.00042	nitrate/nitrite transporter	espA	1.19	10.9	5.03799	0.0011091	3.89e-06	ESX-1 secretion-associated protein EspA
lipQ	-5.53	0.3079	-0.834	0.0304688	0.000428	carboxylesterase LipQ	ppsB	1.19	6.33	0.95757	0.0115201	0.000209	phthiocerol synthesis polyketide synthase type I PpsB
sirA	5.46	0.2209	1.84	0.0327199	0.000466	sulfite reductase	mhpE	1.16	1.84	-5.41905	0.318317	0.103	4-hydroxy-2-oxovalerate aldolase MhpE
papA1	5.42	0.1626	1.17	0.0341726	0.000493	acyltransferase	kstD	1.15	4.38	-1.54467	0.0451345	0.00225	3-oxosteroid 1-dehydrogenase
Rv1486c	5.31	0.0294	0.726	0.0379018	0.000561	hypothetical protein	Rv1691	1.15	1.64	-5.70316	0.369519	0.14	hypothetical protein
Rv3633	-5.28	-0.0102	-0.585	0.0388852	0.000584	hypothetical protein	ahpC	1.14	4.79	-0.9756	0.0317041	0.00131	alkyl hydroperoxide reductase subunit AhpC
Rv1752	5.26	-0.0416	0.641	0.0395859	0.000602	hypothetical protein	Rv2277c	1.14	2.9	-3.78819	0.146604	0.0195	glycerolphosphodiesterase
espK	5.25	-0.0578	0.586	0.0397132	0.000611	ESX-1 secretion-associated protein EspK	mmr	1.13	1.57	-5.78894	0.384958	0.154	multidrug resistance protein Mmr
cyp121	5.22	-0.0927	0.728	0.0405779	0.000632	cytochrome P450 Cyp121	sirA	1.12	6.62	1.28462	0.0096055	0.000153	sulfite reductase
ald	-5.21	-0.1098	-0.653	0.0407579	0.000643	L-alanine dehydrogenase	fbpA	1.12	5.89	0.44522	0.0151055	0.00034	diacylglycerol acyltransferase/mycolyltransferase Ag85A
iniB	-5.19	-0.1366	-1.75	0.0409726	0.00066	isoniazid inducible protein IniB	mrr	1.12	4.56	-1.2905	0.0382702	0.00177	restriction system protein
mce1C	-5.16	-0.1732	-0.656	0.0418224	0.000684	Mce family protein Mce1C	Rv1890c	1.11	1.73	-5.57321	0.344621	0.121	hypothetical protein
Rv2275	5.09	-0.2696	0.61	0.0443731	0.000751	cyclo(L-tyrosyl-L-tyrosyl) synthase	pks15	1.1	7.43	2.13414	0.0061699	6.77e-05	polyketide synthase
Rv3485c	5.07	-0.292	0.721	0.0447046	0.000768	short-chain type dehydrogenase/reductase	fadE22	1.1	1.6	-5.75716	0.378368	0.148	acyl-CoA dehydrogenase FadE22
lipF	5.06	-0.3007	1.87	0.0447046	0.000774	carboxylesterase LipF	Rv3551	1.08	1.73	-5.57559	0.344621	0.121	CoA-transferase subunit alpha
kasB	-5.06	-0.3117	-0.772	0.0447046	0.000783	3-oxoacyl-ACP synthase 2	PE9	1.08	1.69	-5.63651	0.356337	0.13	PE family protein PE9
lpqS	5.03	-0.3458	1.15	0.0457101	0.000809	lipoprotein LpqS	pks2	1.07	7.23	1.93802	0.0068033	8.18e-05	phthioceranic/hydroxyphthioceranic acid synthase
dsbF	5.02	-0.3632	0.719	0.0459911	0.000823	lipoprotein DsbF	Rv2862c	1.07	2.65	-4.17626	0.175908	0.0287	hypothetical protein
Rv2401	-5.01	-0.38	-0.738	0.0462495	0.000836	hypothetical protein	Rv0585c	1.06	2.53	-4.36139	0.189631	0.0345	integral membrane protein
PE9	-4.98	-0.4193	-1.86	0.0472736	0.000869	PE family protein PE9	apt	1.05	5.6	0.08726	0.0185118	0.000478	adenine phosphoribosyltransferase
fprB	-4.97	-0.4244	-1.37	0.0472736	0.000873	ferredoxin/ferredoxin--NADP reductase	groES	1.05	4.88	-0.85648	0.0301619	0.00117	chaperonin GroES
lpqQ	-4.97	-0.4348	-1.08	0.0472736	0.000882	lipoprotein LpqQ	ppsC	1.04	3.75	-2.47382	0.0751113	0.00547	phthiocerol synthesis polyketide synthase type I PpsC
rpmG1	-4.95	-0.4527	-0.61	0.0473319	0.000898	50S ribosomal protein L33	Rv2269c	1.04	2.63	-4.20616	0.178501	0.0296	hypothetical protein
Rv2963	4.95	-0.457	0.779	0.0473319	0.000901	integral membrane protein	mesT	1.04	1.28	-6.15744	0.484417	0.235	epoxide hydrolase MesT
mce1B	-4.93	-0.4788	-0.593	0.0477281	0.000921	Mce family protein Mce1B	PPE60	1.03	6.33	0.95089	0.0115201	0.00021	PE family protein PPE60
Rv1751	4.93	-0.4861	0.986	0.0477281	0.000927	oxidoreductase	PPE25	1.03	2.91	-3.76975	0.145377	0.0192	PPE family protein PPE25
mce1A	-4.91	-0.5087	-0.58	0.0481576	0.000948	Mce family protein Mce1A	ureB	1.02	4.05	-2.02559	0.058057	0.00356	urease subunit beta
dnaA	-4.91	-0.5155	-0.8	0.0481576	0.000954	chromosomal replication initiator protein DnaA	Rv3643	1.02	1.86	-5.39041	0.313738	0.0995	hypothetical protein
fbpA	4.89	-0.5395	0.871	0.0485037	0.000977	diacylglycerol acyltransferase/mycolyltransferase Ag85A	Rv3845	1.02	1.68	-5.64166	0.357527	0.131	hypothetical protein
Rv1895	-4.89	-0.5426	-0.748	0.0485037	0.00098	zinc-binding alcohol dehydrogenase	ppsA	1.01	11.9	5.69767	0.0006382	1.98e-06	phthiocerol synthesis polyketide synthase type I PpsA
nrp	4.88	-0.5534	1.7	0.0485083	0.00099	peptide synthetase Nrp	PE_PGRS43	1.01	8.34	3.00986	0.0038363	2.9e-05	PE-PGRS family protein PE_PGRS43
lprK	-4.87	-0.5621	-0.815	0.0485083	0.000999	Mce family lipoprotein Mce1E	lppX	1.01	5.96	0.52817	0.0145846	0.000314	lipoprotein LppX
gpdA2	4.85	-0.5876	0.737	0.0487918	0.00102	glycerol-3-phosphate dehydrogenase	mbtN	1.01	3.48	-2.88313	0.0903946	0.00811	acyl-[acyl-carrier-protein] dehydrogenase MbtN
PE_PGRS55	-4.85	-0.5997	-1.04	0.0487918	0.00104	PE-PGRS family protein PE_PGRS55	eccB2	1	1.69	-5.635	0.356337	0.13	ESX-2 secretion system protein EccB
iniA	-4.84	-0.6059	-1.22	0.0487918	0.00104	isoniazid inductible protein IniA	Rv2242	0.998	2.75	-4.02867	0.163258	0.0248	hypothetical protein
rpmH	-4.81	-0.6464	-0.731	0.0499629	0.00108	50S ribosomal protein L34	Rv3552	0.995	3.86	-2.30518	0.0684814	0.00465	CoA-transferase subunit beta
Rv1422	4.81	-0.6486	0.758	0.0499629	0.00109	hypothetical protein	PE_PGRS44	0.994	3.53	-2.80155	0.0870331	0.00749	PE-PGRS family protein PE_PGRS44
Rv1171	-4.79	-0.6743	-0.633	0.0507774	0.00111	hypothetical protein	Rv2180c	0.992	1.88	-5.35548	0.307745	0.0959	integral membrane protein
Rv0247c	4.78	-0.6866	0.566	0.0509424	0.00113	succinate dehydrogenase iron-sulfur subunit	Rv0082	0.992	1.86	-5.39286	0.314367	0.0998	oxidoreductase
mce1C	-4.76	-0.7167	-0.583	0.0515579	0.00116	Mce family protein Mce1C	Rv0699	0.98	2.11	-5.0174	0.257798	0.0673	hypothetical protein
PPE6	-4.71	-0.7815	-0.75	0.0539866	0.00124	PPE family protein PPE6	amt	0.974	3.94	-2.17851	0.064147	0.00412	ammonium transporter integral membrane protein
mec	4.69	-0.8104	0.543	0.0544095	0.00127	[CysO]-cysteine peptidase	Rv2813	0.974	1.97	-5.23102	0.286955	0.084	hypothetical protein
Rv1989c	-4.69	-0.8185	-1	0.0544095	0.00128	hypothetical protein	Rv2008c	0.969	0.849	-6.60665	0.661579	0.42	hypothetical protein
Rv0998	4.68	-0.8235	0.671	0.0544095	0.00129	acetyltransferase Pat	Rv3480c	0.967	2.35	-4.65577	0.215877	0.0464	diacyglycerol O-acyltransferase
bkdB	4.67	-0.8378	0.711	0.0547266	0.00131	3-methyl-2-oxobutanoate dehydrogenase subunit beta	fadD23	0.964	10.8	4.98897	0.0011091	4.09e-06	long-chain-fatty-acid--CoA ligase FadD23
Rv0232	-4.66	-0.8618	-0.77	0.0555733	0.00134	transcriptional regulator	irtA	0.962	2.75	-4.02122	0.162684	0.0246	iron ABC transporter ATP-binding protein/permease IrtA
metH	4.64	-0.8838	0.579	0.0563205	0.00137	methionine synthase	PPE43	0.962	0.895	-6.56607	0.642748	0.397	PPE family protein PPE43
lppO	4.62	-0.9204	0.734	0.0574796	0.00141	lipoprotein LppO	mshD	0.958	1.28	-6.16572	0.486136	0.237	mycothiol acetyltransferase
Rv2375	4.62	-0.9209	0.791	0.0574796	0.00142	hypothetical protein	mez	0.956	6.49	1.13604	0.0104328	0.000176	malate oxidoreductase
trmD	4.61	-0.933	0.645	0.0577089	0.00143	tRNA (guanine-N1)-methyltransferase	Rv2120c	0.951	1.06	-6.4085	0.574344	0.321	integral membrane protein
dnaN	-4.57	-0.9912	-0.555	0.0601367	0.00152	DNA polymerase III subunit beta	Rv3472	0.942	3.92	-2.21391	0.0643637	0.00426	hypothetical protein
gca	4.55	-1.0152	0.78	0.0601367	0.00155	GDP-mannose 4,6-dehydratase	Rv2432c	0.937	2.91	-3.77013	0.145377	0.0192	hypothetical protein
Rv3355c	-4.54	-1.0222	-0.755	0.0601367	0.00156	integral membrane protein	Rv1372	0.932	2.37	-4.61334	0.212348	0.0445	alpha-pyrone synthesis polyketide synthase-like protein
ctpB	4.53	-1.0471	0.681	0.0607134	0.0016	cation-transporter P-type ATPase B	Rv0135c	0.929	2.39	-4.589	0.208925	0.0434	transcriptional regulator
Rv1683	4.52	-1.0589	0.526	0.0609707	0.00162	bifunctional long-chain acyl-CoA synthase/lipase	Rv3613c	0.926	7.43	2.13738	0.0061699	6.75e-05	hypothetical protein
Rv0276	-4.5	-1.0806	-0.667	0.0613798	0.00165	hypothetical protein	pks16	0.923	3.37	-3.05905	0.0997914	0.00961	polyketide synthase
tpx	4.5	-1.0913	1.05	0.0615841	0.00167	2-Cys peroxiredoxin	Rv3524	0.919	5.28	-0.31636	0.022283	0.000701	membrane protein
Rv2348c	-4.47	-1.1347	-0.786	0.0637829	0.00174	hypothetical protein	pflA	0.914	6.91	1.59796	0.0078885	0.000113	pyruvate formate lyase activating protein PflA
rpsJ	-4.44	-1.1676	-0.61	0.0653185	0.0018	30S ribosomal protein S10	ahpD	0.906	6.1	0.68838	0.0133338	0.00027	alkyl hydroperoxide reductase AphD
PPE3	-4.44	-1.1735	-1.13	0.0653185	0.00181	PPE family protein PPE3	ppsA	0.9	8.04	2.72901	0.0044661	3.81e-05	phthiocerol synthesis polyketide synthase type I PpsA
Rv3750c	-4.43	-1.1891	-0.522	0.0658617	0.00184	excisionase	Rv1044	0.897	3.94	-2.17846	0.064147	0.00412	hypothetical protein
glfT1	4.34	-1.3215	0.81	0.0738909	0.00209	galactofuranosyl transferase GlfT	def	0.892	8.41	3.06842	0.0038363	2.74e-05	polypeptide deformylase
mce1F	-4.31	-1.365	-0.532	0.0765653	0.00218	Mce family protein Mce1F	pgmA	0.892	1.39	-6.02067	0.442569	0.2	phosphoglucomutase PgmA
Rv2512c	4.3	-1.3802	1.03	0.0771865	0.00221	insertion sequence element IS1081 transposase	drrA	0.888	6.46	1.10804	0.010514	0.000181	daunorubicin ABC transporter ATP-binding protein DrrA
Rv3572	-4.29	-1.3969	-0.728	0.0774079	0.00225	hypothetical protein	Rv1778c	0.876	4.8	-0.96083	0.0315168	0.00129	hypothetical protein
PPE63	-4.28	-1.4073	-0.577	0.0776854	0.00227	PPE family protein PPE63	rplL	0.873	6.85	1.53595	0.0080447	0.00012	50S ribosomal protein L7/L12
Rv2633c	-4.26	-1.4394	-0.695	0.0796266	0.00234	hypothetical protein	Rv3253c	0.87	1.87	-5.36834	0.309286	0.0972	cationic amino acid transport integral membrane protein
acpM	-4.24	-1.4685	-0.786	0.0813856	0.00241	meromycolate extension acyl carrier protein	ansA	0.869	1.98	-5.21395	0.284184	0.0826	L-aparaginase
secG	-4.23	-1.4831	-0.503	0.0820121	0.00245	protein-export membrane protein SecG	Rv3655c	0.868	0.927	-6.53604	0.631487	0.38	hypothetical protein
atpE	4.21	-1.5108	0.567	0.0828589	0.00251	ATP synthase subunit C	ugpA	0.862	3.81	-2.3828	0.071918	0.00501	sn-glycerol-3-phosphate ABC transporter permease UgpA
PPE64	-4.21	-1.5133	-0.832	0.0828589	0.00252	PPE family protein PPE64	mbtI	0.852	0.952	-6.51303	0.620884	0.369	salicylate synthase
plcA	-4.19	-1.539	-0.691	0.0831679	0.00258	membrane-associated phospholipase A	Rv1147	0.852	0.863	-6.59387	0.656052	0.413	hypothetical protein
vapC35	-4.19	-1.5395	-0.686	0.0831679	0.00258	ribonuclease VapC35	deoA	0.847	2.8	-3.94931	0.158308	0.0229	thymidine phosphorylase
Rv1043c	4.19	-1.5407	0.588	0.0831679	0.00259	hypothetical protein	ppsC	0.846	8.72	3.34929	0.0031604	2.09e-05	phthiocerol synthesis polyketide synthase type I PpsC
Rv3694c	4.18	-1.5492	0.712	0.0831707	0.00261	transmembrane protein	Rv0323c	0.842	2.88	-3.8144	0.147848	0.0201	hypothetical protein
fadE18	4.17	-1.5648	0.748	0.0834214	0.00265	acyl-CoA dehydrogenase FadE18	Rv3649	0.839	2.52	-4.37842	0.190698	0.0351	helicase
Rv3249c	4.16	-1.5803	0.692	0.0836747	0.00269	TetR family transcriptional regulator	tpx	0.826	7.38	2.09131	0.0062697	7.06e-05	2-Cys peroxiredoxin
Rv0366c	-4.14	-1.6056	-0.586	0.0850394	0.00276	hypothetical protein	fbpA	0.826	5.79	0.31713	0.0163561	0.000384	diacylglycerol acyltransferase/mycolyltransferase Ag85A
Rv2297	4.13	-1.6249	0.573	0.0858502	0.00281	hypothetical protein	Rv0369c	0.826	3.92	-2.21622	0.0643637	0.00427	membrane oxidoreductase
Rv2949c	4.12	-1.645	0.57	0.0870382	0.00286	chorismate pyruvate-lyase	Rv2263	0.825	1.72	-5.59375	0.348105	0.124	oxidoreductase
sigK	-4.1	-1.6638	-0.54	0.0881287	0.00292	ECF RNA polymerase sigma factor SigK	Rv1375	0.82	1.65	-5.68072	0.364476	0.136	hypothetical protein
ppsC	4.1	-1.6743	0.716	0.0884709	0.00295	phthiocerol synthesis polyketide synthase type I PpsC	aspB	0.818	3.68	-2.58112	0.0780284	0.00606	aspartate aminotransferase AspB
vapC42	-4.08	-1.7005	-1.04	0.0884709	0.00302	ribonuclease VapC42	gca	0.815	5.83	0.36813	0.0157121	0.000366	GDP-mannose 4,6-dehydratase
Rv3827c	4.08	-1.7011	0.591	0.0884709	0.00302	transposase	Rv2271	0.812	3.63	-2.646	0.0806738	0.00645	hypothetical protein
Rv1544	4.07	-1.7087	0.688	0.0884709	0.00305	ketoacyl reductase	Rv1931c	0.805	7.65	2.35907	0.0055095	5.45e-05	transcriptional regulator
Rv3378c	4.07	-1.7145	1.18	0.0884709	0.00306	diterpene synthase	ppsB	0.805	4.8	-0.95205	0.0315168	0.00128	phthiocerol synthesis polyketide synthase type I PpsB
rplL	4.07	-1.7172	0.764	0.0884709	0.00307	50S ribosomal protein L7/L12	metH	0.802	8.75	3.37531	0.0031604	2.03e-05	methionine synthase
PPE1	4.07	-1.7224	0.833	0.0884709	0.00309	PPE family protein PPE1	uspB	0.8	1.56	-5.80785	0.38977	0.157	sugar ABC transporter permease UspB
Rv0386	-4.06	-1.7265	-0.985	0.0884709	0.0031	transcriptional regulator	PPE23	0.798	6.25	0.85983	0.0121756	0.000229	PPE family protein PPE23
Rv3579c	4.06	-1.7342	0.627	0.0884709	0.00312	23S rRNA (guanosine(2251)-2'-O)-methyltransferase RlmB	nrp	0.797	3.25	-3.23991	0.108412	0.0114	peptide synthetase Nrp
fbpA	4.06	-1.7349	0.875	0.0884709	0.00313	diacylglycerol acyltransferase/mycolyltransferase Ag85A	mbtF	0.797	1.64	-5.70275	0.369519	0.14	peptide synthetase
PE_PGRS16	-4.06	-1.7365	-0.604	0.0884709	0.00313	PE-PGRS family protein PE_PGRS16	Rv0892	0.792	3.54	-2.79652	0.0869179	0.00746	monooxygenase
sigL	-4.06	-1.737	-0.727	0.0884709	0.00313	ECF RNA polymerase sigma factor SigL	eccD4	0.783	1.11	-6.35088	0.551066	0.298	ESX-4 secretion system protein EccD4
Rv0948c	-4.05	-1.751	-0.499	0.0892032	0.00317	chorismate mutase	Rv1719	0.78	2.38	-4.59718	0.20968	0.0438	transcriptional regulator
PE_PGRS32	-4.03	-1.7828	-0.652	0.0908963	0.00327	PE-PGRS family protein PE_PGRS32	vapB3	0.78	2.15	-4.96027	0.250659	0.0634	antitoxin VapB3
Rv0774c	4.02	-1.7868	0.488	0.0908963	0.00329	hypothetical protein	nicT	0.78	1.69	-5.63171	0.355925	0.129	nickel-transport integral membrane protein NicT
Rv2662	-4.02	-1.7976	-0.689	0.0913701	0.00332	hypothetical protein	cut1	0.779	2.4	-4.56694	0.20714	0.0424	cutinase
Rv1861	-3.99	-1.8419	-0.675	0.0939252	0.00347	transmembrane protein	treZ	0.778	2.65	-4.1746	0.17587	0.0286	malto-oligosyltrehalose trehalohydrolase
csoR	3.98	-1.8459	0.562	0.0939252	0.00348	copper-sensing transcriptional repressor CsoR	Rv3197	0.771	5.2	-0.42859	0.022958	0.00078	ABC transporter ATP-binding protein
lppC	3.98	-1.846	0.738	0.0939252	0.00348	lipoprotein LppC	Rv3678c	0.771	3.23	-3.26188	0.110139	0.0117	hypothetical protein
rpsJ	-3.98	-1.8474	-0.56	0.0939252	0.00349	30S ribosomal protein S10	PE33	0.768	1.37	-6.05655	0.452538	0.209	PE family protein PE33
PE_PGRS43	3.98	-1.8581	0.544	0.0942888	0.00352	PE-PGRS family protein PE_PGRS43	Rv2717c	0.766	4.63	-1.19424	0.0360732	0.00161	hypothetical protein
Rv0108c	-3.97	-1.8619	-1.37	0.0942888	0.00354	hypothetical protein	fadD26	0.765	8	2.68811	0.0045433	3.97e-05	fatty-acid--CoA ligase FadD26
iniB	-3.97	-1.8676	-1.59	0.0943302	0.00356	isoniazid inducible protein IniB	whiB3	0.763	7.42	2.12606	0.0061699	6.83e-05	redox-responsive transcriptional regulator WhiB3
Rv2765	-3.94	-1.9083	-0.62	0.0976487	0.0037	hydrolase	mas	0.763	3.23	-3.26459	0.11015	0.0117	multifunctional mycocerosic acid synthase
Rv3401	3.91	-1.9522	0.537	0.101417	0.00386	glycosyl hydrolase	Rv2958c	0.762	3.93	-2.20378	0.0643637	0.00422	PGL/p-HBAD biosynthesis glycosyltransferase
Rv0569	-3.9	-1.9661	-0.491	0.102279	0.00392	hypothetical protein	Rv0789c	0.762	3.82	-2.365	0.0710975	0.00493	hypothetical protein
rplL	3.9	-1.9788	0.781	0.103042	0.00396	50S ribosomal protein L7/L12	Rv1914c	0.759	5.32	-0.27279	0.021846	0.000673	hypothetical protein
Rv0145	3.89	-1.9901	0.907	0.103666	0.00401	S-adenosylmethionine-dependent methyltransferase	PPE19	0.758	6.09	0.6743	0.0133338	0.000274	PPE family protein PPE19
Rv3773c	3.88	-1.9998	0.621	0.104127	0.00405	hypothetical protein	PE9	0.758	1.72	-5.58345	0.346192	0.122	PE family protein PE9
Rv1678	3.87	-2.012	0.873	0.104856	0.0041	integral membrane protein	PE_PGRS35	0.757	2.66	-4.17173	0.175577	0.0286	PE-PGRS family protein PE_PGRS35
Rv2597	-3.86	-2.0346	-0.498	0.106678	0.00419	membrane protein	speE	0.757	1.3	-6.13353	0.476574	0.228	spermidine synthase
PPE5	-3.85	-2.0407	-0.534	0.106782	0.00421	PPE family protein PPE5	rplJ	0.755	4.02	-2.06333	0.0594357	0.00369	50S ribosomal protein L10
Rv2951c	3.84	-2.0624	0.546	0.108546	0.0043	phthiodiolone/phenolphthiodiolone dimycocerosates ketoreductase	Rv0368c	0.755	1.35	-6.07608	0.456674	0.213	hypothetical protein
ppsB	3.83	-2.0766	0.689	0.10953	0.00436	phthiocerol synthesis polyketide synthase type I PpsB	Rv0943c	0.754	1.58	-5.77405	0.38121	0.151	monooxygenase
gmhB	3.82	-2.0911	0.849	0.11056	0.00442	D-glycero-alpha-D-manno-heptose-1,7-bisphosphate 7-phosphatase	cyp130	0.75	1.36	-6.05987	0.453396	0.209	cytochrome P450 Cyp130
Rv2661c	-3.8	-2.1203	-0.89	0.113214	0.00455	hypothetical protein	fadD22	0.749	5.4	-0.17221	0.02114	0.000611	p-hydroxybenzoyl--AMP ligase
vapC24	-3.79	-2.1326	-0.509	0.113962	0.00461	toxin, Contains PIN domain	dnaB	0.748	5.96	0.51903	0.0145846	0.000317	replicative DNA helicase
PPE15	-3.79	-2.1375	-0.544	0.113962	0.00463	PPE family protein PPE15	Rv1486c	0.748	1.38	-6.03508	0.446599	0.203	hypothetical protein
sigJ	-3.79	-2.1416	-0.516	0.113962	0.00465	ECF RNA polymerase sigma factor SigJ	Rv3070	0.747	1.9	-5.33354	0.305108	0.0937	fluoride ion transporter CrcB
Rv3137	3.78	-2.1515	1.51	0.114084	0.00469	histidinol-phosphatase	Rv2292c	0.746	4.67	-1.13859	0.0348843	0.00153	hypothetical protein
Rv0434	3.78	-2.1551	0.428	0.114084	0.00471	hypothetical protein	PE_PGRS62	0.744	2.42	-4.54798	0.206063	0.0416	PE-PGRS family protein PE_PGRS62
pstC1	3.78	-2.1571	0.457	0.114084	0.00472	phosphate ABC transporter permease PstC	Rv0963c	0.742	4.87	-0.86202	0.0301619	0.00118	hypothetical protein
gcvH	-3.77	-2.1629	-0.429	0.114196	0.00475	glycine cleavage system protein H	Rv0804	0.742	1.24	-6.20944	0.502485	0.25	hypothetical protein
canA	-3.76	-2.1852	-0.676	0.11618	0.00485	beta-carbonic anhydrase	gmhA	0.741	3.44	-2.94364	0.0932067	0.00859	phosphoheptose isomerase
Rv1260	3.75	-2.1948	0.459	0.116278	0.0049	oxidoreductase	Rv2265	0.741	0.844	-6.61109	0.663653	0.423	integral membrane protein
mce2A	3.75	-2.1955	0.422	0.116278	0.0049	Mce family protein Mce2A	Rv3091	0.737	1.98	-5.20989	0.284184	0.0822	hypothetical protein
rplJ	3.74	-2.2157	0.75	0.117155	0.005	50S ribosomal protein L10	Rv3786c	0.733	1.88	-5.35699	0.307934	0.096	hypothetical protein
Rv1006	-3.74	-2.2196	-0.462	0.117155	0.00502	hypothetical protein	Rv0698	0.728	3.96	-2.15053	0.0631195	0.00401	hypothetical protein
papA3	3.73	-2.2273	0.817	0.117155	0.00505	acyltransferase papA3	PPE61	0.728	2.26	-4.78544	0.230919	0.053	PPE family protein PPE61
Rv2050	-3.73	-2.2305	-0.688	0.117155	0.00507	RNA polymerase-binding protein RbpA	Rv3829c	0.728	1.84	-5.41826	0.318317	0.103	dehydrogenase
Rv3354	-3.72	-2.2516	-1.43	0.118294	0.00518	hypothetical protein	csoR	0.728	0.972	-6.49299	0.611739	0.359	copper-sensing transcriptional repressor CsoR
rpsN2	-3.71	-2.2554	-0.592	0.118294	0.00519	30S ribosomal protein S14	Rv1716	0.727	3.22	-3.28835	0.111177	0.012	hypothetical protein
PPE11	-3.71	-2.2571	-0.649	0.118294	0.0052	PPE family protein PPE11	Rv0090	0.722	4.8	-0.9536	0.0315168	0.00128	membrane protein
Rv3230c	-3.71	-2.2646	-0.573	0.118294	0.00524	stearoyl-CoA 9-desaturase electron transfer protein	vapC18	0.722	4.05	-2.02161	0.058057	0.00355	ribonuclease VapC18
Rv2164c	3.71	-2.2668	0.509	0.118294	0.00525	hypothetical protein	Rv1261c	0.72	5.4	-0.1628	0.02114	0.000606	hypothetical protein
Rv3453	-3.68	-2.305	-0.446	0.122174	0.00545	pseudo	ethR	0.718	4.26	-1.71575	0.0502003	0.00265	HTH-type transcriptional repressor EthR
Rv0493c	3.67	-2.3173	0.557	0.123129	0.00552	hypothetical protein	PE27	0.717	1.47	-5.92082	0.417673	0.178	PE family protein PE27
tgs1	-3.67	-2.3294	-2.62	0.123525	0.00559	diacyglycerol O-acyltransferase	Rv1129c	0.715	2.02	-5.15774	0.275848	0.0778	transcriptional regulator
PPE53	-3.66	-2.3427	-0.516	0.123525	0.00566	PPE family protein PPE53	Rv0990c	0.713	1.73	-5.57064	0.344043	0.121	hypothetical protein
Rv3197	3.66	-2.3433	0.624	0.123525	0.00566	ABC transporter ATP-binding protein	Rv2090	0.712	2.01	-5.1634	0.276637	0.0783	5'-3' exonuclease
nrdH	3.66	-2.3439	0.723	0.123525	0.00566	glutaredoxin electron transport protein NrdH	vapB40	0.711	2.26	-4.78124	0.230515	0.0528	antitoxin VapB40
trcS	-3.65	-2.3494	-0.562	0.123525	0.0057	two component sensor histidine kinase TrcS	Rv3485c	0.709	5.24	-0.37314	0.022283	0.00074	short-chain type dehydrogenase/reductase
Rv2417c	3.65	-2.3517	0.499	0.123525	0.00571	DegV domain-containing protein	cyp136	0.707	6.46	1.10408	0.010514	0.000182	cytochrome P450 Cyp136
Rv3689	3.65	-2.3555	0.809	0.123525	0.00573	transmembrane protein	ephF	0.707	1.29	-6.14982	0.482336	0.233	epoxide hydrolase EphF
Rv2978c	3.64	-2.3654	0.507	0.123525	0.00579	transposase	Rv1540	0.707	1.26	-6.18039	0.491192	0.242	RNA pseudouridine synthase
Rv1535	3.64	-2.3719	0.675	0.123525	0.00582	hypothetical protein	Rv1382	0.707	0.974	-6.49195	0.611494	0.358	hypothetical protein
Rv3524	3.62	-2.3951	0.578	0.125849	0.00596	membrane protein	lpqG	0.704	2.4	-4.56897	0.20714	0.0425	lipoprotein LpqG
Rv3471c	-3.61	-2.4123	-0.786	0.127478	0.00606	hypothetical protein	ptkA	0.703	5.22	-0.40265	0.0225286	0.000761	protein tyrosine kinase transcriptional regulator PtkA
fusA1	-3.6	-2.4328	-0.713	0.128831	0.00618	elongation factor G	Rv3189	0.703	2.83	-3.89098	0.155605	0.0216	hypothetical protein
sigI	-3.6	-2.435	-0.536	0.128831	0.00619	ECF RNA polymerase sigma factor SigI	glnD	0.702	4.49	-1.38302	0.04093	0.00193	bifunctional uridylyltransferase/uridylyl-removing enzyme
ccdA	3.59	-2.4404	1.18	0.128831	0.00623	cytochrome C-type biogenesis protein CcdA	PE_PGRS7	0.702	2.86	-3.85324	0.151654	0.0208	PE-PGRS family protein PE_PGRS7
hadB	-3.59	-2.4448	-0.518	0.128831	0.00625	(3R)-hydroxyacyl-ACP dehydratase subunit HadB	Rv3178	0.7	1.17	-6.28413	0.52588	0.274	nitroreductase
Rv1109c	-3.59	-2.4504	-0.671	0.128831	0.00629	hypothetical protein	Rv3424c	0.7	1.08	-6.38933	0.567599	0.313	hypothetical protein
Rv1393c	-3.59	-2.4505	-0.777	0.128831	0.00629	monoxygenase	Rv2959c	0.698	5.24	-0.37148	0.022283	0.000739	rhamnosyl O-methyltransferase
pks1	3.59	-2.452	0.552	0.128831	0.0063	polyketide synthase	Rv1575	0.698	2.01	-5.16592	0.276854	0.0785	phage protein
glgB	3.58	-2.4556	0.573	0.128831	0.00632	1,4-alpha-glucan branching protein	Rv2621c	0.698	1.5	-5.88994	0.409969	0.172	transcriptional regulator
PE_PGRS6	-3.57	-2.4714	-0.774	0.130038	0.00642	PE-PGRS family protein PE_PGRS6	fadB3	0.695	1.78	-5.49654	0.329258	0.111	3-hydroxybutyryl-CoA dehydrogenase FadB
mutT4	3.57	-2.4731	0.742	0.130038	0.00643	mutator protein MutT	Rv2952	0.692	4.37	-1.55635	0.0452863	0.00228	phthiotriol/phenolphthiotriol dimycocerosates methyltransferase
Rv1500	-3.56	-2.4875	-0.447	0.130871	0.00652	glycosyltransferase	Rv2644c	0.686	6.13	0.72124	0.0132119	0.000262	hypothetical protein
Rv3728	-3.56	-2.4953	-0.506	0.13136	0.00657	membrane protein	Rv0799c	0.686	2.67	-4.15347	0.17526	0.028	hypothetical protein
Rv1220c	3.55	-2.5171	0.459	0.133268	0.00671	methyltransferase	Rv0037c	0.686	1.79	-5.49431	0.329258	0.111	MFS-type transporter
Rv2827c	3.54	-2.5245	0.439	0.133268	0.00676	hypothetical protein	Rv0802c	0.684	1.88	-5.36372	0.308914	0.0967	succinyl-CoA transferase
Rv1215c	3.54	-2.5255	0.419	0.133268	0.00677	hypothetical protein	ceoB	0.683	2.19	-4.90122	0.244498	0.0597	TRK system potassium uptake protein CeoB
Rv0898c	3.53	-2.5368	0.379	0.133877	0.00684	hypothetical protein	nrdZ	0.682	2.47	-4.461	0.198662	0.0381	vitamin B12-dependent ribonucleoside-diphosphate reductase
Rv2792c	-3.53	-2.5402	-0.542	0.133877	0.00687	resolvase	fprA	0.682	1.67	-5.65894	0.359785	0.133	NADPH-ferredoxin reductase FprA
whiB3	3.53	-2.5417	0.512	0.133877	0.00688	redox-responsive transcriptional regulator WhiB3	PE_PGRS25	0.679	1.04	-6.42554	0.580565	0.328	PE-PGRS family protein PE_PGRS25
pks15	3.51	-2.5681	0.434	0.135401	0.00706	polyketide synthase	ethA	0.676	3.23	-3.26785	0.110174	0.0118	monooxygenase EthA
icd1	3.51	-2.5785	0.53	0.135749	0.00713	isocitrate dehydrogenase	scoA	0.671	4.71	-1.07874	0.0335628	0.00145	succinyl-CoA:3-ketoacid-CoA transferase subunit A
folP1	3.5	-2.5879	0.588	0.136513	0.0072	dihydropteroate synthase	viuB	0.671	1.61	-5.73827	0.375122	0.145	mycobactin utilization protein ViuB
lppC	3.5	-2.595	0.784	0.136859	0.00725	lipoprotein LppC	dnaB	0.67	4.05	-2.02325	0.058057	0.00355	replicative DNA helicase
Rv2216	3.49	-2.5979	0.664	0.136859	0.00727	epimerase family protein	usfY	0.669	1.18	-6.281	0.524849	0.273	hypothetical protein
kshB	-3.48	-2.6149	-0.501	0.13795	0.00739	3-ketosteroid-9-alpha-hydroxylase reductase subunit	fbpA	0.667	4.12	-1.91595	0.0560978	0.00321	diacylglycerol acyltransferase/mycolyltransferase Ag85A
Rv2778c	-3.48	-2.6217	-0.616	0.13795	0.00744	hypothetical protein	Rv0607	0.667	3.22	-3.28488	0.111177	0.012	hypothetical protein
pncA	3.48	-2.6249	0.621	0.13795	0.00746	pyrazinamidase/nicotinamidase PncA	yrbE4A	0.665	0.995	-6.47138	0.599843	0.349	integral membrane protein
Rv0856	-3.47	-2.6279	-0.566	0.13795	0.00748	hypothetical protein	dnaB	0.661	4.41	-1.49995	0.0437079	0.00216	replicative DNA helicase
lepA	3.47	-2.6376	0.564	0.138293	0.00756	GTP-binding protein LepA	Rv1667c	0.657	2.61	-4.25012	0.181804	0.0309	pseudo
Rv2277c	3.46	-2.6473	0.611	0.138353	0.00763	glycerolphosphodiesterase	Rv0093c	0.657	2.2	-4.87778	0.240979	0.0582	membrane protein
Rv3900c	3.46	-2.6516	0.742	0.138353	0.00766	hypothetical protein	argR	0.656	2.96	-3.69524	0.14115	0.0178	arginine repressor
Rv3237c	-3.46	-2.655	-0.776	0.138353	0.00769	hypothetical protein	drrA	0.654	4.78	-0.98302	0.031779	0.00132	daunorubicin ABC transporter ATP-binding protein DrrA
ltp3	3.45	-2.6593	0.622	0.138353	0.00772	lipid carrier protein	Rv2360c	0.654	1.12	-6.3427	0.547549	0.295	hypothetical protein
Rv0892	3.45	-2.6593	0.798	0.138353	0.00772	monooxygenase	Rv3098c	0.653	2.28	-4.76375	0.229268	0.0518	hypothetical protein
glnB	3.44	-2.6822	0.468	0.140397	0.00789	nitrogen regulatory protein P-II	Rv3355c	0.652	3.68	-2.58221	0.0780284	0.00607	integral membrane protein
groES	3.44	-2.6847	0.885	0.140397	0.00791	chaperonin GroES	lipV	0.651	1.24	-6.21186	0.502978	0.251	lipase LipV
Rv0541c	3.44	-2.689	1.05	0.140397	0.00795	integral membrane protein	Rv0785	0.648	2.43	-4.52546	0.204142	0.0407	KsdD-like steroid dehydrogenase
Rv1718	3.43	-2.6916	0.556	0.140397	0.00797	hypothetical protein	PE_PGRS9	0.648	2.42	-4.54202	0.205185	0.0414	PE-PGRS family protein PE_PGRS9
Rv3349c	-3.42	-2.7076	-1	0.141545	0.00809	transposase	apt	0.647	3.67	-2.59229	0.0781326	0.00613	adenine phosphoribosyltransferase
mazE3	-3.42	-2.7102	-0.793	0.141545	0.00811	antitoxin MazE3	drrC	0.645	5.22	-0.40245	0.0225286	0.000761	daunorubicin ABC transporter permease DrrC
fabD	-3.41	-2.721	-0.828	0.142169	0.0082	malonyl CoA-acyl carrier protein transacylase	Rv0881	0.644	1.47	-5.91885	0.417115	0.178	tRNA/rRNA methyltransferase
thrC	3.41	-2.7263	0.642	0.142169	0.00824	threonine synthase	Rv0891c	0.643	6.92	1.61082	0.0078885	0.000112	hypothetical protein
Rv3729	-3.41	-2.7275	-0.716	0.142169	0.00825	transferase	Rv3346c	0.641	2.78	-3.97644	0.15877	0.0235	transmembrane protein
prpC	-3.4	-2.7367	-0.525	0.142169	0.00833	methylcitrate synthase PrpC	Rv2647	0.641	2.65	-4.18519	0.176471	0.0289	hypothetical protein
esxV	-3.4	-2.7415	-0.402	0.142169	0.00837	ESAT-6 like protein EsxV	Rv1112	0.641	1.03	-6.43225	0.583093	0.331	GTP-binding protein
Rv0080	-3.4	-2.7461	-0.705	0.142169	0.00841	hypothetical protein	papA5	0.639	5.61	0.09762	0.0185118	0.000473	phthiocerol/phthiodiolone dimycocerosyl transferase
Rv1211	3.4	-2.7461	0.628	0.142169	0.00841	hypothetical protein	devS	0.639	5.02	-0.66563	0.0270502	0.000977	two component sensor histidine kinase DevS
Rv1517	-3.4	-2.7463	-0.442	0.142169	0.00841	hypothetical protein	Rv1937	0.635	1.43	-5.98221	0.432585	0.191	oxygenase
Rv3807c	3.4	-2.7494	0.508	0.142169	0.00843	decaprenylphosphoryl-5-phosphoribose phosphatase	mrp	0.635	0.734	-6.70084	0.711979	0.484	multiple resistance/pH adaptation protein
mazF6	-3.4	-2.7509	-0.631	0.142169	0.00845	mRNA interferase MazF6	uvrC	0.634	1.65	-5.68601	0.365847	0.137	excinuclease ABC subunit UvrC
Rv3658c	-3.39	-2.7548	-0.5	0.142169	0.00848	transmembrane protein	sigM	0.633	1.51	-5.87166	0.405502	0.169	ECF RNA polymerase sigma factor SigM
idi	-3.39	-2.7548	-0.39	0.142169	0.00848	isopentenyl-diphosphate delta-isomerase	Rv2573	0.633	1.33	-6.09785	0.464309	0.219	2-dehydropantoate 2-reductase
Rv1332	3.39	-2.761	0.603	0.142579	0.00853	transcriptional regulator	Rv0531	0.631	1.11	-6.35426	0.552059	0.299	membrane protein
dapA	3.38	-2.7732	0.553	0.14362	0.00863	4-hydroxy-tetrahydrodipicolinate synthase	mmsB	0.629	4.82	-0.92517	0.0312201	0.00125	3-hydroxyisobutyrate dehydrogenase
Rv3753c	-3.38	-2.7755	-0.5	0.14362	0.00865	hypothetical protein	purE	0.629	2.44	-4.5117	0.20315	0.0401	5-(carboxyamino)imidazole ribonucleotide mutase
ppsD	3.38	-2.7782	0.609	0.14362	0.00868	phthiocerol synthesis polyketide synthase type I PpsD	pstA2	0.628	3.32	-3.12418	0.103163	0.0102	phosphate ABC transporter permease PstA
TB8.4	-3.37	-2.7983	-0.426	0.14603	0.00885	low molecular weight T-cell antigen	rsfB	0.625	3.73	-2.50713	0.0759464	0.00565	anti-anti-sigma factor RsfB
Rv0325	-3.36	-2.8034	-2.55	0.146303	0.00889	hypothetical protein	pknK	0.625	1.44	-5.95738	0.427733	0.186	serine/threonine-protein kinase PknK
Rv3054c	-3.36	-2.8105	-0.688	0.146858	0.00896	hypothetical protein	Rv2949c	0.624	4.74	-1.03755	0.0331584	0.00139	chorismate pyruvate-lyase
Rv0296c	-3.35	-2.8284	-0.541	0.149005	0.00912	sulfatase	PE_PGRS17	0.623	2.39	-4.58822	0.208925	0.0434	PE-PGRS family protein PE_PGRS17
fadD32	-3.34	-2.8346	-0.425	0.149446	0.00917	long-chain-fatty-acid--AMP ligase FadD32	Rv1140	0.617	6.63	1.29253	0.0096055	0.000152	integral membrane protein
Rv2723	-3.34	-2.843	-0.609	0.150219	0.00925	integral membrane protein	echA6	0.615	4.3	-1.66014	0.0485676	0.00251	enoyl-CoA hydratase EchA6
Rv3327	3.33	-2.8509	0.5	0.15042	0.00932	transposase fusion protein	Rv0463	0.615	1.59	-5.76604	0.380243	0.15	membrane protein
gmhA	3.33	-2.8611	0.657	0.15042	0.00941	phosphoheptose isomerase	pks1	0.614	1.77	-5.5175	0.333274	0.114	polyketide synthase
Rv1716	-3.33	-2.8617	-0.746	0.15042	0.00942	hypothetical protein	guaB3	0.61	1.88	-5.36099	0.30859	0.0964	oxidoreductase
PPE65	3.32	-2.8629	0.479	0.15042	0.00943	PPE family protein PPE65	moaD1	0.61	1.79	-5.48418	0.327503	0.11	molybdenum cofactor biosynthesis protein MoaD
lysX	3.32	-2.8721	0.388	0.15116	0.00952	bifunctional lysine--tRNA ligase/phosphatidylglycerol lysyltransferase	Rv2652c	0.61	1.42	-5.98773	0.43406	0.192	prophage protein
ctpC	3.32	-2.8767	0.543	0.15116	0.00956	manganese/zinc-exporting P-type ATPase	Rv2630	0.61	1.11	-6.35193	0.551603	0.298	hypothetical protein
Rv0406c	3.32	-2.8775	0.591	0.15116	0.00957	beta lactamase-like protein	pks8	0.606	1.79	-5.49484	0.329258	0.111	polyketide synthase
hemZ	3.31	-2.893	0.565	0.15303	0.00972	ferrochelatase	PE_PGRS2	0.602	3.18	-3.34309	0.115384	0.0127	PE-PGRS family protein PE_PGRS2
aao	-3.3	-2.9002	-0.39	0.153187	0.00978	D-amino acid oxidase	ssb	0.601	4.12	-1.91698	0.0560978	0.00321	single-strand DNA-binding protein
Rv3888c	-3.3	-2.9089	-0.444	0.153187	0.00987	membrane protein	Rv3077	0.601	3.39	-3.01358	0.0962753	0.00919	hydrolase
espL	3.29	-2.9137	0.5	0.153187	0.00992	ESX-1 secretion-associated protein EspL	Rv1999c	0.6	1.56	-5.8093	0.390031	0.157	transporter
pyrF	3.29	-2.9147	0.462	0.153187	0.00992	orotidine 5'-phosphate decarboxylase	Rv0605	0.6	1.01	-6.46098	0.594791	0.344	resolvase
Rv2372c	3.29	-2.9157	0.53	0.153187	0.00993	rRNA small subunit methyltransferase E	mobA	0.599	2.3	-4.73234	0.226147	0.0502	molybdenum cofactor guanylyltransferase
Rv3137	3.29	-2.9159	1.25	0.153187	0.00994	histidinol-phosphatase	Rv3817	0.598	2.82	-3.90614	0.156454	0.022	phosphotransferase
ppk2	-3.29	-2.9184	-0.476	0.153187	0.00996	polyphosphate kinase	hddA	0.597	2.79	-3.95287	0.158308	0.023	D-alpha-D-heptose-7-phosphate kinase HddA
Rv3269	3.28	-2.9356	0.636	0.154719	0.0101	hypothetical protein	Rv2910c	0.597	2.18	-4.90836	0.244589	0.0601	hypothetical protein
cmaA2	-3.28	-2.938	-0.382	0.154719	0.0102	cyclopropane mycolic acid synthase	Rv3348	0.597	1.34	-6.08921	0.461671	0.217	transposase
Rv1716	3.27	-2.9443	0.615	0.154719	0.0102	hypothetical protein	Rv3813c	0.596	4.56	-1.28796	0.0382702	0.00176	hypothetical protein
Rv3863	3.27	-2.9488	0.364	0.154719	0.0103	hypothetical protein	Rv0376c	0.595	0.901	-6.55984	0.640765	0.393	hypothetical protein
Rv2008c	-3.27	-2.9517	-1.16	0.154719	0.0103	hypothetical protein	nat	0.592	2.08	-5.05855	0.26355	0.0702	arylamine N-acetyltransferase
esxI	-3.26	-2.9571	-0.399	0.154784	0.0103	ESAT-6 like protein EsxI	Rv1583c	0.591	2.27	-4.77881	0.230334	0.0526	phage protein
Rv0694	3.26	-2.9584	0.783	0.154784	0.0104	mycofactocin system heme/flavin oxidoreductase MftD	cysA1	0.589	3.31	-3.14973	0.104119	0.0105	sulfate ABC transporter ATP-binding protein CysA
Rv3760	-3.26	-2.9723	-1.47	0.156019	0.0105	membrane protein	lppC	0.589	3.29	-3.1792	0.104882	0.0108	lipoprotein LppC
pptT	-3.25	-2.981	-0.773	0.156304	0.0106	4'-phosphopantetheinyl transferase	Rv3354	0.588	4.52	-1.34034	0.0396279	0.00185	hypothetical protein
mce1D	-3.25	-2.9828	-0.707	0.156304	0.0106	Mce family protein Mce1D	PE13	0.585	5.16	-0.47446	0.0235721	0.000815	PE family protein PE13
Rv2657c	-3.24	-3.0034	-0.689	0.158264	0.0108	prophage protein	fmt	0.585	2.15	-4.95812	0.250659	0.0633	methionyl-tRNA formyltransferase
Rv0007	3.24	-3.0041	0.405	0.158264	0.0108	membrane protein	Rv0745	0.585	1.45	-5.94509	0.424907	0.183	hypothetical protein
Rv1139c	3.23	-3.0061	0.563	0.158264	0.0109	hypothetical protein	coaA	0.584	2.46	-4.4752	0.200305	0.0387	pantothenate kinase
otsA	3.23	-3.0068	0.392	0.158264	0.0109	trehalose-phosphate synthase	Rv0918	0.584	2.12	-4.99514	0.254195	0.0657	hypothetical protein
Rv2517c	-3.21	-3.0381	-0.505	0.162533	0.0112	hypothetical protein	Rv2294	0.584	1.78	-5.49731	0.329258	0.112	cystathionine beta-lyase
higA	-3.21	-3.0421	-0.5	0.162533	0.0113	antitoxin HigA	PE_PGRS22	0.583	1.47	-5.92828	0.420884	0.18	PE-PGRS family protein PE_PGRS22
Rv3033	-3.21	-3.0444	-0.814	0.162533	0.0113	hypothetical protein	rplL	0.582	2.46	-4.48289	0.200408	0.039	50S ribosomal protein L7/L12
ppsC	3.21	-3.045	0.486	0.162533	0.0113	phthiocerol synthesis polyketide synthase type I PpsC	accA1	0.58	3.66	-2.60827	0.0787566	0.00622	acetyl/propionyl-CoA carboxylase subuit alpha
metS	3.2	-3.0577	0.517	0.163229	0.0114	methionine--tRNA ligase	pstS1	0.579	2.56	-4.32715	0.187146	0.0333	phosphate ABC transporter substrate-binding lipoprotein PstS
Rv2077c	3.2	-3.0625	0.889	0.163296	0.0115	transmembrane protein	mazF8	0.579	2.35	-4.65179	0.215787	0.0462	toxin MazF8
Rv1632c	3.2	-3.0636	0.406	0.163296	0.0115	hypothetical protein	Rv2422	0.579	1.14	-6.31506	0.535442	0.285	hypothetical protein
Rv3129	-3.19	-3.0784	-0.972	0.165142	0.0117	pseudo	cysK2	0.578	2.68	-4.13246	0.173411	0.0275	cysteine synthase CysK
speE	3.18	-3.0869	1.14	0.165142	0.0118	spermidine synthase	vapB20	0.576	1.81	-5.45401	0.323579	0.107	antitoxin VapB20
fadD22	3.18	-3.0887	0.472	0.165142	0.0118	p-hydroxybenzoyl--AMP ligase	moaD1	0.576	1.14	-6.32147	0.538139	0.287	molybdenum cofactor biosynthesis protein MoaD
Rv1749c	3.18	-3.0925	0.832	0.165314	0.0118	integral membrane protein	PPE18	0.575	4.94	-0.77208	0.0289664	0.00108	PPE family protein PPE18
arsC	-3.18	-3.0969	-1.11	0.165596	0.0119	arsenic-transport integral membrane protein ArsC	echA20	0.573	3.28	-3.18483	0.104892	0.0109	enoyl-CoA hydratase EchA20
idsA1	3.17	-3.1027	0.882	0.166101	0.012	multifunctional dimethylallyltransferase/geranyltranstransferase/farnesyltranstransferase	sthA	0.573	1.18	-6.28104	0.524849	0.273	pyridine nucleotide transhydrogenase
xylB	-3.17	-3.1126	-0.496	0.167279	0.0121	D-xylulose kinase XylB	Rv2117	0.573	0.957	-6.50811	0.619861	0.366	hypothetical protein
nuoJ	3.16	-3.1283	0.554	0.169452	0.0123	NADH-quinone oxidoreductase subunit J	Rv0059	0.572	4.36	-1.57312	0.0455369	0.00231	hypothetical protein
Rv2776c	-3.15	-3.14	-0.895	0.17052	0.0124	oxidoreductase	Rv2011c	0.568	1.65	-5.68867	0.366349	0.137	hypothetical protein
Rv2004c	3.14	-3.1535	0.355	0.172366	0.0126	hypothetical protein	Rv1867	0.567	3.29	-3.1733	0.104882	0.0107	hypothetical protein
bkdC	3.14	-3.1624	1.15	0.173435	0.0127	branched-chain keto acid dehydrogenase E2 component	bkdB	0.566	3.29	-3.17159	0.104882	0.0107	3-methyl-2-oxobutanoate dehydrogenase subunit beta
mtn	3.12	-3.1793	0.884	0.175278	0.0129	5'-methylthioadenosine/S-adenosylhomocysteine nucleosidase	Rv3788	0.566	1.39	-6.02184	0.442673	0.2	hypothetical protein
iniC	-3.12	-3.181	-0.696	0.175278	0.0129	iIsoniazid inductible protein IniC	Rv1048c	0.565	1.48	-5.90566	0.412623	0.175	hypothetical protein
mazF3	-3.11	-3.198	-0.645	0.177721	0.0131	mRNA interferase MazF3	Rv0080	0.564	1.53	-5.84163	0.398881	0.163	hypothetical protein
Rv1543	3.11	-3.2011	0.467	0.177721	0.0132	oxidoreductase	Rv0248c	0.563	5.41	-0.15562	0.02114	0.000602	succinate dehydrogenase flavoprotein subunit
ureG	3.11	-3.2029	0.658	0.177721	0.0132	urease accessory protein UreG	lppC	0.562	3.93	-2.2057	0.0643637	0.00423	lipoprotein LppC
PPE55	-3.11	-3.2063	-0.678	0.177871	0.0132	PPE family protein PPE55	Rv1199c	0.56	2.39	-4.58611	0.208704	0.0433	insertion sequence element IS1081 transposase
Rv3008	3.1	-3.213	0.332	0.178023	0.0133	hypothetical protein	dnaE1	0.56	1.22	-6.23238	0.507608	0.257	DNA polymerase III subunit alpha
infA	-3.1	-3.218	-0.41	0.178023	0.0134	translation initiation factor IF-1	Rv2953	0.559	4.42	-1.48548	0.0433369	0.00213	trans-acting enoyl reductase
Rv0463	3.1	-3.2191	0.493	0.178023	0.0134	membrane protein	stp	0.556	2.74	-4.04392	0.165109	0.0252	multidrug resistance protein
fdxC	-3.1	-3.2207	-0.484	0.178023	0.0134	ferredoxin FdxC	Rv0457c	0.556	1.65	-5.68272	0.364903	0.137	peptidase
Rv0225	3.1	-3.2227	0.495	0.178023	0.0135	hypothetical protein	Rv2275	0.551	4.29	-1.67181	0.0488519	0.00254	cyclo(L-tyrosyl-L-tyrosyl) synthase
Rv3217c	3.09	-3.2373	0.785	0.180165	0.0137	integral membrane protein	PE_PGRS44	0.551	4.12	-1.9167	0.0560978	0.00321	PE-PGRS family protein PE_PGRS44
argF	3.08	-3.254	0.562	0.182465	0.0139	ornithine carbamoyltransferase	lpqC	0.551	2.89	-3.80175	0.147711	0.0198	esterase LpqC
Rv1129c	-3.08	-3.2565	-0.786	0.182465	0.0139	transcriptional regulator	Rv2311	0.551	1.83	-5.43332	0.319436	0.104	hypothetical protein
nth	-3.08	-3.2578	-0.354	0.182465	0.0139	endonuclease III	relA	0.55	3.03	-3.58845	0.132708	0.0161	bifunctional (p)ppGpp synthase/hydrolase RelA
trpD	3.07	-3.2616	0.385	0.182701	0.014	anthranilate phosphoribosyltransferase	echA16	0.55	2.07	-5.07672	0.266246	0.0715	enoyl-CoA hydratase EchA16
Rv2560	-3.07	-3.265	-0.841	0.182701	0.014	hypothetical protein	Rv2807	0.55	1.94	-5.27872	0.295489	0.0884	hypothetical protein
helY	3.07	-3.2666	0.741	0.182701	0.0141	ATP-dependent DNA helicase HelY	purQ	0.549	2.95	-3.71129	0.141751	0.0181	phosphoribosylformylglycinamidine synthase
cobO	3.06	-3.2785	0.49	0.183281	0.0142	cob(I)alamin adenosyltransferase	devR	0.549	2.79	-3.96528	0.15877	0.0233	two component transcriptional regulator DevR
echA13	3.06	-3.2857	0.413	0.183281	0.0143	enoyl-CoA hydratase EchA13	pknA	0.549	2.19	-4.89244	0.243656	0.0591	serine/threonine-protein kinase PknA
Rv0149	-3.06	-3.2864	-0.656	0.183281	0.0143	quinone oxidoreductase	vapC23	0.549	0.645	-6.76511	0.74763	0.537	ribonuclease VapC23
lipU	-3.06	-3.2884	-0.565	0.183281	0.0144	lipase LipU	hisC2	0.548	3.74	-2.49131	0.0753931	0.00556	histidinol-phosphate aminotransferase
Rv0308	3.06	-3.2884	0.399	0.183281	0.0144	integral membrane protein	ltp2	0.548	1.64	-5.7014	0.369519	0.139	lipid transfer protein
Rv0393	-3.06	-3.2884	-1.28	0.183281	0.0144	hypothetical protein	groEL1	0.547	2.22	-4.85065	0.238968	0.0566	chaperonin GroEL
Rv0296c	-3.06	-3.2891	-0.398	0.183281	0.0144	sulfatase	Rv2577	0.547	2	-5.17905	0.279666	0.0796	hypothetical protein
vapC8	-3.05	-3.2925	-0.829	0.183281	0.0144	ribonuclease VapC8	Rv1425	0.544	2.55	-4.33421	0.188062	0.0336	diacyglycerol O-acyltransferase
Rv0273c	-3.05	-3.2951	-0.527	0.183281	0.0145	transcriptional regulator	Rv0184	0.544	2.05	-5.10164	0.269007	0.0734	hypothetical protein
Rv1286	-3.05	-3.2994	-0.531	0.183281	0.0145	adenylyl-sulfate kinase	fbpA	0.543	1.88	-5.3545	0.307615	0.0958	diacylglycerol acyltransferase/mycolyltransferase Ag85A
PE15	3.05	-3.3002	0.663	0.183281	0.0145	PE family protein PE15	Rv2414c	0.542	1.78	-5.49781	0.329258	0.112	hypothetical protein
Rv3143	-3.05	-3.3048	-0.536	0.183281	0.0146	response regulator	rpsF	0.54	3.46	-2.90547	0.0917568	0.00828	30S ribosomal protein S6
Rv0572c	-3.04	-3.3123	-1.37	0.183281	0.0147	hypothetical protein	Rv2991	0.54	1.17	-6.28771	0.526657	0.275	hypothetical protein
Rv0008c	-3.04	-3.3188	-0.847	0.183281	0.0148	cell wall synthesis protein CwsA	drrB	0.539	5.27	-0.33295	0.022283	0.000712	daunorubicin ABC transporter permease DrrB
Rv3222c	3.04	-3.3195	0.639	0.183281	0.0148	hypothetical protein	Rv0121c	0.538	3.91	-2.23353	0.0650581	0.00434	hypothetical protein
Rv3827c	-3.04	-3.32	-1.39	0.183281	0.0148	transposase	Rv2405	0.536	6.2	0.80915	0.0126473	0.000241	hypothetical protein
Rv2600	-3.04	-3.3212	-0.382	0.183281	0.0148	integral membrane protein	pks16	0.535	4.54	-1.32115	0.0390736	0.00182	polyketide synthase
secF	3.03	-3.322	0.38	0.183281	0.0149	protein translocase subunit SecF	Rv0650	0.535	2.93	-3.74685	0.143789	0.0188	sugar kinase
Rv1352	3.03	-3.3234	0.381	0.183281	0.0149	hypothetical protein	moaC3	0.534	2.47	-4.46042	0.198662	0.0381	cyclic pyranopterin monophosphate synthase accessory protein
Rv1073	-3.03	-3.3237	-0.391	0.183281	0.0149	hypothetical protein	Rv3422c	0.531	3.49	-2.85894	0.0897631	0.00792	tRNA threonylcarbamoyladenosine biosynthesis protein
Rv0088	3.03	-3.3323	0.694	0.183768	0.015	polyketide cyclase/dehydrase	Rv0693	0.531	0.923	-6.54019	0.633502	0.383	mycofactocin radical SAM maturase MftC
Rv3481c	-3.03	-3.3352	-1.1	0.183768	0.015	integral membrane protein	Rv3427c	0.523	3.52	-2.81968	0.0880818	0.00763	transposase
Rv0474	-3.02	-3.3505	-0.822	0.185359	0.0153	HTH-type transcriptional regulator	Rv2004c	0.522	5.28	-0.32706	0.022283	0.000708	hypothetical protein
Rv2240c	3.02	-3.3516	0.378	0.185359	0.0153	hypothetical protein	Rv1939	0.521	2.33	-4.6818	0.219283	0.0477	oxidoreductase
lrpA	-3.01	-3.3577	-0.744	0.186047	0.0154	transcriptional regulator LrpA	Rv2324	0.521	1.67	-5.65896	0.359785	0.133	AsnC family transcriptional regulator
sucC	3.01	-3.3694	0.392	0.187093	0.0156	succinyl-CoA ligase subunit beta	fadE23	0.517	5.47	-0.07381	0.0202038	0.000557	acyl-CoA dehydrogenase FadE23
Rv2049c	-3	-3.3708	-0.613	0.187093	0.0156	hypothetical protein	fadE23	0.517	3.72	-2.51834	0.0761712	0.00571	acyl-CoA dehydrogenase FadE23
Rv0320	-3	-3.3723	-0.839	0.187093	0.0156	hypothetical protein	Rv0893c	0.514	1.41	-6.00019	0.435929	0.195	S-adenosylmethionine-dependent methyltransferase
Rv2084	3	-3.3727	0.65	0.187093	0.0156	hypothetical protein	vapC4	0.513	1.43	-5.97233	0.431488	0.189	ribonuclease VapC4
Rv0690c	3	-3.3768	0.398	0.187093	0.0157	hypothetical protein	Rv2983	0.513	1.02	-6.44855	0.589702	0.338	2-phospho-L-lactate guanylyltransferase
Rv3421c	2.99	-3.3877	0.402	0.188609	0.0159	hypothetical protein	Rv2435c	0.511	3.18	-3.35311	0.116308	0.0128	cyclase
Rv2990c	-2.99	-3.39	-0.594	0.18861	0.0159	hypothetical protein	mazF9	0.511	2.36	-4.62791	0.213723	0.0451	mRNA interferase MazF9
rplJ	2.99	-3.3925	1.24	0.188665	0.0159	50S ribosomal protein L10	Rv2573	0.51	2.13	-4.99366	0.25403	0.0656	2-dehydropantoate 2-reductase
Rv1610	2.99	-3.4009	0.63	0.189811	0.0161	membrane protein	Rv3238c	0.504	1.83	-5.43117	0.319436	0.104	integral membrane protein
PPE34	-2.98	-3.4103	-0.595	0.191157	0.0162	PPE family protein PPE34	Rv2570	0.502	2.83	-3.89217	0.155605	0.0217	hypothetical protein
Rv0698	-2.98	-3.4137	-0.965	0.191374	0.0163	hypothetical protein	Rv2273	0.502	2.17	-4.93369	0.247683	0.0617	transmembrane protein
Rv2021c	-2.97	-3.4231	-0.63	0.192394	0.0164	transcriptional regulator	Rv1444c	0.499	3.14	-3.40989	0.120363	0.0135	hypothetical protein
Rv0373c	-2.97	-3.4236	-1.56	0.192394	0.0164	carbon monoxyde dehydrogenase large subunit	sigG	0.499	1.6	-5.75599	0.378143	0.148	ECF type sigma factor
Rv0485	2.97	-3.4321	0.43	0.192815	0.0166	transcriptional regulator	Rv1772	0.497	3.94	-2.19246	0.0643637	0.00418	hypothetical protein
Rv0133	-2.97	-3.4325	-0.695	0.192815	0.0166	GCN5-like N-acetyltransferase	icl1	0.497	3.6	-2.70515	0.0831748	0.00683	isocitrate lyase
Rv3377c	2.96	-3.4456	0.513	0.19479	0.0168	type B diterpene cyclase	eis	0.497	3.44	-2.93986	0.0932067	0.00856	enhanced intracellular survival protein
Rv1778c	2.96	-3.4475	0.591	0.19479	0.0168	hypothetical protein	PE22	0.496	2.17	-4.92274	0.246214	0.061	PE family protein PE22
atpA	2.95	-3.4495	1.03	0.19479	0.0169	ATP synthase subunit alpha	kgtP	0.495	2.25	-4.80791	0.233831	0.0542
argA	-2.95	-3.4622	-0.582	0.196492	0.0171	L-glutamate alpha-N-acetyltranferase	Rv0876c	0.494	2.21	-4.86526	0.239424	0.0575	transmembrane protein
Rv3236c	2.95	-3.4649	0.401	0.196492	0.0171	integral membrane transport protein	Rv3115	0.493	4.82	-0.92815	0.0312201	0.00125	transposase
ppsA	2.94	-3.4673	0.396	0.196492	0.0172	phthiocerol synthesis polyketide synthase type I PpsA	fadD3	0.49	3.02	-3.59121	0.132724	0.0161	fatty-acid--CoA ligase FadD3
Rv3277	-2.94	-3.4678	-0.718	0.196492	0.0172	transmembrane protein	Rv0647c	0.49	1.45	-5.95079	0.425845	0.184	hypothetical protein
fdxA	-2.94	-3.4693	-0.706	0.196492	0.0172	ferredoxin	Rv3233c	0.488	3.64	-2.64162	0.08055	0.00642	pseudo
rpsL	-2.94	-3.4756	-0.408	0.196952	0.0173	30S ribosomal protein S12	Rv0790c	0.488	2.45	-4.49756	0.20159	0.0396	hypothetical protein
tcrA	-2.94	-3.476	-0.412	0.196952	0.0173	two component DNA binding transcriptional regulator TcrA	hemZ	0.487	4.13	-1.91202	0.0560978	0.0032	ferrochelatase
Rv0574c	-2.93	-3.4839	-2.51	0.198075	0.0175	hypothetical protein	Rv1128c	0.487	1.87	-5.37273	0.309968	0.0976	hypothetical protein
Rv0268c	-2.93	-3.4872	-0.388	0.198288	0.0175	hypothetical protein	Rv1671	0.487	0.76	-6.68036	0.70165	0.469	membrane protein
Rv2360c	2.93	-3.4893	0.55	0.198288	0.0175	hypothetical protein	Rv0823c	0.486	2.65	-4.17811	0.175908	0.0287	tRNA-dihydrouridine synthase
ponA2	2.93	-3.497	0.45	0.199366	0.0177	bifunctional penicillin-insensitive transglycosylase/penicillin-sensitive transpeptidase	accD6	0.486	1.05	-6.41437	0.577713	0.323	acetyl-/propionyl-CoA carboxylase subunit beta
Rv1176c	-2.92	-3.5087	-0.83	0.201276	0.0179	hypothetical protein	relG	0.486	0.493	-6.85768	0.811541	0.635	toxin RelG
Rv3555c	-2.91	-3.5183	-0.319	0.202202	0.0181	hypothetical protein	fadE5	0.485	1.71	-5.60732	0.350557	0.126	acyl-CoA dehydrogenase FadE5
mmpL5	2.91	-3.5226	0.356	0.202202	0.0181	transmembrane transport protein MmpL5	lpqR	0.485	1.59	-5.76454	0.379794	0.149	lipoprotein LpqR
cobD	2.91	-3.5232	0.342	0.202202	0.0182	cobalamin biosynthesis transmembrane protein CobD	Rv0324	0.485	1.23	-6.22114	0.504293	0.254	transcriptional regulator
ppm1	2.91	-3.5262	0.528	0.202202	0.0182	polyprenol-monophosphomannose synthase	Rv3401	0.483	3.04	-3.56341	0.131395	0.0157	glycosyl hydrolase
Rv3688c	2.9	-3.5327	0.592	0.203085	0.0183	hypothetical protein	Rv2017	0.483	0.646	-6.76444	0.747504	0.536	transcriptional regulator
vapB34	2.9	-3.5427	0.724	0.204605	0.0185	antitoxin VapB34	Rv1779c	0.482	4.62	-1.21114	0.0362512	0.00164	integral membrane protein
Rv3541c	-2.9	-3.5444	-0.407	0.204605	0.0185	hypothetical protein	Rv1004c	0.482	2.04	-5.12435	0.270766	0.0752	membrane protein
PPE8	-2.89	-3.5519	-0.414	0.205707	0.0187	PPE family protein PPE8	mbtK	0.482	1.56	-5.80982	0.390069	0.157	lysine N-acetyltransferase MbtK
Rv0678	-2.89	-3.557	-0.36	0.206322	0.0188	hypothetical protein	cydC	0.482	1.28	-6.16564	0.486136	0.237	cytochrome biosyntheisis ABC transporter ATP-binding protein/permease CydC
Rv1634	2.88	-3.5612	0.652	0.206755	0.0189	multidrug-efflux transporter	kdpA	0.482	0.877	-6.58171	0.650458	0.406	potassium-transporting ATPase subunit A
Rv1378c	2.88	-3.5678	0.504	0.207683	0.019	hypothetical protein	xthA	0.48	3.79	-2.41307	0.0728035	0.00516	exodeoxyribonuclease III protein XthA
gcvH	-2.88	-3.5721	-0.331	0.208054	0.0191	glycine cleavage system protein H	Rv3691	0.48	2.53	-4.36239	0.189631	0.0345	hypothetical protein
groEL1	2.87	-3.5788	1.35	0.208648	0.0192	chaperonin GroEL	ligB	0.48	2.36	-4.64131	0.214507	0.0458	DNA ligase
secE2	-2.87	-3.5812	-1.03	0.20872	0.0192	protein translocase subunit SecE	Rv2955c	0.48	1.59	-5.76846	0.380491	0.15	hypothetical protein
Rv2170	2.87	-3.5834	0.414	0.208739	0.0193	GCN5-like N-acetyltransferase	Rv1043c	0.477	4.72	-1.06779	0.0335628	0.00143	hypothetical protein
glyS	-2.87	-3.5903	-0.428	0.2094	0.0194	glycine--tRNA ligase	Rv3054c	0.477	1.24	-6.203	0.500718	0.248	hypothetical protein
atpD	2.87	-3.5907	0.359	0.2094	0.0194	ATP synthase subunit beta	glpK	0.474	2.07	-5.07723	0.266246	0.0716	glycerol kinase
thiX	-2.86	-3.6019	-0.532	0.211329	0.0196	thioredoxin ThiX	Rv1204c	0.474	1.76	-5.53383	0.335971	0.116	hypothetical protein
pknH	-2.86	-3.6057	-1.39	0.211692	0.0197	serine/threonine-protein kinase PknH	recB	0.474	1.18	-6.27763	0.523641	0.272	exonuclease V subunit beta RecB
Rv3677c	2.85	-3.6129	0.723	0.212779	0.0199	beta lactamase	hisS	0.473	4.08	-1.98135	0.0571911	0.00341	histidine--tRNA ligase
arcA	2.85	-3.6171	0.434	0.213246	0.0199	arginine deiminase	argB	0.473	1.41	-6.00002	0.435929	0.195	acetylglutamate kinase
pgk	2.85	-3.6194	0.538	0.2133	0.02	phosphoglycerate kinase	bioA	0.473	0.862	-6.59524	0.656052	0.413	adenosylmethionine--8-amino-7-oxononanoate aminotransferase BioA
fgd1	2.85	-3.6243	0.418	0.213724	0.0201	F420-dependent glucose-6-phosphate dehydrogenase	Rv0797	0.471	2.3	-4.72621	0.22559	0.0499	insertion sequence element IS1547 transposase
ltp1	2.84	-3.6255	0.435	0.213724	0.0201	lipid-transfer protein	Rv2272	0.471	1.78	-5.49611	0.329258	0.111	transmembrane protein
leuS	2.84	-3.628	0.347	0.213808	0.0202	leucine--tRNA ligase	plsB1	0.471	0.786	-6.65962	0.69125	0.454	acyltransferase PlsB
Rv0036c	2.84	-3.6401	0.364	0.215593	0.0204	hypothetical protein	cfp21	0.47	3.09	-3.48337	0.124439	0.0145	cutinase
mbtI	-2.83	-3.6415	-0.473	0.215593	0.0204	salicylate synthase	cdsA	0.47	2.58	-4.29607	0.184231	0.0323	phosphatidate cytidylyltransferase
htdZ	2.83	-3.6453	0.551	0.215801	0.0205	3-hydroxyl-thioester dehydratase	Rv2506	0.47	1.87	-5.37612	0.3109	0.098	TetR family transcriptional regulator
Rv2954c	-2.83	-3.6521	-0.359	0.216833	0.0206	hypothetical protein	Rv0088	0.469	3.31	-3.13717	0.103604	0.0104	polyketide cyclase/dehydrase
Rv2693c	-2.82	-3.6649	-0.433	0.218682	0.0209	integral membrane protein	Rv1424c	0.469	2.95	-3.70515	0.141354	0.018	membrane protein
PE13	2.82	-3.6689	0.68	0.218682	0.021	PE family protein PE13	PPE17	0.468	2.18	-4.90863	0.244589	0.0601	PPE family protein PPE17
Rv0913c	-2.82	-3.6718	-0.405	0.218682	0.0211	dioxygenase	hpt	0.468	2.02	-5.15767	0.275848	0.0778	hypoxanthine-guanine phosphoribosyltransferase
mmaA4	-2.81	-3.6745	-0.363	0.218682	0.0211	hydroxymycolate synthase MmaA4	Rv0150c	0.465	0.913	-6.54909	0.636676	0.387	hypothetical protein
vapB40	-2.81	-3.6764	-0.446	0.218682	0.0212	antitoxin VapB40	Rv2514c	0.464	4.93	-0.77865	0.0289664	0.00109	hypothetical protein
fadE4	-2.81	-3.6765	-0.418	0.218682	0.0212	acyl-CoA dehydrogenase FadE4	fdhF	0.463	2.44	-4.51632	0.20315	0.0403	formate dehydrogenase subunit alpha FdhF
clpC2	-2.81	-3.6773	-0.356	0.218682	0.0212	ATP-dependent protease ATP-binding subunit ClpC	Rv0605	0.463	0.929	-6.53447	0.630991	0.38	resolvase
rpfE	2.81	-3.679	0.497	0.218682	0.0212	resuscitation-promoting factor RpfE	fadE23	0.462	3.29	-3.17047	0.104882	0.0107	acyl-CoA dehydrogenase FadE23
Rv3083	-2.81	-3.6795	-0.564	0.218682	0.0212	FAD-containing monooxygenase MymA	ugpE	0.462	2.21	-4.86629	0.239424	0.0576	sn-glycerol-3-phosphate ABC transporter permease UgpE
bkdA	2.81	-3.6805	0.509	0.218682	0.0212	3-methyl-2-oxobutanoate dehydrogenase subunit alpha	Rv0698	0.462	0.529	-6.83794	0.79842	0.611	hypothetical protein
Rv2395	2.81	-3.6835	0.524	0.218895	0.0213	integral membrane protein	Rv3073c	0.459	2.43	-4.51772	0.20315	0.0404	hypothetical protein
Rv1199c	2.81	-3.6861	1.64	0.219038	0.0214	insertion sequence element IS1081 transposase	Rv2966c	0.458	1.02	-6.44709	0.589117	0.338	methyltransferase
mihF	2.8	-3.6908	0.425	0.219633	0.0215	integration host factor MihF	purH	0.457	2.82	-3.91621	0.156929	0.0222	bifunctional phosphoribosylaminoimidazolecarboxamide formyltransferase/inosinemonophosphate cyclohydrolase
inhA	2.8	-3.6987	1.01	0.219874	0.0216	NADH-dependent enoyl-[ACP] reductase	Rv2706c	0.457	1.99	-5.19329	0.281516	0.0808	hypothetical protein
Rv3034c	-2.8	-3.6993	-0.516	0.219874	0.0216	acetyltransferase	fadD29	0.456	2.66	-4.16312	0.175577	0.0283	long-chain-fatty-acid--AMP ligase FadD29
Rv1179c	2.8	-3.6997	0.729	0.219874	0.0217	hypothetical protein	lpqU	0.455	2.53	-4.37345	0.190698	0.0349	lipoprotein LpqU
pykA	2.79	-3.7123	0.972	0.222245	0.0219	pyruvate kinase	purD	0.455	2.46	-4.48138	0.200408	0.0389	phosphoribosylamine--glycine ligase
Rv3395c	-2.79	-3.7149	-0.751	0.222345	0.022	hypothetical protein	Rv1373	0.455	1.61	-5.74213	0.375452	0.146	glycolipid sulfotransferase
Rv3642c	2.79	-3.7166	0.422	0.222345	0.022	hypothetical protein	Rv1517	0.455	1.2	-6.25292	0.514047	0.264	hypothetical protein
Rv1667c	2.78	-3.7307	0.432	0.224616	0.0223	pseudo	fadE24	0.454	1.85	-5.39773	0.315235	0.1	acyl-CoA dehydrogenase
hab	-2.78	-3.7326	-0.51	0.224616	0.0224	hydroxylaminobenzene mutase	rocA	0.454	1.7	-5.62087	0.353622	0.128	pyrroline-5-carboxylate dehydrogenase RocA
espA	2.78	-3.7346	0.431	0.224632	0.0224	ESX-1 secretion-associated protein EspA	Rv1873	0.454	1.6	-5.74657	0.376	0.147	hypothetical protein
Rv3531c	2.77	-3.737	0.337	0.224632	0.0225	hypothetical protein	PPE69	0.454	1.18	-6.27414	0.522528	0.271	PPE family protein PPE69
ephA	-2.77	-3.7395	-0.483	0.224632	0.0225	epoxide hydrolase EphA	Rv1579c	0.454	0.852	-6.60423	0.661023	0.419	phage protein
Rv0566c	-2.77	-3.7461	-0.701	0.224632	0.0227	hypothetical protein	Rv1140	0.453	5.05	-0.6218	0.0260881	0.000937	integral membrane protein
Rv1262c	2.77	-3.7469	0.31	0.224632	0.0227	hypothetical protein	Rv3369	0.452	3	-3.63378	0.135258	0.0168	hypothetical protein
Rv2367c	2.77	-3.7485	0.337	0.224632	0.0227	endoribonuclease	Rv1574	0.452	1.61	-5.74001	0.375122	0.145	phage protein
Rv2891	-2.77	-3.749	-0.899	0.224632	0.0228	hypothetical protein	Rv1913	0.451	3.54	-2.79106	0.0869179	0.00742	hypothetical protein
Rv1701	2.77	-3.7496	0.533	0.224632	0.0228	tyrosine recombinase XerD	yajC	0.451	2.36	-4.6329	0.214018	0.0454	membrane protein secretion factor YajC
lpqQ	-2.76	-3.7579	-0.691	0.22602	0.023	lipoprotein LpqQ	Rv3827c	0.451	1.61	-5.73954	0.375122	0.145	transposase
tatA	-2.76	-3.7597	-0.309	0.22602	0.023	Sec-independent protein translocase membrane-bound protein TatA	pstC1	0.449	2.88	-3.81229	0.147753	0.02	phosphate ABC transporter permease PstC
Rv3098c	-2.76	-3.765	-1.37	0.226811	0.0231	hypothetical protein	Rv0144	0.449	2.06	-5.09121	0.267583	0.0726	transcriptional regulator
Rv0914c	2.75	-3.7724	0.433	0.227636	0.0233	lipid carrier protein or keto acyl-CoA thiolase	fadD23	0.448	4.96	-0.74513	0.0285566	0.00105	long-chain-fatty-acid--CoA ligase FadD23
dcd	-2.75	-3.7804	-0.441	0.227832	0.0235	deoxycytidine triphosphate deaminase	Rv0247c	0.448	3.92	-2.21414	0.0643637	0.00426	succinate dehydrogenase iron-sulfur subunit
Rv3551	-2.75	-3.7811	-1.28	0.227832	0.0235	CoA-transferase subunit alpha	Rv1979c	0.448	2.83	-3.90011	0.156391	0.0218	permease
mcr	2.75	-3.7811	0.552	0.227832	0.0235	alpha-methylacyl-CoA racemase	Rv0726c	0.448	1.98	-5.21553	0.284205	0.0827	S-adenosylmethionine-dependent methyltransferase
Rv3910	2.75	-3.7827	0.568	0.227832	0.0235	peptidoglycan biosynthesis protein	fadE18	0.447	3.69	-2.56304	0.0776513	0.00596	acyl-CoA dehydrogenase FadE18
Rv1048c	-2.74	-3.7855	-1.07	0.227832	0.0236	hypothetical protein	Rv2437	0.446	3.58	-2.73284	0.0848187	0.00701	transmembrane protein
apt	2.74	-3.7862	0.798	0.227832	0.0236	adenine phosphoribosyltransferase	Rv0689c	0.446	1	-6.46472	0.596744	0.346	hypothetical protein
ffh	2.74	-3.7904	0.39	0.227854	0.0237	signal recognition particle protein	ackA	0.444	1.56	-5.80478	0.388819	0.156	acetate kinase
ctpH	2.74	-3.7927	0.595	0.227854	0.0238	metal cation transporting ATPase H	Rv2469c	0.443	2.06	-5.09361	0.268061	0.0728	hypothetical protein
trmU	2.74	-3.7929	0.357	0.227854	0.0238	tRNA-specific 2-thiouridylase	Rv2700	0.442	3.92	-2.20986	0.0643637	0.00425	hypothetical protein
Rv3831	-2.74	-3.7937	-0.412	0.227854	0.0238	hypothetical protein	Rv1226c	0.441	1.76	-5.53156	0.335428	0.116	transmembrane protein
Rv3369	-2.73	-3.8009	-0.972	0.22866	0.024	hypothetical protein	oppC	0.44	2.17	-4.9219	0.246214	0.0609	oligopeptide ABC transporter permease OppC
Rv3472	2.73	-3.8039	0.339	0.22895	0.024	hypothetical protein	Rv0955	0.439	3.84	-2.33423	0.0692266	0.00478	integral membrane protein
ponA1	2.73	-3.8094	0.309	0.229494	0.0242	penicillin-binding protein 1A/1B	Rv0898c	0.439	1.63	-5.71253	0.370566	0.141	hypothetical protein
Rv1451	2.73	-3.8099	0.552	0.229494	0.0242	protoheme IX farnesyltransferase	Rv0880	0.438	2.76	-4.00957	0.16165	0.0243	HTH-type transcriptional regulator
Rv3680	2.73	-3.8155	0.503	0.229614	0.0243	anion transporter ATPase	Rv0102	0.437	3.15	-3.39364	0.1193	0.0133	integral membrane protein
dinF	2.72	-3.8161	0.625	0.229614	0.0243	DNA-damage-inducible protein DinF	lppO	0.437	2.82	-3.90781	0.156454	0.022	lipoprotein LppO
Rv1377c	2.72	-3.8204	0.42	0.229614	0.0244	transferase	aac	0.436	0.745	-6.69177	0.707914	0.477	aminoglycoside 2'-N-acetyltransferase
Rv0245	-2.72	-3.8205	-0.483	0.229614	0.0245	oxidoreductase	Rv3134c	0.433	3.77	-2.43666	0.0732784	0.00528	universal stress protein
fabG1	2.72	-3.8216	0.603	0.229614	0.0245	3-oxoacyl-ACP reductase FabG	treS	0.432	2.94	-3.73086	0.142734	0.0185	trehalose synthase/amylase TreS
fadD18	2.72	-3.8244	0.427	0.229614	0.0245	fatty-acid--CoA ligase FadD18	pepE	0.432	0.645	-6.76485	0.747504	0.537	dipeptidase PepE
fadE10	2.72	-3.828	1.06	0.229614	0.0246	acyl-CoA dehydrogenase	Rv3645	0.431	3.51	-2.83131	0.0882822	0.00771	transmembrane protein
PE32	-2.72	-3.8284	-0.6	0.229614	0.0246	PE family protein PE32	recD	0.43	1.23	-6.2196	0.504038	0.253	exonuclease V subunit alpha RecD
lppV	-2.72	-3.8284	-1.03	0.229614	0.0246	lipoprotein LppV	cobL	0.43	1.16	-6.29311	0.528526	0.277	precorrin-6Y C(5,15)-methyltransferase
Rv3912	-2.72	-3.8319	-0.467	0.229972	0.0247	anti-sigma-M factor RsmA	lipC	0.428	2.42	-4.54149	0.205185	0.0414	esterase LipC
Rv2079	2.71	-3.8335	0.402	0.229972	0.0248	hypothetical protein	lppN	0.427	1.57	-5.78688	0.384634	0.153	lipoprotein LppN
Rv2989	2.71	-3.8371	0.491	0.230064	0.0249	transcriptional regulator	Rv1585c	0.427	1.36	-6.0607	0.453405	0.21	phage protein
Rv0759c	-2.71	-3.8374	-0.461	0.230064	0.0249	hypothetical protein	nrdE	0.426	2	-5.18981	0.281244	0.0805	ribonucleoside-diphosphate reductase subunit alpha
Rv0272c	2.71	-3.8409	0.318	0.23008	0.025	hypothetical protein	Rv3559c	0.425	2.58	-4.29315	0.183898	0.0322	oxidoreductase
Rv2302	-2.71	-3.8411	-0.413	0.23008	0.025	hypothetical protein	rslA	0.425	1.34	-6.0837	0.459258	0.215	anti-sigma-L factor RslA
Rv1044	2.71	-3.8472	0.76	0.23008	0.0251	hypothetical protein	hemC	0.424	1.64	-5.7047	0.369519	0.14	porphobilinogen deaminase
esxN	-2.71	-3.8477	-0.461	0.23008	0.0251	ESAT-6 like protein EsxN	mce3R	0.424	1.62	-5.73188	0.373634	0.144	transcriptional repressor Mce3R
Rv2067c	2.7	-3.8481	0.519	0.23008	0.0251	hypothetical protein	Rv1405c	0.423	1.26	-6.18091	0.491192	0.242	methyltransferase
Rv2219	2.7	-3.8585	0.451	0.232114	0.0254	transmembrane protein	Rv0249c	0.422	3.61	-2.68162	0.0818942	0.00668	succinate dehydrogenase membrane anchor subunit
Rv2248	-2.7	-3.8628	-0.724	0.232272	0.0255	hypothetical protein	Rv3769	0.422	3.08	-3.50515	0.126182	0.0148	hypothetical protein
Rv2767c	-2.69	-3.8644	-0.867	0.232272	0.0256	membrane protein	lipX	0.422	3.02	-3.59482	0.132724	0.0162	lipase LipX
gpgP	2.69	-3.8647	0.516	0.232272	0.0256	glucosyl-3-phosphoglycerate phosphatase	Rv0712	0.421	3.11	-3.46252	0.123492	0.0142	hypothetical protein
Rv3906c	2.69	-3.8662	0.34	0.232272	0.0256	hypothetical protein	argD	0.421	1.06	-6.40095	0.570936	0.318	acetylornithine aminotransferase
atpH	2.69	-3.8707	1.01	0.232924	0.0257	ATP synthase subunit b/delta	Rv0071	0.419	1.45	-5.95053	0.425845	0.184	maturase
Rv2337c	-2.69	-3.8735	-0.567	0.233189	0.0258	hypothetical protein	lppW	0.418	3.78	-2.42794	0.0732609	0.00523	lipoprotein LppW
Rv3224	2.68	-3.8799	0.602	0.233403	0.026	iron-regulated short-chain dehydrogenase/reductase	mpt64	0.418	3.03	-3.58305	0.132422	0.016	immunogenic protein Mpt64
dnaQ	2.68	-3.8811	1.07	0.233403	0.026	DNA polymerase III subunit epsilon	rplI	0.417	1.98	-5.20635	0.283558	0.0819	50S ribosomal protein L9
lprH	-2.68	-3.8813	-0.523	0.233403	0.026	lipoprotein LprH	PE_PGRS26	0.417	1.28	-6.15857	0.484576	0.235	PE-PGRS family protein PE_PGRS26
PE_PGRS10	-2.68	-3.8813	-0.571	0.233403	0.026	PE-PGRS family protein PE_PGRS10	phoY2	0.416	4.23	-1.75648	0.0511193	0.00275	phosphate-transport system transcriptional regulator PhoY2
PPE23	2.68	-3.8875	0.444	0.234458	0.0262	PPE family protein PPE23	Rv1260	0.416	3.58	-2.72744	0.0845781	0.00698	oxidoreductase
Rv1188	-2.67	-3.8959	-1.15	0.235901	0.0264	proline dehydrogenase	far	0.416	1.32	-6.11586	0.469663	0.224	fatty-acid-CoA racemase
moeX	2.67	-3.8984	0.375	0.235901	0.0264	molybdopterin biosynthesis protein MoeX	lipY	0.416	0.889	-6.57141	0.645524	0.4	triacylglycerol lipase Lip
vapC5	-2.67	-3.8987	-0.281	0.235901	0.0265	ribonuclease VapC5	serA2	0.416	0.657	-6.75693	0.742689	0.529	D-3-phosphoglycerate dehydrogenase SerA
devB	2.67	-3.9024	0.557	0.23634	0.0266	6-phosphogluconolactonase	Rv0836c	0.415	1.42	-5.9878	0.43406	0.193	hypothetical protein
pheA	2.67	-3.9039	0.33	0.23634	0.0266	prephenate dehydratase	pknF	0.413	3.33	-3.11809	0.10296	0.0102	serine/threonine-protein kinase PknF
Rv0696	-2.67	-3.906	-0.35	0.23643	0.0267	mycofactocin biosynthesis glycosyltransferase MftF	rplJ	0.411	2.58	-4.29115	0.183735	0.0322	50S ribosomal protein L10
ponA1	2.67	-3.9097	0.426	0.236925	0.0268	penicillin-binding protein 1A/1B	Rv3196	0.411	2.57	-4.30324	0.184824	0.0326	hypothetical protein
mycP1	2.66	-3.9125	0.39	0.237067	0.0268	membrane-anchored mycosin	Rv3368c	0.411	0.915	-6.5469	0.635964	0.386	oxidoreductase
whiB6	2.66	-3.915	0.34	0.237067	0.0269	transcriptional regulator WhiB6	vapC27	0.41	1.53	-5.8462	0.399164	0.164	ribonuclease VapC27
lipY	-2.66	-3.9154	-0.595	0.237067	0.0269	triacylglycerol lipase Lip	Rv3745c	0.41	1.21	-6.23926	0.509752	0.259	hypothetical protein
Rv2119	2.66	-3.9175	0.568	0.237165	0.027	hypothetical protein	nadR	0.408	2.95	-3.71286	0.141751	0.0182	transcriptional regulator NadR
Rv0307c	-2.66	-3.9246	-0.503	0.23785	0.0272	hypothetical protein	Rv3555c	0.407	2.93	-3.74712	0.143789	0.0188	hypothetical protein
fadE27	2.65	-3.9277	0.44	0.23785	0.0272	acyl-CoA dehydrogenase FadE27	Rv2792c	0.406	2.05	-5.11019	0.269931	0.0741	resolvase
vapB43	-2.65	-3.9286	-0.583	0.23785	0.0273	antitoxin VapB43	lpqC	0.405	3.64	-2.64187	0.08055	0.00643	esterase LpqC
infC	-2.65	-3.9296	-0.322	0.23785	0.0273	initiation factor IF-3	Rv0235c	0.405	1.98	-5.21718	0.284509	0.0828	transmembrane protein
lipG	2.65	-3.9425	0.34	0.240229	0.0277	lipase/esterase LipG	mesJ	0.405	1.69	-5.63617	0.356337	0.13	tRNA(Ile)-lysidine synthase
Rv3813c	2.64	-3.9435	0.456	0.240229	0.0277	hypothetical protein	Rv0396	0.403	1.9	-5.33617	0.305108	0.0939	hypothetical protein
Rv2774c	2.64	-3.9453	0.313	0.24027	0.0277	hypothetical protein	Rv0837c	0.402	1.37	-6.05197	0.451088	0.207	hypothetical protein
Rv2052c	2.63	-3.9593	0.297	0.242905	0.0281	hypothetical protein	mcr	0.401	2.31	-4.71303	0.223366	0.0492	alpha-methylacyl-CoA racemase
Rv1503c	-2.63	-3.9626	-0.539	0.242905	0.0282	pseudo	Rv3008	0.4	2.02	-5.15865	0.275848	0.0779	hypothetical protein
Rv3401	2.63	-3.9632	0.389	0.242905	0.0282	glycosyl hydrolase	Rv2806	0.4	1.81	-5.45396	0.323579	0.107	membrane protein
nrdE	2.63	-3.9635	0.811	0.242905	0.0282	ribonucleoside-diphosphate reductase subunit alpha	aftD	0.399	1.16	-6.29605	0.529195	0.278	alpha-(1->3)-arabinofuranosyltransferase
leuA	2.63	-3.9643	0.596	0.242905	0.0283	2-isopropylmalate synthase	Rv3067	0.397	2.96	-3.69377	0.14115	0.0178	hypothetical protein
aceAa	2.63	-3.9711	0.453	0.243551	0.0285	isocitrate lyase AceAa	fabG1	0.396	3.41	-2.98896	0.0953699	0.00898	3-oxoacyl-ACP reductase FabG
PE_PGRS36	2.63	-3.9716	0.45	0.243551	0.0285	pseudo	Rv2512c	0.396	3.36	-3.06575	0.100238	0.00967	insertion sequence element IS1081 transposase
mazF2	2.63	-3.9718	0.454	0.243551	0.0285	toxin MazF2	fadE7	0.396	2.53	-4.37317	0.190698	0.0349	acyl-CoA dehydrogenase FadE7
Rv3587c	2.62	-3.9834	0.512	0.245834	0.0288	membrane protein	vapC3	0.396	0.444	-6.88241	0.825989	0.669	ribonuclease VapC3
lprQ	2.62	-3.9848	0.554	0.245834	0.0289	lipoprotein LprQ	Rv1898	0.395	2.35	-4.65409	0.215877	0.0463	hypothetical protein
amiC	2.62	-3.986	0.593	0.245834	0.0289	amidase AmiC	dppC	0.395	1.03	-6.43859	0.585989	0.334	dipeptide ABC transporter permease DppC
Rv1488	2.62	-3.9893	0.797	0.245834	0.029	hypothetical protein	PE6	0.394	1.59	-5.7708	0.380491	0.151	PE family protein PE6
ahpE	2.62	-3.9901	0.36	0.245834	0.029	peroxiredoxin	lipB	0.393	2.61	-4.24565	0.181411	0.0307	octanoyltransferase
pcnA	2.62	-3.9907	0.304	0.245834	0.029	poly(A) polymerase PcnA	Rv1132	0.392	3.88	-2.28121	0.0671198	0.00455	hypothetical protein
Rv1324	2.61	-3.9943	0.634	0.2463	0.0291	thioredoxin	echA11	0.392	3.79	-2.41572	0.0728035	0.00517	enoyl-CoA hydratase EchA11
phyA	2.61	-3.9958	1	0.2463	0.0292	phytoene synthase	mmpS3	0.392	1.04	-6.42928	0.581637	0.33	membrane protein MmpS3
Rv3542c	-2.61	-4.0003	-0.525	0.247031	0.0293	hypothetical protein	Rv1842c	0.392	0.727	-6.70562	0.714772	0.487	hypothetical protein
Rv0498	2.61	-4.0039	0.382	0.247225	0.0294	hypothetical protein	vapC11	0.391	1.39	-6.02846	0.444306	0.202	ribonuclease VapC11
lprA	-2.61	-4.0043	-0.448	0.247225	0.0294	lipoprotein LprA	cyp51	0.39	3.19	-3.33403	0.114778	0.0125	lanosterol 14-alpha demethylase
atsD	2.6	-4.0139	0.915	0.248025	0.0297	arylsulfatase AtsD	vapB4	0.39	1.39	-6.03138	0.445441	0.202	antitoxin VapB4
Rv3725	2.6	-4.0146	0.41	0.248025	0.0297	oxidoreductase	Rv0774c	0.389	2.31	-4.70901	0.22321	0.049	hypothetical protein
Rv3115	2.6	-4.0165	0.508	0.248025	0.0298	transposase	Rv2951c	0.388	4.26	-1.71595	0.0502003	0.00265	phthiodiolone/phenolphthiodiolone dimycocerosates ketoreductase
PPE66	2.6	-4.0173	0.433	0.248025	0.0298	PPE family protein PPE66	Rv1762c	0.388	3.24	-3.25661	0.109778	0.0116	hypothetical protein
greA	-2.6	-4.0189	-0.271	0.248025	0.0299	transcription elongation factor GreA	idsB	0.388	2.18	-4.90614	0.244589	0.06	polyprenyl synthetase IdsB
glbN	2.6	-4.0199	0.408	0.248025	0.0299	hemoglobin GlbN	nadD	0.387	2.45	-4.48932	0.200719	0.0392	nicotinate-nucleotide adenylyltransferase
metB	-2.6	-4.0216	-0.347	0.248025	0.03	cystathionine gamma-synthase	vapC41	0.386	2.29	-4.74124	0.226925	0.0506	ribonuclease VapC41
Rv0804	2.6	-4.0221	0.371	0.248025	0.03	hypothetical protein	pgsA3	0.385	1.01	-6.45775	0.594077	0.342	CDP-diacylglycerol--glycerol-3-phosphate 3-phosphatidyltransferase
Rv0669c	2.6	-4.0227	0.508	0.248025	0.03	neutral ceramidase	nusB	0.384	0.953	-6.51185	0.620877	0.368	N utilization substance protein B
Rv3592	2.59	-4.0233	0.579	0.248025	0.03	heme-degrading monooxygenase	sodC	0.383	1.59	-5.77138	0.380491	0.151	superoxide dismutase
Rv3662c	-2.59	-4.0267	-0.384	0.248165	0.0301	hypothetical protein	Rv2805	0.382	1.85	-5.40848	0.317154	0.101	hypothetical protein
uspA	-2.59	-4.0293	-0.986	0.248165	0.0302	sugar ABC transporter permease UspA	Rv1157c	0.382	0.993	-6.4727	0.6005	0.349	hypothetical protein
PPE43	-2.59	-4.0304	-1.04	0.248165	0.0302	PPE family protein PPE43	glpD2	0.38	3.33	-3.10621	0.10264	0.0101	glycerol-3-phosphate dehydrogenase
Rv3371	-2.59	-4.0314	-0.466	0.248165	0.0303	diacyglycerol O-acyltransferase	Rv0628c	0.38	2.98	-3.65806	0.138079	0.0172	hypothetical protein
Rv3480c	2.59	-4.0352	0.379	0.248663	0.0304	diacyglycerol O-acyltransferase	fbiA	0.38	1.74	-5.56446	0.342311	0.12	2-phospho-L-lactate transferase
lpdC	2.58	-4.0403	0.424	0.24916	0.0305	dihydrolipoamide dehydrogenase	che1	0.379	3.79	-2.41004	0.0728035	0.00514	ferrochelatase
mrsA	2.58	-4.0473	0.479	0.25002	0.0308	phosphoglucosamine mutase	Rv2676c	0.378	0.999	-6.46673	0.597459	0.346	hypothetical protein
ephD	2.58	-4.0505	0.327	0.25002	0.0309	oxidoreductase EphD	cysH	0.377	3.46	-2.90967	0.0917568	0.00832	phosphoadenosine phosphosulfate reductase
Rv3776	2.58	-4.0528	0.471	0.25002	0.0309	hypothetical protein	Rv1333	0.377	3.4	-2.99933	0.0959335	0.00907	hydrolase
Rv2028c	-2.58	-4.054	-1.1	0.25002	0.031	universal stress protein	metE	0.377	2.19	-4.8956	0.243863	0.0593	5-methyltetrahydropteroyltriglutamate--homocysteine methyltransferase
phoP	-2.58	-4.0545	-0.595	0.25002	0.031	two component system response transcriptional positive regulator PhoP	Rv0519c	0.377	2.06	-5.09782	0.268663	0.0731	membrane protein
fadE15	-2.57	-4.0574	-0.473	0.25039	0.0311	acyl-CoA dehydrogenase	vapC12	0.377	1.5	-5.88604	0.409292	0.171	ribonuclease VapC12
ephG	2.57	-4.0633	0.47	0.250795	0.0313	epoxide hydrolase	mutT2	0.377	1.09	-6.37124	0.559012	0.306	8-oxo-dGTP diphosphatase
Rv2166c	2.57	-4.0641	0.284	0.250795	0.0313	transcriptional regulator MraZ	fdxC	0.375	3.67	-2.59151	0.0781326	0.00612	ferredoxin FdxC
Rv0435c	2.57	-4.0656	0.86	0.250795	0.0313	ATPase	mak	0.374	2.25	-4.80032	0.233273	0.0538	maltokinase
fadD24	-2.57	-4.0667	-0.873	0.250795	0.0314	fatty-acid--CoA ligase FadD24	Rv1047	0.373	2.6	-4.26202	0.182258	0.0312	transposase
Rv2541	-2.57	-4.0686	-0.487	0.250795	0.0314	hypothetical protein	Rv1986	0.373	2.22	-4.85179	0.239052	0.0567	amino acid transporter
rplK	2.56	-4.0711	0.436	0.250795	0.0315	50S ribosomal protein L11	mutA	0.373	1.57	-5.78771	0.3848	0.153	methylmalonyl-CoA mutase small subunit
PE_PGRS49	-2.56	-4.0712	-0.318	0.250795	0.0315	PE-PGRS family protein PE_PGRS49	pafB	0.372	1.46	-5.93587	0.423082	0.181	proteasome accessory factor B
echA1	2.56	-4.0755	0.638	0.251006	0.0316	enoyl-CoA hydratase EchA1	Rv2642	0.372	1.31	-6.12416	0.473334	0.226	ArsR family transcriptional regulator
Rv0605	2.56	-4.0758	0.756	0.251006	0.0317	resolvase	Rv1868	0.372	1.05	-6.41503	0.577713	0.324	hypothetical protein
pknD	2.56	-4.0765	0.532	0.251006	0.0317	serine/threonine-protein kinase PknD	acs	0.371	1.89	-5.34455	0.306675	0.0948	acetyl-CoAsynthetase
ccsA	2.56	-4.0782	0.598	0.251045	0.0317	cytochrome C-type biogenesis protein CcsA	hemL	0.371	1.3	-6.14247	0.479664	0.231	glutamate-1-semialdehyde 2,1-aminomutase
yrbE1A	-2.56	-4.0839	-0.458	0.252116	0.0319	membrane protein	Rv3548c	0.37	2.79	-3.95763	0.15835	0.0231	short-chain type dehydrogenase/reductase
PE26	-2.55	-4.0889	-0.525	0.252524	0.0321	PE family protein PE26	pncA	0.37	1.98	-5.2061	0.283558	0.0819	pyrazinamidase/nicotinamidase PncA
hemL	2.55	-4.0909	0.492	0.252524	0.0321	glutamate-1-semialdehyde 2,1-aminomutase	Rv0479c	0.37	1.8	-5.48166	0.327503	0.11	membrane protein
Rv3415c	-2.55	-4.0914	-0.738	0.252524	0.0322	hypothetical protein	Rv1138c	0.369	2.7	-4.09986	0.170184	0.0266	oxidoreductase
fadE13	-2.55	-4.0956	-0.741	0.252994	0.0323	acyl-CoA dehydrogenase FadE13	Rv1892	0.369	1.4	-6.01491	0.440566	0.199	membrane protein
ppgK	2.55	-4.0976	0.369	0.252994	0.0324	polyphosphate glucokinase	Rv2100	0.369	1.35	-6.07024	0.454731	0.212	hypothetical protein
relK	-2.55	-4.0987	-1.05	0.252994	0.0324	toxin RelK	PE34	0.369	1.21	-6.23648	0.508407	0.259	PE family protein PE34
acrA1	-2.55	-4.1007	-0.643	0.252994	0.0325	acyl-CoA-reductase AcrA	Rv3202c	0.369	1.12	-6.3394	0.545859	0.294	ATP-dependent DNA helicase
sseB	2.54	-4.1022	0.318	0.253013	0.0325	thiosulfate sulfurtransferase SseB	Rv0654	0.368	1.67	-5.65834	0.359785	0.133	carotenoid cleavage oxygenase
cysA3	-2.54	-4.1052	-0.337	0.253397	0.0326	thiosulfate sulfurtransferase	ercc3	0.368	1.22	-6.22752	0.505963	0.256	DNA helicase Ercc3
Rv1904	-2.54	-4.1092	-0.514	0.253673	0.0327	hypothetical protein	Rv1581c	0.368	0.807	-6.64246	0.680989	0.443	phage protein
Rv3094c	2.53	-4.1188	0.53	0.25553	0.0331	hypothetical protein	Rv2993c	0.366	3.26	-3.21969	0.107807	0.0112	2-hydroxyhepta-2,4-diene-1,7-dioate isomerase
Rv0887c	-2.53	-4.1195	-0.673	0.25553	0.0331	hypothetical protein	aceAa	0.366	1.83	-5.4382	0.320188	0.105	isocitrate lyase AceAa
Rv1885c	-2.53	-4.1207	-0.392	0.25553	0.0331	chorismate mutase	Rv2407	0.365	1.1	-6.36168	0.555686	0.302	ribonuclease Z
Rv0021c	2.53	-4.1277	0.376	0.256622	0.0334	hypothetical protein	Rv1048c	0.364	1.17	-6.28525	0.526363	0.275	hypothetical protein
valS	2.53	-4.1278	0.482	0.256622	0.0334	valine--tRNA ligase	Rv2798c	0.363	1.88	-5.36495	0.309125	0.0968	hypothetical protein
fadD1	2.53	-4.1304	0.424	0.256697	0.0335	fatty-acid--CoA ligase FadD1	Rv2073c	0.363	1.51	-5.87517	0.406362	0.169	oxidoreductase
menE	2.53	-4.131	0.778	0.256697	0.0335	2-succinylbenzoic acid--CoA ligase	menA	0.363	0.891	-6.56906	0.643877	0.398	1,4-dihydroxy-2-naphthoate octaprenyltransferase
glnH	-2.52	-4.1394	-0.425	0.258125	0.0338	glutamine-binding lipoprotein GlnH	Rv0258c	0.362	0.808	-6.64157	0.680701	0.442	hypothetical protein
Rv1730c	2.52	-4.1424	0.59	0.258533	0.0339	penicillin-binding protein	Rv3220c	0.361	4.12	-1.92461	0.0560978	0.00323	two component sensor kinase
thrA	2.51	-4.152	0.662	0.260696	0.0342	homoserine dehydrogenase	Rv1200	0.361	3.69	-2.56304	0.0776513	0.00596	integral membrane transport protein
trpE	2.51	-4.1577	0.343	0.261358	0.0344	anthranilate synthase component I	Rv0653c	0.361	2.44	-4.50861	0.202878	0.04	transcriptional regulator
Rv2506	2.51	-4.1605	0.702	0.261358	0.0345	TetR family transcriptional regulator	fadE21	0.361	1.02	-6.44388	0.588219	0.336	acyl-CoA dehydrogenase FadE21
cobM	-2.51	-4.1618	-0.389	0.261358	0.0345	precorrin-4 C(11)-methyltransferase	Rv1262c	0.36	4.2	-1.81036	0.0527919	0.0029	hypothetical protein
Rv0371c	-2.51	-4.1618	-0.89	0.261358	0.0345	hypothetical protein	Rv0223c	0.36	3.31	-3.14058	0.103604	0.0104	aldehyde dehydrogenase
Rv2791c	2.51	-4.1644	0.355	0.261358	0.0346	transposase	mutT3	0.36	1.48	-5.91827	0.417028	0.178	8-oxo-dGTP diphosphatase
lpqN	-2.5	-4.1676	-0.309	0.261358	0.0348	lipoprotein LpqN	Rv1718	0.359	2.85	-3.87278	0.153732	0.0212	hypothetical protein
atpF	2.5	-4.1676	0.492	0.261358	0.0348	ATP synthase subunit B	Rv3095	0.359	2.6	-4.25487	0.182075	0.031	HTH-type transcriptional regulator
prpD	-2.5	-4.1695	-0.549	0.261358	0.0348	2-methylcitrate dehydratase	arsB2	0.359	2	-5.17851	0.279666	0.0795	arsenic transport integral membrane protein ArsB
Rv2342	-2.5	-4.1735	-0.376	0.261358	0.035	hypothetical protein	pntB	0.359	0.874	-6.58417	0.651506	0.407	NAD(P) transhydrogenase subunit beta PntB
Rv3678c	2.5	-4.1736	0.493	0.261358	0.035	hypothetical protein	Rv1273c	0.359	0.644	-6.76561	0.748001	0.537	drug ABC transporter ATP-binding protein
dppB	2.5	-4.1745	0.97	0.261358	0.035	dipeptide ABC transporter permease DppB	Rv0774c	0.358	3.53	-2.80259	0.0870331	0.0075	hypothetical protein
PE17	-2.5	-4.1752	-0.387	0.261358	0.035	PE family protein PE17	vapB28	0.357	2.7	-4.0942	0.169653	0.0264	antitoxin VapB28
Rv0421c	2.5	-4.1756	0.407	0.261358	0.035	hypothetical protein	ppdK	0.357	1.69	-5.62569	0.354727	0.128	pyruvate, phosphate dikinase PpdK
hsaB	-2.5	-4.1798	-0.508	0.261522	0.0352	flavin-dependent monooxygenase reductase subunit HsaB	echA2	0.356	2.59	-4.27749	0.183024	0.0317	enoyl-CoA hydratase EchA2
Rv3193c	2.5	-4.1799	0.299	0.261522	0.0352	transmembrane protein	atsD	0.355	1.83	-5.43187	0.319436	0.104	arylsulfatase AtsD
atsD	2.5	-4.1807	0.946	0.261522	0.0352	arylsulfatase AtsD	Rv3374	0.355	0.796	-6.65097	0.686166	0.448	pseudo
vapC13	-2.49	-4.1848	-0.367	0.261713	0.0354	ribonuclease VapC13	trmD	0.354	2.84	-3.87576	0.15383	0.0213	tRNA (guanine-N1)-methyltransferase
nlhH	-2.49	-4.1855	-0.437	0.261713	0.0354	carboxylesterase NlhH	Rv1732c	0.353	2.54	-4.35828	0.189557	0.0344	hypothetical protein
vapC30	-2.49	-4.1864	-0.875	0.261713	0.0354	ribonuclease VapC30	Rv3224	0.351	2.29	-4.74062	0.226925	0.0506	iron-regulated short-chain dehydrogenase/reductase
Rv0203	-2.49	-4.187	-0.425	0.261713	0.0354	hypothetical protein	ppiA	0.35	3	-3.62256	0.134368	0.0166	iron-regulated peptidyl-prolyl cis-trans isomerase PpiA
Rv3263	2.49	-4.1886	0.382	0.261787	0.0355	DNA methylase	thiO	0.35	2.59	-4.27766	0.183024	0.0317	thiamine biosynthesis oxidoreductase ThiO
relB	-2.49	-4.191	-0.495	0.262035	0.0356	antitoxin RelB	Rv0964c	0.35	0.984	-6.48191	0.605716	0.354	hypothetical protein
PPE42	-2.49	-4.1937	-0.313	0.262395	0.0357	PPE family protein PPE42	glpD1	0.35	0.845	-6.61029	0.663653	0.422	glycerol-3-phosphate dehydrogenase
murX	2.49	-4.1952	0.309	0.262433	0.0357	phospho-N-acetylmuramoyl-pentappeptidetransferase	Rv1910c	0.348	2.91	-3.76893	0.145377	0.0192	hypothetical protein
PPE52	-2.48	-4.197	-0.518	0.262523	0.0358	PPE family protein PPE52	Rv1288	0.347	2.55	-4.34505	0.188902	0.0339	hypothetical protein
Rv3093c	2.48	-4.1997	0.586	0.262523	0.0359	oxidoreductase	Rv1203c	0.347	2.39	-4.58121	0.207867	0.0431	hypothetical protein
lrpA	-2.48	-4.1997	-0.28	0.262523	0.0359	transcriptional regulator LrpA	Rv2047c	0.346	2.88	-3.81095	0.147753	0.02	hypothetical protein
purL	2.48	-4.2011	0.272	0.262523	0.036	phosphoribosylformylglycinamidine synthase 2	gpgP	0.346	1.41	-6.00656	0.438021	0.197	glucosyl-3-phosphoglycerate phosphatase
gnd2	2.48	-4.2087	0.394	0.2642	0.0362	6-phosphogluconate dehydrogenase (decarboxylating)	Rv0481c	0.346	1.09	-6.37003	0.558647	0.305	hypothetical protein
narK2	-2.48	-4.2116	-1.1	0.264573	0.0363	nitrate/nitrite transporter	Rv2478c	0.345	1.96	-5.23525	0.287803	0.0844	hypothetical protein
rplK	2.47	-4.2128	0.458	0.264573	0.0364	50S ribosomal protein L11	Rv2772c	0.345	0.631	-6.77415	0.752605	0.545	transmembrane protein
Rv0666	2.47	-4.2171	0.684	0.26517	0.0366	membrane protein	Rv1413	0.345	0.391	-6.90646	0.84673	0.706	hypothetical protein
pks3	2.47	-4.2178	1.01	0.26517	0.0366	polyketide beta-ketoacyl synthase	pks7	0.342	1.43	-5.97132	0.431488	0.189	polyketide synthase
Rv0358	2.47	-4.2202	0.744	0.26521	0.0367	hypothetical protein	nirD	0.34	1.92	-5.29476	0.298906	0.0899	nitrite reductase small subunit NirD
Rv2960c	-2.47	-4.2222	-1.27	0.26521	0.0367	hypothetical protein	Rv3218	0.339	3.01	-3.61072	0.133825	0.0164	hypothetical protein
Rv3412	-2.47	-4.2234	-0.393	0.26521	0.0368	hypothetical protein	PPE20	0.338	2.56	-4.31587	0.186166	0.033	PPE family protein PPE20
Rv0837c	2.46	-4.2329	0.532	0.266875	0.0371	hypothetical protein	fpg	0.338	2.46	-4.48293	0.200408	0.039	formamidopyrimidine-DNA glycosylase
pstS2	2.46	-4.2349	0.505	0.266875	0.0372	phosphate ABC transporter substrate-binding lipoprotein PstS	Rv0269c	0.338	2.02	-5.15824	0.275848	0.0779	hypothetical protein
Rv2771c	-2.46	-4.2349	-0.718	0.266875	0.0372	hypothetical protein	Rv0367c	0.338	1.83	-5.42937	0.319436	0.104	hypothetical protein
fas	2.46	-4.2376	0.317	0.266883	0.0373	fatty acid synthase	Rv3282	0.338	1.49	-5.90035	0.412364	0.174	hypothetical protein
PPE1	2.45	-4.2463	0.919	0.268526	0.0377	PPE family protein PPE1	mfd	0.338	1.01	-6.45636	0.593549	0.342	transcription-repair coupling factor
Rv1812c	-2.45	-4.2494	-0.308	0.268704	0.0378	dehydrogenase	Rv1669	0.337	1.42	-5.98317	0.432691	0.191	hypothetical protein
Rv1410c	2.45	-4.2497	0.44	0.268704	0.0378	aminoglycosides/tetracycline-transport integral membrane protein	Rv1751	0.336	1.04	-6.42854	0.581637	0.329	oxidoreductase
Rv1692	2.45	-4.251	0.336	0.268704	0.0378	phosphatase	fadA6	0.336	0.702	-6.72432	0.723136	0.502	acetyl-CoA acetyltransferase FadA
Rv2943	2.45	-4.2537	0.397	0.268906	0.0379	insertion sequence element IS1533 transposase	Rv3093c	0.335	2.21	-4.85994	0.239214	0.0572	oxidoreductase
Rv1116	2.45	-4.2562	0.443	0.268906	0.038	hypothetical protein	Rv3737	0.334	3.52	-2.82469	0.0881131	0.00766	transmembrane protein
Rv0263c	-2.45	-4.258	-0.323	0.268906	0.0381	hypothetical protein	zmp1	0.334	2.37	-4.6182	0.212928	0.0447	zinc metalloprotease
moaB1	2.45	-4.258	0.404	0.268906	0.0381	pterin-4-alpha-carbinolamine dehydratase	Rv0851c	0.334	1.62	-5.72853	0.373634	0.144	short-chain type dehydrogenase/reductase
Rv0311	-2.45	-4.2584	-0.946	0.268906	0.0381	hypothetical protein	lpqW	0.334	1.46	-5.93896	0.423743	0.182	monoacyl phosphatidylinositol tetramannoside-binding protein LpqW
Rv3699	2.44	-4.2618	0.629	0.2695	0.0383	hypothetical protein	Rv2826c	0.334	0.678	-6.74165	0.733411	0.516	hypothetical protein
Rv3311	2.44	-4.2667	0.46	0.270473	0.0385	hypothetical protein	Rv1456c	0.333	1.19	-6.26723	0.519451	0.268	antibiotic ABC transporter permease
Rv3200c	2.44	-4.2713	0.416	0.271012	0.0386	transmembrane cation transporter	nuoA	0.331	2.52	-4.39248	0.191844	0.0356	NADH-quinone oxidoreductase subunit A
fabD	-2.44	-4.2738	-0.767	0.271336	0.0387	malonyl CoA-acyl carrier protein transacylase	Rv2762c	0.331	1.17	-6.29174	0.528317	0.277	hypothetical protein
cmaA1	-2.43	-4.2774	-0.475	0.271803	0.0389	cyclopropane mycolic acid synthase CmaA	def	0.33	3.19	-3.33397	0.114778	0.0125	polypeptide deformylase
Rv0575c	-2.43	-4.2794	-1.22	0.271803	0.039	oxidoreductase	lipJ	0.33	2.23	-4.83209	0.236353	0.0556	lignin peroxidase LipJ
Rv1571	2.43	-4.28	0.3	0.271803	0.039	hypothetical protein	dhaA	0.33	2.13	-4.98673	0.253262	0.0652	haloalkane dehalogenase
fbiC	2.43	-4.2807	0.776	0.271803	0.039	FO synthase	PPE63	0.329	3.29	-3.17718	0.104882	0.0108	PPE family protein PPE63
Rv2455c	2.43	-4.2869	0.445	0.272797	0.0393	2-oxoglutarate oxidoreductase subunit KorA	Rv3557c	0.329	2.4	-4.57648	0.20714	0.0428	HTH-type transcriptional regulator KstR2
rnc	2.43	-4.2876	0.318	0.272797	0.0393	ribonuclease III	Rv1514c	0.329	1.04	-6.42631	0.580947	0.328	glycosyltransferase
pcaA	-2.43	-4.2896	-0.508	0.272797	0.0394	cyclopropane mycolic acid synthase	Rv2635	0.329	0.773	-6.66957	0.696498	0.461	hypothetical protein
mmaA3	-2.43	-4.2908	-0.465	0.272797	0.0394	methoxy mycolic acid synthase MmaA3	Rv2395	0.328	2.93	-3.74007	0.1436	0.0186	integral membrane protein
mmaA4	-2.42	-4.2967	-0.339	0.273792	0.0397	hydroxymycolate synthase MmaA4	fadE12	0.328	1.64	-5.69812	0.368853	0.139	acyl-CoA dehydrogenase fadE12
dnaJ2	2.42	-4.2973	0.389	0.273792	0.0397	chaperone protein DnaJ	lpqA	0.327	3.04	-3.56952	0.13154	0.0158	lipoprotein LpqA
Rv1360	2.42	-4.2982	0.301	0.273792	0.0397	oxidoreductase	cobO	0.327	1.41	-5.99553	0.435095	0.194	cob(I)alamin adenosyltransferase
ribF	-2.42	-4.306	-0.49	0.275614	0.04	bifunctional riboflavin kinase /FMN adenylyltransferase	Rv1443c	0.327	0.702	-6.72468	0.723136	0.502	hypothetical protein
narH	2.41	-4.3111	0.327	0.276681	0.0402	nitrate reductase subunit beta	Rv2708c	0.326	2.13	-4.98794	0.253262	0.0652	hypothetical protein
Rv1367c	-2.41	-4.3145	-0.385	0.277015	0.0404	hypothetical protein	PPE66	0.326	1.77	-5.52062	0.333274	0.114	PPE family protein PPE66
Rv0680c	-2.41	-4.3149	-0.38	0.277015	0.0404	transmembrane protein	Rv3530c	0.326	1.45	-5.95386	0.426961	0.185	oxidoreductase
rseA	-2.41	-4.3161	-0.368	0.277015	0.0404	anti-sigma E factor RseA	lipD	0.324	3.1	-3.47193	0.124345	0.0143	lipase LipD
Rv1047	2.41	-4.318	0.342	0.277194	0.0405	transposase	Rv3707c	0.324	2.47	-4.45866	0.19862	0.038	hypothetical protein
rskA	-2.41	-4.3197	-1.03	0.277318	0.0406	anti-sigma-K factor RskA	Rv3069	0.324	1.35	-6.0818	0.458801	0.215	fluoride ion transporter CrcB
Rv0653c	2.4	-4.3271	0.602	0.279061	0.0409	transcriptional regulator	Rv3591c	0.324	1.24	-6.20675	0.501862	0.249	hydrolase
lpqM	2.4	-4.3348	0.406	0.279381	0.0412	lipoprotein peptidase LpqM	hemA	0.324	1.23	-6.21715	0.504038	0.253	glutamyl-tRNA reductase
fadD3	-2.4	-4.3355	-0.54	0.279381	0.0413	fatty-acid--CoA ligase FadD3	Rv0200	0.323	1.77	-5.51268	0.332864	0.113	transmembrane protein
whiA	2.4	-4.3355	0.335	0.279381	0.0413	transcriptional regulator WhiA	Rv3064c	0.323	1.71	-5.59504	0.348105	0.124	integral membrane protein
nicT	-2.39	-4.3419	-0.896	0.279381	0.0415	nickel-transport integral membrane protein NicT	dnaJ2	0.323	1.52	-5.86313	0.403305	0.167	chaperone protein DnaJ
pepD	2.39	-4.3435	0.298	0.279381	0.0416	serine protease PepD	Rv1865c	0.322	2.1	-5.03087	0.259492	0.0682	short-chain type dehydrogenase
Rv0691c	2.39	-4.3449	0.376	0.279381	0.0417	mycofactocin biosynthesis transcriptional regulator MftR	Rv1730c	0.322	1.59	-5.76751	0.380491	0.15	penicillin-binding protein
proC	2.39	-4.3454	1.04	0.279381	0.0417	pyrroline-5-carboxylate reductase	Rv2599	0.322	1.26	-6.18086	0.491192	0.242	membrane protein
Rv1502	-2.39	-4.3465	-0.406	0.279381	0.0417	hypothetical protein	dnaE2	0.322	0.675	-6.74415	0.7352	0.518	error-prone DNA polymerase
clpB	-2.39	-4.3475	-0.352	0.279381	0.0418	chaperone protein ClpB	Rv3079c	0.321	2.01	-5.16154	0.276492	0.0781	hypothetical protein
mce4C	2.39	-4.3478	0.416	0.279381	0.0418	Mce family protein Mce4C	accE5	0.321	1.81	-5.45409	0.323579	0.107	bifunctional protein acetyl-/propionyl-CoAcarboxylase subunit epsilon AccE
fadE34	-2.39	-4.3482	-0.304	0.279381	0.0418	acyl-CoA dehydrogenase FadE34	PE_PGRS27	0.321	1.36	-6.0638	0.454633	0.21	PE-PGRS family protein PE_PGRS27
Rv3160c	-2.39	-4.3483	-0.685	0.279381	0.0418	TetR family transcriptional regulator	Rv0372c	0.321	0.419	-6.89399	0.836352	0.686	hypothetical protein
sigB	2.39	-4.3503	0.387	0.279381	0.0419	RNA polymerase sigma factor SigB	lprQ	0.32	1.7	-5.61618	0.352797	0.127	lipoprotein LprQ
tcrA	-2.39	-4.3504	-0.864	0.279381	0.0419	two component DNA binding transcriptional regulator TcrA	Rv1215c	0.319	2.9	-3.78567	0.146454	0.0195	hypothetical protein
lpqU	2.39	-4.3531	0.699	0.279381	0.042	lipoprotein LpqU	rfe	0.319	2.69	-4.11887	0.172142	0.0271	decaprenyl-phosphate N-acetylglucosaminephosphotransferase
Rv0571c	-2.39	-4.3532	-0.605	0.279381	0.042	hypothetical protein	Rv3466	0.319	2.05	-5.102	0.269007	0.0734	hypothetical protein
trpS	2.39	-4.3538	0.328	0.279381	0.042	tryptophan--tRNA ligase	nirD	0.319	1.23	-6.21633	0.504038	0.252	nitrite reductase small subunit NirD
PE_PGRS38	2.38	-4.3547	0.413	0.279381	0.0421	PE-PGRS family protein PE_PGRS38	Rv3829c	0.318	1.86	-5.38228	0.311684	0.0986	dehydrogenase
mmsA	-2.38	-4.356	-0.635	0.279381	0.0421	methylmalonate-semialdehyde dehydrogenase	nrdI	0.316	2.84	-3.87627	0.15383	0.0213	NrdI protein
Rv3484	2.38	-4.3584	0.29	0.279564	0.0422	hypothetical protein	fas	0.316	2.22	-4.84275	0.237626	0.0562	fatty acid synthase
Rv0830	-2.38	-4.362	-0.326	0.279564	0.0424	S-adenosylmethionine-dependent methyltransferase	nicT	0.315	3.48	-2.88742	0.0905735	0.00814	nickel-transport integral membrane protein NicT
purM	2.38	-4.3644	0.361	0.279564	0.0425	phosphoribosylformylglycinamidine cyclo-ligase PurM	Rv3403c	0.315	2.72	-4.07595	0.167774	0.026	hypothetical protein
Rv0235c	2.38	-4.3648	0.36	0.279564	0.0425	transmembrane protein	panD	0.315	2.2	-4.87468	0.240599	0.058	aspartate 1-decarboxylase
pncB1	2.38	-4.3656	0.723	0.279564	0.0426	nicotinic acid phosphoribosyltransferase PncB1	ligA	0.315	1.94	-5.2716	0.294612	0.0877	DNA ligase A
Rv2292c	2.37	-4.37	0.681	0.279564	0.0428	hypothetical protein	Rv1672c	0.313	1.72	-5.59144	0.34788	0.124	integral membrane transport protein
Rv2660c	-2.37	-4.3714	-0.551	0.279564	0.0428	hypothetical protein	ligC	0.313	1.38	-6.03972	0.448066	0.204	DNA ligase C
Rv1333	2.37	-4.3714	0.395	0.279564	0.0428	hydrolase	hsaB	0.313	1.07	-6.3973	0.570936	0.316	flavin-dependent monooxygenase reductase subunit HsaB
Rv0496	2.37	-4.3751	0.806	0.279564	0.043	hypothetical protein	Rv1575	0.312	2.04	-5.12267	0.270766	0.075	phage protein
Rv2177c	-2.37	-4.3754	-0.368	0.279564	0.043	transposase	inhA	0.312	2.01	-5.164	0.276637	0.0783	NADH-dependent enoyl-[ACP] reductase
Rv1870c	-2.37	-4.376	-0.339	0.279564	0.043	hypothetical protein	hemZ	0.311	3.3	-3.15482	0.104394	0.0105	ferrochelatase
Rv3627c	2.37	-4.3762	0.515	0.279564	0.043	hypothetical protein	Rv0318c	0.311	1.84	-5.42306	0.318633	0.103	integral membrane protein
glpQ1	2.37	-4.3793	0.57	0.279564	0.0432	glycerophosphoryl diester phosphodiesterase	lipM	0.31	2.03	-5.14272	0.27488	0.0766	esterase LipM
guaA	2.37	-4.3805	0.355	0.279564	0.0432	GMP synthase	Rv0308	0.309	2.05	-5.11321	0.270132	0.0743	integral membrane protein
Rv1794	-2.37	-4.3806	-0.279	0.279564	0.0432	hypothetical protein	Rv2640c	0.309	1.7	-5.61625	0.352797	0.127	ArsR family transcriptional regulator
Rv3363c	-2.37	-4.3806	-0.753	0.279564	0.0432	hypothetical protein	rpe	0.309	1.18	-6.27767	0.523641	0.272	ribulose-phosphate 3-epimerase
PE_PGRS56	2.37	-4.3807	0.32	0.279564	0.0432	PE-PGRS family protein PE_PGRS56	zwf1	0.308	1.56	-5.81167	0.390504	0.158	glucose-6-phosphate 1-dehydrogenase
Rv2558	-2.37	-4.3824	-0.562	0.279564	0.0433	hypothetical protein	Rv0368c	0.308	1.11	-6.35068	0.551066	0.298	hypothetical protein
ahpD	2.37	-4.3851	0.553	0.279564	0.0434	alkyl hydroperoxide reductase AphD	esxE	0.308	0.891	-6.56914	0.643877	0.398	ESAT-6 like protein EsxE
Rv1051c	-2.36	-4.3872	-0.851	0.279564	0.0435	hypothetical protein	cysM	0.307	2.72	-4.06701	0.167648	0.0257	O-phosphoserine sulfhydrylase
Rv1026	2.36	-4.3878	0.469	0.279564	0.0435	hypothetical protein	Rv0083	0.307	2.41	-4.55295	0.206063	0.0418	oxidoreductase
lpqV	-2.36	-4.3897	-1.25	0.279564	0.0436	lipoprotein LpqV	echA3	0.307	1.95	-5.2598	0.292685	0.0866	enoyl-CoA hydratase EchA3
fadE34	2.36	-4.39	0.313	0.279564	0.0436	acyl-CoA dehydrogenase FadE34	nrdH	0.307	1.19	-6.2697	0.520763	0.269	glutaredoxin electron transport protein NrdH
Rv3127	-2.36	-4.3904	-0.451	0.279564	0.0437	hypothetical protein	rpsR1	0.306	1.81	-5.45816	0.324423	0.107	30S ribosomal protein S18
groEL2	2.36	-4.391	0.532	0.279564	0.0437	molecular chaperone GroEL	Rv0805	0.305	2.01	-5.17127	0.278095	0.0789	3',5'-cyclic adenosine monophosphate phosphodiesterase CpdA
Rv1761c	2.36	-4.3921	0.475	0.279564	0.0437	hypothetical protein	mapA	0.305	1.75	-5.55068	0.338923	0.118	methionine aminopeptidase
Rv2541	2.36	-4.3929	0.385	0.279564	0.0438	hypothetical protein	Rv2297	0.304	3.32	-3.12322	0.103163	0.0102	hypothetical protein
Rv3643	2.36	-4.395	0.402	0.279564	0.0439	hypothetical protein	Rv0348	0.304	2.78	-3.97224	0.15877	0.0234	transcriptional regulator
Rv3749c	-2.36	-4.3969	-0.281	0.279564	0.0439	hypothetical protein	Rv1496	0.304	2.61	-4.2436	0.181248	0.0307	transport system kinase
Rv3334	-2.36	-4.3986	-0.428	0.279564	0.044	MerR family transcriptional regulator	pimB	0.304	0.897	-6.56396	0.642748	0.396	alpha-(1-6)-phosphatidylinositol monomannoside mannosyltransferase
rraA	-2.36	-4.3992	-0.399	0.279564	0.0441	RNase E regulator RraA	Rv3428c	0.303	0.947	-6.51774	0.623525	0.371	transposase
cyp138	2.36	-4.4001	0.279	0.279564	0.0441	cytochrome P450 Cyp138	PPE14	0.301	2.46	-4.47675	0.200408	0.0387	PPE family protein PPE14
Rv1424c	-2.36	-4.4003	-0.308	0.279564	0.0441	membrane protein	Rv1670	0.301	0.714	-6.71597	0.719442	0.495	hypothetical protein
Rv0679c	-2.35	-4.4067	-0.417	0.280725	0.0444	hypothetical protein	Rv1126c	0.3	2.36	-4.63162	0.213936	0.0453	hypothetical protein
mbtE	2.35	-4.4082	0.642	0.280836	0.0445	peptide synthetase	Rv3312c	0.3	2.29	-4.74236	0.226925	0.0507	hypothetical protein
Rv0358	-2.35	-4.4098	-0.772	0.280964	0.0445	hypothetical protein	Rv3099c	0.299	2.53	-4.364	0.189631	0.0346	hypothetical protein
pstA2	2.35	-4.412	0.699	0.281137	0.0446	phosphate ABC transporter permease PstA	Rv3194c	0.299	1.49	-5.8956	0.411683	0.173	hypothetical protein
Rv0383c	-2.35	-4.4132	-0.306	0.281137	0.0447	hypothetical protein	fadE24	0.298	2.71	-4.08045	0.167774	0.0261	acyl-CoA dehydrogenase
dprE2	2.35	-4.4153	0.511	0.281137	0.0448	decaprenylphosphoryl-D-2-keto erythropentose reductase	arfC	0.298	2.11	-5.02391	0.258581	0.0677	membrane protein
proZ	2.34	-4.4173	0.302	0.281137	0.0449	glycine betaine/carnitine/choline/L-proline ABC transporter permease ProZ	rpiB	0.298	1.94	-5.27627	0.295412	0.0882	ribose-5-phosphate isomerase B
fadD6	2.34	-4.4176	0.365	0.281137	0.0449	fatty-acid--CoA ligase FadD6	TB18.5	0.298	1.62	-5.72011	0.37198	0.142	hypothetical protein
pks13	2.34	-4.4178	0.594	0.281137	0.0449	polyketide synthase	Rv1998c	0.296	2.46	-4.48392	0.200408	0.039	hypothetical protein
Rv1597	-2.34	-4.4192	-0.251	0.281137	0.045	hypothetical protein	oppD	0.296	1.39	-6.02487	0.443344	0.201	oligopeptide ABC transporter ATP-binding protein OppD
bioF2	-2.34	-4.4209	-0.465	0.281137	0.045	8-amino-7-oxononanoate synthase	Rv1220c	0.295	2.93	-3.7416	0.143601	0.0187	methyltransferase
nrdI	2.34	-4.421	0.402	0.281137	0.0451	NrdI protein	fadB5	0.295	2.33	-4.68787	0.220155	0.048	oxidoreductase FadB
Rv1171	-2.34	-4.4233	-0.485	0.281469	0.0452	hypothetical protein	Rv1505c	0.295	1.44	-5.96273	0.42922	0.187	hypothetical protein
rsfB	2.34	-4.4282	0.489	0.282552	0.0454	anti-anti-sigma factor RsfB	Rv2776c	0.295	0.489	-6.85968	0.811926	0.638	oxidoreductase
kasB	-2.33	-4.4362	-0.46	0.284545	0.0458	3-oxoacyl-ACP synthase 2	Rv1693	0.294	2.64	-4.19093	0.177023	0.0291	hypothetical protein
ilvX	2.33	-4.4379	0.424	0.28472	0.0458	acetohydroxyacid synthase large subunit	Rv0528	0.294	1.27	-6.17378	0.489114	0.24	transmembrane protein
Rv2228c	2.33	-4.4392	0.6	0.284759	0.0459	multifunctional RNASE H/alpha-ribazole phosphatase/acid phosphatase	Rv0083	0.293	1.23	-6.21554	0.504038	0.252	oxidoreductase
Rv2654c	2.33	-4.4422	0.526	0.284952	0.046	antitoxin	pheS	0.292	3.48	-2.88189	0.0903946	0.0081	phenylalanine--tRNA ligase subunit alpha
Rv3289c	2.33	-4.4451	0.427	0.285466	0.0462	transmembrane protein	tesB1	0.292	2.66	-4.16742	0.175577	0.0284	acyl-CoA thioesterase II
Rv3845	2.32	-4.4503	0.459	0.286058	0.0464	hypothetical protein	Rv3771c	0.292	1.87	-5.36746	0.309286	0.0971	hypothetical protein
prcA	2.32	-4.4505	0.498	0.286058	0.0464	proteasome subunit alpha	Rv2627c	0.292	1.69	-5.62765	0.354918	0.129	hypothetical protein
mmpS5	2.32	-4.4562	0.281	0.286414	0.0467	membrane protein MmpS5	vapC46	0.292	0.971	-6.49453	0.612606	0.36	ribonuclease VapC46
Rv0248c	2.32	-4.4566	0.447	0.286414	0.0467	succinate dehydrogenase flavoprotein subunit	Rv2488c	0.292	0.854	-6.60175	0.659958	0.417	LuxR family transcriptional regulator
relF	-2.32	-4.4581	-0.652	0.286414	0.0468	antitoxin RelF	PE18	0.292	0.673	-6.74524	0.73551	0.519	PE family protein PE18
Rv2629	2.32	-4.4599	0.432	0.286414	0.0469	hypothetical protein	Rv2750	0.291	2.8	-3.94468	0.158308	0.0228	dehydrogenase
mmaA2	-2.32	-4.4603	-0.514	0.286414	0.0469	cyclopropane mycolic acid synthase CmaA	Rv1520	0.291	2.13	-4.99312	0.25403	0.0656	sugar transferase
Rv0769	-2.32	-4.461	-0.452	0.286414	0.047	oxidoreductase	Rv0939	0.291	2.02	-5.15445	0.275848	0.0776	bifunctional 2-hydroxyhepta-2,4-diene-1,7-dioate isomerase/cyclase/dehydrase
PPE17	-2.32	-4.462	-0.439	0.286414	0.047	PPE family protein PPE17	rpoC	0.291	1.63	-5.70623	0.369519	0.14	DNA-directed RNA polymerase subunit beta'
Rv0106	-2.31	-4.4647	-0.636	0.286644	0.0471	hypothetical protein	Rv0390	0.291	1.46	-5.93901	0.423743	0.182	hypothetical protein
Rv2312	-2.31	-4.4651	-0.491	0.286644	0.0471	hypothetical protein	Rv3851	0.291	1.29	-6.15121	0.482754	0.233	membrane protein
accA1	2.31	-4.4699	0.555	0.287358	0.0474	acetyl/propionyl-CoA carboxylase subuit alpha	nuoJ	0.29	2.78	-3.97238	0.15877	0.0234	NADH-quinone oxidoreductase subunit J
Rv3769	2.31	-4.4701	0.469	0.287358	0.0474	hypothetical protein	oppB	0.289	2.27	-4.77764	0.230334	0.0526	oligopeptide ABC transporter permease OppB
rplA	2.31	-4.4709	0.532	0.287358	0.0474	50S ribosomal protein L1	Rv3467	0.289	1.61	-5.74395	0.375836	0.146	hypothetical protein
cyp136	-2.31	-4.4727	-0.456	0.287565	0.0475	cytochrome P450 Cyp136	PE36	0.289	1.36	-6.06411	0.454633	0.21	PE family protein PE36
Rv1986	-2.31	-4.4748	-0.378	0.28786	0.0476	amino acid transporter	Rv3023c	0.288	1.69	-5.6245	0.354459	0.128	transposase
Rv0110	2.31	-4.4785	0.398	0.288282	0.0478	integral membrane protein	Rv0552	0.288	1.12	-6.33747	0.544726	0.293	hypothetical protein
Rv2952	2.31	-4.4785	0.34	0.288282	0.0478	phthiotriol/phenolphthiotriol dimycocerosates methyltransferase	purC	0.286	3.17	-3.36952	0.117763	0.013	phosphoribosylaminoimidazole-succinocarboxamide synthase
Rv2022c	-2.3	-4.4806	-0.458	0.288282	0.0479	hypothetical protein	ggtB	0.286	3.01	-3.60758	0.133715	0.0164	gamma-glutamyltranspeptidase precursor GgtB
Rv2366c	2.3	-4.4855	0.896	0.289121	0.0482	transmembrane protein	mshB	0.286	2.52	-4.3793	0.190698	0.0351	1D-myo-inositol 2-acetamido-2-deoxy-alpha-D-glucopyranoside deacetylase
Rv3120	2.3	-4.4858	0.392	0.289121	0.0482	hypothetical protein	Rv2659c	0.286	1.9	-5.3291	0.305108	0.0932	prophage integrase
rpfA	2.3	-4.4884	0.814	0.289569	0.0483	resuscitation-promoting factor RpfA	Rv3273	0.286	1.53	-5.84638	0.399164	0.164	transmembrane carbonic anhydrase
Rv0191	2.3	-4.4917	0.368	0.290218	0.0485	MFS-type transporter	rocE	0.286	1.48	-5.91736	0.416784	0.178	cationic amino acid transporter permease RocE
dnaG	2.3	-4.4933	0.365	0.290218	0.0485	DNA primase	polA	0.286	1.46	-5.93985	0.423769	0.182	DNA polymerase I
Rv3655c	-2.29	-4.5015	-0.906	0.292164	0.049	hypothetical protein	Rv2693c	0.284	1.51	-5.87518	0.406362	0.169	integral membrane protein
Rv1353c	2.29	-4.5058	0.493	0.292535	0.0492	HTH-type transcriptional regulator	mbtG	0.284	0.522	-6.84165	0.801067	0.616	L-lysine N6-monooxygenase
TB7.3	2.29	-4.5069	0.265	0.292535	0.0492	acetyl-CoA carboxylase biotin carboxyl carrier protein subunit	sppA	0.283	3.44	-2.94308	0.0932067	0.00859	protease IV SppA
Rv0621	-2.29	-4.5071	-0.578	0.292535	0.0492	membrane protein	deaD	0.283	1.55	-5.81811	0.392957	0.159	ATP-dependent RNA helicase DeaD
Rv0580c	-2.29	-4.5091	-0.435	0.292798	0.0493	hypothetical protein	Rv3635	0.283	0.734	-6.70056	0.711979	0.484	transmembrane protein
lpqL	2.28	-4.5117	0.407	0.293261	0.0495	lipoprotein aminopeptidase LpqL	mas	0.282	1.56	-5.80183	0.388279	0.156	multifunctional mycocerosic acid synthase
Rv3079c	-2.28	-4.5137	-0.498	0.293455	0.0496	hypothetical protein	Rv0439c	0.282	1.34	-6.09105	0.462102	0.217	dehydrogenase/reductase
Rv0364	2.28	-4.5156	0.362	0.293455	0.0497	transmembrane protein	Rv0328	0.282	0.825	-6.62703	0.672505	0.433	transcriptional regulator
Rv2433c	2.28	-4.5164	0.451	0.293455	0.0497	hypothetical protein	lpqO	0.281	2.12	-4.996	0.254232	0.0658	lipoprotein LpqO
Rv1765c	2.28	-4.5167	0.307	0.293455	0.0497	hypothetical protein	Rv1582c	0.281	2.04	-5.12092	0.270766	0.0749	phage protein
Rv1341	-2.28	-4.5217	-0.834	0.294434	0.05	non-canonical purine NTP pyrophosphatase	pyrF	0.281	1.67	-5.65785	0.359785	0.133	orotidine 5'-phosphate decarboxylase
manA	2.28	-4.5222	0.317	0.294434	0.05	mannose-6-phosphate isomerase	hsaC	0.281	1.13	-6.33266	0.542461	0.291	extradiol dioxygenase
Rv2425c	2.28	-4.5235	0.507	0.29451	0.0501	hypothetical protein	lppQ	0.281	0.724	-6.70827	0.715459	0.489	lipoprotein LppQ
Rv3038c	2.27	-4.5279	0.556	0.295444	0.0503	hypothetical protein	Rv2312	0.28	2.44	-4.51583	0.20315	0.0403	hypothetical protein
Rv3295	2.27	-4.529	0.319	0.295444	0.0504	TetR family transcriptional regulator	ideR	0.28	1.46	-5.93758	0.423435	0.182	iron-dependent repressor and activator IdeR
Rv0990c	2.27	-4.5298	0.399	0.295444	0.0504	hypothetical protein	accD5	0.279	2.48	-4.4457	0.197646	0.0376	propionyl-CoA carboxylase subunit beta
Rv0385	-2.27	-4.5376	-0.577	0.296037	0.0508	monooxygenase	purM	0.278	2.23	-4.82876	0.236353	0.0554	phosphoribosylformylglycinamidine cyclo-ligase PurM
stp	-2.27	-4.5378	-0.45	0.296037	0.0508	multidrug resistance protein	thiO	0.278	1.45	-5.94475	0.424907	0.183	thiamine biosynthesis oxidoreductase ThiO
drrA	2.27	-4.5379	0.241	0.296037	0.0508	daunorubicin ABC transporter ATP-binding protein DrrA	dppB	0.278	1.15	-6.31388	0.535374	0.285	dipeptide ABC transporter permease DppB
Rv0060	2.26	-4.5415	0.299	0.296037	0.051	hypothetical protein	Rv2464c	0.277	2.7	-4.09965	0.170184	0.0266	DNA glycosylase
mmpS2	-2.26	-4.5423	-0.415	0.296037	0.0511	membrane protein MmpS2	Rv2857c	0.277	2.58	-4.28489	0.183735	0.032	3-oxoacyl-ACP reductase
cobQ1	-2.26	-4.5435	-0.467	0.296037	0.0511	cobyric acid synthase	Rv3103c	0.277	2.52	-4.37986	0.190698	0.0352	hypothetical protein
Rv3312c	2.26	-4.544	0.355	0.296037	0.0512	hypothetical protein	arsC	0.277	0.857	-6.59912	0.658384	0.416	arsenic-transport integral membrane protein ArsC
Rv2406c	2.26	-4.5464	0.486	0.296037	0.0513	hypothetical protein	Rv2216	0.276	1.83	-5.43378	0.319436	0.104	epimerase family protein
Rv3364c	-2.26	-4.5465	-1.35	0.296037	0.0513	hypothetical protein	PPE1	0.275	2.75	-4.02465	0.16282	0.0247	PPE family protein PPE1
Rv0480c	2.26	-4.5486	0.34	0.296037	0.0514	amidohydrolase	vapC29	0.275	1.79	-5.48233	0.327503	0.11	ribonuclease VapC29
Rv2577	-2.26	-4.5489	-0.576	0.296037	0.0514	hypothetical protein	furA	0.275	1.43	-5.97869	0.432129	0.19	ferric uptake regulation protein FurA
Rv0221	2.26	-4.5492	0.675	0.296037	0.0514	diacyglycerol O-acyltransferase	echA21	0.274	1.98	-5.21402	0.284184	0.0826	enoyl-CoA hydratase EchA21
subI	-2.26	-4.5494	-0.474	0.296037	0.0515	sulfate ABC transporter substrate-binding lipoprotein SubI	Rv1587c	0.274	1.69	-5.6232	0.354144	0.128	hypothetical protein
Rv3778c	2.26	-4.5497	1.24	0.296037	0.0515	aminotransferase	fadE24	0.274	1.69	-5.63254	0.356056	0.129	acyl-CoA dehydrogenase
tesB2	2.26	-4.5508	0.289	0.296037	0.0515	acyl-CoA thioesterase II	bioF1	0.274	1.6	-5.75285	0.377495	0.148	8-amino-7-oxononanoate synthase
Rv1375	-2.26	-4.5511	-0.425	0.296037	0.0515	hypothetical protein	Rv0042c	0.274	1.17	-6.28975	0.527401	0.276	transcriptional regulator
Rv0082	-2.26	-4.5536	-2.65	0.296312	0.0517	oxidoreductase	Rv3675	0.274	1.02	-6.44868	0.589702	0.338	membrane protein
csd	2.26	-4.5546	0.526	0.296312	0.0517	cysteine desulfurase	Rv2672	0.273	1.91	-5.31673	0.302896	0.092	protease
PPE49	-2.25	-4.5613	-0.319	0.297849	0.0521	PPE family protein PPE49	Rv1692	0.273	1.08	-6.38095	0.563304	0.31	phosphatase
hemZ	2.25	-4.5637	0.402	0.298164	0.0522	ferrochelatase	Rv3217c	0.272	1.94	-5.27549	0.295412	0.0881	integral membrane protein
Rv0465c	2.25	-4.5648	0.351	0.298164	0.0523	HTH-type transcriptional regulator	moaE2	0.271	2.17	-4.93028	0.247392	0.0615	molybdopterin synthase catalytic subunit 2
Rv1545	-2.25	-4.5659	-0.398	0.298164	0.0523	hypothetical protein	trpS	0.271	1.77	-5.51619	0.333274	0.114	tryptophan--tRNA ligase
ftsY	2.25	-4.5665	0.468	0.298164	0.0524	signal recognition particle receptor FtsY	secF	0.271	1.35	-6.0759	0.456674	0.213	protein translocase subunit SecF
Rv3618	-2.25	-4.5711	-0.506	0.298984	0.0526	monooxygenase	ctpI	0.271	1.05	-6.41735	0.578977	0.325	cation-transporter ATPase I
fixB	2.24	-4.5773	1.07	0.300532	0.053	electron transfer flavoprotein subunit alpha	Rv2323c	0.27	0.878	-6.58061	0.650164	0.405	hypothetical protein
Rv0479c	2.24	-4.5824	0.261	0.301471	0.0532	membrane protein	Rv0210	0.27	0.759	-6.68137	0.70191	0.469	hypothetical protein
fadE20	-2.24	-4.5833	-0.41	0.301471	0.0533	acyl-CoA dehydrogenase FadE20	Rv1761c	0.269	2.21	-4.86101	0.239214	0.0572	hypothetical protein
Rv0647c	2.24	-4.5834	0.441	0.301471	0.0533	hypothetical protein	Rv0484c	0.269	1.6	-5.74633	0.376	0.147	short-chain type oxidoreductase
Rv1480	2.24	-4.5861	0.412	0.301636	0.0534	hypothetical protein	Rv0526	0.269	1.04	-6.4246	0.580565	0.328	thioredoxin
Rv1050	-2.24	-4.587	-1.27	0.301636	0.0535	oxidoreductase	PE_PGRS26	0.269	0.874	-6.58434	0.651506	0.407	PE-PGRS family protein PE_PGRS26
yrbE4A	2.24	-4.5871	0.366	0.301636	0.0535	integral membrane protein	glyA2	0.268	2.6	-4.25293	0.182075	0.031	serine hydroxymethyltransferase
vapB6	2.23	-4.5891	0.321	0.301686	0.0536	antitoxin VapB6	Rv1979c	0.268	2.16	-4.9401	0.248551	0.0621	permease
bfrA	-2.23	-4.5919	-0.332	0.302006	0.0538	bacterioferritin BfrA	glnH	0.268	1.51	-5.87751	0.40695	0.17	glutamine-binding lipoprotein GlnH
Rv1890c	-2.23	-4.5925	-0.825	0.302006	0.0538	hypothetical protein	Rv2319c	0.268	0.906	-6.55572	0.639205	0.391	universal stress protein
Rv0227c	-2.23	-4.5947	-0.373	0.302083	0.0539	membrane protein	PE_PGRS39	0.268	0.619	-6.78216	0.756481	0.553	PE-PGRS family protein PE_PGRS39
Rv3335c	2.23	-4.5948	0.419	0.302083	0.0539	integral membrane protein	Rv1739c	0.268	0.595	-6.7981	0.767294	0.568	sulfate ABC transporter permease
pepB	2.23	-4.5983	0.332	0.302518	0.0541	cytosol aminopeptidase	dut	0.267	1.49	-5.90349	0.412623	0.175	deoxyuridine 5'-triphosphate nucleotidohydrolase
ppsB	2.23	-4.5993	0.389	0.302518	0.0542	phthiocerol synthesis polyketide synthase type I PpsB	Rv1526c	0.267	1.45	-5.95498	0.427195	0.185	glycosyltransferase
Rv2481c	-2.23	-4.6016	-2.31	0.302793	0.0543	hypothetical protein	Rv2923c	0.267	1.31	-6.12917	0.475582	0.227	hypothetical protein
rplQ	2.23	-4.6022	0.586	0.302793	0.0543	50S ribosomal protein L17	rpsF	0.267	1.14	-6.31963	0.537483	0.287	30S ribosomal protein S6
Rv3897c	2.23	-4.6032	0.3	0.302793	0.0544	hypothetical protein	esxE	0.267	1.07	-6.39886	0.570936	0.317	ESAT-6 like protein EsxE
PPE13	-2.22	-4.6047	-0.312	0.302943	0.0545	PPE family protein PPE13	cobH	0.267	0.899	-6.56198	0.641874	0.394	precorrin-8X methylmutase
PE_PGRS4	-2.22	-4.606	-0.846	0.303024	0.0546	PE-PGRS family protein PE_PGRS4	fadD17	0.267	0.562	-6.81858	0.781949	0.589	long-chain-fatty-acid--CoA ligase FadD17
dut	2.22	-4.6078	1.13	0.303075	0.0547	deoxyuridine 5'-triphosphate nucleotidohydrolase	ribG	0.266	1.53	-5.8501	0.40023	0.165	bifunctional riboflavin biosynthesis diaminohydroxyphosphoribosylaminopyrimidine deaminase/5-amino-6-(5-phosphoribosylamino) uracil reductase
Rv3427c	2.22	-4.6093	0.357	0.303075	0.0547	transposase	galT	0.266	1.1	-6.36334	0.555868	0.303	pseudo
fadD29	2.22	-4.6116	0.453	0.303487	0.0549	long-chain-fatty-acid--AMP ligase FadD29	Rv1354c	0.265	2.13	-4.98013	0.252668	0.0647	hypothetical protein
cmtR	2.22	-4.6131	0.791	0.303529	0.055	HTH-type transcriptional regulator CmtR	Rv1751	0.265	1.61	-5.74073	0.375122	0.146	oxidoreductase
hemC	2.22	-4.6147	0.644	0.303529	0.0551	porphobilinogen deaminase	Rv3400	0.265	1.59	-5.77049	0.380491	0.15	hydrolase
dhaA	-2.22	-4.6148	-0.369	0.303529	0.0551	haloalkane dehalogenase	Rv3122	0.264	2.21	-4.86376	0.239424	0.0574	hypothetical protein
qcrC	2.22	-4.6171	0.444	0.30357	0.0552	ubiquinol-cytochrome C reductase cytochrome subunit C	Rv2699c	0.264	1.58	-5.78643	0.384634	0.153	hypothetical protein
Rv1718	-2.22	-4.6178	-0.303	0.30357	0.0552	hypothetical protein	Rv1722	0.264	1.3	-6.13752	0.477613	0.229	carboxylase
Rv0890c	2.22	-4.618	0.331	0.30357	0.0552	HTH-type transcriptional regulator	carA	0.264	1.23	-6.22398	0.505204	0.255	carbamoyl-phosphate synthase small subunit
PE_PGRS58	-2.21	-4.6201	-0.888	0.3037	0.0554	PE-PGRS family protein PE_PGRS58	Rv2508c	0.264	1.22	-6.22953	0.506234	0.256	integral membrane protein
Rv3050c	2.21	-4.6208	0.397	0.3037	0.0554	AsnC family transcriptional regulator	bcpB	0.263	2.06	-5.08818	0.266933	0.0724	peroxiredoxin
tkt	2.21	-4.6214	0.505	0.3037	0.0554	transketolase	moxR2	0.263	1.99	-5.19019	0.281244	0.0805	methanol dehydrogenase transcriptional regulator MoxR
ctpE	2.21	-4.6258	0.521	0.304525	0.0557	metal cation transporter ATPase E	gmk	0.263	1.75	-5.54313	0.337475	0.117	guanylate kinase
dnaE2	2.21	-4.6265	0.283	0.304525	0.0557	error-prone DNA polymerase	Rv2598	0.263	1.74	-5.55305	0.339415	0.119	hypothetical protein
amiB2	2.21	-4.6271	0.315	0.304525	0.0558	amidase AmiB	Rv3200c	0.263	1.13	-6.33573	0.543732	0.292	transmembrane cation transporter
vapC28	2.21	-4.632	0.384	0.305781	0.0561	ribonuclease VapC28	Rv3195	0.263	0.651	-6.76084	0.745434	0.533	hypothetical protein
Rv1976c	-2.2	-4.6395	-0.859	0.307446	0.0565	hypothetical protein	Rv0052	0.262	1.62	-5.73141	0.373634	0.144	hypothetical protein
Rv1024	2.2	-4.6425	0.342	0.307643	0.0567	membrane protein	PE_PGRS4	0.262	0.718	-6.71262	0.716661	0.493	PE-PGRS family protein PE_PGRS4
pks9	2.2	-4.6431	0.317	0.307643	0.0567	polyketide synthase	cyp139	0.261	1.49	-5.89748	0.411683	0.174	cytochrome P450 Cyp139
Rv0498	2.2	-4.6439	1.33	0.307643	0.0568	hypothetical protein	Rv1687c	0.261	0.912	-6.55012	0.637183	0.388	ABC transporter ATP-binding protein
Rv3844	2.2	-4.6459	0.291	0.307961	0.0569	transposase	Rv0767c	0.26	0.638	-6.76973	0.74942	0.541	HTH-type transcriptional regulator
Rv0525	2.2	-4.6473	1	0.308107	0.057	hypothetical protein	PPE29	0.259	1.6	-5.75618	0.378143	0.148	PPE family protein PPE29
Rv2159c	2.19	-4.6496	0.258	0.308523	0.0571	hypothetical protein	Rv2631	0.259	1.26	-6.18691	0.492809	0.243	RNA-splicing ligase RtcB
adhE1	2.19	-4.6523	0.423	0.30877	0.0573	zinc-type alcohol dehydrogenase subunit E	sigJ	0.258	2.23	-4.8308	0.236353	0.0555	ECF RNA polymerase sigma factor SigJ
Rv1167c	-2.19	-4.6526	-0.267	0.30877	0.0573	transcriptional regulator	relA	0.258	2.15	-4.9594	0.250659	0.0633	bifunctional (p)ppGpp synthase/hydrolase RelA
fadH	2.19	-4.6552	0.455	0.30877	0.0574	NADPH dependent 2,4-dienoyl-CoA reductase FadH	Rv2636	0.258	1.63	-5.71356	0.370612	0.141	O-phosphotransferase
Rv2205c	-2.19	-4.6579	-1.25	0.30877	0.0576	hypothetical protein	bioD	0.258	1.23	-6.22028	0.504038	0.253	ATP-dependent dethiobiotin synthetase BioD
Rv2696c	2.19	-4.6597	0.615	0.30877	0.0577	hypothetical protein	Rv3677c	0.258	0.923	-6.54032	0.633502	0.383	beta lactamase
Rv1257c	2.19	-4.66	0.58	0.30877	0.0577	oxidoreductase	fadE24	0.257	2.19	-4.90351	0.244589	0.0598	acyl-CoA dehydrogenase
Rv2983	2.19	-4.6604	0.434	0.30877	0.0577	2-phospho-L-lactate guanylyltransferase	vapB5	0.257	1.35	-6.08152	0.458801	0.215	antitoxin VapB5
rpsF	2.19	-4.6622	0.299	0.30877	0.0579	30S ribosomal protein S6	Rv0111	0.257	1.24	-6.20611	0.501862	0.249	acyltransferase
Rv1930c	2.19	-4.6629	0.431	0.30877	0.0579	hypothetical protein	Rv1287	0.257	0.903	-6.55819	0.640502	0.392	HTH-type transcriptional regulator
rpsD	2.19	-4.6631	0.794	0.30877	0.0579	30S ribosomal protein S4	Rv1290c	0.257	0.661	-6.75419	0.740833	0.527	hypothetical protein
Rv2828c	2.19	-4.6631	1.57	0.30877	0.0579	hypothetical protein	Rv3627c	0.256	1.36	-6.06509	0.454633	0.211	hypothetical protein
Rv3435c	2.19	-4.6638	0.286	0.30877	0.0579	transmembrane protein	Rv2960c	0.256	1.26	-6.18271	0.491481	0.242	hypothetical protein
Rv1533	2.19	-4.6642	0.294	0.30877	0.058	monooxygenase	Rv0163	0.256	1.04	-6.42818	0.581637	0.329	hypothetical protein
pckA	2.19	-4.6642	0.326	0.30877	0.058	phosphoenolpyruvate carboxykinase	Rv3688c	0.255	2.42	-4.53904	0.205185	0.0413	hypothetical protein
Rv1042c	2.18	-4.6686	0.488	0.30956	0.0582	IS2-like transposase	Rv0906	0.255	1.68	-5.6452	0.357752	0.131	hypothetical protein
rpoC	2.18	-4.6692	0.916	0.30956	0.0583	DNA-directed RNA polymerase subunit beta'	ffh	0.254	1.52	-5.86016	0.40238	0.166	signal recognition particle protein
lipB	2.18	-4.6721	0.352	0.30956	0.0585	octanoyltransferase	aroE	0.254	0.69	-6.73347	0.727449	0.51	shikimate 5-dehydrogenase
Rv2036	-2.18	-4.673	-1.28	0.30956	0.0585	hypothetical protein	Rv0926c	0.253	2.45	-4.50138	0.201819	0.0397	hypothetical protein
Rv0517	-2.18	-4.673	-0.589	0.30956	0.0585	acyltransferase	Rv2377c	0.253	1.03	-6.43359	0.583902	0.332	hypothetical protein
fixB	2.18	-4.6735	0.778	0.30956	0.0585	electron transfer flavoprotein subunit alpha	Rv2258c	0.253	0.901	-6.56007	0.640765	0.393	transcriptional regulator
Rv2475c	2.18	-4.6742	0.533	0.30956	0.0586	hypothetical protein	PE_PGRS48	0.253	0.874	-6.5845	0.651506	0.407	PE-PGRS family protein PE_PGRS48
Rv2273	2.18	-4.6757	0.243	0.30956	0.0587	transmembrane protein	fadD6	0.253	0.646	-6.76432	0.747504	0.536	fatty-acid--CoA ligase FadD6
ispF	2.18	-4.6763	0.274	0.30956	0.0587	2C-methyl-D-erythritol 2,4-cyclodiphosphate synthase	ppsD	0.252	0.797	-6.65078	0.686166	0.448	phthiocerol synthesis polyketide synthase type I PpsD
Rv2001	2.18	-4.6764	0.364	0.30956	0.0587	hypothetical protein	Rv3525c	0.251	2.47	-4.45552	0.198375	0.0379	siderophore-binding protein
eno	2.18	-4.6777	0.387	0.309645	0.0588	enolase	frr	0.251	2.41	-4.55385	0.206063	0.0419	ribosome recycling factor
ephA	-2.17	-4.6814	-0.314	0.31054	0.059	epoxide hydrolase EphA	gltS	0.251	1.09	-6.37787	0.562307	0.309	glutamate--tRNA ligase
Rv0497	2.17	-4.6829	0.447	0.310716	0.0591	transmembrane protein	uspA	0.251	1.07	-6.39637	0.570936	0.316	sugar ABC transporter permease UspA
Rv0111	2.17	-4.6872	0.668	0.31092	0.0594	acyltransferase	arsB1	0.25	2.62	-4.22424	0.180266	0.0301	arsenic-transport integral membrane protein ArsB
Rv1774	2.17	-4.6879	0.334	0.31092	0.0594	oxidoreductase	nudC	0.25	2.18	-4.90929	0.244589	0.0602	NADH pyrophosphatase
Rv2248	-2.17	-4.6883	-0.253	0.31092	0.0595	hypothetical protein	Rv1360	0.25	1.65	-5.68817	0.366337	0.137	oxidoreductase
Rv2117	2.16	-4.6966	0.329	0.31241	0.06	hypothetical protein	cfp29	0.249	2.18	-4.9059	0.244589	0.0599	hypothetical protein
Rv1676	2.16	-4.6966	0.289	0.31241	0.06	hypothetical protein	Rv2997	0.249	1.55	-5.8188	0.393071	0.159	dehydrogenase
rplU	-2.16	-4.697	-0.323	0.31241	0.06	50S ribosomal protein L21	mmpL10	0.249	1.1	-6.35946	0.554844	0.301	transmembrane transport protein MmpL10
glyA2	-2.16	-4.6977	-0.276	0.31241	0.06	serine hydroxymethyltransferase	Rv1684	0.248	1.98	-5.20902	0.284164	0.0821	hypothetical protein
Rv1711	2.16	-4.6992	0.497	0.312531	0.0601	RNA pseudouridine synthase	Rv0647c	0.248	1.38	-6.03476	0.446599	0.203	hypothetical protein
mprB	2.16	-4.7006	0.399	0.312531	0.0602	two component histidine-protein kinase/phosphatase MprB	Rv3225c	0.247	2.85	-3.85815	0.152175	0.0209	GCN5-like N-acetyltransferase
Rv0471c	-2.16	-4.701	-0.252	0.312531	0.0602	hypothetical protein	aceE	0.247	1.81	-5.45752	0.324423	0.107	pyruvate dehydrogenase E1 component
Rv1868	2.16	-4.702	0.622	0.312565	0.0603	hypothetical protein	Rv1747	0.247	1.74	-5.56637	0.342832	0.12	ABC transporter ATP-binding protein/permease
glnQ	-2.16	-4.7058	-0.503	0.313177	0.0605	glutamine ABC transporter ATP-binding protein	fadE9	0.247	1.3	-6.13361	0.476574	0.228	acyl-CoA dehydrogenase FadE9
hrcA	2.16	-4.7058	0.385	0.313177	0.0606	heat-inducible transcription repressor HrcA	Rv0067c	0.247	1.24	-6.20803	0.502208	0.25	transcriptional regulator
Rv0992c	2.16	-4.7071	0.396	0.313304	0.0606	5-formyltetrahydrofolate cyclo-ligase	chaA	0.246	1.8	-5.47278	0.327306	0.109	ionic transporter integral membrane protein ChaA
rmlC	-2.16	-4.7097	-0.399	0.313367	0.0608	dTDP-4-dehydrorhamnose 3,5-epimerase	ligD	0.246	1.22	-6.23277	0.507656	0.257	multifunctional non-homologous end joining DNA repair protein/ATP dependent DNA ligase LigD
lipZ	-2.16	-4.7099	-0.845	0.313367	0.0608	hydrolase	Rv3055	0.246	0.552	-6.82459	0.786813	0.596	TetR family transcriptional regulator
gap	2.16	-4.7102	0.325	0.313367	0.0608	glyceraldehyde 3-phosphate dehydrogenase	Rv0278c	0.245	1.5	-5.87972	0.407504	0.17	PE-PGRS family protein PE_PGRS3
gdh	2.15	-4.7158	0.315	0.314908	0.0612	NAD-dependent glutamate dehydrogenase	Rv3114	0.245	1.28	-6.15993	0.485087	0.236	hypothetical protein
udgA	-2.15	-4.718	-0.339	0.31499	0.0613	UDP-glucose 6-dehydrogenase UdgA	Rv2568c	0.245	0.786	-6.65967	0.69125	0.454	hypothetical protein
PE_PGRS14	-2.15	-4.7185	-0.251	0.31499	0.0614	PE-PGRS family protein PE_PGRS14	Rv0494	0.245	0.63	-6.77538	0.752884	0.546	HTH-type transcriptional regulator
Rv3777	2.15	-4.7189	0.421	0.31499	0.0614	oxidoreductase	PPE65	0.245	0.474	-6.86767	0.817381	0.648	PPE family protein PPE65
guaB1	2.15	-4.7209	0.807	0.315331	0.0615	inosine-5'-monophosphate dehydrogenase	Rv0193c	0.243	1.72	-5.59068	0.347827	0.123	hypothetical protein
psd	-2.15	-4.7224	-0.391	0.315539	0.0616	phosphatidylserine decarboxylase	Rv3698	0.243	1.41	-6.00346	0.437203	0.196	hypothetical protein
Rv3850	2.14	-4.7267	0.261	0.315904	0.0619	hypothetical protein	Rv3632	0.243	0.868	-6.5896	0.65396	0.41	membrane protein
Rv0845	2.14	-4.7283	0.333	0.315904	0.062	sensor histidine kinase NarS	Rv3040c	0.242	2.55	-4.34438	0.188902	0.0339	hypothetical protein
gmdA	-2.14	-4.729	-0.282	0.315904	0.062	GDP-D-mannose dehydratase GmdA	arcA	0.242	2.36	-4.63972	0.214507	0.0457	arginine deiminase
Rv2700	2.14	-4.7291	0.265	0.315904	0.062	hypothetical protein	vapC40	0.242	1.34	-6.09423	0.463076	0.218	ribonuclease VapC40
Rv3271c	2.14	-4.7292	0.714	0.315904	0.0621	integral membrane protein	Rv3517	0.242	0.907	-6.555	0.639078	0.391	hypothetical protein
Rv0689c	-2.14	-4.7307	-1.23	0.316118	0.0622	hypothetical protein	Rv1025	0.241	1.89	-5.33802	0.30513	0.0941	hypothetical protein
fadE16	2.14	-4.7319	0.776	0.316192	0.0622	acyl-CoA dehydrogenase FadE16	Rv1673c	0.241	1.52	-5.85631	0.401301	0.166	hypothetical protein
rbsK	2.14	-4.7329	0.245	0.316192	0.0623	ribokinase RbsK	Rv3076	0.241	1.24	-6.20651	0.501862	0.249	hypothetical protein
Rv3023c	2.14	-4.7338	0.252	0.316192	0.0624	transposase	Rv2709	0.241	1.16	-6.29821	0.529714	0.279	transmembrane protein
Rv3527	-2.14	-4.7352	-0.464	0.316364	0.0624	hypothetical protein	ksgA	0.241	0.654	-6.759	0.743635	0.531	rRNA small subunit methyltransferase A
mce1D	-2.14	-4.737	-0.27	0.316634	0.0626	Mce family protein Mce1D	bkdC	0.24	1.95	-5.26071	0.292773	0.0867	branched-chain keto acid dehydrogenase E2 component
rpsH	2.14	-4.7402	0.39	0.31742	0.0628	30S ribosomal protein S8	Rv1516c	0.24	1.63	-5.70992	0.370254	0.141	sugar transferase
Rv2575	2.13	-4.745	0.258	0.318668	0.0631	membrane protein	snoP	0.24	1.31	-6.12631	0.474208	0.226	glutamine amidotransferase SnoP
alr	2.13	-4.7462	0.331	0.318668	0.0632	alanine racemase	Rv3173c	0.239	1.77	-5.52269	0.333823	0.115	TetR/Acr family transcriptional regulator
mmpS1	-2.13	-4.7471	-0.382	0.318668	0.0632	membrane protein MmpS1	Rv2742c	0.239	1.06	-6.40065	0.570936	0.318	hypothetical protein
Rv3551	-2.13	-4.7477	-0.404	0.318668	0.0633	CoA-transferase subunit alpha	Rv2913c	0.239	1.04	-6.42981	0.58164	0.33	D-amino acid aminohydrolase
Rv3482c	-2.13	-4.7487	-0.376	0.318688	0.0633	membrane protein	Rv2828c	0.237	2.5	-4.42036	0.19445	0.0366	hypothetical protein
PPE8	-2.13	-4.7515	-0.348	0.318929	0.0635	PPE family protein PPE8	thiE	0.237	1.83	-5.43172	0.319436	0.104	thiamine-phosphate synthase
Rv0309	-2.13	-4.7522	-0.286	0.318929	0.0636	hypothetical protein	Rv2235	0.237	1.45	-5.95178	0.426134	0.185	transmembrane protein
Rv1428c	-2.13	-4.7557	-0.293	0.319489	0.0638	hypothetical protein	suhB	0.237	1.06	-6.40445	0.572133	0.319	inositol-1-monophosphatase SuhB
asd	2.12	-4.7573	0.8	0.319578	0.0639	aspartate-semialdehyde dehydrogenase	PE_PGRS33	0.237	0.796	-6.65157	0.686574	0.449	PE-PGRS family protein PE_PGRS33
hadC	-2.12	-4.7578	-0.371	0.319578	0.0639	(3R)-hydroxyacyl-ACP dehydratase subunit HadC	Rv2598	0.237	0.57	-6.81352	0.778161	0.584	hypothetical protein
Rv0146	2.12	-4.7602	0.268	0.320101	0.0641	S-adenosylmethionine-dependent methyltransferase	Rv1896c	0.236	1.83	-5.43369	0.319436	0.104	S-adenosyl-L-methionine-dependent methyltransferase
Rv2901c	2.12	-4.7618	0.356	0.320324	0.0642	hypothetical protein	viuB	0.236	1.2	-6.25124	0.513808	0.263	mycobactin utilization protein ViuB
Rv3657c	-2.12	-4.7644	-0.347	0.320594	0.0644	membrane protein	Rv1265	0.235	2.32	-4.69796	0.221702	0.0485	hypothetical protein
Rv2179c	-2.12	-4.7678	-0.987	0.320652	0.0646	3'-5' exoribonuclease	Rv0966c	0.235	1.53	-5.84321	0.399164	0.163	hypothetical protein
opcA	2.12	-4.7684	0.363	0.320652	0.0647	OXPP cycle protein OpcA	Rv0183	0.234	2.1	-5.02681	0.258783	0.0679	lysophospholipase
fadD23	2.12	-4.7686	0.311	0.320652	0.0647	long-chain-fatty-acid--CoA ligase FadD23	Rv0879c	0.234	1.32	-6.11544	0.469663	0.224	transmembrane protein
gltD	2.12	-4.7687	0.759	0.320652	0.0647	glutamate synthase small subunit	accA3	0.234	1.26	-6.18211	0.491451	0.242	bifunctional protein acetyl-/propionyl-CoA carboxylase subunit alpha AccA
atpB	2.12	-4.7692	0.34	0.320652	0.0647	ATP synthase subunit A	Rv1358	0.234	1.2	-6.25131	0.513808	0.263	transcriptional regulator
Rv0907	2.12	-4.7712	0.32	0.321026	0.0648	hypothetical protein	Rv3631	0.233	0.956	-6.50909	0.620245	0.367	transferase
apt	2.11	-4.7766	0.461	0.32255	0.0652	adenine phosphoribosyltransferase	Rv0854	0.233	0.738	-6.69742	0.711255	0.481	hypothetical protein
Rv0375c	-2.11	-4.7813	-1.22	0.323319	0.0655	carbon monoxyde dehydrogenase medium subunit	vapC39	0.232	2.13	-4.98768	0.253262	0.0652	ribonuclease VapC39
Rv2435c	2.11	-4.7816	0.351	0.323319	0.0656	cyclase	lgt	0.232	2.11	-5.01707	0.257798	0.0672	prolipoprotein diacylglyceryl transferase
hadC	-2.11	-4.7862	-0.342	0.324017	0.0659	(3R)-hydroxyacyl-ACP dehydratase subunit HadC	ahpE	0.232	2.02	-5.14566	0.275153	0.0769	peroxiredoxin
Rv2966c	2.1	-4.7876	0.357	0.324017	0.066	methyltransferase	Rv1519	0.232	1.25	-6.18993	0.494225	0.244	hypothetical protein
Rv3175	2.1	-4.7887	0.559	0.324017	0.0661	amidase	ldtA	0.231	2.36	-4.62962	0.213867	0.0452	L,D-transpeptidase LdtA
narI	-2.1	-4.7895	-0.363	0.324017	0.0661	nitrate reductase subunit gamma	Rv0361	0.231	1.8	-5.47928	0.327503	0.109	membrane protein
Rv1685c	2.1	-4.7899	0.307	0.324017	0.0661	hypothetical protein	PE_PGRS28	0.231	1.63	-5.70675	0.369519	0.14	PE-PGRS family protein PE_PGRS28
PPE24	-2.1	-4.791	-0.437	0.324064	0.0662	PPE family protein PPE24	Rv0345	0.231	1.5	-5.88874	0.409969	0.172	hypothetical protein
umaA	2.1	-4.795	0.282	0.325109	0.0665	mycolic acid synthase UmaA	Rv1422	0.231	0.775	-6.66853	0.696017	0.46	hypothetical protein
rphA	2.1	-4.7963	0.66	0.325109	0.0666	ribonuclease PH	gnd2	0.23	2.15	-4.96244	0.250836	0.0635	6-phosphogluconate dehydrogenase (decarboxylating)
Rv0999	2.1	-4.7969	0.277	0.325109	0.0666	hypothetical protein	Rv3060c	0.23	1.68	-5.6461	0.357752	0.131	GntR family transcriptional regulator
Rv2600	-2.1	-4.7989	-0.349	0.325109	0.0668	integral membrane protein	Rv2709	0.23	1.63	-5.70571	0.369519	0.14	transmembrane protein
Rv2525c	2.1	-4.7992	0.33	0.325109	0.0668	hypothetical protein	glnE	0.23	1.5	-5.88271	0.408509	0.171	[glutamate--ammonia-ligase] adenylyltransferase
moeW	-2.1	-4.7994	-0.287	0.325109	0.0668	molybdopterin biosynthesis protein MoeW	helY	0.23	0.82	-6.63108	0.674237	0.435	ATP-dependent DNA helicase HelY
Rv3557c	-2.1	-4.8013	-0.376	0.325407	0.0669	HTH-type transcriptional regulator KstR2	mbtE	0.229	2.54	-4.35488	0.189457	0.0343	peptide synthetase
eccD1	2.09	-4.8024	0.28	0.325407	0.067	ESX-1 secretion system protein EccD1	ilvG	0.228	1.78	-5.49606	0.329258	0.111	acetolactate synthase large subunit IlvG
Rv3591c	2.09	-4.8029	0.468	0.325407	0.067	hydrolase	lprP	0.228	1.46	-5.94198	0.424039	0.183	lipoprotein LprP
Rv0615	2.09	-4.8046	0.489	0.325638	0.0672	integral membrane protein	embA	0.227	1.65	-5.68002	0.364476	0.136	arabinosyltransferase A
ppnK	2.09	-4.8053	0.462	0.325638	0.0672	inorganic polyphosphate/ATP-NAD kinase	Rv0431	0.227	1.62	-5.71988	0.37198	0.142	tuberculin-like peptide
Rv2574	-2.09	-4.8072	-0.297	0.32596	0.0673	hypothetical protein	Rv3770c	0.226	1.77	-5.52037	0.333274	0.114	hypothetical protein
Rv2044c	-2.09	-4.8096	-0.755	0.326481	0.0675	hypothetical protein	Rv1401	0.226	1.76	-5.52703	0.334527	0.115	membrane protein
vapC23	-2.09	-4.8112	-0.58	0.326721	0.0676	ribonuclease VapC23	sucC	0.226	1.43	-5.97164	0.431488	0.189	succinyl-CoA ligase subunit beta
dapD	2.09	-4.812	0.673	0.326721	0.0677	2,3,4,5-tetrahydropyridine-2,6-dicarboxylate N-succinyltransferase	rpfE	0.225	1.74	-5.5617	0.341665	0.12	resuscitation-promoting factor RpfE
cobH	2.09	-4.8131	0.794	0.326789	0.0678	precorrin-8X methylmutase	pntAa	0.225	1.71	-5.59499	0.348105	0.124	catalytic part
trpC	2.09	-4.8153	0.884	0.326985	0.0679	indole-3-glycerol phosphate synthase	Rv0057	0.225	1.66	-5.67711	0.363976	0.136	hypothetical protein
lpqF	2.09	-4.8154	0.237	0.326985	0.0679	lipoprotein LpqF	Rv2571c	0.225	1.64	-5.69242	0.367297	0.138	transmembrane protein
Rv2477c	2.08	-4.818	0.895	0.327461	0.0681	macrolide ABC transporter ATP-binding protein	Rv1592c	0.225	1.16	-6.29822	0.529714	0.279	hypothetical protein
Rv1987	-2.08	-4.8186	-0.3	0.327461	0.0682	chitinase	Rv2961	0.225	1.09	-6.37113	0.559012	0.306	transposase
lpqH	-2.08	-4.82	-0.463	0.327646	0.0683	lipoprotein LpqH	Rv2455c	0.225	0.617	-6.78351	0.757301	0.554	2-oxoglutarate oxidoreductase subunit KorA
Rv3181c	-2.08	-4.8232	-1.15	0.32836	0.0685	antitoxin VapB45	Rv0569	0.225	0.445	-6.88206	0.825989	0.668	hypothetical protein
Rv3896c	-2.08	-4.8238	-0.245	0.32836	0.0685	hypothetical protein	ddn	0.224	1.88	-5.35794	0.307934	0.0961	deazaflavin-dependent nitroreductase
glnD	2.08	-4.8263	0.453	0.328922	0.0687	bifunctional uridylyltransferase/uridylyl-removing enzyme	pstB	0.224	1.81	-5.46575	0.326118	0.108	phosphate ABC transporter ATP-binding protein PstB
Rv3346c	-2.08	-4.8273	-0.397	0.328978	0.0688	transmembrane protein	Rv0487	0.224	1.42	-5.99427	0.43503	0.194	hypothetical protein
lysX	2.08	-4.8295	0.396	0.329178	0.069	bifunctional lysine--tRNA ligase/phosphatidylglycerol lysyltransferase	mptA	0.224	1.05	-6.41541	0.577713	0.324	alpha(1->6)-mannopyranosyltransferase A
apa	-2.08	-4.8297	-0.282	0.329178	0.069	hypothetical protein	Rv1422	0.224	0.718	-6.71232	0.716661	0.493	hypothetical protein
Rv1140	2.08	-4.8316	0.297	0.32934	0.0691	integral membrane protein	lprH	0.224	0.597	-6.79683	0.766765	0.567	lipoprotein LprH
Rv3104c	2.08	-4.8321	0.465	0.32934	0.0691	transmembrane protein	Rv3542c	0.223	1.69	-5.62294	0.354144	0.128	hypothetical protein
eccE1	2.07	-4.8327	0.372	0.32934	0.0692	ESX-1 secretion system protein EccE1	corA	0.223	1.62	-5.73065	0.373634	0.144	magnesium and cobalt transport transmembrane protein CorA
Rv1126c	2.07	-4.8347	0.401	0.329566	0.0693	hypothetical protein	Rv3128c	0.223	1.01	-6.45799	0.594077	0.342	pseudo
lipC	2.07	-4.8351	0.46	0.329566	0.0694	esterase LipC	PPE48	0.223	0.871	-6.58733	0.652454	0.409	pseudo
dnaJ1	2.07	-4.8367	0.379	0.329606	0.0695	chaperone protein DnaJ	Rv3191c	0.222	1.59	-5.76359	0.379581	0.149	transposase
devS	2.07	-4.8375	0.503	0.329606	0.0695	two component sensor histidine kinase DevS	Rv3263	0.222	1.53	-5.84431	0.399164	0.163	DNA methylase
Rv3605c	2.07	-4.8378	0.5	0.329606	0.0696	hypothetical protein	Rv1776c	0.222	1.29	-6.14387	0.480011	0.231	transcriptional regulator
Rv3902c	2.07	-4.8399	0.311	0.329923	0.0697	hypothetical protein	Rv2712c	0.222	1.23	-6.22408	0.505204	0.255	hypothetical protein
Rv1724c	2.07	-4.8405	0.394	0.329923	0.0698	hypothetical protein	pssA	0.22	1.57	-5.79616	0.387132	0.155	CDP-diacylglycerol--serine O-phosphatidyltransferase
Rv0338c	2.07	-4.8428	0.298	0.329975	0.0699	iron-sulfur-binding reductase	Rv1155	0.22	1.57	-5.79894	0.387586	0.155	pyridoxine/pyridoxamine 5'-phosphate oxidase
echA14	2.07	-4.8436	0.371	0.329975	0.07	enoyl-CoA hydratase EchA14	vapC43	0.22	0.935	-6.52831	0.628344	0.376	ribonuclease VapC43
Rv3684	-2.07	-4.8445	-0.742	0.329975	0.0701	lyase	Rv2417c	0.219	2.52	-4.38438	0.191126	0.0353	DegV domain-containing protein
PE_PGRS62	-2.07	-4.8449	-0.357	0.329975	0.0701	PE-PGRS family protein PE_PGRS62	Rv3897c	0.219	1.43	-5.97552	0.431811	0.19	hypothetical protein
vapC10	-2.07	-4.8464	-0.33	0.330198	0.0702	ribonuclease VapC10	Rv1977	0.219	1.36	-6.06922	0.454731	0.212	hypothetical protein
echA11	2.06	-4.8484	0.36	0.330304	0.0703	enoyl-CoA hydratase EchA11	lppT	0.219	0.519	-6.84324	0.801346	0.617	lipoprotein LppT
Rv0010c	-2.06	-4.8488	-0.289	0.330304	0.0704	membrane protein	glnB	0.218	1.74	-5.55997	0.341402	0.119	nitrogen regulatory protein P-II
Rv2147c	2.06	-4.8502	0.398	0.330304	0.0705	cell division protein SepF	PE25	0.218	1.51	-5.87797	0.40695	0.17	PE family protein PE25
whiA	2.06	-4.8513	0.297	0.330304	0.0706	transcriptional regulator WhiA	nrdE	0.218	1.46	-5.94112	0.423813	0.182	ribonucleoside-diphosphate reductase subunit alpha
Rv0458	-2.06	-4.8518	-0.278	0.330304	0.0706	aldehyde dehydrogenase	purF	0.218	1.43	-5.97756	0.43194	0.19	amidophosphoribosyltransferase
Rv1944c	2.06	-4.8536	0.447	0.330311	0.0707	hypothetical protein	Rv2929	0.218	1.37	-6.05237	0.451088	0.208	hypothetical protein
adhD	2.06	-4.8551	0.661	0.330554	0.0708	alcohol dehydrogenase D	moaX	0.218	1.35	-6.0701	0.454731	0.212	MoaD-MoaE fusion protein MoaX
Rv2567	2.06	-4.8572	0.304	0.330949	0.071	hypothetical protein	Rv2787	0.218	1.24	-6.20322	0.500718	0.248	hypothetical protein
Rv1367c	2.06	-4.8588	0.504	0.330949	0.0711	hypothetical protein	Rv1101c	0.218	0.768	-6.6737	0.698117	0.464	hypothetical protein
rpsM	2.06	-4.8594	0.325	0.330949	0.0712	30S ribosomal protein S13	pstC1	0.217	2.17	-4.92391	0.246214	0.0611	phosphate ABC transporter permease PstC
ctpF	-2.06	-4.8608	-0.3	0.330949	0.0713	cation transporter ATPase F	Rv2219	0.217	1.49	-5.89303	0.410838	0.173	transmembrane protein
arfC	2.06	-4.8628	0.408	0.330949	0.0714	membrane protein	menC	0.217	0.895	-6.56522	0.642748	0.396	muconate cycloisomerase
Rv2336	-2.06	-4.8629	-0.358	0.330949	0.0714	hypothetical protein	Rv2647	0.217	0.83	-6.62256	0.670103	0.43	hypothetical protein
Rv1813c	2.05	-4.863	0.45	0.330949	0.0714	hypothetical protein	bcp	0.216	2.27	-4.77331	0.229981	0.0523	peroxiredoxin
blaI	2.05	-4.8669	1.61	0.331611	0.0717	transcriptional repressor BlaI	argC	0.216	1.75	-5.54143	0.337475	0.117	N-acetyl-gamma-glutamyl-phoshate reductase
rmlD	2.05	-4.8674	0.242	0.331611	0.0718	dTDP-4-dehydrorhamnose reductase	Rv0894	0.216	1.7	-5.61139	0.351872	0.126	transcriptional regulator
devR	2.05	-4.8687	0.441	0.331614	0.0719	two component transcriptional regulator DevR	Rv0603	0.216	1.36	-6.05769	0.452756	0.209	hypothetical protein
Rv3467	2.05	-4.8698	0.308	0.331614	0.0719	hypothetical protein	Rv3421c	0.216	0.63	-6.77544	0.752884	0.546	hypothetical protein
Rv2258c	2.05	-4.87	0.637	0.331614	0.072	transcriptional regulator	Rv0572c	0.216	0.582	-6.80632	0.77263	0.577	hypothetical protein
efp	-2.05	-4.8748	-0.326	0.332629	0.0723	elongation factor P	Rv2473	0.215	1.48	-5.90584	0.412623	0.175	hypothetical protein
recF	-2.05	-4.8751	-0.271	0.332629	0.0724	DNA replication/repair protein RecF	Rv3899c	0.215	1.37	-6.05169	0.451088	0.207	hypothetical protein
Rv0122	2.05	-4.8754	0.432	0.332629	0.0724	hypothetical protein	gpm2	0.214	2.15	-4.95427	0.250263	0.063	phosphoglycerate mutase
mbtF	2.05	-4.8766	0.448	0.332745	0.0725	peptide synthetase	glpQ2	0.214	1.85	-5.39972	0.315517	0.1	glycerophosphoryl diester phosphodiesterase GlpQ
ltp4	2.05	-4.8774	0.406	0.332745	0.0725	lipid transfer protein	atsD	0.214	1.77	-5.51949	0.333274	0.114	arylsulfatase AtsD
Rv2581c	-2.04	-4.8808	-0.231	0.333666	0.0728	glyoxalase II	Rv0421c	0.214	1.25	-6.1975	0.497789	0.247	hypothetical protein
mycP2	2.04	-4.8864	0.234	0.334686	0.0732	membrane-anchored mycosin	vapB27	0.214	1.14	-6.32299	0.53869	0.288	antitoxin VapB27
Rv0612	2.04	-4.887	0.371	0.334686	0.0733	hypothetical protein	lipG	0.214	1.04	-6.42331	0.580565	0.327	lipase/esterase LipG
Rv2635	-2.04	-4.8883	-1.56	0.334843	0.0734	hypothetical protein	Rv1291c	0.214	0.817	-6.63398	0.675549	0.437	hypothetical protein
pyrG	2.04	-4.8897	0.293	0.335047	0.0735	CTP synthase	Rv0799c	0.213	1.97	-5.22935	0.286833	0.0839	hypothetical protein
fprB	-2.04	-4.8928	-0.42	0.335709	0.0737	ferredoxin/ferredoxin--NADP reductase	Rv2625c	0.213	1.23	-6.22015	0.504038	0.253	zinc metalloprotease Rip3
Rv2181	2.03	-4.895	0.218	0.335709	0.0739	alpha-(1-2)-phosphatidylinositol mannoside mannosyltransferase	aftD	0.213	0.718	-6.71298	0.716661	0.493	alpha-(1->3)-arabinofuranosyltransferase
Rv3720	2.03	-4.8956	0.365	0.335709	0.0739	fatty acid synthase	purU	0.213	0.701	-6.72491	0.723136	0.503	formyltetrahydrofolate deformylase
Rv0750	-2.03	-4.8957	-0.39	0.335709	0.0739	hypothetical protein	Rv3329	0.212	2.39	-4.59467	0.209342	0.0436	aminotransferase
tsnR	-2.03	-4.9014	-0.462	0.336576	0.0744	23S rRNA methyltransferase TsnR	mshC	0.212	1.99	-5.20298	0.283319	0.0816	cysteine:1D-myo-inosityl 2-amino-2-deoxy--D-glucopyranoside ligase
Rv1523	-2.03	-4.9032	-0.294	0.336926	0.0745	methyltransferase	valS	0.212	1.25	-6.19333	0.495864	0.245	valine--tRNA ligase
Rv0713	-2.03	-4.9052	-0.25	0.33733	0.0747	transmembrane protein	Rv1118c	0.212	0.857	-6.59929	0.658384	0.416	hypothetical protein
Rv0207c	2.03	-4.9068	0.303	0.337621	0.0748	hypothetical protein	pitB	0.212	0.619	-6.78266	0.756599	0.553	phosphate permease
mmpS4	-2.02	-4.9103	-0.302	0.338457	0.0751	membrane protein MmpS4	pimE	0.211	1.79	-5.48517	0.327503	0.11	polyprenol-phosphate-mannose-dependent alpha-(1-2)-phosphatidylinositol pentamannoside mannosyltransferase
trpA	2.02	-4.9155	0.65	0.339564	0.0755	tryptophan synthase subunit alpha	amiA1	0.211	1.52	-5.86254	0.403224	0.167	N-acyl-L-amino acid amidohydrolase AmiA
pyrC	2.02	-4.916	0.368	0.339564	0.0756	dihydroorotase	Rv3902c	0.211	0.496	-6.85574	0.810966	0.633	hypothetical protein
dnaE1	2.02	-4.9168	0.248	0.339564	0.0756	DNA polymerase III subunit alpha	gap	0.21	2.05	-5.1089	0.269931	0.074	glyceraldehyde 3-phosphate dehydrogenase
Rv2687c	2.02	-4.9185	0.475	0.339564	0.0758	antibiotic ABC transporter permease	treX	0.21	1.85	-5.39925	0.315517	0.1	maltooligosyl trehalose synthase
Rv0559c	-2.02	-4.9193	-0.236	0.339564	0.0758	hypothetical protein	pknE	0.209	1.8	-5.47866	0.327503	0.109	serine/threonine-protein kinase PknE
adk	2.02	-4.9195	0.294	0.339564	0.0758	adenylate kinase	lpqF	0.209	1.73	-5.57406	0.344621	0.121	lipoprotein LpqF
Rv2774c	2.02	-4.9202	0.345	0.339564	0.0759	hypothetical protein	gltA2	0.209	1.09	-6.36928	0.558491	0.305	citrate synthase 1
Rv3647c	2.02	-4.9203	0.325	0.339564	0.0759	hypothetical protein	Rv1367c	0.209	0.969	-6.49595	0.613373	0.36	hypothetical protein
ftsK	2.01	-4.9232	0.493	0.340292	0.0761	cell division transmembrane protein	ppiB	0.209	0.799	-6.64839	0.685091	0.447	peptidyl-prolyl cis-trans isomerase B
Rv1702c	2.01	-4.925	0.371	0.340652	0.0763	hypothetical protein	msrB	0.208	2.45	-4.49838	0.20159	0.0396	peptide methionine sulfoxide reductase MsrB
Rv2655c	-2.01	-4.9273	-0.429	0.340959	0.0765	prophage protein	cobD	0.208	2.25	-4.81109	0.234084	0.0544	cobalamin biosynthesis transmembrane protein CobD
Rv3103c	-2.01	-4.9274	-0.287	0.340959	0.0765	hypothetical protein	lipN	0.208	1.65	-5.68168	0.364674	0.136	lipase/esterase LipN
Rv0228	2.01	-4.9324	0.771	0.342461	0.0769	acyltransferase	Rv0786c	0.208	1.57	-5.79735	0.38746	0.155	hypothetical protein
Rv0492c	-2.01	-4.9332	-0.382	0.342461	0.077	GMC-type oxidoreductase	mgtA	0.208	1.32	-6.11268	0.468875	0.223	GDP-mannose-dependent alpha-mannosyltransferase
nrdE	2	-4.9382	0.232	0.343995	0.0774	ribonucleoside-diphosphate reductase subunit alpha	Rv1258c	0.208	0.756	-6.68354	0.703604	0.471	multidrug-efflux transporter
Rv0460	-2	-4.9407	-0.267	0.344452	0.0776	hypothetical protein	msrA	0.207	2.15	-4.95702	0.250659	0.0632	peptide methionine sulfoxide reductase MsrA
PE_PGRS44	-2	-4.9425	-0.343	0.344452	0.0777	PE-PGRS family protein PE_PGRS44	oppC	0.207	2.1	-5.02628	0.258783	0.0679	oligopeptide ABC transporter permease OppC
Rv1583c	-2	-4.9442	-0.276	0.344452	0.0779	phage protein	Rv0333	0.207	1.33	-6.10287	0.465784	0.22	hypothetical protein
Rv2293c	2	-4.9443	0.538	0.344452	0.0779	hypothetical protein	Rv2283	0.207	0.891	-6.56888	0.643877	0.398	hypothetical protein
cobN	2	-4.9477	0.377	0.34543	0.0782	cobalamin biosynthesis protein CobN	echA17	0.205	1.93	-5.28889	0.297713	0.0893	enoyl-CoA hydratase EchA17
Rv3161c	2	-4.9499	0.393	0.345932	0.0783	dioxygenase	nudC	0.205	1.49	-5.89675	0.411683	0.173	NADH pyrophosphatase
Rv1178	1.99	-4.9537	0.525	0.346756	0.0787	aminotransferase	menH	0.204	2.14	-4.97118	0.25139	0.0641	demethylmenaquinone methyltransferase
manB	1.99	-4.9586	0.688	0.347977	0.0791	D-alpha-D-mannose-1-phosphate guanylyltransferase ManB	mtn	0.204	1.51	-5.87211	0.405521	0.169	5'-methylthioadenosine/S-adenosylhomocysteine nucleosidase
PE_PGRS32	1.99	-4.9609	0.313	0.348529	0.0793	PE-PGRS family protein PE_PGRS32	Rv0250c	0.204	1.44	-5.95841	0.427741	0.186	hypothetical protein
Rv3644c	1.99	-4.9637	0.321	0.349277	0.0795	DNA polymerase	virS	0.204	1.16	-6.29901	0.529975	0.279	HTH-type transcriptional regulator VirS
ppm1	1.99	-4.967	0.478	0.349434	0.0798	polyprenol-monophosphomannose synthase	vapB43	0.204	0.737	-6.69833	0.711268	0.482	antitoxin VapB43
rpmC	1.98	-4.9703	0.353	0.350054	0.08	50S ribosomal protein L29	celA1	0.204	0.321	-6.93388	0.877899	0.756	cellulase CelA
zwf2	1.98	-4.9722	0.509	0.350054	0.0802	glucose-6-phosphate 1-dehydrogenase	uvrA	0.202	1.82	-5.45217	0.323579	0.106	excinuclease ABC subunit UvrA
Rv0264c	-1.98	-4.9726	-0.518	0.350054	0.0802	hypothetical protein	prpC	0.202	1.77	-5.5176	0.333274	0.114	methylcitrate synthase PrpC
Rv2256c	1.98	-4.9741	0.52	0.350054	0.0804	hypothetical protein	gcvB	0.202	1.73	-5.57436	0.344621	0.121	glycine dehydrogenase
zur	1.98	-4.9742	0.521	0.350054	0.0804	zinc uptake regulation protein	dnaK	0.202	1.33	-6.10479	0.466384	0.221	chaperone protein DnaK
Rv0812	-1.98	-4.9752	-0.477	0.350054	0.0805	4-amino-4-deoxychorismate lyase	egtC	0.202	0.899	-6.56189	0.641874	0.394	amidohydrolase EgtC
Rv2114	-1.98	-4.9753	-0.259	0.350054	0.0805	hypothetical protein	Rv2687c	0.202	0.775	-6.66819	0.696017	0.46	antibiotic ABC transporter permease
mmaA1	1.98	-4.9762	0.327	0.350103	0.0806	mycolic acid methyltransferase MmaA1	Rv0898c	0.201	2.17	-4.93107	0.247401	0.0615	hypothetical protein
rpfD	1.97	-4.9845	0.248	0.352928	0.0813	resuscitation-promoting factor RpfD	Rv3401	0.201	1.83	-5.43463	0.319535	0.104	glycosyl hydrolase
proS	-1.97	-4.9856	-0.609	0.352961	0.0814	proline--tRNA ligase	Rv2242	0.201	0.977	-6.48851	0.609481	0.357	hypothetical protein
coaE	1.97	-4.9869	0.488	0.352961	0.0815	dephospho-CoA kinase CoaE	PE_PGRS47	0.201	0.441	-6.88372	0.826715	0.67	PE-PGRS family protein PE_PGRS47
pyrR	1.97	-4.987	1.08	0.352961	0.0815	bifunctional pyrimidine operon regulatory protein/uracil phosphoribosyltransferase	Rv2049c	0.2	1.66	-5.67453	0.363201	0.135	hypothetical protein
cfp6	1.97	-4.9892	0.965	0.353349	0.0817	low molecular weight protein antigen 6	Rv0123	0.2	1.55	-5.82335	0.394514	0.16	hypothetical protein
Rv1025	1.97	-4.9895	0.219	0.353349	0.0817	hypothetical protein	pncA	0.2	1.29	-6.15205	0.483043	0.233	pyrazinamidase/nicotinamidase PncA
Rv0312	-1.97	-4.9961	-0.279	0.354857	0.0823	hypothetical protein	PE_PGRS52	0.2	1.06	-6.40586	0.572974	0.32	PE-PGRS family protein PE_PGRS52
cdsA	1.97	-4.9972	0.454	0.354857	0.0824	phosphatidate cytidylyltransferase	Rv3830c	0.198	1.46	-5.93405	0.422683	0.181	TetR family transcriptional regulator
pmmB	1.97	-4.9976	0.222	0.354857	0.0824	phosphomannomutase PmmB	Rv1775	0.198	0.895	-6.56606	0.642748	0.397	hypothetical protein
Rv0265c	1.96	-4.9981	0.414	0.354857	0.0825	iron ABC transporter substrate-binding lipoprotein	Rv2454c	0.197	2.21	-4.87235	0.240216	0.0579	2-oxoglutarate oxidoreductase subunit KorB
speE	1.96	-4.9988	0.278	0.354857	0.0825	spermidine synthase	Rv0880	0.197	1.53	-5.84644	0.399164	0.164	HTH-type transcriptional regulator
Rv3282	1.96	-5.0004	0.308	0.354857	0.0827	hypothetical protein	cyp128	0.197	1.32	-6.1075	0.467498	0.221	cytochrome P450 Cyp128
htdY	1.96	-5.0008	0.35	0.354857	0.0827	3-hydroxyacyl-thioester dehydratase HtdY	adhA	0.197	0.733	-6.70161	0.712199	0.484	alcohol dehydrogenase A
phoH1	1.96	-5.0011	0.475	0.354857	0.0827	phosphate starvation-inducible protein PhoH	Rv1139c	0.196	1.64	-5.69463	0.367812	0.138	hypothetical protein
ppdK	1.96	-5.0017	0.319	0.354857	0.0828	pyruvate, phosphate dikinase PpdK	menE	0.196	1.53	-5.84095	0.398819	0.163	2-succinylbenzoic acid--CoA ligase
Rv3796	-1.96	-5.0027	-0.267	0.354857	0.0829	hypothetical protein	glnA1	0.196	1.43	-5.98244	0.432585	0.191	glutamine synthetase
Rv1481	1.96	-5.0028	0.702	0.354857	0.0829	membrane protein	metK	0.196	1.22	-6.23572	0.508372	0.258	S-adenosylmethionine synthetase
glnA1	-1.96	-5.0037	-0.261	0.354857	0.0829	glutamine synthetase	bacA	0.196	0.678	-6.74181	0.733411	0.516	vitamin B12 transport ATP-binding protein BacA
pknA	1.96	-5.0044	0.573	0.354857	0.083	serine/threonine-protein kinase PknA	entC	0.195	1.97	-5.2338	0.287607	0.0843	isochorismate synthase
Rv2510c	1.96	-5.0058	0.531	0.35509	0.0831	hypothetical protein	mbtD	0.195	1.68	-5.63763	0.356337	0.13	polyketide synthetase
murI	1.96	-5.009	0.291	0.355697	0.0834	glutamate racemase	Rv2968c	0.195	1.57	-5.79578	0.387132	0.155	integral membrane protein
Rv0369c	-1.96	-5.0098	-0.476	0.355697	0.0835	membrane oxidoreductase	hycQ	0.195	1.42	-5.98257	0.432585	0.191	hydrogenase HycQ
Rv2120c	-1.96	-5.0107	-0.329	0.355697	0.0836	integral membrane protein	Rv1723	0.195	1.34	-6.08315	0.459151	0.215	hydrolase
Rv2411c	-1.96	-5.012	-0.415	0.355697	0.0837	hypothetical protein	vapC5	0.195	0.895	-6.56536	0.642748	0.396	ribonuclease VapC5
Rv1231c	-1.95	-5.0129	-0.881	0.355697	0.0838	membrane protein	Rv1648	0.195	0.755	-6.68408	0.703604	0.471	transmembrane protein
Rv1429	1.95	-5.0134	0.437	0.355697	0.0838	hypothetical protein	eccC2	0.194	2.28	-4.7515	0.228202	0.0512	ESX-2 type VII secretion system protein EccC
fas	1.95	-5.0135	0.289	0.355697	0.0838	fatty acid synthase	Rv1278	0.194	1.67	-5.65683	0.359785	0.133	hypothetical protein
Rv0201c	1.95	-5.0159	0.389	0.356014	0.084	hypothetical protein	PE_PGRS38	0.194	1.52	-5.85639	0.401301	0.166	PE-PGRS family protein PE_PGRS38
pitA	1.95	-5.0166	1.03	0.356014	0.0841	low-affinity inorganic phosphate transporter	impA	0.194	1.52	-5.86485	0.403902	0.167	inositol-monophosphatase ImpA
glnA1	-1.95	-5.018	-0.282	0.356014	0.0842	glutamine synthetase	Rv2808	0.194	1.45	-5.94589	0.424967	0.183	hypothetical protein
mshC	1.95	-5.0182	0.362	0.356014	0.0842	cysteine:1D-myo-inosityl 2-amino-2-deoxy--D-glucopyranoside ligase	Rv1026	0.194	1.45	-5.94787	0.425564	0.184	hypothetical protein
Rv0997	1.95	-5.0195	0.302	0.356014	0.0844	hypothetical protein	mpt53	0.194	1.14	-6.32054	0.5379	0.287	soluble secreted antigen Mpt53
Rv1157c	1.95	-5.0205	0.375	0.356014	0.0845	hypothetical protein	Rv3603c	0.194	0.802	-6.64635	0.683701	0.445	hypothetical protein
Rv1728c	1.95	-5.0208	0.327	0.356014	0.0845	hypothetical protein	Rv3814c	0.193	1.83	-5.43334	0.319436	0.104	acyltransferase
moxR2	1.95	-5.0209	0.252	0.356014	0.0845	methanol dehydrogenase transcriptional regulator MoxR	bpoC	0.193	1.64	-5.70402	0.369519	0.14	non-heme bromoperoxidase BpoC
fas	1.95	-5.0219	0.282	0.356014	0.0846	fatty acid synthase	Rv2896c	0.193	1.37	-6.05677	0.452538	0.209	hypothetical protein
engA	1.95	-5.024	0.448	0.356362	0.0848	GTPase Der	Rv0246	0.193	1.19	-6.26276	0.518349	0.267	integral membrane protein
nagA	-1.95	-5.0244	-0.541	0.356362	0.0848	N-acetylglucosamine-6-phosphate deacetylase NagA	Rv1117	0.193	0.999	-6.46689	0.597459	0.347	hypothetical protein
adh	-1.95	-5.0259	-0.765	0.35666	0.0849	alcohol dehydrogenase	guaA	0.192	2.13	-4.98365	0.252938	0.0649	GMP synthase
accA3	1.95	-5.0271	0.488	0.356845	0.0851	bifunctional protein acetyl-/propionyl-CoA carboxylase subunit alpha AccA	dprE1	0.192	1.13	-6.33241	0.542461	0.291	decaprenylphosphoryl-beta-D-ribose oxidase
Rv2735c	1.94	-5.0289	0.814	0.356958	0.0852	hypothetical protein	Rv1648	0.192	0.631	-6.77457	0.752605	0.545	transmembrane protein
Rv3404c	1.94	-5.031	0.625	0.357422	0.0854	hypothetical protein	fum	0.191	1.36	-6.06766	0.454731	0.211	fumarate hydratase
Rv1100	1.94	-5.0317	0.571	0.357422	0.0855	hypothetical protein	Rv1301	0.191	1.26	-6.18209	0.491451	0.242	threonylcarbamoyl-AMP synthase
dinF	1.94	-5.0335	0.309	0.357828	0.0856	DNA-damage-inducible protein DinF	dinF	0.19	1.94	-5.26914	0.294039	0.0875	DNA-damage-inducible protein DinF
espG1	1.94	-5.038	0.454	0.358459	0.0861	ESX-1 secretion-associated protein EspG	glgE	0.19	1.87	-5.38078	0.311487	0.0985	alpha-1,4-glucan:maltose-1-phosphate maltosyltransferase
nadR	1.94	-5.0385	0.62	0.358459	0.0861	transcriptional regulator NadR	oppA	0.19	1.4	-6.01062	0.439134	0.198	oligopeptide ABC transporter substrate-binding lipoprotein OppA
Rv0340	-1.94	-5.039	-1.43	0.358459	0.0861	hypothetical protein	cut4	0.19	0.62	-6.78155	0.75626	0.552	cutinase
acpA	-1.94	-5.0401	-0.422	0.358459	0.0862	acyl carrier protein AcpA	Rv3204	0.189	1.98	-5.21227	0.284184	0.0824	DNA-methyltransferase
Rv3525c	-1.94	-5.0404	-0.438	0.358459	0.0863	siderophore-binding protein	Rv2513	0.189	1.67	-5.65228	0.359233	0.132	hypothetical protein
cysW	-1.93	-5.0429	-0.427	0.359014	0.0865	sulfate ABC transporter permease CysW	Rv0559c	0.188	1.07	-6.39451	0.570498	0.315	hypothetical protein
hemK	1.93	-5.0439	0.286	0.359014	0.0866	release factor glutamine methyltransferase	Rv0895	0.188	0.958	-6.5069	0.619457	0.366	diacyglycerol O-acyltransferase
hemA	1.93	-5.044	0.354	0.359014	0.0866	glutamyl-tRNA reductase	gmhB	0.188	0.909	-6.55283	0.638554	0.389	D-glycero-alpha-D-manno-heptose-1,7-bisphosphate 7-phosphatase
Rv2554c	1.93	-5.0465	0.347	0.359688	0.0868	Holliday junction resolvase	Rv1716	0.188	0.621	-6.78124	0.75626	0.552	hypothetical protein
Rv2913c	-1.93	-5.0513	-0.616	0.361258	0.0873	D-amino acid aminohydrolase	lpqT	0.187	1.36	-6.06659	0.454633	0.211	lipoprotein LpqT
Rv0008c	-1.92	-5.057	-0.401	0.362693	0.0878	cell wall synthesis protein CwsA	Rv0218	0.187	1.2	-6.24949	0.513808	0.263	transmembrane protein
Rv1995	-1.92	-5.0575	-1.18	0.362693	0.0879	hypothetical protein	Rv2912c	0.187	0.721	-6.71027	0.715827	0.491	TetR family HTH-type transcriptional regulator
metC	-1.92	-5.0576	-0.45	0.362693	0.0879	O-acetylhomoserine sulfhydrylase	PE_PGRS49	0.186	1.66	-5.67284	0.363201	0.135	PE-PGRS family protein PE_PGRS49
PE8	1.92	-5.058	0.442	0.362693	0.0879	PE family protein PE8	esxD	0.186	1.04	-6.42984	0.58164	0.33	ESAT-6 like protein EsxD
Rv0356c	1.92	-5.0597	0.551	0.36306	0.0881	hypothetical protein	thiD	0.186	0.918	-6.54504	0.635078	0.385	hydroxymethylpyrimidine/phosphomethylpyrimidine kinase
gyrB	1.92	-5.0613	0.272	0.363392	0.0882	DNA gyrase subunit B	Rv0307c	0.186	0.722	-6.70961	0.715827	0.491	hypothetical protein
Rv1954c	-1.92	-5.0622	-0.447	0.363459	0.0883	hypothetical protein	fadE34	0.185	1.49	-5.90349	0.412623	0.175	acyl-CoA dehydrogenase FadE34
fadD2	1.92	-5.0637	0.242	0.36375	0.0885	fatty-acid--CoA ligase FadD2	Rv0370c	0.185	0.624	-6.77897	0.755015	0.55	oxidoreductase
relA	1.92	-5.0647	0.832	0.36375	0.0885	bifunctional (p)ppGpp synthase/hydrolase RelA	tyrS	0.185	0.593	-6.79925	0.767294	0.569	tyrosine--tRNA ligase
Rv2137c	1.92	-5.0653	0.312	0.36375	0.0886	hypothetical protein	ugpC	0.184	1.64	-5.69886	0.368961	0.139	sn-glycerol-3-phosphate ABC transporter ATP-binding protein UgpC
Rv0690c	1.92	-5.0686	0.303	0.36375	0.0889	hypothetical protein	Rv2887	0.184	1.41	-6.00602	0.437945	0.197	HTH-type transcriptional regulator
ureA	1.92	-5.0689	0.866	0.36375	0.089	urease subunit gamma	Rv3690	0.183	1.72	-5.58645	0.346941	0.123	membrane protein
Rv2141c	1.92	-5.069	0.359	0.36375	0.089	hypothetical protein	Rv3660c	0.183	0.914	-6.54827	0.63616	0.387	hypothetical protein
vapB34	-1.92	-5.069	-0.312	0.36375	0.089	antitoxin VapB34	Rv0953c	0.183	0.871	-6.58727	0.652454	0.409	oxidoreductase
rplO	1.92	-5.0703	0.384	0.36375	0.0891	50S ribosomal protein L15	Rv2314c	0.182	1.43	-5.97628	0.431811	0.19	hypothetical protein
fadB2	-1.91	-5.0725	-0.33	0.364339	0.0893	3-hydroxybutyryl-CoA dehydrogenase	Rv1813c	0.182	1.14	-6.32133	0.538139	0.287	hypothetical protein
Rv3057c	-1.91	-5.074	-0.28	0.364644	0.0894	short chain alcohol dehydrogenase/reductase	PE_PGRS23	0.182	1.06	-6.40017	0.570936	0.318	PE-PGRS family protein PE_PGRS23
Rv1351	1.91	-5.0779	0.367	0.365893	0.0898	hypothetical protein	Rv2499c	0.182	1.06	-6.40439	0.572133	0.319	oxidase regulatory-like protein
ileS	1.91	-5.0813	0.24	0.366488	0.0901	isoleucine--tRNA ligase	Rv3798	0.182	1.01	-6.45287	0.591389	0.34	insertion sequence element IS1557 transposase
Rv2709	1.91	-5.0815	0.226	0.366488	0.0902	transmembrane protein	Rv2267c	0.182	0.945	-6.51899	0.624181	0.372	hypothetical protein
Rv3233c	-1.91	-5.0832	-0.321	0.366488	0.0903	pseudo	Rv2434c	0.182	0.886	-6.57359	0.646494	0.401	transmembrane protein
fadA3	1.91	-5.0836	0.265	0.366488	0.0904	beta-ketoacyl CoA thiolase FadA	Rv2515c	0.182	0.832	-6.62109	0.669494	0.429	hypothetical protein
Rv2714	-1.91	-5.0838	-0.208	0.366488	0.0904	hypothetical protein	secE2	0.182	0.759	-6.68105	0.701827	0.469	protein translocase subunit SecE
Rv1619	1.91	-5.0847	0.27	0.366488	0.0905	hypothetical protein	mce2D	0.182	0.694	-6.73033	0.725701	0.507	Mce family protein Mce2D
murI	1.91	-5.0853	0.686	0.366488	0.0905	glutamate racemase	Rv0543c	0.181	0.898	-6.56313	0.642354	0.395	hypothetical protein
ruvA	-1.9	-5.0889	-0.421	0.367069	0.0909	Holliday junction ATP-dependent DNA helicase RuvA	lppJ	0.181	0.711	-6.71765	0.720181	0.497	lipoprotein LppJ
ksgA	1.9	-5.0889	0.339	0.367069	0.0909	rRNA small subunit methyltransferase A	Rv0265c	0.18	1.73	-5.57624	0.344621	0.122	iron ABC transporter substrate-binding lipoprotein
mptA	1.9	-5.0906	0.453	0.367134	0.091	alpha(1->6)-mannopyranosyltransferase A	PE_PGRS26	0.18	1.3	-6.13304	0.476574	0.228	PE-PGRS family protein PE_PGRS26
Rv0044c	-1.9	-5.0909	-1.14	0.367134	0.0911	oxidoreductase	Rv0801	0.18	1.28	-6.16483	0.486136	0.237	hypothetical protein
lipR	1.9	-5.0922	0.296	0.367134	0.0912	acetyl-hydrolase LipR	Rv0762c	0.18	0.849	-6.60664	0.661579	0.42	hypothetical protein
Rv2326c	1.9	-5.0926	0.46	0.367134	0.0913	ABC transporter ATP-binding protein	Rv0600c	0.179	1.29	-6.1483	0.481894	0.232	two component sensor kinase HK1
erg3	-1.9	-5.0927	-0.297	0.367134	0.0913	membrane-bound C-5 sterol desaturase	Rv2822c	0.179	0.856	-6.60047	0.659296	0.417	CRISPR type III-associated protein Csm2
Rv2508c	1.9	-5.0934	0.557	0.367134	0.0913	integral membrane protein	Rv0574c	0.179	0.735	-6.69972	0.711542	0.483	hypothetical protein
Rv0192	-1.89	-5.1011	-0.687	0.369641	0.0921	hypothetical protein	serC	0.178	1.68	-5.63813	0.356337	0.13	phosphoserine aminotransferase
Rv0552	-1.89	-5.1033	-0.542	0.3702	0.0923	hypothetical protein	Rv0394c	0.178	1.68	-5.64687	0.357863	0.131	hypothetical protein
Rv1289	-1.89	-5.1049	-0.449	0.370364	0.0925	hypothetical protein	topA	0.177	1.53	-5.84275	0.399164	0.163	DNA topoisomerase I
aftB	1.89	-5.1053	0.209	0.370364	0.0925	terminal beta-(1->2)-arabinofuranosyltransferase	Rv3847	0.177	1.4	-6.01229	0.439584	0.198	hypothetical protein
mmr	-1.89	-5.1058	-2.21	0.370364	0.0926	multidrug resistance protein Mmr	Rv1950c	0.177	1.36	-6.06904	0.454731	0.212	hypothetical protein
kmtR	-1.89	-5.1075	-0.218	0.370566	0.0927	HTH-type transcriptional regulator KmtR	lppB	0.177	1.28	-6.15608	0.484095	0.235	lipoprotein LppB
esxR	-1.89	-5.1078	-0.505	0.370566	0.0927	ESAT-6 like protein EsxR	Rv1459c	0.177	1.12	-6.34329	0.547758	0.295	alpha-(1->6)-mannopyranosyltransferase
Rv0939	1.89	-5.11	0.404	0.371011	0.093	bifunctional 2-hydroxyhepta-2,4-diene-1,7-dioate isomerase/cyclase/dehydrase	ponA1	0.177	0.854	-6.60247	0.660375	0.418	penicillin-binding protein 1A/1B
eccCa1	1.89	-5.112	0.466	0.371011	0.0932	ESX-1 secretion system protein EccCa	Rv0690c	0.177	0.731	-6.70261	0.712721	0.485	hypothetical protein
nusG	1.89	-5.1123	0.545	0.371011	0.0932	transcription termination/antitermination protein NusG	Rv2191	0.177	0.539	-6.83191	0.793786	0.604	hypothetical protein
priA	1.89	-5.1124	0.326	0.371011	0.0932	primosomal protein N'	devB	0.176	1.84	-5.41363	0.317725	0.102	6-phosphogluconolactonase
Rv1998c	-1.89	-5.1135	-0.38	0.371152	0.0933	hypothetical protein	cobN	0.176	1.51	-5.87324	0.405848	0.169	cobalamin biosynthesis protein CobN
Rv3031	-1.88	-5.1161	-0.337	0.37163	0.0936	1,4-alpha-glucan-branching protein	ddlA	0.176	0.655	-6.75786	0.743037	0.53	D-alanine--D-alanine ligase
Rv3818	1.88	-5.1161	0.233	0.37163	0.0936	hypothetical protein	Rv1024	0.175	1.95	-5.26304	0.29311	0.0869	membrane protein
Rv0039c	1.88	-5.1204	0.203	0.37253	0.094	transmembrane protein	Rv0095c	0.175	1.33	-6.09923	0.464392	0.219	hypothetical protein
Rv2611c	1.88	-5.1205	0.746	0.37253	0.094	phosphatidylinositol mannoside acyltransferase	Rv2698	0.175	1.2	-6.2509	0.513808	0.263	transmembrane protein
Rv0585c	1.88	-5.126	0.554	0.374484	0.0946	integral membrane protein	Rv2639c	0.175	0.577	-6.80943	0.77423	0.58	integral membrane protein
Rv1403c	-1.88	-5.1273	-0.3	0.374717	0.0947	methyltransferase	trcS	0.174	1.55	-5.81704	0.392671	0.159	two component sensor histidine kinase TrcS
adoK	1.88	-5.1296	0.226	0.375108	0.095	adenosine kinase	sucD	0.174	1.07	-6.39465	0.570498	0.315	succinyl-CoA ligase subunit alpha
Rv2125	1.88	-5.1297	0.401	0.375108	0.095	hypothetical protein	vapB7	0.174	0.954	-6.51034	0.620519	0.367	antitoxin VapB7
Rv0880	-1.87	-5.1327	-0.316	0.376053	0.0953	HTH-type transcriptional regulator	Rv3092c	0.174	0.908	-6.55425	0.639078	0.39	integral membrane protein
murC	1.87	-5.1346	0.844	0.376545	0.0955	UDP-N-acetylmuramate--alanine ligase	lppV	0.174	0.862	-6.59552	0.656052	0.414	lipoprotein LppV
def	1.87	-5.1393	0.206	0.377801	0.096	polypeptide deformylase	dinX	0.174	0.47	-6.86927	0.818631	0.65	DNA polymerase IV
Rv2005c	1.87	-5.1406	0.291	0.377801	0.0961	universal stress protein	Rv2529	0.173	1.55	-5.82506	0.394705	0.16	hypothetical protein
Rv2253	-1.87	-5.1422	-0.265	0.377801	0.0963	hypothetical protein	Rv1204c	0.173	0.79	-6.6561	0.688982	0.452	hypothetical protein
cysA2	-1.87	-5.1429	-0.248	0.377801	0.0963	thiosulfate sulfurtransferase CysA	Rv0194	0.173	0.482	-6.86336	0.814412	0.643	multidrug ABC transporter ATPase/permease
Rv3027c	-1.87	-5.1431	-0.255	0.377801	0.0964	GCN5-like N-acetyltransferase	Rv0412c	0.172	1.49	-5.90447	0.412623	0.175	membrane protein
Rv0950c	1.87	-5.1437	0.27	0.377801	0.0964	hypothetical protein	vapB8	0.172	1.37	-6.04805	0.450908	0.206	antitoxin VapB8
Rv1048c	1.87	-5.1447	0.347	0.377801	0.0965	hypothetical protein	ppsE	0.172	0.925	-6.53787	0.632523	0.381	phthiocerol synthesis polyketide synthase type I PpsE
Rv3493c	1.86	-5.1447	0.595	0.377801	0.0965	Mce associated protein	Rv1332	0.172	0.807	-6.64183	0.680766	0.442	transcriptional regulator
vapC48	-1.86	-5.1464	-0.377	0.378037	0.0967	ribonuclease VapC48	sigL	0.172	0.767	-6.67492	0.698696	0.465	ECF RNA polymerase sigma factor SigL
modA	-1.86	-5.1467	-0.31	0.378037	0.0967	molybdate ABC transporter substrate-binding lipoprotein ModA	dppA	0.171	2.07	-5.07153	0.265643	0.0711	dipeptide ABC transporter substrate-binding lipoprotein DppA
vapC1	1.86	-5.149	0.242	0.378684	0.097	ribonuclease VapC1	lprH	0.171	1.54	-5.83398	0.39716	0.162	lipoprotein LprH
sahH	1.86	-5.1516	0.544	0.37923	0.0972	adenosylhomocysteinase	Rv2574	0.171	0.935	-6.52874	0.628344	0.377	hypothetical protein
PE_PGRS24	-1.86	-5.1517	-0.365	0.37923	0.0973	PE-PGRS family protein PE_PGRS24	Rv0221	0.171	0.722	-6.70975	0.715827	0.491	diacyglycerol O-acyltransferase
mshD	1.86	-5.1538	0.912	0.379608	0.0975	mycothiol acetyltransferase	gid	0.171	0.498	-6.85488	0.810488	0.632	rRNA small subunit methyltransferase G
esxC	-1.86	-5.154	-0.245	0.379608	0.0975	ESAT-6 like protein EsxC	thrA	0.17	1.53	-5.85225	0.400824	0.165	homoserine dehydrogenase
echA17	1.86	-5.1568	0.405	0.380495	0.0978	enoyl-CoA hydratase EchA17	Rv0366c	0.17	0.911	-6.5513	0.63779	0.389	hypothetical protein
fucA	-1.86	-5.1586	-0.65	0.380942	0.098	L-fuculose phosphate aldolase FucA	pepC	0.17	0.75	-6.68806	0.706283	0.474	M18 family aminopeptidase
ideR	1.85	-5.1602	0.408	0.381303	0.0982	iron-dependent repressor and activator IdeR	esxT	0.169	1.64	-5.70066	0.369508	0.139	ESAT-6 like protein EsxT
Rv3671c	1.85	-5.1616	0.476	0.381303	0.0983	serine protease	Rv1233c	0.169	1.17	-6.28715	0.526657	0.275	hypothetical protein
Rv3631	1.85	-5.1641	0.42	0.381901	0.0986	transferase	aceAb	0.169	0.964	-6.50076	0.615541	0.363	isocitrate lyase AceAb
Rv2797c	-1.85	-5.1666	-0.24	0.381901	0.0988	hypothetical protein	pcd	0.169	0.862	-6.59495	0.656052	0.413	piperideine-6-carboxylic acid dehydrogenase
Rv3179	-1.85	-5.1666	-0.272	0.381901	0.0988	hypothetical protein	Rv0601c	0.168	1.49	-5.90121	0.412387	0.174	two component sensor kinase HK2
Rv3267	1.85	-5.1666	0.565	0.381901	0.0988	hypothetical protein	snzP	0.168	1.4	-6.01039	0.439134	0.198	pyridoxine biosynthesis protein
Rv1371	-1.85	-5.1674	-0.645	0.381901	0.0989	membrane protein	Rv1532c	0.168	1.32	-6.11275	0.468875	0.223	hypothetical protein
PE25	1.85	-5.1681	0.335	0.381901	0.099	PE family protein PE25	Rv1543	0.168	1.06	-6.40067	0.570936	0.318	oxidoreductase
Rv3766	1.85	-5.1698	0.572	0.381901	0.0992	hypothetical protein	rmlD	0.168	0.901	-6.55987	0.640765	0.393	dTDP-4-dehydrorhamnose reductase
accA1	1.85	-5.1699	0.53	0.381901	0.0992	acetyl/propionyl-CoA carboxylase subuit alpha	metC	0.167	1.6	-5.74639	0.376	0.147	O-acetylhomoserine sulfhydrylase
pncA	1.85	-5.1713	0.226	0.382208	0.0993	pyrazinamidase/nicotinamidase PncA	PE_PGRS60	0.167	0.67	-6.74749	0.737054	0.521	PE-PGRS family-related protein PE_PGRS60
Rv1684	1.84	-5.1748	0.234	0.383049	0.0997	hypothetical protein	Rv1419	0.166	1.46	-5.93542	0.423082	0.181	hypothetical protein
echA2	-1.84	-5.1755	-0.364	0.383049	0.0998	enoyl-CoA hydratase EchA2	galE3	0.166	1.11	-6.35386	0.552059	0.299	UDP-glucose 4-epimerase GalE
esxT	-1.84	-5.176	-0.708	0.383049	0.0999	ESAT-6 like protein EsxT	Rv3193c	0.166	1.07	-6.39805	0.570936	0.317	transmembrane protein
Rv1823	1.84	-5.1782	0.512	0.383674	0.1	hypothetical protein	Rv0907	0.166	0.837	-6.6171	0.667914	0.427	hypothetical protein
echA8	1.84	-5.1822	0.219	0.38429	0.101	enoyl-CoA hydratase EchA8	thrB	0.166	0.521	-6.84216	0.801346	0.616	homoserine kinase
Rv3030	1.84	-5.1831	0.267	0.38429	0.101	S-adenosylmethionine-dependent methyltransferase	Rv0180c	0.165	1.44	-5.95934	0.427743	0.186	transmembrane protein
alaS	1.84	-5.1848	0.337	0.38429	0.101	alanine--tRNA ligase	embB	0.165	1.14	-6.32345	0.53869	0.288	arabinosyltransferase B
vapC43	-1.84	-5.185	-0.407	0.38429	0.101	ribonuclease VapC43	Rv0794c	0.165	0.362	-6.91843	0.861475	0.726	oxidoreductase
Rv0968	1.84	-5.1867	0.462	0.38429	0.101	hypothetical protein	Rv3850	0.164	1.14	-6.31554	0.535442	0.285	hypothetical protein
gnd2	1.84	-5.1877	0.293	0.38429	0.101	6-phosphogluconate dehydrogenase (decarboxylating)	fgd1	0.164	1.09	-6.37138	0.559012	0.306	F420-dependent glucose-6-phosphate dehydrogenase
pyrH	1.84	-5.1881	0.486	0.38429	0.101	uridylate kinase	Rv3510c	0.164	1.02	-6.44896	0.589702	0.338	hypothetical protein
PE_PGRS62	1.84	-5.1881	0.608	0.38429	0.101	PE-PGRS family protein PE_PGRS62	mrp	0.163	1.32	-6.11083	0.468769	0.222	multiple resistance/pH adaptation protein
Rv1501	-1.83	-5.1884	-0.216	0.38429	0.101	hypothetical protein	lprD	0.163	1.32	-6.11841	0.47069	0.224	lipoprotein LprD
Rv3920c	1.83	-5.1885	0.433	0.38429	0.101	hypothetical protein	lppU	0.163	1.3	-6.14181	0.47948	0.231	lipoprotein LppU
mesJ	1.83	-5.1906	0.563	0.384532	0.101	tRNA(Ile)-lysidine synthase	Rv0566c	0.163	1.16	-6.30327	0.531822	0.281	hypothetical protein
ask	1.83	-5.1911	0.483	0.384532	0.101	aspartokinase	udgB	0.163	0.669	-6.74819	0.737054	0.522	uracil DNA glycosylase
Rv0906	1.83	-5.1924	0.248	0.384782	0.102	hypothetical protein	Rv0081	0.163	0.493	-6.85739	0.811541	0.635	HTH-type transcriptional regulator
vapB38	1.83	-5.1934	0.758	0.384879	0.102	antitoxin VapB38	Rv3827c	0.162	1.02	-6.44289	0.587858	0.336	transposase
Rv1517	-1.83	-5.1939	-0.322	0.384879	0.102	hypothetical protein	Rv0331	0.161	1.36	-6.05931	0.453396	0.209	dehydrogenase/reductase
Rv1914c	-1.83	-5.1967	-0.365	0.385501	0.102	hypothetical protein	Rv2960c	0.161	1.05	-6.41915	0.579399	0.325	hypothetical protein
Rv2675c	1.83	-5.1977	0.243	0.385501	0.102	hypothetical protein	esxU	0.161	0.594	-6.79839	0.767294	0.568	ESAT-6 like protein EsxU
Rv3705c	-1.83	-5.1989	-0.443	0.385501	0.102	hypothetical protein	mbtC	0.16	1.56	-5.80302	0.388608	0.156	polyketide synthetase
Rv0791c	-1.83	-5.1989	-0.899	0.385501	0.102	hypothetical protein	Rv0380c	0.16	1.37	-6.04608	0.450062	0.206	RNA methyltransferase
pgi	-1.83	-5.2003	-0.325	0.385501	0.103	glucose-6-phosphate isomerase	Rv1545	0.16	0.866	-6.59145	0.655071	0.411	hypothetical protein
Rv1951c	-1.83	-5.2006	-0.448	0.385501	0.103	hypothetical protein	Rv3440c	0.16	0.787	-6.65829	0.690839	0.453	hypothetical protein
idi	1.83	-5.2011	0.509	0.385501	0.103	isopentenyl-diphosphate delta-isomerase	Rv2541	0.16	0.743	-6.6938	0.709035	0.479	hypothetical protein
phoY2	1.82	-5.2057	0.561	0.387009	0.103	phosphate-transport system transcriptional regulator PhoY2	Rv1974	0.16	0.646	-6.76424	0.747504	0.536	membrane protein
Rv2348c	-1.82	-5.2065	-0.405	0.387067	0.103	hypothetical protein	nuoK	0.159	1.43	-5.97569	0.431811	0.19	NADH-quinone oxidoreductase subunit K
PE33	-1.82	-5.2079	-0.248	0.387135	0.103	PE family protein PE33	vapB19	0.159	1.15	-6.31135	0.534466	0.284	antitoxin VapB19
pup	1.82	-5.2086	0.22	0.387135	0.103	ubiquitin-like protein Pup	Rv2576c	0.159	0.91	-6.55235	0.638349	0.389	membrane protein
Rv2311	-1.82	-5.2112	-0.963	0.387439	0.104	hypothetical protein	Rv1972	0.159	0.409	-6.8987	0.840156	0.693	Mce associated membrane protein
fabD	-1.82	-5.2114	-0.45	0.387439	0.104	malonyl CoA-acyl carrier protein transacylase	Rv0428c	0.158	1.5	-5.89207	0.410579	0.173	GCN5-like N-acetyltransferase
grcC1	1.82	-5.2136	0.508	0.387439	0.104	polyprenyl-diphosphate synthase GrcC	rfbD	0.158	1.22	-6.23118	0.50706	0.257	O-antigen/lipopolysaccharide ABC transporter permease RfbD
Rv1957	1.82	-5.2141	0.256	0.387439	0.104	SecB-like chaperone	parE2	0.158	0.886	-6.57394	0.646616	0.401	toxin ParE2
PE_PGRS20	1.82	-5.2146	0.318	0.387439	0.104	PE-PGRS family protein PE_PGRS20	eccE1	0.157	1.48	-5.90654	0.412623	0.175	ESX-1 secretion system protein EccE1
murA	-1.82	-5.2148	-0.393	0.387439	0.104	UDP-N-acetylglucosamine 1-carboxyvinyltransferase	Rv0759c	0.157	1.13	-6.33463	0.543368	0.292	hypothetical protein
tig	1.82	-5.2153	0.394	0.387439	0.104	trigger factor	Rv1976c	0.157	1.11	-6.35284	0.551843	0.299	hypothetical protein
Rv2264c	1.81	-5.2175	0.392	0.387815	0.104	hypothetical protein	lppK	0.157	0.711	-6.71768	0.720181	0.497	lipoprotein LppK
murE	-1.81	-5.2201	-0.227	0.388622	0.105	UDP-N-acetylmuramoylalanyl-D-glutamate--2,6-diaminopimelate ligase	fadD7	0.157	0.697	-6.72826	0.724681	0.505	fatty-acid--CoA ligase FadD7
pth	-1.81	-5.2222	-0.34	0.388986	0.105	peptidyl-tRNA hydrolase	Rv3695	0.157	0.639	-6.76887	0.749103	0.54	membrane protein
PE_PGRS56	-1.81	-5.2252	-0.566	0.389906	0.105	PE-PGRS family protein PE_PGRS56	purB	0.157	0.6	-6.79469	0.764325	0.565	adenylosuccinate lyase PurB
Rv0332	1.81	-5.2262	0.312	0.389906	0.105	hypothetical protein	vapC6	0.157	0.596	-6.79741	0.766953	0.567	ribonuclease VapC6
lpqG	1.81	-5.2264	0.523	0.389906	0.105	lipoprotein LpqG	eccA2	0.156	1.45	-5.94965	0.425845	0.184	ESX-2 secretion system protein EccA
PE_PGRS45	-1.81	-5.2283	-0.584	0.390462	0.106	PE-PGRS family protein PE_PGRS45	rpsQ	0.156	0.956	-6.50892	0.620245	0.367	30S ribosomal protein S17
pfkA	1.81	-5.2296	0.854	0.39074	0.106	6-phosphofructokinase	Rv3256c	0.156	0.609	-6.78893	0.760626	0.559	hypothetical protein
PE_PGRS46	-1.81	-5.2303	-0.275	0.390742	0.106	PE-PGRS family protein PE_PGRS46	Rv2078	0.156	0.3	-6.9409	0.885563	0.771	hypothetical protein
rplR	1.8	-5.2339	0.474	0.39181	0.106	50S ribosomal protein L18	fadE19	0.155	1.58	-5.78065	0.382901	0.152	acyl-CoA dehydrogenase FadE19
Rv3529c	-1.8	-5.2346	-0.914	0.39181	0.106	hypothetical protein	Rv0259c	0.155	1.5	-5.89161	0.410557	0.172	hypothetical protein
Rv1312	1.8	-5.2354	0.224	0.391819	0.107	hypothetical protein	mpt83	0.155	1.31	-6.12985	0.475773	0.227	cell surface lipoprotein
Rv3706c	-1.8	-5.2368	-0.491	0.392132	0.107	hypothetical protein	dapD	0.155	0.83	-6.62241	0.670103	0.43	2,3,4,5-tetrahydropyridine-2,6-dicarboxylate N-succinyltransferase
Rv3278c	-1.8	-5.2448	-0.221	0.395291	0.108	transmembrane protein	Rv0492c	0.155	0.768	-6.67356	0.698117	0.464	GMC-type oxidoreductase
pknE	-1.79	-5.2473	-0.203	0.395473	0.108	serine/threonine-protein kinase PknE	kdpB	0.155	0.644	-6.76581	0.748001	0.537	potassium-transporting ATPase subunit B
Rv2132	-1.79	-5.248	-0.368	0.395473	0.108	hypothetical protein	Rv0161	0.155	0.621	-6.78122	0.75626	0.552	oxidoreductase
mdh	1.79	-5.2481	0.282	0.395473	0.108	malate dehydrogenase	argS	0.154	1.58	-5.78019	0.382891	0.152	arginine--tRNA ligase
fadD12	1.79	-5.2483	0.243	0.395473	0.108	acyl-CoA synthetase	Rv1978	0.154	1.54	-5.83473	0.397307	0.162	hypothetical protein
blaC	1.79	-5.2489	0.299	0.395473	0.108	beta-lactamase	Rv2686c	0.154	1.11	-6.35051	0.551066	0.298	antibiotic ABC transporter permease
fdxB	1.79	-5.2491	0.199	0.395473	0.108	electron transfer protein FdxB	Rv1154c	0.154	0.823	-6.62844	0.672907	0.434	hypothetical protein
Rv0071	-1.79	-5.251	-0.607	0.395998	0.108	maturase	Rv2136c	0.153	1.61	-5.7351	0.374783	0.145	undecaprenyl-diphosphatase
eccA1	1.79	-5.252	0.472	0.396062	0.108	ESX-1 secretion system protein EccA1	Rv0986	0.153	1.46	-5.93274	0.422433	0.181	adhesion component ABC transporter ATP-binding protein
atpG	1.79	-5.2524	0.245	0.396062	0.109	ATP synthase subunit gamma	argH	0.153	1.06	-6.4003	0.570936	0.318	argininosuccinate lyase
Rv2603c	1.79	-5.257	0.308	0.397243	0.109	transcriptional regulator	Rv1362c	0.153	1.05	-6.41316	0.577029	0.323	membrane protein
Rv3740c	1.79	-5.2588	0.572	0.397435	0.109	diacyglycerol O-acyltransferase	thrC	0.152	1.65	-5.67928	0.364476	0.136	threonine synthase
purK	1.79	-5.2597	0.311	0.397435	0.109	5-(carboxyamino)imidazole ribonucleotide synthase	pstS3	0.152	1.45	-5.95069	0.425845	0.184	phosphate ABC transporter substrate-binding lipoprotein PstS
PE_PGRS19	1.78	-5.2609	0.273	0.397435	0.11	PE-PGRS family protein PE_PGRS19	Rv1990c	0.152	1.14	-6.32176	0.538139	0.287	transcriptional regulator
ctpH	1.78	-5.2609	0.703	0.397435	0.11	metal cation transporting ATPase H	nadE	0.152	0.818	-6.63265	0.674894	0.436	glutamine-dependent NAD(+) synthetase
Rv2542	-1.78	-5.2624	-0.242	0.397435	0.11	hypothetical protein	lppG	0.151	0.891	-6.56898	0.643877	0.398	lipoprotein
Rv0787	1.78	-5.2624	0.223	0.397435	0.11	hypothetical protein	egtE	0.151	0.778	-6.66581	0.695407	0.459	pyridoxal-phosphate-dependent protein EgtE
kstD	-1.78	-5.2632	-1.08	0.397435	0.11	3-oxosteroid 1-dehydrogenase	mazF2	0.151	0.751	-6.68731	0.706048	0.474	toxin MazF2
mrp	-1.78	-5.2637	-0.677	0.397435	0.11	multiple resistance/pH adaptation protein	hsdM	0.151	0.585	-6.80396	0.770661	0.574	type I restriction/modification system DNA methylase HsdM
era	1.78	-5.2644	0.707	0.397435	0.11	GTPase Era	Rv2000	0.15	1.27	-6.17047	0.487365	0.239	hypothetical protein
Rv2694c	-1.78	-5.2645	-0.328	0.397435	0.11	hypothetical protein	Rv1041c	0.15	1.08	-6.3829	0.564117	0.311	IS2-like transposase
kstR	-1.78	-5.2652	-0.668	0.397435	0.11	HTH-type transcriptional regulator KstR	Rv1874	0.15	0.402	-6.90155	0.842742	0.698	hypothetical protein
PE_PGRS50	-1.78	-5.2666	-0.693	0.397487	0.11	PE-PGRS family protein PE_PGRS50	Rv2183c	0.15	0.401	-6.90221	0.842816	0.699	hypothetical protein
Rv0945	1.78	-5.2667	0.253	0.397487	0.11	oxidoreductase	mazE4	0.149	1.23	-6.21363	0.50328	0.251	antitoxin MazE4
PPE4	1.78	-5.2676	0.448	0.397487	0.11	PPE family protein PPE4	mntH	0.149	1.15	-6.30488	0.532306	0.281	divalent metal cation transporter MntH
xthA	1.78	-5.2686	0.302	0.397487	0.11	exodeoxyribonuclease III protein XthA	Rv2893	0.149	1.1	-6.36754	0.55804	0.304	oxidoreductase
Rv2229c	1.78	-5.2691	0.339	0.397487	0.111	hypothetical protein	vapC17	0.149	1.04	-6.42456	0.580565	0.328	ribonuclease VapC17
rplB	1.78	-5.2693	0.39	0.397487	0.111	50S ribosomal protein L2	PE_PGRS29	0.149	0.94	-6.52398	0.6258	0.374	PE-PGRS family protein PE_PGRS29
Rv0178	1.78	-5.2697	0.334	0.397487	0.111	Mce associated membrane protein	lysX	0.149	0.68	-6.74082	0.733242	0.516	bifunctional lysine--tRNA ligase/phosphatidylglycerol lysyltransferase
Rv1993c	-1.78	-5.2706	-0.264	0.397592	0.111	hypothetical protein	Rv3903c	0.149	0.458	-6.87556	0.820772	0.659	hypothetical protein
PE23	-1.78	-5.2719	-0.45	0.397725	0.111	PE family protein PE23	parB	0.148	1.62	-5.72356	0.372835	0.143	chromosome partitioning protein ParB
Rv1767	1.78	-5.2722	0.342	0.397725	0.111	hypothetical protein	pth	0.148	1.49	-5.89901	0.411928	0.174	peptidyl-tRNA hydrolase
Rv1366	1.78	-5.2739	0.287	0.397725	0.111	hypothetical protein	Rv3327	0.148	1.1	-6.35964	0.554844	0.301	transposase fusion protein
vapB31	-1.78	-5.274	-0.322	0.397725	0.111	antitoxin VapB31	atsB	0.148	0.726	-6.70651	0.715011	0.488	arylsulfatase AtsB
rbfA	1.77	-5.2765	0.332	0.398528	0.111	ribosome-binding factor RbfA	lppF	0.148	0.7	-6.72587	0.723136	0.503	lipoprotein LppF
aldC	1.77	-5.2784	0.934	0.399062	0.112	aldehyde dehydrogenase AldC	mazE2	0.147	1.45	-5.94625	0.424967	0.184	antitoxin MazE2
Rv2913c	1.77	-5.2801	0.193	0.399125	0.112	D-amino acid aminohydrolase	amiB2	0.147	1.35	-6.07267	0.455601	0.213	amidase AmiB
Rv1002c	1.77	-5.2802	0.346	0.399125	0.112	dolichyl-phosphate-mannose--protein mannosyltransferase	PPE2	0.147	0.83	-6.6231	0.670103	0.43	PPE family protein PPE2
pheT	1.77	-5.2806	0.243	0.399125	0.112	phenylalanine--tRNA ligase subunit beta	Rv0128	0.147	0.685	-6.73665	0.73003	0.512	transmembrane protein
Rv0068	-1.77	-5.281	-0.509	0.399125	0.112	oxidoreductase	Rv0143c	0.147	0.547	-6.82721	0.788983	0.599	transmembrane protein
Rv0208c	-1.77	-5.282	-0.322	0.399284	0.112	tRNA (guanine-N(7)-)-methyltransferase	Rv2629	0.146	1.15	-6.30705	0.532652	0.282	hypothetical protein
cut2	-1.77	-5.2874	-0.28	0.400937	0.113	cutinase	Rv1922	0.146	0.919	-6.54338	0.634412	0.384	lipoprotein
lprG	1.77	-5.2876	0.309	0.400937	0.113	lipoprotein LprG	Rv1178	0.146	0.878	-6.58069	0.650164	0.405	aminotransferase
lipA	1.76	-5.2886	0.194	0.401076	0.113	lipoyl synthase	Rv0010c	0.145	1.28	-6.15492	0.483911	0.234	membrane protein
ctpF	-1.76	-5.2898	-0.24	0.401292	0.113	cation transporter ATPase F	gatC	0.145	1.08	-6.38367	0.564474	0.311	glutamyl-tRNA(GLN) amidotransferase subunit C
Rv2015c	1.76	-5.2905	0.321	0.401292	0.113	hypothetical protein	asnB	0.145	1.04	-6.42902	0.581637	0.33	asparagine synthetase
Rv0818	1.76	-5.2911	0.457	0.401292	0.113	transcriptional regulator	Rv2734	0.144	1.3	-6.14101	0.47922	0.23	hypothetical protein
lprN	1.76	-5.2918	0.236	0.401292	0.113	Mce family lipoprotein LprN	fadE33	0.144	1.13	-6.32653	0.540196	0.289	acyl-CoA dehydrogenase FadE33
Rv2927c	-1.76	-5.2933	-0.39	0.401292	0.113	hypothetical protein	Rv1833c	0.144	0.975	-6.49085	0.610992	0.358	haloalkane dehalogenase
Rv3213c	1.76	-5.2936	0.293	0.401292	0.114	SOJ/ParA-like protein	Rv1106c	0.144	0.743	-6.6932	0.709035	0.478	3 beta-hydroxysteroid dehydrogenase/delta 5-->4-isomerase
birA	-1.76	-5.2937	-0.246	0.401292	0.114	bifunctional biotin operon repressor/biotin--[acetyl-CoA-carboxylase] synthetase	dinP	0.144	0.682	-6.73927	0.731789	0.514	DNA polymerase IV 2
Rv1855c	-1.76	-5.294	-0.276	0.401292	0.114	oxidoreductase	rpmB1	0.144	0.649	-6.76259	0.746892	0.535	50S ribosomal protein L28
Rv0448c	-1.76	-5.2965	-0.528	0.401629	0.114	hypothetical protein	fabG3	0.143	1.03	-6.44094	0.587087	0.335	3-alpha(or 20-beta)-hydroxysteroid dehydrogenase
Rv1509	-1.76	-5.2973	-0.231	0.401629	0.114	hypothetical protein	pckA	0.142	1.41	-5.99964	0.435929	0.195	phosphoenolpyruvate carboxykinase
Rv3212	1.76	-5.2973	0.469	0.401629	0.114	hypothetical protein	Rv2216	0.142	1.05	-6.4152	0.577713	0.324	epimerase family protein
Rv0880	-1.76	-5.2992	-0.331	0.402195	0.114	HTH-type transcriptional regulator	cspA	0.142	0.854	-6.60181	0.659958	0.417	cold shock protein A
Rv2893	-1.76	-5.3017	-0.57	0.403021	0.115	oxidoreductase	thiG	0.142	0.778	-6.66561	0.695398	0.458	thiazole synthase
ligD	1.75	-5.3028	0.25	0.403247	0.115	multifunctional non-homologous end joining DNA repair protein/ATP dependent DNA ligase LigD	vapB17	0.142	0.723	-6.7086	0.71556	0.49	antitoxin VapB17
Rv2086	-1.75	-5.3047	-0.971	0.403266	0.115	hypothetical protein	Rv0161	0.142	0.509	-6.84914	0.804466	0.625	oxidoreductase
Rv1339	1.75	-5.3058	0.218	0.403266	0.115	hypothetical protein	atpE	0.141	1.21	-6.23982	0.509902	0.26	ATP synthase subunit C
PE_PGRS58	1.75	-5.3059	0.247	0.403266	0.115	PE-PGRS family protein PE_PGRS58	PE_PGRS18	0.141	0.566	-6.81601	0.780303	0.587	PE-PGRS family protein PE_PGRS18
Rv1999c	-1.75	-5.3061	-0.588	0.403266	0.115	transporter	mazF6	0.141	0.306	-6.93896	0.883621	0.767	mRNA interferase MazF6
kshA	-1.75	-5.307	-0.468	0.403266	0.115	3-ketosteroid-9-alpha-monooxygenase oxygenase subunit	alkA	0.14	1.33	-6.09788	0.464309	0.219	bifunctional regulatory protein/DNA repair enzyme AlkA
PE_PGRS38	1.75	-5.3071	0.232	0.403266	0.115	PE-PGRS family protein PE_PGRS38	Rv2514c	0.14	1.29	-6.14856	0.481894	0.232	hypothetical protein
Rv1804c	-1.75	-5.3071	-1.29	0.403266	0.115	hypothetical protein	Rv1645c	0.14	1.21	-6.24069	0.510255	0.26	hypothetical protein
Rv0674	1.75	-5.3079	0.32	0.40327	0.115	hypothetical protein	Rv2669	0.14	1.06	-6.40772	0.573965	0.321	GCN5-like N-acetyltransferase
Rv2060	1.75	-5.3089	0.517	0.40327	0.115	integral membrane protein	Rv3071	0.14	0.815	-6.63561	0.676771	0.438	hypothetical protein
Rv1367c	-1.75	-5.309	-0.289	0.40327	0.115	hypothetical protein	Rv0316	0.139	1.36	-6.06869	0.454731	0.212	muconolactone isomerase
atpC	1.75	-5.311	0.436	0.403898	0.116	ATP synthase subunit epsilon	malQ	0.139	0.999	-6.46713	0.597459	0.347	4-alpha-glucanotransferase
Rv3177	-1.75	-5.312	-0.429	0.404018	0.116	peroxidase	Rv0613c	0.139	0.92	-6.54264	0.634412	0.384	hypothetical protein
hisA	1.75	-5.3125	0.408	0.404018	0.116	1-(5-phosphoribosyl)-5-((5-phosphoribosylamino)methylideneamino)imidazole-4-carboxamide isomerase	apa	0.139	0.776	-6.66765	0.696017	0.46	hypothetical protein
cfp29	1.75	-5.3154	0.236	0.405044	0.116	hypothetical protein	Rv3796	0.139	0.704	-6.72272	0.722524	0.501	hypothetical protein
Rv0910	-1.74	-5.3182	-0.282	0.40581	0.117	toxin	Rv2003c	0.139	0.69	-6.73346	0.727449	0.51	hypothetical protein
topA	1.74	-5.3184	0.309	0.40581	0.117	DNA topoisomerase I	Rv0571c	0.139	0.423	-6.89239	0.83487	0.683	hypothetical protein
Rv1540	1.74	-5.3209	0.331	0.406672	0.117	RNA pseudouridine synthase	rpmD	0.138	1.23	-6.21793	0.504038	0.253	50S ribosomal protein L30
Rv1513	-1.74	-5.3219	-0.238	0.406795	0.117	hypothetical protein	nei	0.138	1.21	-6.24612	0.512099	0.262	endonuclease VIII
Rv2862c	1.74	-5.3232	1.32	0.406795	0.117	hypothetical protein	Rv3815c	0.138	1.19	-6.26407	0.51859	0.267	acyltransferase
nadC	1.74	-5.3238	0.692	0.406795	0.117	nicotinate-nucleotide pyrophosphatase	Rv2556c	0.138	1.07	-6.39556	0.570907	0.316	hypothetical protein
Rv1907c	-1.74	-5.3245	-0.238	0.406795	0.117	hypothetical protein	Rv2915c	0.138	1.06	-6.40299	0.571451	0.319	hypothetical protein
ephF	1.74	-5.3249	0.69	0.406795	0.117	epoxide hydrolase EphF	pknF	0.138	0.887	-6.57327	0.646412	0.401	serine/threonine-protein kinase PknF
folB	1.74	-5.3249	0.228	0.406795	0.117	dihydroneopterin aldolase	Rv1513	0.138	0.841	-6.61311	0.664667	0.424	hypothetical protein
Rv2751	-1.74	-5.3256	-0.361	0.406795	0.118	hypothetical protein	rplK	0.138	0.639	-6.769	0.749103	0.54	50S ribosomal protein L11
furA	-1.74	-5.3268	-0.423	0.406795	0.118	ferric uptake regulation protein FurA	Rv1749c	0.138	0.581	-6.80678	0.772956	0.577	integral membrane protein
Rv2887	1.74	-5.3271	0.33	0.406795	0.118	HTH-type transcriptional regulator	Rv2752c	0.138	0.491	-6.85883	0.811541	0.637	ribonuclease J
Rv0567	1.74	-5.3272	0.588	0.406795	0.118	methyltransferase/methylase	Rv3693	0.137	1.18	-6.27231	0.521737	0.27	membrane protein
nat	1.74	-5.33	0.716	0.407458	0.118	arylamine N-acetyltransferase	esxG	0.137	0.515	-6.84578	0.801663	0.621	ESAT-6 like protein EsxG
lprI	1.74	-5.33	0.229	0.407458	0.118	lipoprotein LprI	Rv1152	0.136	0.776	-6.66723	0.69587	0.46	transcriptional regulator
Rv0502	-1.74	-5.3305	-0.201	0.407458	0.118	hypothetical protein	PE_PGRS61	0.136	0.533	-6.83543	0.796506	0.608	PE-PGRS family-related protein PE_PGRS61
uspC	-1.73	-5.3314	-0.256	0.407473	0.118	sugar ABC transporter substrate-binding lipoprotein UspC	Rv1567c	0.135	1.22	-6.22857	0.50609	0.256	membrane protein
ispD	1.73	-5.3318	0.521	0.407473	0.118	2-C-methyl-D-erythritol 4-phosphate cytidylyltransferase	Rv2342	0.135	1.16	-6.29587	0.529195	0.278	hypothetical protein
nusG	1.73	-5.3328	0.44	0.407584	0.119	transcription termination/antitermination protein NusG	Rv3304	0.135	1.1	-6.36197	0.555695	0.302	hypothetical protein
dut	1.73	-5.3337	0.319	0.407584	0.119	deoxyuridine 5'-triphosphate nucleotidohydrolase	Rv1861	0.135	0.785	-6.66012	0.691307	0.455	transmembrane protein
pks11	1.73	-5.3338	0.335	0.407584	0.119	chalcone synthase	Rv1254	0.135	0.77	-6.67214	0.69778	0.463	acyltransferase
lpqA	-1.73	-5.3354	-0.529	0.407809	0.119	lipoprotein LpqA	rpfA	0.135	0.712	-6.71724	0.720087	0.496	resuscitation-promoting factor RpfA
glmS	1.73	-5.3361	0.262	0.407809	0.119	glucosamine--fructose-6-phosphate aminotransferase	narG	0.135	0.441	-6.88388	0.826715	0.671	nitrate reductase subunit alpha
Rv3400	1.73	-5.3361	0.257	0.407809	0.119	hydrolase	mbtB	0.135	0.34	-6.92699	0.870724	0.743	phenyloxazoline synthase
Rv2766c	-1.73	-5.3373	-0.406	0.407979	0.119	short-chain type dehydrogenase/reductase	Rv1591	0.134	1.35	-6.07606	0.456674	0.213	transmembrane protein
Rv2975c	1.73	-5.3378	0.253	0.407979	0.119	hypothetical protein	PE26	0.134	1.29	-6.14871	0.481894	0.233	PE family protein PE26
Rv2161c	-1.73	-5.3383	-0.249	0.407979	0.119	hypothetical protein	uvrD1	0.134	1.26	-6.18747	0.492951	0.244	ATP-dependent DNA helicase UvrD
Rv0466	1.73	-5.341	0.334	0.408916	0.12	hypothetical protein	echA12	0.134	1.07	-6.39048	0.568235	0.314	enoyl-CoA hydratase EchA12
Rv0918	-1.72	-5.3463	-0.368	0.410499	0.12	hypothetical protein	echA14	0.134	0.764	-6.67695	0.699224	0.466	enoyl-CoA hydratase EchA14
PE_PGRS10	1.72	-5.3468	0.288	0.410499	0.12	PE-PGRS family protein PE_PGRS10	Rv1825	0.133	1.23	-6.21658	0.504038	0.252	hypothetical protein
Rv2300c	1.72	-5.3468	0.39	0.410499	0.12	metallo-hydrolase	hemN	0.133	0.835	-6.61872	0.669285	0.428	oxygen-independent coproporphyrinogen III oxidase
Rv0081	1.72	-5.3487	0.379	0.41099	0.121	HTH-type transcriptional regulator	ligD	0.132	1.41	-6.00732	0.438028	0.197	multifunctional non-homologous end joining DNA repair protein/ATP dependent DNA ligase LigD
Rv2420c	1.72	-5.3491	0.22	0.41099	0.121	hypothetical protein	sseB	0.132	1.15	-6.31273	0.534899	0.284	thiosulfate sulfurtransferase SseB
Rv0765c	-1.72	-5.3531	-0.37	0.412245	0.121	oxidoreductase	vapC36	0.132	0.468	-6.87067	0.819245	0.652	ribonuclease VapC36
Rv1637c	-1.72	-5.3567	-0.332	0.413082	0.122	hypothetical protein	Rv1116	0.131	1.36	-6.06694	0.454633	0.211	hypothetical protein
Rv0725c	-1.72	-5.3571	-0.237	0.413082	0.122	hypothetical protein	deoD	0.131	0.764	-6.67686	0.699224	0.466	purine nucleoside phosphorylase
fadD36	1.72	-5.3576	0.28	0.413082	0.122	fatty-acid--CoA ligase FadD36	PPE11	0.131	0.747	-6.69036	0.707214	0.476	PPE family protein PPE11
Rv1101c	-1.72	-5.3578	-0.337	0.413082	0.122	hypothetical protein	ndh	0.131	0.694	-6.73031	0.725701	0.507	NADH dehydrogenase
Rv2148c	1.72	-5.3582	0.405	0.413082	0.122	hypothetical protein	Rv2778c	0.131	0.637	-6.77076	0.750126	0.542	hypothetical protein
Rv1078	-1.72	-5.359	-0.631	0.413082	0.122	hypothetical protein	Rv2119	0.131	0.615	-6.7848	0.757783	0.555	hypothetical protein
PE27	-1.71	-5.3605	-0.965	0.413082	0.122	PE family protein PE27	mdh	0.13	1.37	-6.05064	0.451088	0.207	malate dehydrogenase
cspA	-1.71	-5.3607	-0.504	0.413082	0.122	cold shock protein A	Rv1342c	0.13	1.34	-6.09024	0.461852	0.217	hypothetical protein
Rv2314c	1.71	-5.3612	0.295	0.413082	0.122	hypothetical protein	Rv2646	0.13	1.11	-6.34827	0.55023	0.297	integrase
espG2	-1.71	-5.3613	-0.189	0.413082	0.122	ESX-2 secretion-associated protein EspG2	Rv3123	0.13	0.924	-6.53858	0.632934	0.382	hypothetical protein
hsaC	1.71	-5.3614	0.47	0.413082	0.122	extradiol dioxygenase	prrA	0.13	0.801	-6.64722	0.684384	0.446	two component transcriptional regulator PrrA
vapC21	-1.71	-5.365	-0.747	0.413421	0.123	ribonuclease VapC21	cbs	0.129	1.34	-6.0941	0.463076	0.218	cystathionine beta-synthase
Rv2226	1.71	-5.3655	0.328	0.413421	0.123	hypothetical protein	dnaB	0.129	0.64	-6.76813	0.749103	0.54	replicative DNA helicase
Rv0750	-1.71	-5.3656	-0.395	0.413421	0.123	hypothetical protein	Rv3311	0.129	0.512	-6.84725	0.802704	0.622	hypothetical protein
Rv0161	-1.71	-5.3657	-0.284	0.413421	0.123	oxidoreductase	Rv0760c	0.129	0.495	-6.8567	0.811541	0.634	hypothetical protein
mrp	1.71	-5.3666	0.361	0.413534	0.123	multiple resistance/pH adaptation protein	mqo	0.128	1.12	-6.34637	0.549303	0.296	malate:quinone oxidoreductase
Rv1413	1.71	-5.3671	0.564	0.413534	0.123	hypothetical protein	Rv3168	0.128	1.03	-6.43779	0.585751	0.333	aminoglycoside phosphotransferase
Rv0516c	-1.71	-5.3677	-0.306	0.413553	0.123	anti-anti-sigma factor	lhr	0.128	0.969	-6.49676	0.613572	0.361	ATP-dependent helicase
Rv0218	1.71	-5.3683	0.357	0.413568	0.123	transmembrane protein	Rv0315	0.127	1.08	-6.38469	0.564618	0.311	beta-1,3-glucanase
Rv2250c	-1.71	-5.3704	-0.218	0.413739	0.124	HTH-type transcriptional regulator	Rv1766	0.127	0.862	-6.59468	0.656052	0.413	hypothetical protein
cysM	1.71	-5.3704	0.564	0.413739	0.124	O-phosphoserine sulfhydrylase	betP	0.127	0.37	-6.91512	0.858544	0.721	glycine betaine transport integral membrane protein BetP
mmpL12	-1.71	-5.3718	-0.413	0.413853	0.124	transmembrane transport protein MmpL12	fadD1	0.126	1.23	-6.22196	0.504293	0.254	fatty-acid--CoA ligase FadD1
tyrS	1.71	-5.3719	0.287	0.413853	0.124	tyrosine--tRNA ligase	mce2F	0.126	1.16	-6.29742	0.529714	0.279	Mce family protein Mce2F
Rv1726	1.7	-5.3735	0.597	0.41435	0.124	oxidoreductase	Rv3748	0.126	0.953	-6.51127	0.620877	0.368	hypothetical protein
Rv0381c	-1.7	-5.3753	-0.282	0.414651	0.124	hypothetical protein	Rv3747	0.126	0.843	-6.6118	0.663819	0.423	hypothetical protein
Rv1815	-1.7	-5.3753	-0.3	0.414651	0.124	hypothetical protein	Rv0846c	0.126	0.559	-6.82015	0.782984	0.591	oxidase
Rv2650c	-1.7	-5.3773	-0.43	0.414782	0.124	prophage protein	Rv0921	0.126	0.491	-6.85873	0.811541	0.637	resolvase
Rv3629c	1.7	-5.3776	0.298	0.414782	0.125	integral membrane protein	Rv3605c	0.126	0.313	-6.93661	0.880358	0.762	hypothetical protein
Rv0443	-1.7	-5.3781	-0.193	0.414782	0.125	hypothetical protein	fba	0.125	0.931	-6.53215	0.630337	0.378	fructose-bisphosphate aldolase
recG	1.7	-5.3785	0.292	0.414782	0.125	ATP-dependent DNA helicase RecG	Rv0787	0.125	0.808	-6.64122	0.680677	0.442	hypothetical protein
Rv1374c	-1.7	-5.3838	-0.269	0.416148	0.125	hypothetical protein	Rv0349	0.125	0.765	-6.67639	0.699224	0.466	hypothetical protein
purF	1.7	-5.3838	0.211	0.416148	0.125	amidophosphoribosyltransferase	glfT1	0.125	0.556	-6.82192	0.784133	0.593	galactofuranosyl transferase GlfT
gcpE	1.7	-5.3851	0.335	0.416466	0.126	4-hydroxy-3-methylbut-2-en-1-yl diphosphate synthase (flavodoxin)	idsA1	0.125	0.527	-6.83888	0.798845	0.612	multifunctional dimethylallyltransferase/geranyltranstransferase/farnesyltranstransferase
Rv0883c	1.7	-5.3868	0.227	0.417017	0.126	hypothetical protein	hadA	0.124	1.15	-6.30814	0.53291	0.282	(3R)-hydroxyacyl-ACP dehydratase subunit HadA
PPE68	1.69	-5.3881	0.523	0.417028	0.126	PPE family protein PPE68	fadD1	0.124	1.09	-6.36916	0.558491	0.305	fatty-acid--CoA ligase FadD1
PPE44	-1.69	-5.3884	-0.218	0.417028	0.126	PPE family protein PPE44	Rv3222c	0.124	1.04	-6.42253	0.580565	0.327	hypothetical protein
malQ	1.69	-5.3891	0.577	0.417028	0.126	4-alpha-glucanotransferase	Rv2248	0.124	0.867	-6.59046	0.654348	0.411	hypothetical protein
Rv2325c	1.69	-5.3892	0.571	0.417028	0.126	hypothetical protein	nuoC	0.124	0.861	-6.59628	0.656564	0.414	NADH-quinone oxidoreductase subunit C
Rv0907	1.69	-5.3915	0.395	0.417091	0.126	hypothetical protein	Rv0045c	0.124	0.792	-6.65415	0.68779	0.451	hydrolase
Rv1990c	-1.69	-5.3919	-0.213	0.417091	0.127	transcriptional regulator	Rv2994	0.124	0.624	-6.77895	0.755015	0.55	MFS-type transporter
Rv0547c	1.69	-5.392	0.474	0.417091	0.127	oxidoreductase	Rv3592	0.124	0.575	-6.81063	0.775498	0.581	heme-degrading monooxygenase
pimB	1.69	-5.3933	0.271	0.417091	0.127	alpha-(1-6)-phosphatidylinositol monomannoside mannosyltransferase	recD	0.124	0.162	-6.97617	0.938253	0.875	exonuclease V subunit alpha RecD
Rv1290c	-1.69	-5.3938	-0.361	0.417091	0.127	hypothetical protein	dgt	0.123	1.33	-6.09643	0.463894	0.219	deoxyguanosine triphosphate triphosphohydrolase
Rv2003c	-1.69	-5.3939	-0.362	0.417091	0.127	hypothetical protein	Rv3041c	0.123	1.19	-6.26272	0.518349	0.267	ABC transporter ATP-binding protein
ilvA	-1.69	-5.3955	-0.613	0.417313	0.127	threonine dehydratase IlvA	Rv3844	0.123	0.979	-6.48697	0.609026	0.356	transposase
Rv1480	-1.69	-5.3961	-0.298	0.417313	0.127	hypothetical protein	pykA	0.123	0.901	-6.55977	0.640765	0.393	pyruvate kinase
yrbE2A	1.69	-5.397	0.333	0.417313	0.127	hypothetical protein	Rv2622	0.123	0.877	-6.58207	0.650458	0.406	methyltransferase
Rv3060c	-1.69	-5.3971	-0.382	0.417313	0.127	GntR family transcriptional regulator	lpdA	0.123	0.739	-6.69629	0.71081	0.48	NAD(P)H quinone reductase LpdA
hsdS	-1.69	-5.3972	-0.503	0.417313	0.127	type I restriction/modification system specificity determinant HsdS	lipP	0.123	0.678	-6.7417	0.733411	0.516	esterase/lipase LipP
Rv1977	1.69	-5.3993	0.421	0.418045	0.128	hypothetical protein	Rv1050	0.123	0.659	-6.75568	0.741556	0.528	oxidoreductase
rpsO	-1.69	-5.4004	-0.228	0.418093	0.128	30S ribosomal protein S15	cysT	0.123	0.5	-6.85373	0.809742	0.63	sulfate ABC transporter permease CysT
rfbD	1.69	-5.4006	0.206	0.418093	0.128	O-antigen/lipopolysaccharide ABC transporter permease RfbD	trpG	0.122	1.41	-5.99752	0.435528	0.195	anthranilate synthase component II
Rv1516c	-1.68	-5.4021	-0.447	0.418555	0.128	sugar transferase	Rv2645	0.122	0.871	-6.58691	0.652454	0.409	hypothetical protein
blaR	1.68	-5.4084	0.35	0.421202	0.129	sensor-transducer protein BlaR	pyrD	0.122	0.824	-6.62752	0.672505	0.433	dihydroorotate dehydrogenase
tam	-1.68	-5.4111	-0.489	0.421942	0.129	trans-aconitate methyltransferase	PE_PGRS17	0.122	0.423	-6.89249	0.83487	0.684	PE-PGRS family protein PE_PGRS17
Rv3816c	1.68	-5.4129	0.225	0.422255	0.129	acyltransferase	Rv3821	0.121	0.829	-6.62405	0.670828	0.431	integral membrane protein
nusB	1.67	-5.4175	0.44	0.424142	0.13	N utilization substance protein B	Rv2086	0.121	0.693	-6.73133	0.726659	0.508	hypothetical protein
Rv1766	1.67	-5.4183	0.238	0.424276	0.13	hypothetical protein	Rv3468c	0.121	0.684	-6.7379	0.730769	0.513	dTDP-glucose 4,6-dehydratase
fadD30	-1.67	-5.4217	-0.397	0.425606	0.131	long-chain-fatty-acid--AMP ligase FadD30	proW	0.121	0.626	-6.77774	0.754284	0.548	glycine betaine/carnitine/choline/L-proline ABC transporter permease ProW
mapA	1.67	-5.4228	0.33	0.425877	0.131	methionine aminopeptidase	proB	0.121	0.608	-6.78934	0.760968	0.56	glutamate 5-kinase protein
Rv0576	-1.67	-5.4248	-0.292	0.426542	0.131	transcriptional regulator	aftB	0.12	0.721	-6.71017	0.715827	0.491	terminal beta-(1->2)-arabinofuranosyltransferase
PE_PGRS30	-1.67	-5.4258	-0.227	0.426542	0.131	PE-PGRS family protein PE_PGRS30	Rv0843	0.12	0.582	-6.8064	0.77263	0.577	dehydrogenase
Rv1877	-1.67	-5.4259	-0.256	0.426542	0.131	MFS-type transporter	Rv0615	0.119	0.956	-6.50929	0.620245	0.367	integral membrane protein
pykA	1.67	-5.4277	0.256	0.427096	0.132	pyruvate kinase	mtr	0.119	0.944	-6.52055	0.624497	0.372	mycothione reductase
glpX	1.66	-5.4287	0.261	0.427096	0.132	fructose 1,6-bisphosphatase	Rv0991c	0.119	0.941	-6.5227	0.625523	0.374	hypothetical protein
Rv3579c	1.66	-5.4295	0.25	0.427096	0.132	23S rRNA (guanosine(2251)-2'-O)-methyltransferase RlmB	accE5	0.119	0.875	-6.58331	0.651362	0.406	bifunctional protein acetyl-/propionyl-CoAcarboxylase subunit epsilon AccE
Rv2223c	1.66	-5.4295	0.246	0.427096	0.132	carboxylesterase B	mshA	0.119	0.645	-6.76471	0.747504	0.536	D-inositol 3-phosphate glycosyltransferase
whiB2	1.66	-5.4299	0.368	0.427096	0.132	transcriptional regulator WhiB2	Rv0575c	0.119	0.614	-6.78577	0.758372	0.556	oxidoreductase
Rv0854	-1.66	-5.4365	-0.454	0.429453	0.133	hypothetical protein	Rv0199	0.119	0.439	-6.88495	0.827432	0.672	membrane protein
Rv0610c	1.66	-5.4372	0.258	0.429453	0.133	hypothetical protein	Rv0360c	0.118	1.22	-6.22638	0.505577	0.255	hypothetical protein
Rv1354c	1.66	-5.4376	0.355	0.429453	0.133	hypothetical protein	hisB	0.118	0.971	-6.49437	0.612606	0.359	imidazole glycerol-phosphate dehydratase
lprE	1.66	-5.4386	0.206	0.429675	0.133	lipoprotein LprE	Rv0448c	0.118	0.586	-6.80344	0.770155	0.574	hypothetical protein
Rv1487	1.66	-5.44	0.197	0.42992	0.133	hypothetical protein	Rv3755c	0.117	1.18	-6.27831	0.523816	0.272	hypothetical protein
Rv0693	1.66	-5.4402	0.191	0.42992	0.133	mycofactocin radical SAM maturase MftC	mbtA	0.117	1.07	-6.3928	0.569738	0.315	2,3-dihydroxybenzoate-AMP ligase
Rv1577c	1.65	-5.4429	0.42	0.430201	0.134	phage prohead protease	tesA	0.117	0.967	-6.4983	0.613994	0.361	thioesterase TesA
PE_PGRS47	1.65	-5.4434	0.434	0.430201	0.134	PE-PGRS family protein PE_PGRS47	Rv3394c	0.117	0.858	-6.59872	0.658384	0.415	hypothetical protein
ppiA	-1.65	-5.4443	-0.345	0.430201	0.134	iron-regulated peptidyl-prolyl cis-trans isomerase PpiA	Rv3094c	0.117	0.805	-6.64356	0.681894	0.444	hypothetical protein
fixA	1.65	-5.4447	0.809	0.430201	0.134	electron transfer flavoprotein subunit beta	PPE4	0.117	0.528	-6.83836	0.79845	0.612	PPE family protein PPE4
hemA	1.65	-5.4487	1.23	0.431336	0.135	glutamyl-tRNA reductase	lppA	0.117	0.445	-6.88179	0.825989	0.668	lipoprotein LppA
dfrA	-1.65	-5.4488	-0.451	0.431336	0.135	dihydrofolate reductase	cobQ1	0.117	0.291	-6.94385	0.88886	0.778	cobyric acid synthase
Rv1830	-1.65	-5.4495	-0.205	0.431336	0.135	HTH-type transcriptional regulator	PPE6	0.117	0.167	-6.97543	0.936708	0.872	PPE family protein PPE6
Rv3108	1.65	-5.4497	0.416	0.431336	0.135	hypothetical protein	end	0.116	1.21	-6.23809	0.509214	0.259	endonuclease IV
Rv0367c	-1.65	-5.4498	-0.713	0.431336	0.135	hypothetical protein	Rv0669c	0.116	1.03	-6.43589	0.584864	0.333	neutral ceramidase
parE1	-1.65	-5.4526	-0.225	0.43197	0.135	toxin ParE1	Rv1683	0.116	1.01	-6.45923	0.594109	0.343	bifunctional long-chain acyl-CoA synthase/lipase
Rv3519	1.65	-5.4528	0.236	0.43197	0.135	hypothetical protein	Rv1941	0.116	1	-6.46146	0.594969	0.344	short-chain type dehydrogenase/reductase
Rv0431	-1.65	-5.4552	-0.307	0.432357	0.136	tuberculin-like peptide	Rv1680	0.116	0.927	-6.53622	0.631487	0.381	hypothetical protein
Rv3169	-1.65	-5.4555	-0.325	0.432357	0.136	hypothetical protein	Rv1148c	0.116	0.917	-6.54543	0.635078	0.385	hypothetical protein
vapB22	1.64	-5.4565	0.33	0.432452	0.136	antitoxin VapB22	Rv0008c	0.116	0.731	-6.70301	0.712961	0.485	cell wall synthesis protein CwsA
htrA	1.64	-5.4577	0.342	0.432742	0.136	serine protease HtrA	Rv0464c	0.116	0.623	-6.77965	0.755296	0.55	hypothetical protein
Rv0004	1.64	-5.4582	0.447	0.432746	0.136	hypothetical protein	PPE64	0.116	0.387	-6.90819	0.848873	0.709	PPE family protein PPE64
Rv3645	1.64	-5.4588	0.2	0.432768	0.136	transmembrane protein	Rv1211	0.116	0.355	-6.92113	0.864439	0.731	hypothetical protein
Rv3922c	-1.64	-5.4602	-0.276	0.433172	0.137	membrane protein insertion efficiency factor	desA1	0.115	0.946	-6.51825	0.623761	0.371	acyl-ACP desaturase DesA
Rv2012	-1.64	-5.4614	-0.355	0.433292	0.137	hypothetical protein	Rv1463	0.115	0.621	-6.78088	0.75626	0.551	ABC transporter ATP-binding protein
Rv3228	-1.64	-5.4623	-0.359	0.433292	0.137	hypothetical protein	secG	0.115	0.485	-6.86171	0.813948	0.64	protein-export membrane protein SecG
Rv3351c	-1.64	-5.4632	-0.312	0.433292	0.137	hypothetical protein	Rv2557	0.114	0.935	-6.52883	0.628344	0.377	hypothetical protein
Rv1567c	-1.64	-5.4635	-0.292	0.433292	0.137	membrane protein	Rv1002c	0.114	0.46	-6.87454	0.820772	0.658	dolichyl-phosphate-mannose--protein mannosyltransferase
cysQ	1.64	-5.4635	0.334	0.433292	0.137	3'(2'),5'-bisphosphate nucleotidase CysQ	Rv1724c	0.113	1.02	-6.44705	0.589117	0.338	hypothetical protein
esxO	-1.64	-5.4639	-0.309	0.433292	0.137	ESAT-6 like protein EsxO	zur	0.113	0.945	-6.51957	0.624272	0.372	zinc uptake regulation protein
Rv3815c	1.64	-5.4643	0.302	0.433292	0.137	acyltransferase	Rv1005c	0.113	0.845	-6.60965	0.663367	0.422	para-aminobenzoate synthase component I
mazE2	1.64	-5.4657	0.343	0.433713	0.137	antitoxin MazE2	vapC32	0.113	0.737	-6.69811	0.711268	0.482	ribonuclease VapC32
Rv0219	-1.64	-5.4673	-0.605	0.434111	0.138	transmembrane protein	gnd2	0.113	0.551	-6.82518	0.786859	0.597	6-phosphogluconate dehydrogenase (decarboxylating)
sdhD	-1.64	-5.4676	-0.242	0.434111	0.138	succinate dehydrogenase hydrophobic membrane anchor subunit	mpt70	0.112	0.71	-6.71836	0.720747	0.497	major secreted immunogenic protein Mpt70
Rv3661	-1.64	-5.4697	-0.195	0.434885	0.138	hypothetical protein	Rv1615	0.111	1.01	-6.45309	0.591389	0.34	membrane protein
thyA	-1.63	-5.4718	-0.334	0.435102	0.138	thymidylate synthase ThyA	Rv3915	0.111	0.986	-6.48006	0.60482	0.353	peptidoglycan hydrolase
Rv1421	1.63	-5.4731	0.256	0.435102	0.138	hypothetical protein	Rv1424c	0.111	0.727	-6.70572	0.714772	0.488	membrane protein
lprF	-1.63	-5.4733	-0.251	0.435102	0.139	lipoprotein LprF	Rv1443c	0.111	0.537	-6.83316	0.794636	0.606	hypothetical protein
PE_PGRS49	-1.63	-5.4734	-0.255	0.435102	0.139	PE-PGRS family protein PE_PGRS49	relJ	0.111	0.484	-6.8624	0.813948	0.641	antitoxin RelJ
ribG	1.63	-5.4741	0.298	0.435102	0.139	bifunctional riboflavin biosynthesis diaminohydroxyphosphoribosylaminopyrimidine deaminase/5-amino-6-(5-phosphoribosylamino) uracil reductase	Rv3773c	0.111	0.468	-6.87046	0.819245	0.652	hypothetical protein
plsC	-1.63	-5.4743	-0.249	0.435102	0.139	bifunctional L-3-phosphoserine phosphatase/1-acyl-sn-glycerol-3-phosphate acyltransferase	Rv1045	0.11	0.771	-6.67123	0.697225	0.462	hypothetical protein
esxW	-1.63	-5.4755	-0.232	0.435102	0.139	ESAT-6 like protein EsxW	Rv0485	0.11	0.719	-6.71166	0.716378	0.492	transcriptional regulator
Rv0250c	1.63	-5.4774	0.227	0.435102	0.139	hypothetical protein	nanT	0.11	0.705	-6.72232	0.72247	0.5	sialic acid-transport integral membrane protein NanT
PPE46	-1.63	-5.4776	-0.224	0.435102	0.139	PPE family protein PPE46	grpE	0.11	0.496	-6.85599	0.811156	0.633	stress response protein GrpE
Rv3654c	1.63	-5.4777	0.217	0.435102	0.139	hypothetical protein	pks5	0.11	0.186	-6.97164	0.931538	0.857	polyketide synthase
moaB2	1.63	-5.4781	0.307	0.435102	0.139	pterin-4-alpha-carbinolamine dehydratase	rplK	0.109	0.723	-6.70895	0.715567	0.49	50S ribosomal protein L11
lppI	-1.63	-5.4782	-0.229	0.435102	0.139	lipoprotein LppI	Rv1767	0.109	0.686	-6.73592	0.729443	0.512	hypothetical protein
tgs4	-1.63	-5.479	-0.494	0.435102	0.139	diacyglycerol O-acyltransferase	espL	0.109	0.668	-6.74892	0.737336	0.523	ESX-1 secretion-associated protein EspL
Rv2646	-1.63	-5.4796	-0.252	0.435102	0.14	integrase	Rv3038c	0.109	0.667	-6.74995	0.737773	0.523	hypothetical protein
vapC2	-1.63	-5.4798	-0.364	0.435102	0.14	ribonuclease VapC2	Rv1584c	0.109	0.547	-6.82745	0.788983	0.599	phage protein
Rv3382c	1.63	-5.4804	0.276	0.435102	0.14	4-hydroxy-3-methylbut-2-enyl diphosphate reductase	Rv3683	0.109	0.514	-6.84632	0.801663	0.621	hypothetical protein
esxP	-1.63	-5.4804	-0.26	0.435102	0.14	ESAT-6 like protein EsxP	Rv3817	0.109	0.38	-6.91117	0.852857	0.714	phosphotransferase
Rv1842c	1.63	-5.482	0.309	0.435379	0.14	hypothetical protein	Rv2039c	0.109	0.244	-6.95792	0.908412	0.814	sugar ABC transporter permease
secE1	1.62	-5.4848	0.333	0.436461	0.14	preprotein translocase SecE	Rv2837c	0.108	0.775	-6.66793	0.696017	0.46	bifunctional oligoribonuclease/PAP phosphatase NrnA
Rv1352	1.62	-5.4854	0.245	0.43651	0.14	hypothetical protein	dinG	0.108	0.747	-6.69025	0.707214	0.476	ATP-dependent helicase DinG
treS	-1.62	-5.4878	-0.405	0.437403	0.141	trehalose synthase/amylase TreS	trcR	0.108	0.741	-6.69473	0.709435	0.479	two component transcriptional regulator TrcR
vapC27	1.62	-5.4886	0.284	0.43754	0.141	ribonuclease VapC27	Rv3722c	0.108	0.706	-6.72141	0.722039	0.5	hypothetical protein
Rv2566	1.62	-5.4911	0.401	0.437945	0.141	hypothetical protein	Rv2944	0.107	0.777	-6.66678	0.69581	0.459	insertion sequence element IS1533 transposase
Rv0531	1.62	-5.4912	0.616	0.437945	0.141	membrane protein	Rv0947c	0.107	0.768	-6.67352	0.698117	0.464	pseudo
glmU	1.62	-5.4913	0.38	0.437945	0.141	bifunctional UDP-N-acetylglucosamine pyrophosphorylase/glucosamine-1-phosphate N-acetyltransferase	Rv2369c	0.107	0.624	-6.77933	0.755277	0.55	hypothetical protein
echA5	1.62	-5.4915	0.222	0.437945	0.141	enoyl-CoA hydratase EchA5	Rv0180c	0.107	0.608	-6.78968	0.761039	0.56	transmembrane protein
Rv1817	1.62	-5.4946	0.287	0.43898	0.142	flavoprotein	Rv1502	0.107	0.489	-6.85961	0.811926	0.638	hypothetical protein
PPE12	-1.62	-5.4951	-0.247	0.43898	0.142	PPE family protein PPE12	apa	0.107	0.385	-6.90908	0.850028	0.71	hypothetical protein
ufaA1	-1.62	-5.4956	-0.381	0.43898	0.142	cyclopropane-fatty-acyl-phospholipid synthase UfaA	Rv0325	0.107	0.268	-6.95089	0.897238	0.795	hypothetical protein
Rv0435c	1.62	-5.4957	0.301	0.43898	0.142	ATPase	cyp138	0.106	1.1	-6.3615	0.555686	0.302	cytochrome P450 Cyp138
hsaD	1.61	-5.4972	0.285	0.439377	0.142	4,5-9,10-diseco-3-hydroxy-5,9,17-trioxoandrosta-1(10),2-diene-4-oate hydrolase	Rv0011c	0.106	0.907	-6.55452	0.639078	0.39	cell division protein CrgA
eccCb1	1.61	-5.4981	0.207	0.439377	0.142	ESX-1 secretion system protein EccCb	Rv2683	0.106	0.844	-6.61072	0.663653	0.423	hypothetical protein
vapC12	1.61	-5.4983	0.36	0.439377	0.142	ribonuclease VapC12	Rv2567	0.106	0.834	-6.61958	0.669494	0.428	hypothetical protein
Rv2568c	-1.61	-5.4989	-0.249	0.439377	0.143	hypothetical protein	Rv0997	0.106	0.585	-6.80428	0.770888	0.574	hypothetical protein
Rv2212	1.61	-5.4992	0.297	0.439377	0.143	adenylyl cyclase	Rv1078	0.106	0.358	-6.91992	0.863386	0.729	hypothetical protein
Rv1435c	1.61	-5.5028	0.282	0.440905	0.143	hypothetical protein	Rv3236c	0.105	1.09	-6.37468	0.560777	0.307	integral membrane transport protein
Rv2656c	1.61	-5.5044	0.283	0.441443	0.143	prophage protein	yjcE	0.105	1.01	-6.45804	0.594077	0.342	Na(+)/H(+) transporter
Rv3679	-1.61	-5.5053	-0.241	0.441534	0.144	anion transporter ATPase	tesB2	0.105	0.892	-6.56814	0.643877	0.398	acyl-CoA thioesterase II
nuoL	1.61	-5.5057	0.22	0.441534	0.144	NADH-quinone oxidoreductase subunit L	iunH	0.105	0.677	-6.74252	0.734059	0.517	nucleoside hydrolase
ltp2	-1.61	-5.5062	-1.06	0.441534	0.144	lipid transfer protein	Rv2181	0.105	0.518	-6.84377	0.801346	0.618	alpha-(1-2)-phosphatidylinositol mannoside mannosyltransferase
vapB15	1.61	-5.5078	0.283	0.441881	0.144	antitoxin VapB15	PE15	0.104	0.853	-6.60332	0.660575	0.418	PE family protein PE15
gltS	1.61	-5.5087	0.324	0.441881	0.144	glutamate--tRNA ligase	atpB	0.104	0.817	-6.63395	0.675549	0.437	ATP synthase subunit A
Rv3789	-1.61	-5.5092	-0.245	0.441881	0.144	GtrA family protein	Rv3760	0.104	0.777	-6.66661	0.69581	0.459	membrane protein
Rv2956	1.61	-5.5097	0.249	0.441881	0.144	hypothetical protein	Rv2886c	0.104	0.736	-6.69902	0.711535	0.482	resolvase
leuB	1.61	-5.5099	0.296	0.441881	0.144	3-isopropylmalate dehydrogenase	pks5	0.104	0.734	-6.70043	0.711979	0.484	polyketide synthase
pepA	1.61	-5.51	0.279	0.441881	0.144	serine protease PepA	mgtC	0.104	0.703	-6.72354	0.72288	0.501	Mg2+ transport P-type ATPase MgtC
ureC	1.6	-5.5111	0.189	0.442157	0.145	urease subunit alpha	trxC	0.104	0.415	-6.89592	0.837734	0.689	thioredoxin TrxC
PE_PGRS22	1.6	-5.5127	0.398	0.442695	0.145	PE-PGRS family protein PE_PGRS22	Rv3668c	0.104	0.369	-6.91558	0.858924	0.721	protease
Rv1261c	1.6	-5.516	0.232	0.444016	0.145	hypothetical protein	Rv1812c	0.103	0.674	-6.74486	0.73551	0.519	dehydrogenase
Rv3194c	1.6	-5.5164	0.26	0.444016	0.145	hypothetical protein	Rv1823	0.102	1.05	-6.41537	0.577713	0.324	hypothetical protein
esxM	-1.6	-5.5174	-0.229	0.444273	0.146	pseudo	Rv2585c	0.102	0.834	-6.61951	0.669494	0.428	lipoprotein
mce2C	1.6	-5.518	0.454	0.444287	0.146	Mce family protein Mce2C	aglA	0.102	0.691	-6.73264	0.727124	0.509	alpha-glucosidase AglA
Rv1816	-1.6	-5.5185	-0.232	0.44429	0.146	HTH-type transcriptional regulator	Rv3334	0.102	0.641	-6.76795	0.749103	0.539	MerR family transcriptional regulator
Rv3843c	1.6	-5.5198	0.262	0.444552	0.146	transmembrane protein	bkdA	0.102	0.538	-6.83262	0.794087	0.605	3-methyl-2-oxobutanoate dehydrogenase subunit alpha
fabG4	1.6	-5.5206	0.269	0.444588	0.146	3-oxoacyl-ACP reductase FabG	kdpC	0.102	0.535	-6.83397	0.795455	0.607	potassium-transporting ATPase subunit C
PPE59	1.6	-5.5227	0.192	0.445232	0.146	PPE family protein PPE59	lppH	0.102	0.499	-6.85426	0.810257	0.631	lipoprotein LppH
moaD1	1.6	-5.523	0.506	0.445232	0.146	molybdenum cofactor biosynthesis protein MoaD	Rv1866	0.102	0.458	-6.87566	0.820772	0.659	hypothetical protein
echA11	-1.6	-5.5241	-0.915	0.445538	0.147	enoyl-CoA hydratase EchA11	Rv1487	0.102	0.393	-6.90581	0.846236	0.705	hypothetical protein
moeY	1.59	-5.5262	0.363	0.44606	0.147	molybdopterin biosynthesis protein MoeY	cysS1	0.101	0.863	-6.59448	0.656052	0.413	cysteine--tRNA ligase
fdxB	-1.59	-5.5267	-0.252	0.44606	0.147	electron transfer protein FdxB	bisC	0.101	0.828	-6.62456	0.671122	0.431	biotin sulfoxide reductase BisC
gcvT	1.59	-5.5283	0.449	0.446284	0.147	aminomethyltransferase	Rv2507	0.101	0.766	-6.67555	0.699152	0.465	hypothetical protein
PPE8	-1.59	-5.5287	-0.289	0.446284	0.147	PPE family protein PPE8	ppnK	0.101	0.547	-6.82723	0.788983	0.599	inorganic polyphosphate/ATP-NAD kinase
suhB	1.59	-5.5292	1.14	0.446284	0.148	inositol-1-monophosphatase SuhB	ldtB	0.101	0.423	-6.89216	0.83487	0.683	L,D-transpeptidase LdtB
Rv2659c	-1.59	-5.5344	-0.405	0.448547	0.148	prophage integrase	adhE1	0.101	0.367	-6.91635	0.859166	0.723	zinc-type alcohol dehydrogenase subunit E
Rv3603c	-1.59	-5.5351	-0.222	0.448547	0.148	hypothetical protein	Rv0147	0.101	0.146	-6.97899	0.945262	0.887	(NAD+) dependent
pafB	1.59	-5.5364	0.361	0.448547	0.149	proteasome accessory factor B	Rv3166c	0.1	0.725	-6.7072	0.715255	0.489	hypothetical protein
TB16.3	-1.59	-5.5367	-0.18	0.448547	0.149	hypothetical protein	fadD34	0.1	0.72	-6.71148	0.716378	0.492	fatty-acid--CoA ligase FadD34
Rv2638	-1.59	-5.5377	-0.318	0.448547	0.149	hypothetical protein	Rv1506c	0.1	0.697	-6.72844	0.724681	0.505	hypothetical protein
mkl	-1.58	-5.5378	-0.19	0.448547	0.149	ABC transporter ATP-binding protein	Rv0027	0.1	0.674	-6.745	0.73551	0.519	hypothetical protein
Rv1585c	-1.58	-5.5381	-0.479	0.448547	0.149	phage protein	Rv2766c	0.1	0.642	-6.76734	0.749015	0.539	short-chain type dehydrogenase/reductase
Rv0079	-1.58	-5.5382	-0.281	0.448547	0.149	hypothetical protein	vapB42	0.1	0.543	-6.82955	0.791081	0.602	antitoxin VapB42
Rv1245c	-1.58	-5.5383	-1.41	0.448547	0.149	short-chain type dehydrogenase/reductase	menB	0.1	0.465	-6.87227	0.820327	0.654	1,4-dihydroxy-2-naphthoyl-CoA synthase
Rv1865c	-1.58	-5.5415	-0.333	0.449922	0.15	short-chain type dehydrogenase	Rv3394c	0.1	0.292	-6.94356	0.888303	0.777	hypothetical protein
Rv1097c	1.58	-5.5423	0.176	0.450037	0.15	hypothetical protein	Rv3129	0.1	0.226	-6.96247	0.914373	0.827	pseudo
fadD8	-1.58	-5.544	-0.237	0.45028	0.15	fatty-acid--CoA ligase FadD8	PE_PGRS58	0.0995	0.755	-6.6845	0.703857	0.472	PE-PGRS family protein PE_PGRS58
greA	-1.58	-5.5446	-0.227	0.45028	0.15	transcription elongation factor GreA	Rv2300c	0.0993	1.02	-6.44939	0.589702	0.339	metallo-hydrolase
hemE	-1.58	-5.5453	-0.461	0.45028	0.15	uroporphyrinogen decarboxylase	Rv0187	0.0992	0.968	-6.49712	0.613572	0.361	O-methyltransferase
Rv3118	1.58	-5.5455	0.302	0.45028	0.15	hypothetical protein	Rv0523c	0.0992	0.25	-6.95622	0.905979	0.809	hypothetical protein
echA21	1.58	-5.5458	0.194	0.45028	0.15	enoyl-CoA hydratase EchA21	ctaD	0.099	0.726	-6.70666	0.715011	0.488	cytochrome C oxidase cytochrome 1
Rv0472c	-1.58	-5.5475	-0.207	0.450835	0.151	HTH-type transcriptional regulator	Rv0339c	0.0987	0.489	-6.85989	0.812057	0.638	transcriptional regulator
ureA	-1.58	-5.5483	-0.299	0.450835	0.151	urease subunit gamma	Rv0373c	0.0987	0.15	-6.97825	0.943945	0.884	carbon monoxyde dehydrogenase large subunit
fdhD	-1.58	-5.5491	-0.405	0.450835	0.151	formate dehydrogenase accessory protein FdhD	glf	0.0985	0.847	-6.60815	0.662542	0.421	UDP-galactopyranose mutase
Rv1893	-1.58	-5.5497	-0.225	0.450835	0.151	hypothetical protein	gpdA1	0.0983	0.934	-6.52923	0.628489	0.377	glycerol-3-phosphate dehydrogenase
Rv1628c	-1.58	-5.5497	-0.224	0.450835	0.151	hypothetical protein	eccB1	0.098	0.863	-6.5944	0.656052	0.413	ESX-1 secretion system protein EccB
Rv1579c	1.58	-5.5503	0.464	0.450835	0.151	phage protein	pks11	0.0975	0.644	-6.76589	0.748001	0.537	chalcone synthase
fadD35	-1.57	-5.5514	-0.321	0.450835	0.151	fatty-acid--CoA ligase FadD35	Rv1451	0.0975	0.575	-6.81026	0.775186	0.581	protoheme IX farnesyltransferase
Rv2146c	-1.57	-5.5515	-0.283	0.450835	0.151	transmembrane protein	Rv0457c	0.0975	0.38	-6.91113	0.852857	0.714	peptidase
esxJ	-1.57	-5.5553	-0.224	0.452533	0.152	ESAT-6 like protein EsxJ	iscS	0.0968	0.414	-6.89657	0.838558	0.69	cysteine desulfurase
Rv0634c	-1.57	-5.5574	-0.204	0.453089	0.152	glyoxalase II	Rv2113	0.0965	0.44	-6.88419	0.826715	0.671	integral membrane protein
vapB5	1.57	-5.5581	0.324	0.453089	0.152	antitoxin VapB5	thiS	0.0962	0.458	-6.87533	0.820772	0.659	sulfur carrier protein ThiS
Rv0184	1.57	-5.5584	0.248	0.453089	0.152	hypothetical protein	fadE2	0.096	0.684	-6.73761	0.730626	0.513	acyl-CoA dehydrogenase FadE2
Rv0965c	1.57	-5.5587	0.287	0.453089	0.153	hypothetical protein	Rv2367c	0.0958	0.849	-6.60634	0.661579	0.42	endoribonuclease
Rv0197	-1.57	-5.5596	-0.392	0.453089	0.153	oxidoreductase	Rv2227	0.0955	0.512	-6.84743	0.802786	0.623	hypothetical protein
bpoA	-1.57	-5.5597	-0.355	0.453089	0.153	peroxidase BpoA	Rv0743c	0.0948	0.524	-6.84035	0.800286	0.614	hypothetical protein
smc	1.57	-5.5599	0.314	0.453089	0.153	chromosome partition protein Smc	murA	0.0945	0.885	-6.57443	0.646862	0.401	UDP-N-acetylglucosamine 1-carboxyvinyltransferase
Rv0043c	-1.57	-5.5604	-0.176	0.453094	0.153	HTH-type transcriptional regulator	pyrH	0.094	0.906	-6.55582	0.639205	0.391	uridylate kinase
Rv0048c	1.57	-5.5626	0.469	0.453727	0.153	membrane protein	Rv0010c	0.0938	0.874	-6.58456	0.651506	0.407	membrane protein
tgs3	-1.57	-5.5644	-0.322	0.454364	0.153	diacyglycerol O-acyltransferase	cfp21	0.0935	0.542	-6.83026	0.791527	0.602	cutinase
fadD4	1.56	-5.566	0.187	0.45492	0.154	fatty-acid--CoA ligase FadD4	mce4F	0.0935	0.34	-6.92692	0.870724	0.742	Mce family protein Mce4
fadE7	1.56	-5.5667	0.168	0.455066	0.154	acyl-CoA dehydrogenase FadE7	dosT	0.0935	0.298	-6.94156	0.886055	0.773	two component sensor histidine kinase DosT
ptkA	1.56	-5.568	0.32	0.45535	0.154	protein tyrosine kinase transcriptional regulator PtkA	Rv0306	0.0933	0.431	-6.88853	0.830782	0.678	oxidoreductase
sdhC	-1.56	-5.5685	-0.332	0.45535	0.154	succinate dehydrogenase cytochrome B-556 subunit	espG2	0.093	1.02	-6.44658	0.589117	0.337	ESX-2 secretion-associated protein EspG2
Rv1140	1.56	-5.5688	0.299	0.45535	0.154	integral membrane protein	moxR3	0.093	0.705	-6.72252	0.722488	0.501	methanol dehydrogenase transcriptional regulator MoxR
esxB	1.56	-5.5694	0.393	0.455384	0.154	ESAT-6-like protein EsxB	Rv0559c	0.093	0.701	-6.72506	0.723136	0.503	hypothetical protein
nrdF1	-1.56	-5.57	-0.225	0.45544	0.154	ribonucleoside-diphosphate reductase subunit beta NrdF1	sahH	0.093	0.21	-6.96638	0.920143	0.839	adenosylhomocysteinase
Rv2695	1.56	-5.5711	0.221	0.455724	0.155	hypothetical protein	arsA	0.0927	0.988	-6.47749	0.603953	0.351	arsenic-transport integral membrane protein ArsA
hisD	1.56	-5.5723	0.207	0.455724	0.155	histidinol dehydrogenase	hemC	0.0925	0.968	-6.49717	0.613572	0.361	porphobilinogen deaminase
Rv1687c	1.56	-5.5729	0.489	0.455724	0.155	ABC transporter ATP-binding protein	PE_PGRS50	0.0925	0.633	-6.77316	0.752585	0.544	PE-PGRS family protein PE_PGRS50
Rv3856c	1.56	-5.5732	0.387	0.455724	0.155	hypothetical protein	Rv0043c	0.0925	0.604	-6.79251	0.762785	0.563	HTH-type transcriptional regulator
bpoC	-1.56	-5.574	-0.222	0.455724	0.155	non-heme bromoperoxidase BpoC	espK	0.092	0.653	-6.75983	0.744459	0.532	ESX-1 secretion-associated protein EspK
Rv3173c	1.56	-5.5757	0.26	0.456088	0.155	TetR/Acr family transcriptional regulator	stp	0.092	0.612	-6.78688	0.758915	0.557	multidrug resistance protein
tsnR	1.56	-5.5757	0.242	0.456088	0.155	23S rRNA methyltransferase TsnR	vapB6	0.092	0.368	-6.91622	0.859072	0.723	antitoxin VapB6
thyX	1.56	-5.5773	0.508	0.456666	0.156	thymidylate synthase ThyX	cyp144	0.0917	0.761	-6.67915	0.700554	0.468	cytochrome P450 Cyp144
Rv2825c	1.55	-5.5791	0.241	0.457302	0.156	hypothetical protein	vapB13	0.0915	0.432	-6.88808	0.830511	0.677	antitoxin VapB13
Rv2100	1.55	-5.5798	1.33	0.457302	0.156	hypothetical protein	echA2	0.0912	0.871	-6.587	0.652454	0.409	enoyl-CoA hydratase EchA2
Rv2576c	1.55	-5.58	0.172	0.457302	0.156	membrane protein	Rv3239c	0.0912	0.294	-6.94295	0.887688	0.776	transmembrane transport protein
Rv0360c	1.55	-5.5813	0.405	0.457696	0.156	hypothetical protein	mmuM	0.091	0.553	-6.8236	0.786164	0.595	homocysteine S-methyltransferase MmuM
Rv0340	-1.55	-5.5818	-0.296	0.457696	0.157	hypothetical protein	Rv0374c	0.091	0.504	-6.85158	0.807206	0.628	carbon monoxyde dehydrogenase small subunit
fbpB	-1.55	-5.5829	-0.186	0.458049	0.157	diacylglycerol acyltransferase/mycolyltransferase Ag85B	purT	0.0908	0.48	-6.86413	0.814961	0.644	phosphoribosylglycinamide formyltransferase PurT
Rv0876c	-1.55	-5.5836	-0.278	0.458135	0.157	transmembrane protein	rimM	0.0907	0.763	-6.67765	0.699556	0.467	16S rRNA processing protein RimM
accD1	1.55	-5.5854	0.276	0.458594	0.157	acetyl-/propionyl-CoA carboxylase subunit beta	Rv0769	0.0905	0.736	-6.69901	0.711535	0.482	oxidoreductase
mutY	1.55	-5.5855	0.41	0.458594	0.157	A/G-specific adenine glycosylase	prpD	0.0898	0.457	-6.876	0.820903	0.66	2-methylcitrate dehydratase
Rv2805	-1.55	-5.5861	-0.343	0.45865	0.157	hypothetical protein	Rv3638	0.0893	0.403	-6.90153	0.842742	0.698	transposase
Rv2663	-1.55	-5.5885	-0.242	0.459243	0.158	hypothetical protein	mce2R	0.0892	0.446	-6.88125	0.825583	0.667	HTH-type transcriptional regulator Mce2R
Rv3058c	-1.55	-5.5898	-0.216	0.459243	0.158	TetR family transcriptional regulator	Rv1951c	0.089	0.643	-6.76668	0.748394	0.538	hypothetical protein
Rv1581c	1.55	-5.5902	0.445	0.459243	0.158	phage protein	ruvA	0.089	0.625	-6.77846	0.75476	0.549	Holliday junction ATP-dependent DNA helicase RuvA
Rv2668	-1.54	-5.5916	-0.193	0.459722	0.158	hypothetical protein	Rv0028	0.089	0.563	-6.81754	0.781311	0.588	hypothetical protein
grpE	1.54	-5.5935	0.349	0.460234	0.159	stress response protein GrpE	Rv0907	0.089	0.476	-6.86638	0.816868	0.647	hypothetical protein
Rv1056	-1.54	-5.5935	-1.26	0.460234	0.159	hypothetical protein	Rv2650c	0.089	0.46	-6.87473	0.820772	0.658	prophage protein
recN	1.54	-5.5947	0.342	0.460476	0.159	DNA repair protein RecN	moeA1	0.0888	0.725	-6.70755	0.715255	0.489	molybdopterin molybdenumtransferase 1
Rv3413c	1.54	-5.595	0.198	0.460476	0.159	anti-sigma-D factor RsdA	thiL	0.0888	0.474	-6.86757	0.817381	0.648	thiamine-monophosphate kinase
sthA	-1.54	-5.5959	-0.272	0.460476	0.159	pyridine nucleotide transhydrogenase	frdC	0.0882	0.746	-6.69118	0.707652	0.477	fumarate reductase membrane anchor subunit
PPE64	-1.54	-5.5964	-1.1	0.460476	0.159	PPE family protein PPE64	Rv1813c	0.0882	0.391	-6.90662	0.846864	0.706	hypothetical protein
ribA1	1.54	-5.5964	0.287	0.460476	0.159	riboflavin biosynthesis protein RibA	Rv3860	0.088	0.584	-6.80464	0.771004	0.575	hypothetical protein
Rv2689c	1.54	-5.6004	0.432	0.46231	0.16	hypothetical protein	sugI	0.0877	0.732	-6.70214	0.712401	0.485	sugar-transport integral membrane protein SugI
Rv3446c	-1.54	-5.6009	-0.217	0.46231	0.16	hypothetical protein	Rv2510c	0.0877	0.491	-6.85845	0.811541	0.636	hypothetical protein
Rv0826	-1.54	-5.6032	-0.563	0.463189	0.16	hypothetical protein	Rv2598	0.0877	0.399	-6.90319	0.843344	0.7	hypothetical protein
Rv2971	-1.54	-5.6035	-0.259	0.463189	0.16	oxidoreductase	cysO	0.0875	0.696	-6.72877	0.724681	0.506	sulfur carrier protein CysO
mazF5	1.53	-5.605	0.37	0.46368	0.161	toxin MazF5	kshA	0.0873	0.533	-6.8355	0.796506	0.608	3-ketosteroid-9-alpha-monooxygenase oxygenase subunit
vapC17	1.53	-5.6061	0.202	0.46368	0.161	ribonuclease VapC17	vapC27	0.087	0.831	-6.62213	0.670103	0.43	ribonuclease VapC27
pyrE	-1.53	-5.6062	-0.288	0.46368	0.161	orotate phosphoribosyltransferase	Rv1930c	0.087	0.718	-6.71279	0.716661	0.493	hypothetical protein
hycD	1.53	-5.6064	0.426	0.46368	0.161	formate hydrogenlyase HycD	Rv2260	0.0868	0.362	-6.91855	0.861475	0.727	hypothetical protein
fadE21	1.53	-5.6072	0.258	0.463869	0.161	acyl-CoA dehydrogenase FadE21	mce2C	0.0868	0.323	-6.93303	0.876805	0.755	Mce family protein Mce2C
fadE1	1.53	-5.608	0.231	0.464008	0.161	acyl-CoA dehydrogenase FadE1	Rv3833	0.0865	0.571	-6.81275	0.777412	0.583	AraC family transcriptional regulator
Rv2864c	-1.53	-5.6091	-0.234	0.464323	0.162	penicillin-binding lipoprotein	echA11	0.086	0.692	-6.73189	0.726919	0.508	enoyl-CoA hydratase EchA11
Rv0882	1.53	-5.6106	0.205	0.464884	0.162	transmembrane protein	Rv2719c	0.086	0.461	-6.87393	0.820772	0.657	membrane protein
ureB	-1.53	-5.6113	-0.341	0.465012	0.162	urease subunit beta	ansP2	0.0858	0.803	-6.64572	0.68327	0.445	L-asparagine permease
Rv0269c	1.53	-5.6131	0.195	0.465186	0.162	hypothetical protein	glnE	0.0858	0.737	-6.69825	0.711268	0.482	[glutamate--ammonia-ligase] adenylyltransferase
panC	-1.53	-5.6146	-0.26	0.465532	0.163	pantothenate synthetase	Rv3386	0.0858	0.493	-6.85737	0.811541	0.635	transposase
lpdA	1.53	-5.6157	0.219	0.465532	0.163	NAD(P)H quinone reductase LpdA	mog	0.0855	0.694	-6.73029	0.725701	0.507	molybdopterin biosynthesis protein
Rv0293c	-1.53	-5.6157	-0.258	0.465532	0.163	hypothetical protein	Rv0817c	0.0855	0.341	-6.92672	0.870724	0.742	hypothetical protein
mhpE	1.53	-5.6159	0.399	0.465532	0.163	4-hydroxy-2-oxovalerate aldolase MhpE	Rv3752c	0.0855	0.218	-6.96437	0.916448	0.832	cytidine/deoxycytidylate deaminase
Rv0128	1.53	-5.6171	0.355	0.465532	0.163	transmembrane protein	ftsX	0.085	0.82	-6.63122	0.674237	0.436	cell division protein FtsX
mbtC	1.52	-5.6187	0.55	0.466014	0.163	polyketide synthetase	PE_PGRS34	0.085	0.438	-6.88512	0.827432	0.673	PE-PGRS family protein PE_PGRS34
Rv3066	-1.52	-5.6194	-0.616	0.466014	0.163	DeoR family transcriptional regulator	lprI	0.0848	0.594	-6.79887	0.767294	0.569	lipoprotein LprI
moaC2	1.52	-5.6199	0.788	0.466014	0.164	cyclic pyranopterin monophosphate synthase accessory protein	Rv3541c	0.0845	0.631	-6.77428	0.752605	0.545	hypothetical protein
Rv3037c	1.52	-5.62	0.249	0.466014	0.164	S-adenosylmethionine-dependent methyltransferase	Rv0455c	0.084	0.813	-6.63683	0.677776	0.439	hypothetical protein
metE	1.52	-5.6211	0.468	0.466349	0.164	5-methyltetrahydropteroyltriglutamate--homocysteine methyltransferase	Rv3256c	0.084	0.606	-6.79079	0.761677	0.561	hypothetical protein
Rv1669	-1.52	-5.6215	-0.379	0.466349	0.164	hypothetical protein	Rv2859c	0.084	0.561	-6.81906	0.78203	0.59	glutamine amidotransferase
Rv1749c	1.52	-5.6241	0.239	0.466528	0.164	integral membrane protein	PE_PGRS19	0.0835	0.501	-6.85302	0.809016	0.629	PE-PGRS family protein PE_PGRS19
tlyA	1.52	-5.6242	0.243	0.466528	0.164	16S/23S rRNA (cytidine-2'-O)-methyltransferase TlyA	Rv0191	0.0833	0.444	-6.88259	0.825989	0.669	MFS-type transporter
sodA	-1.52	-5.6253	-0.226	0.466528	0.165	superoxide dismutase	murI	0.0832	0.613	-6.78609	0.758372	0.556	glutamate racemase
PPE26	1.52	-5.6263	0.374	0.466528	0.165	PPE family protein PPE26	Rv1947	0.083	0.734	-6.7007	0.711979	0.484	hypothetical protein
rocA	-1.52	-5.6271	-0.547	0.466528	0.165	pyrroline-5-carboxylate dehydrogenase RocA	acn	0.083	0.465	-6.87194	0.820141	0.654	iron-regulated aconitate hydratase
Rv1085c	-1.52	-5.6274	-0.213	0.466528	0.165	hemolysin-like protein	Rv3780	0.083	0.423	-6.8923	0.83487	0.683	hypothetical protein
Rv0275c	-1.52	-5.6276	-0.312	0.466528	0.165	transcriptional regulator	Rv2509	0.0825	0.947	-6.51711	0.623525	0.371	short-chain type dehydrogenase/reductase
serB2	1.52	-5.6278	0.364	0.466528	0.165	phosphoserine phosphatase SerB	pykA	0.0825	0.254	-6.95503	0.904125	0.806	pyruvate kinase
vapB20	-1.52	-5.6279	-0.296	0.466528	0.165	antitoxin VapB20	leuB	0.0823	0.703	-6.72373	0.72288	0.502	3-isopropylmalate dehydrogenase
nirD	-1.52	-5.6281	-0.303	0.466528	0.165	nitrite reductase small subunit NirD	vapB46	0.0823	0.286	-6.94545	0.889643	0.782	antitoxin VapB46
aroE	1.52	-5.6282	0.409	0.466528	0.165	shikimate 5-dehydrogenase	Rv1841c	0.082	0.601	-6.79434	0.764225	0.564	hypothetical protein
mce3R	1.52	-5.6286	0.335	0.466528	0.165	transcriptional repressor Mce3R	Rv0060	0.0815	0.529	-6.83779	0.798396	0.611	hypothetical protein
echA20	-1.52	-5.6304	-0.375	0.467261	0.165	enoyl-CoA hydratase EchA20	treY	0.0815	0.24	-6.959	0.909414	0.817	maltooligosyl trehalose synthase
rpsQ	1.51	-5.6322	0.399	0.467742	0.166	30S ribosomal protein S17	PE_PGRS23	0.0813	0.447	-6.8812	0.825583	0.667	PE-PGRS family protein PE_PGRS23
tuf	1.51	-5.6322	0.483	0.467742	0.166	elongation factor Tu	Rv1150	0.0812	0.718	-6.71285	0.716661	0.493	pseudo
Rv0204c	-1.51	-5.6355	-0.236	0.469225	0.166	transmembrane protein	Rv1499	0.081	0.419	-6.89414	0.836352	0.686	hypothetical protein
Rv2473	1.51	-5.6361	0.457	0.469294	0.167	hypothetical protein	tam	0.0808	0.264	-6.95219	0.899707	0.798	trans-aconitate methyltransferase
Rv1460	-1.51	-5.6373	-0.582	0.469718	0.167	transcriptional regulator	pyrE	0.0808	0.234	-6.96037	0.911421	0.82	orotate phosphoribosyltransferase
hemB	1.51	-5.6388	0.413	0.470226	0.167	delta-aminolevulinic acid dehydratase	Rv1513	0.0807	0.764	-6.67724	0.699331	0.467	hypothetical protein
fum	1.51	-5.64	0.18	0.47066	0.167	fumarate hydratase	smc	0.0807	0.441	-6.88385	0.826715	0.671	chromosome partition protein Smc
Rv1887	1.51	-5.642	0.269	0.471257	0.168	hypothetical protein	Rv1318c	0.0802	0.606	-6.7906	0.761626	0.561	adenylate cyclase
Rv2184c	1.51	-5.6423	0.416	0.471257	0.168	hypothetical protein	Rv0141c	0.08	0.492	-6.85819	0.811541	0.636	hypothetical protein
Rv0347	1.51	-5.6425	0.212	0.471257	0.168	membrane protein	purB	0.08	0.408	-6.89911	0.84044	0.694	adenylosuccinate lyase PurB
Rv3362c	-1.51	-5.6438	-0.313	0.471656	0.168	ATP/GTP-binding protein	mycP1	0.08	0.401	-6.90237	0.842816	0.699	membrane-anchored mycosin
Rv2699c	1.5	-5.6467	0.383	0.472217	0.169	hypothetical protein	pptT	0.08	0.255	-6.95485	0.903868	0.805	4'-phosphopantetheinyl transferase
fecB	-1.5	-5.6483	-0.194	0.472217	0.169	FeIII-dicitrate-binding periplasmic lipoprotein	Rv2800	0.0797	0.43	-6.88885	0.830926	0.678	hydrolase
gatB	1.5	-5.6484	0.299	0.472217	0.169	aspartyl/glutamyl-tRNA(Asn/Gln) amidotransferase subunit B	Rv2779c	0.0797	0.267	-6.95128	0.898131	0.796	Lrp/AsnC family transcriptional regulator
ruvB	1.5	-5.6485	0.229	0.472217	0.169	Holliday junction ATP-dependent DNA helicase RuvB	Rv1585c	0.0793	0.585	-6.80442	0.770888	0.575	phage protein
mtrA	1.5	-5.6487	0.313	0.472217	0.169	two component DNA-binding response regulator MtrA	Rv3840	0.0793	0.362	-6.91847	0.861475	0.727	transcriptional regulator
narX	-1.5	-5.6494	-0.264	0.472217	0.169	nitrate reductase-like protein NarX	nagA	0.0792	0.528	-6.83818	0.79845	0.612	N-acetylglucosamine-6-phosphate deacetylase NagA
ackA	1.5	-5.6504	0.217	0.472217	0.169	acetate kinase	Rv3434c	0.079	0.66	-6.75498	0.741413	0.528	transmembrane protein
Rv3040c	1.5	-5.6508	0.27	0.472217	0.169	hypothetical protein	clpB	0.079	0.438	-6.88509	0.827432	0.672	chaperone protein ClpB
etgB	1.5	-5.6509	0.718	0.472217	0.169	iron(II)-dependent oxidoreductase EgtB	dut	0.0785	0.457	-6.87608	0.820903	0.66	deoxyuridine 5'-triphosphate nucleotidohydrolase
egtD	1.5	-5.6511	0.493	0.472217	0.169	histidine-specific methyltransferase EtgD	dcd	0.0782	0.618	-6.78302	0.756869	0.553	deoxycytidine triphosphate deaminase
gmk	1.5	-5.652	0.25	0.472217	0.17	guanylate kinase	ltp2	0.0782	0.438	-6.88545	0.827528	0.673	lipid transfer protein
Rv1779c	1.5	-5.6522	0.254	0.472217	0.17	integral membrane protein	Rv2662	0.078	0.287	-6.94534	0.889643	0.782	hypothetical protein
fadD11	-1.5	-5.6523	-0.313	0.472217	0.17	fatty-acid--CoA ligase FadD11	Rv1134	0.0775	0.668	-6.7491	0.737343	0.523	hypothetical protein
argB	1.5	-5.6553	0.398	0.473077	0.17	acetylglutamate kinase	nth	0.077	0.421	-6.89332	0.835447	0.685	endonuclease III
Rv1919c	1.5	-5.6554	0.305	0.473077	0.17	hypothetical protein	vapB12	0.077	0.358	-6.91998	0.863386	0.729	antitoxin VapB12
hisH	1.5	-5.6562	0.387	0.473077	0.17	imidazole glycerol phosphate synthase subunit HisH	Rv1531	0.0767	0.833	-6.62054	0.669494	0.429	hypothetical protein
qcrB	-1.49	-5.6575	-0.365	0.473551	0.171	ubiquinol-cytochrome C reductase cytochrome subunit B	kdtB	0.0762	0.386	-6.90876	0.849569	0.71	phosphopantetheine adenylyltransferase
mce1R	-1.49	-5.6588	-0.223	0.473739	0.171	transcriptional regulator Mce1R	accA1	0.076	0.352	-6.92235	0.865803	0.734	acetyl/propionyl-CoA carboxylase subuit alpha
Rv0785	1.49	-5.66	0.227	0.474125	0.171	KsdD-like steroid dehydrogenase	Rv1995	0.0757	0.389	-6.90717	0.847564	0.707	hypothetical protein
Rv3798	1.49	-5.6614	0.402	0.474226	0.171	insertion sequence element IS1557 transposase	Rv0044c	0.0755	0.327	-6.93162	0.874463	0.752	oxidoreductase
fbpA	1.49	-5.6615	0.253	0.474226	0.172	diacylglycerol acyltransferase/mycolyltransferase Ag85A	glgB	0.0752	0.703	-6.72368	0.72288	0.502	1,4-alpha-glucan branching protein
Rv2134c	1.49	-5.6625	0.276	0.474508	0.172	hypothetical protein	relK	0.075	0.164	-6.97587	0.937378	0.874	toxin RelK
Rv0034	-1.49	-5.6642	-0.299	0.474852	0.172	hypothetical protein	Rv3789	0.0748	0.534	-6.8346	0.796197	0.607	GtrA family protein
cydA	1.49	-5.6644	0.301	0.474852	0.172	cytochrome D ubiquinol oxidase subunit I CydA	Rv1515c	0.0748	0.482	-6.86311	0.814346	0.642	hypothetical protein
hupB	1.49	-5.6649	0.465	0.474852	0.172	DNA-binding protein HU	Rv0535	0.0748	0.432	-6.88807	0.830511	0.677	5'-methylthioadenosine phosphorylase
dnaB	-1.49	-5.6653	-0.18	0.474852	0.172	replicative DNA helicase	alr	0.0747	0.513	-6.84673	0.802088	0.622	alanine racemase
rpsE	1.49	-5.6669	0.341	0.474852	0.173	30S ribosomal protein S5	hycE	0.0745	0.588	-6.80227	0.769351	0.572	formate hydrogenase HycE
whiB1	1.49	-5.667	0.315	0.474852	0.173	transcriptional regulator WhiB1	Rv0923c	0.0745	0.484	-6.86238	0.813948	0.641	hypothetical protein
PPE62	-1.49	-5.6674	-0.247	0.474852	0.173	PPE family protein PPE62	Rv2489c	0.0742	0.613	-6.78606	0.758372	0.556	hypothetical protein
Rv3690	1.49	-5.6677	0.198	0.474852	0.173	membrane protein	pheT	0.074	0.783	-6.66213	0.692789	0.456	phenylalanine--tRNA ligase subunit beta
Rv3829c	-1.49	-5.6692	-0.897	0.474852	0.173	dehydrogenase	Rv1526c	0.074	0.626	-6.77768	0.754284	0.548	glycosyltransferase
Rv1376	-1.49	-5.6695	-0.167	0.474852	0.173	hypothetical protein	Rv2980	0.074	0.473	-6.86794	0.817381	0.649	hypothetical protein
fabG3	-1.48	-5.6707	-0.299	0.474852	0.173	3-alpha(or 20-beta)-hydroxysteroid dehydrogenase	atpE	0.0737	0.311	-6.9373	0.881463	0.764	ATP synthase subunit C
Rv3538	-1.48	-5.6713	-0.667	0.474852	0.173	dehydrogenase	Rv1771	0.0735	0.747	-6.69007	0.707214	0.476	L-gulono-1,4-lactone dehydrogenase
PE_PGRS47	-1.48	-5.6713	-0.272	0.474852	0.173	PE-PGRS family protein PE_PGRS47	ltp1	0.0735	0.706	-6.72159	0.722039	0.5	lipid-transfer protein
Rv1573	1.48	-5.6714	0.295	0.474852	0.173	phage protein	cysG	0.0733	0.635	-6.77211	0.751644	0.543	multifunctional uroporphyrin-III C-methyltransferase/precorrin-2 oxidase/ferrochelatase
Rv2787	-1.48	-5.6717	-0.198	0.474852	0.174	hypothetical protein	Rv0181c	0.0733	0.442	-6.88331	0.826715	0.67	hypothetical protein
lprC	1.48	-5.6721	0.208	0.474852	0.174	lipoprotein LprC	pimB	0.0733	0.257	-6.95409	0.902546	0.803	alpha-(1-6)-phosphatidylinositol monomannoside mannosyltransferase
gabP	-1.48	-5.6721	-0.257	0.474852	0.174	GABA permease GabP	lspA	0.073	0.492	-6.85794	0.811541	0.636	lipoprotein signal peptidase
gyrA	1.48	-5.6728	0.208	0.474852	0.174	DNA gyrase subunit A	phoY1	0.073	0.432	-6.88831	0.830734	0.677	phosphate transport system transcriptional regulator PhoY
Rv1742	1.48	-5.6777	0.365	0.476615	0.175	hypothetical protein	sigC	0.073	0.368	-6.91602	0.859053	0.722	ECF RNA polymerase sigma factor SigC
mas	1.48	-5.6778	0.331	0.476615	0.175	multifunctional mycocerosic acid synthase	Rv2688c	0.0725	0.666	-6.75063	0.738202	0.524	antibiotic ABC transporter ATP-binding protein
Rv3191c	-1.48	-5.6788	-0.211	0.476894	0.175	transposase	Rv2972c	0.0725	0.523	-6.84121	0.800803	0.615	hypothetical protein
espJ	1.48	-5.6794	0.22	0.476964	0.175	ESX-1 secretion-associated protein EspJ	Rv1574	0.0717	0.356	-6.92065	0.863858	0.731	phage protein
Rv3064c	-1.48	-5.6798	-0.32	0.476964	0.175	integral membrane protein	Rv0036c	0.0715	0.752	-6.68617	0.705054	0.473	hypothetical protein
crp	-1.48	-5.6822	-0.248	0.477618	0.176	cAMP receptor protein	fbiB	0.0713	0.592	-6.79978	0.767294	0.57	coenzyme F420:L-glutamate ligase
lpqE	-1.48	-5.6823	-0.205	0.477618	0.176	lipoprotein LpqE	Rv0347	0.0707	0.449	-6.87987	0.824338	0.665	membrane protein
Rv0393	1.47	-5.6831	0.238	0.477675	0.176	hypothetical protein	rplM	0.0707	0.307	-6.93854	0.883149	0.766	50S ribosomal protein L13
Rv0797	-1.47	-5.6836	-0.428	0.477675	0.176	insertion sequence element IS1547 transposase	Rv0970	0.0705	0.449	-6.87983	0.824338	0.665	integral membrane protein
Rv1867	-1.47	-5.6838	-0.354	0.477675	0.176	hypothetical protein	Rv1331	0.0703	0.719	-6.71166	0.716378	0.492	ATP-dependent Clp protease adapter protein ClpS
dop	1.47	-5.6854	0.186	0.478045	0.176	pup deamidase/depupylase	pknI	0.0702	0.554	-6.82296	0.785445	0.594	serine/threonine-protein kinase PknI
Rv3092c	1.47	-5.6859	0.381	0.47809	0.176	integral membrane protein	Rv1234	0.0702	0.51	-6.84852	0.803887	0.624	transmembrane protein
prrA	1.47	-5.6871	0.324	0.478212	0.177	two component transcriptional regulator PrrA	glgA	0.0698	0.603	-6.79252	0.762785	0.563	capsular glucan synthase
moeB1	1.47	-5.6876	0.181	0.478212	0.177	adenylyltransferase/sulfurtransferase MoeZ	pheA	0.0698	0.405	-6.90034	0.841424	0.696	prephenate dehydratase
nuoK	-1.47	-5.6877	-0.227	0.478212	0.177	NADH-quinone oxidoreductase subunit K	narH	0.0697	0.577	-6.80924	0.774161	0.58	nitrate reductase subunit beta
Rv1961	-1.47	-5.6884	-0.907	0.478212	0.177	hypothetical protein	Rv2715	0.0697	0.484	-6.86251	0.813948	0.641	hydrolase
Rv2298	1.47	-5.6888	0.207	0.478212	0.177	oxidoreductase	Rv0849	0.0695	0.628	-6.77677	0.753789	0.547	MFS-type transporter
Rv3712	1.47	-5.6888	0.462	0.478212	0.177	ligase	sugC	0.0693	0.679	-6.74115	0.733411	0.516	sugar ABC transporter ATP-binding protein SugC
eccD2	1.47	-5.6898	0.546	0.47851	0.177	ESX-2 secretion system protein EccD	Rv2811	0.0693	0.38	-6.91134	0.852857	0.714	hypothetical protein
Rv2251	1.47	-5.6907	0.34	0.4786	0.177	flavoprotein	ggtA	0.0693	0.36	-6.91936	0.862836	0.728	bifunctional cephalosporin acylase/gamma-glutamyltranspeptidase
Rv3747	-1.47	-5.6912	-0.239	0.4786	0.177	hypothetical protein	fadB	0.0693	0.239	-6.95918	0.909777	0.817	fatty oxidation protein FadB
Rv2840c	-1.47	-5.6913	-0.274	0.4786	0.178	hypothetical protein	rplP	0.069	0.777	-6.66706	0.69587	0.459	50S ribosomal protein L16
Rv2307c	1.47	-5.6933	0.315	0.479199	0.178	hypothetical protein	iniA	0.069	0.673	-6.7455	0.73551	0.52	isoniazid inductible protein IniA
Rv0102	1.47	-5.6934	0.399	0.479199	0.178	integral membrane protein	Rv1119c	0.069	0.481	-6.86402	0.814961	0.643	hypothetical protein
mfd	1.47	-5.6937	0.476	0.479199	0.178	transcription-repair coupling factor	Rv3776	0.069	0.447	-6.88104	0.825583	0.667	hypothetical protein
argC	-1.47	-5.6953	-0.579	0.479524	0.178	N-acetyl-gamma-glutamyl-phoshate reductase	Rv2774c	0.0685	0.628	-6.77624	0.753503	0.547	hypothetical protein
vapC37	1.46	-5.6961	0.317	0.479524	0.179	ribonuclease VapC37	Rv1085c	0.0685	0.458	-6.87566	0.820772	0.659	hemolysin-like protein
Rv2000	-1.46	-5.6969	-0.648	0.479524	0.179	hypothetical protein	Rv3684	0.0685	0.416	-6.89572	0.837672	0.688	lyase
ppsE	-1.46	-5.6971	-0.441	0.479524	0.179	phthiocerol synthesis polyketide synthase type I PpsE	gpdA2	0.0685	0.29	-6.94438	0.889346	0.779	glycerol-3-phosphate dehydrogenase
Rv0380c	-1.46	-5.6983	-0.207	0.479524	0.179	RNA methyltransferase	dinF	0.0683	0.334	-6.92929	0.872759	0.747	DNA-damage-inducible protein DinF
mce3R	-1.46	-5.6996	-0.45	0.479957	0.179	transcriptional repressor Mce3R	pmmB	0.068	0.606	-6.79109	0.761681	0.561	phosphomannomutase PmmB
hddA	1.46	-5.7028	2.01	0.481364	0.18	D-alpha-D-heptose-7-phosphate kinase HddA	Rv1312	0.0677	0.664	-6.75162	0.738598	0.525	hypothetical protein
Rv3521	1.46	-5.7037	0.259	0.481364	0.18	hypothetical protein	ctpI	0.0677	0.418	-6.89476	0.836921	0.687	cation-transporter ATPase I
PPE14	-1.46	-5.7039	-0.669	0.481364	0.18	PPE family protein PPE14	atpG	0.0675	0.632	-6.77408	0.752605	0.545	ATP synthase subunit gamma
Rv0961	1.46	-5.7053	0.335	0.481929	0.18	integral membrane protein	glnA1	0.0675	0.288	-6.94495	0.889597	0.781	glutamine synthetase
sigF	-1.46	-5.7063	-0.174	0.48194	0.181	RNA polymerase sigma factor SigF	Rv2774c	0.0673	0.407	-6.89942	0.840811	0.694	hypothetical protein
PE2	-1.46	-5.7067	-0.328	0.48194	0.181	PE family protein PE2	lppZ	0.0672	0.296	-6.94243	0.886932	0.775	lipoprotein LppZ
Rv1358	-1.46	-5.7075	-0.3	0.482032	0.181	transcriptional regulator	Rv1524	0.0665	0.508	-6.84932	0.804546	0.625	glycosyltransferase
Rv0428c	1.45	-5.7088	0.569	0.482032	0.181	GCN5-like N-acetyltransferase	PE7	0.0665	0.27	-6.95041	0.896865	0.794	PE family protein PE7
lppD	1.45	-5.7088	0.417	0.482032	0.181	lipoprotein LppD	rbfA	0.0662	0.355	-6.92122	0.864439	0.732	ribosome-binding factor RbfA
Rv1515c	-1.45	-5.709	-0.183	0.482032	0.181	hypothetical protein	lat	0.066	0.518	-6.84369	0.801346	0.618	L-lysine-epsilon aminotransferase
Rv2573	1.45	-5.7115	0.314	0.482776	0.182	2-dehydropantoate 2-reductase	nth	0.0658	0.335	-6.92897	0.872219	0.746	endonuclease III
dppA	1.45	-5.7118	0.218	0.482776	0.182	dipeptide ABC transporter substrate-binding lipoprotein DppA	otsA	0.0657	0.481	-6.86381	0.814909	0.643	trehalose-phosphate synthase
thiC	1.45	-5.712	0.207	0.482776	0.182	phosphomethylpyrimidine synthase	Rv3272	0.0655	0.64	-6.76844	0.749103	0.54	hypothetical protein
cyp135B1	1.45	-5.7121	0.272	0.482776	0.182	cytochrome P450 Cyp135B1	umaA	0.0655	0.501	-6.85343	0.809462	0.63	mycolic acid synthase UmaA
PE5	-1.45	-5.7143	-0.815	0.483016	0.182	PE family protein PE5	purA	0.0655	0.48	-6.86421	0.814961	0.644	adenylosuccinate synthetase
lppP	-1.45	-5.7143	-0.398	0.483016	0.182	lipoprotein LppP	Rv3000	0.0653	0.145	-6.97915	0.945677	0.888	transmembrane protein
Rv1060	-1.45	-5.715	-0.267	0.483152	0.182	hypothetical protein	Rv0452	0.065	0.286	-6.94568	0.889643	0.782	transcriptional regulator
Rv0188	1.45	-5.7156	0.199	0.483228	0.183	transmembrane protein	tmk	0.065	0.144	-6.97928	0.9457	0.889	thymidylate kinase
Rv0433	1.45	-5.7164	0.179	0.483271	0.183	carboxylate-amine ligase	Rv1194c	0.0648	0.63	-6.77535	0.752884	0.546	hypothetical protein
vapC25	-1.45	-5.7166	-0.176	0.483271	0.183	ribonuclease VapC25	Rv2308	0.0648	0.29	-6.9444	0.889346	0.779	hypothetical protein
hisE	-1.45	-5.7178	-0.26	0.483527	0.183	phosphoribosyl-ATP pyrophosphatase	PPE41	0.0648	0.144	-6.97929	0.9457	0.889	PPE family protein PPE41
Rv0894	1.45	-5.7195	0.248	0.48395	0.183	transcriptional regulator	Rv2250c	0.0647	0.514	-6.84615	0.801663	0.621	HTH-type transcriptional regulator
Rv2331	1.45	-5.7195	0.733	0.48395	0.183	hypothetical protein	Rv0845	0.0645	0.461	-6.87407	0.820772	0.657	sensor histidine kinase NarS
Rv2742c	-1.45	-5.7199	-0.622	0.48397	0.184	hypothetical protein	vapB33	0.0645	0.458	-6.87546	0.820772	0.659	antitoxin VapB33
parB	1.44	-5.7214	0.396	0.484573	0.184	chromosome partitioning protein ParB	Rv0142	0.0645	0.447	-6.8811	0.825583	0.667	hypothetical protein
aspS	-1.44	-5.7232	-0.21	0.48532	0.184	aspartate--tRNA ligase	cyp143	0.0643	0.401	-6.90211	0.842816	0.699	cytochrome P450 Cyp143
Rv0797	1.44	-5.7237	0.274	0.485382	0.184	insertion sequence element IS1547 transposase	upp	0.0643	0.395	-6.90464	0.844696	0.703	uracil phosphoribosyltransferase
argG	1.44	-5.7249	0.247	0.485751	0.185	argininosuccinate synthase	Rv2628	0.0643	0.366	-6.91672	0.859171	0.723	hypothetical protein
tsf	1.44	-5.7254	0.407	0.485751	0.185	elongation factor EF-Ts	ctpH	0.0642	0.479	-6.86511	0.815852	0.645	metal cation transporting ATPase H
Rv1337	1.44	-5.7257	0.163	0.485751	0.185	integral membrane protein	Rv2304c	0.064	0.359	-6.91984	0.863386	0.729	hypothetical protein
coaA	1.44	-5.7287	0.278	0.48664	0.185	pantothenate kinase	Rv0493c	0.064	0.192	-6.97043	0.92894	0.853	hypothetical protein
Rv0943c	-1.44	-5.729	-0.506	0.48664	0.185	monooxygenase	Rv0064	0.0635	0.602	-6.7935	0.763543	0.564	transmembrane protein
Rv0142	-1.44	-5.7298	-0.352	0.486716	0.186	hypothetical protein	pdc	0.0633	0.601	-6.79405	0.764027	0.564	alpha-keto-acid decarboxylase
vapC31	-1.44	-5.7303	-0.174	0.486716	0.186	ribonuclease VapC31	purN	0.0633	0.409	-6.89869	0.840156	0.693	phosphoribosylglycinamide formyltransferase PurN
mca	1.44	-5.7304	0.238	0.486716	0.186	mycothiol S-conjugate amidase	rpsT	0.0633	0.173	-6.97428	0.935515	0.867	30S ribosomal protein S20
Rv3780	1.44	-5.7315	0.183	0.487099	0.186	hypothetical protein	Rv2560	0.0628	0.319	-6.93462	0.878754	0.758	hypothetical protein
ftsW	1.43	-5.7346	0.279	0.487124	0.187	lipid II flippase FtsW	Rv3719	0.0627	0.611	-6.78753	0.759372	0.558	hypothetical protein
Rv0387c	-1.43	-5.7348	-0.284	0.487124	0.187	pseudo	wag22	0.0627	0.402	-6.90163	0.842742	0.698	PE-PGRS family protein Wag22
Rv1234	1.43	-5.7354	0.253	0.487124	0.187	transmembrane protein	zwf2	0.0627	0.316	-6.9356	0.879253	0.76	glucose-6-phosphate 1-dehydrogenase
Rv3909	1.43	-5.7355	0.169	0.487124	0.187	hypothetical protein	PE_PGRS23	0.0625	0.656	-6.7575	0.742789	0.53	PE-PGRS family protein PE_PGRS23
Rv1205	1.43	-5.736	0.316	0.487124	0.187	hypothetical protein	Rv0992c	0.0625	0.534	-6.83485	0.796373	0.608	5-formyltetrahydrofolate cyclo-ligase
secG	-1.43	-5.7362	-1.01	0.487124	0.187	protein-export membrane protein SecG	Rv1919c	0.0625	0.358	-6.91991	0.863386	0.729	hypothetical protein
rpsI	1.43	-5.7363	0.309	0.487124	0.187	30S ribosomal protein S9	Rv2738c	0.0625	0.276	-6.94851	0.892948	0.789	hypothetical protein
Rv0653c	1.43	-5.7373	0.303	0.487435	0.187	transcriptional regulator	ponA2	0.0623	0.646	-6.76457	0.747504	0.536	bifunctional penicillin-insensitive transglycosylase/penicillin-sensitive transpeptidase
mog	1.43	-5.7384	0.188	0.487435	0.188	molybdopterin biosynthesis protein	ctpH	0.0623	0.372	-6.91443	0.857487	0.719	metal cation transporting ATPase H
PPE4	1.43	-5.7385	0.272	0.487435	0.188	PPE family protein PPE4	glgC	0.0623	0.198	-6.96912	0.926372	0.848	glucose-1-phosphate adenylyltransferase
Rv3745c	-1.43	-5.7386	-0.823	0.487435	0.188	hypothetical protein	Rv3694c	0.062	0.515	-6.84554	0.801663	0.62	transmembrane protein
rpsQ	1.43	-5.7395	0.277	0.487505	0.188	30S ribosomal protein S17	Rv3714c	0.062	0.244	-6.95777	0.908412	0.813	hypothetical protein
dxs1	1.43	-5.7396	0.287	0.487505	0.188	1-deoxy-D-xylulose 5-phosphate synthase	PE_PGRS56	0.0618	0.425	-6.8916	0.834593	0.682	PE-PGRS family protein PE_PGRS56
folP2	1.43	-5.7422	0.276	0.488753	0.188	dihydropteroate synthase	parA	0.0615	0.552	-6.8244	0.786813	0.596	chromosome partitioning protein ParA
Rv1120c	1.43	-5.7429	0.422	0.488807	0.188	hypothetical protein	icd1	0.0612	0.551	-6.82487	0.786836	0.596	isocitrate dehydrogenase
rocE	-1.43	-5.7434	-0.296	0.488807	0.189	cationic amino acid transporter permease RocE	Rv2971	0.061	0.333	-6.92952	0.873095	0.748	oxidoreductase
pks10	-1.43	-5.7436	-0.281	0.488807	0.189	chalcone synthase	papA2	0.0608	0.67	-6.74764	0.737054	0.521	trehalose-2-sulfate acyltransferase
vapC13	-1.43	-5.7445	-0.207	0.489099	0.189	ribonuclease VapC13	Rv3333c	0.0607	0.292	-6.94352	0.888303	0.777	hypothetical protein
Rv2664	-1.43	-5.7455	-0.369	0.489433	0.189	hypothetical protein	polA	0.0605	0.562	-6.81846	0.781949	0.589	DNA polymerase I
irtB	1.43	-5.7467	0.223	0.489829	0.189	iron ABC transporter ATP-binding protein/permease IrtB	Rv1458c	0.0605	0.52	-6.84296	0.801346	0.617	antibiotic ABC transporter ATP-binding protein
nuoA	-1.42	-5.7471	-1.49	0.489829	0.189	NADH-quinone oxidoreductase subunit A	cydD	0.0603	0.457	-6.87592	0.820903	0.659	cytochrome biosyntheisis ABC transporter ATP-binding protein/permease CydD
Rv2621c	1.42	-5.7475	0.284	0.489829	0.19	transcriptional regulator	Rv2325c	0.0603	0.32	-6.93419	0.878067	0.757	hypothetical protein
Rv2717c	-1.42	-5.7506	-0.431	0.491073	0.19	hypothetical protein	Rv2041c	0.0603	0.153	-6.97786	0.943274	0.882	sugar ABC transporter substrate-binding lipoprotein
Rv0043c	-1.42	-5.7509	-0.153	0.491073	0.19	HTH-type transcriptional regulator	Rv1303	0.0597	0.377	-6.91246	0.854764	0.716	hypothetical protein
hadB	-1.42	-5.7509	-0.376	0.491073	0.19	(3R)-hydroxyacyl-ACP dehydratase subunit HadB	Rv1879	0.0588	0.594	-6.79836	0.767294	0.568	hypothetical protein
Rv0628c	1.42	-5.7525	0.191	0.491707	0.191	hypothetical protein	Rv2361c	0.0585	0.411	-6.89772	0.839759	0.692	decaprenyl diphosphate synthase
moaR1	-1.42	-5.7539	-0.681	0.491932	0.191	transcriptional regulator MoaR	stp	0.0585	0.405	-6.90032	0.841424	0.696	multidrug resistance protein
glgP	-1.42	-5.7546	-0.328	0.491932	0.191	glycogen phosphorylase	Rv2296	0.0583	0.34	-6.92702	0.870724	0.743	haloalkane dehalogenase
Rv1004c	1.42	-5.755	0.771	0.491932	0.191	membrane protein	Rv0077c	0.058	0.408	-6.89898	0.840398	0.694	oxidoreductase
uvrC	-1.42	-5.7551	-1.42	0.491932	0.191	excinuclease ABC subunit UvrC	Rv1829	0.057	0.22	-6.9639	0.916126	0.831	hypothetical protein
Rv1624c	-1.42	-5.7561	-0.209	0.491932	0.191	membrane protein	fadD6	0.0568	0.494	-6.85699	0.811541	0.634	fatty-acid--CoA ligase FadD6
Rv1431	-1.42	-5.7573	-0.688	0.491932	0.192	hypothetical protein	Rv3300c	0.0568	0.271	-6.95008	0.896309	0.793	hypothetical protein
mazE3	-1.42	-5.7574	-0.292	0.491932	0.192	antitoxin MazE3	Rv1580c	0.0567	0.497	-6.85552	0.810797	0.632	phage protein
argD	1.42	-5.7575	0.22	0.491932	0.192	acetylornithine aminotransferase	Rv3736	0.0565	0.507	-6.84979	0.805082	0.625	AraC/XylS family transcriptional regulator
ethR	-1.42	-5.7582	-0.185	0.491932	0.192	HTH-type transcriptional repressor EthR	Rv0513	0.0565	0.242	-6.95831	0.908604	0.815	transmembrane protein
rimI	1.42	-5.7583	0.515	0.491932	0.192	ribosomal-protein-alanine acetyltransferase RimI	Rv3720	0.0563	0.364	-6.9176	0.860436	0.725	fatty acid synthase
Rv3428c	-1.42	-5.7588	-0.278	0.491943	0.192	transposase	rbsK	0.056	0.441	-6.884	0.826715	0.671	ribokinase RbsK
ggtA	1.41	-5.7599	0.246	0.49237	0.192	bifunctional cephalosporin acylase/gamma-glutamyltranspeptidase	aftC	0.056	0.436	-6.8864	0.828849	0.674	alpha-(1->3)-arabinofuranosyltransferase
ileS	1.41	-5.7607	0.177	0.492406	0.192	isoleucine--tRNA ligase	Rv1002c	0.0557	0.471	-6.869	0.81857	0.65	dolichyl-phosphate-mannose--protein mannosyltransferase
pstS1	1.41	-5.7612	0.386	0.492406	0.193	phosphate ABC transporter substrate-binding lipoprotein PstS	cpsY	0.0555	0.559	-6.81988	0.782984	0.591	exopolysaccharide phosphotransferase CpsY
Rv2819c	1.41	-5.7613	0.75	0.492406	0.193	CRISPR type III-associated RAMP protein Csm5	pstA1	0.0555	0.407	-6.89951	0.840811	0.694	phosphate ABC transporter permease PstA
Rv2729c	-1.41	-5.7621	-1.3	0.492628	0.193	integral membrane protein	Rv1125	0.0553	0.415	-6.89575	0.837672	0.689	hypothetical protein
fadA2	1.41	-5.7629	0.223	0.492896	0.193	acetyl-CoA acetyltransferase FadA	thyX	0.0553	0.269	-6.95073	0.897238	0.795	thymidylate synthase ThyX
rpmB2	-1.41	-5.7644	-0.547	0.492905	0.193	50S ribosomal protein L28	speE	0.055	0.468	-6.8707	0.819245	0.652	spermidine synthase
cydD	1.41	-5.7645	0.37	0.492905	0.193	cytochrome biosyntheisis ABC transporter ATP-binding protein/permease CydD	blaC	0.0548	0.478	-6.86542	0.816173	0.645	beta-lactamase
Rv1893	-1.41	-5.7646	-0.22	0.492905	0.193	hypothetical protein	Rv0094c	0.0547	0.517	-6.84444	0.801346	0.619	hypothetical protein
Rv3077	-1.41	-5.7655	-0.161	0.493006	0.194	hydrolase	rpsC	0.0545	0.454	-6.87758	0.822727	0.662	30S ribosomal protein S3
Rv2144c	-1.41	-5.7659	-0.199	0.493006	0.194	transmembrane protein	tatC	0.0545	0.431	-6.88868	0.830816	0.678	Sec-independent protein translocase transmembrane protein TatC
Rv0161	1.41	-5.7661	0.265	0.493006	0.194	oxidoreductase	Rv0779c	0.0545	0.369	-6.91562	0.858924	0.721	transmembrane protein
Rv1575	1.41	-5.7674	0.365	0.493333	0.194	phage protein	efpA	0.0542	0.593	-6.79929	0.767294	0.569	MFS-type transporter EfpA
Rv3394c	-1.41	-5.7706	-1.45	0.494646	0.195	hypothetical protein	rplF	0.0542	0.367	-6.91661	0.859171	0.723	50S ribosomal protein L6
Rv3192	1.41	-5.7718	0.544	0.495115	0.195	hypothetical protein	Rv0293c	0.0537	0.498	-6.85507	0.810488	0.632	hypothetical protein
Rv1645c	1.4	-5.7737	0.237	0.495901	0.195	hypothetical protein	Rv3629c	0.0537	0.233	-6.96082	0.912045	0.822	integral membrane protein
Rv2003c	1.4	-5.7741	0.211	0.495901	0.196	hypothetical protein	Rv2821c	0.0535	0.412	-6.89727	0.839094	0.691	CRISPR type III-associated RAMP protein Csm3
Rv0229c	-1.4	-5.7744	-0.23	0.495901	0.196	hypothetical protein	mku	0.0525	0.158	-6.97691	0.940678	0.878	non-homologous end joining protein Ku
Rv1049	-1.4	-5.7748	-0.3	0.495901	0.196	transcriptional repressor	Rv1703c	0.0522	0.43	-6.88897	0.830941	0.678	methyltransferase
lexA	1.4	-5.7758	0.444	0.496254	0.196	repressor LexA	treS	0.052	0.324	-6.93261	0.876204	0.754	trehalose synthase/amylase TreS
gpdA1	-1.4	-5.7765	-0.233	0.496429	0.196	glycerol-3-phosphate dehydrogenase	rpsR2	0.0517	0.298	-6.94169	0.886055	0.773	30S ribosomal protein S18
Rv3730c	-1.4	-5.7772	-0.454	0.496606	0.196	hypothetical protein	lpqK	0.0515	0.412	-6.89712	0.839094	0.691	lipoprotein LpqK
Rv0281	1.4	-5.7785	0.227	0.496862	0.197	S-adenosylmethionine-dependent methyltransferase	Rv1842c	0.0515	0.321	-6.93389	0.877899	0.756	hypothetical protein
rne	1.4	-5.7789	0.516	0.496875	0.197	ribonuclease E	Rv3271c	0.0513	0.366	-6.91673	0.859171	0.723	integral membrane protein
Rv2994	1.4	-5.7797	0.937	0.497054	0.197	MFS-type transporter	erm(37)	0.0513	0.168	-6.9752	0.936566	0.871	23S rRNA (adenine(2058)-N(6))-methyltransferase Erm(37)
sdhA	1.4	-5.7824	0.18	0.497904	0.197	succinate dehydrogenase flavoprotein subunit	lexA	0.0512	0.276	-6.94851	0.892948	0.789	repressor LexA
phoT	1.4	-5.7828	0.176	0.497904	0.198	phosphate ABC transporter ATP-binding protein PhoT	Rv1628c	0.051	0.525	-6.83993	0.799932	0.614	hypothetical protein
gatA	1.4	-5.7829	0.284	0.497904	0.198	glutamyl-tRNA(GLN) amidotransferase subunit A	lrpA	0.051	0.259	-6.95363	0.901972	0.802	transcriptional regulator LrpA
ribH	1.4	-5.7832	0.214	0.497904	0.198	6,7-dimethyl-8-ribityllumazine synthase	rplO	0.0503	0.253	-6.95543	0.904742	0.807	50S ribosomal protein L15
trcR	-1.39	-5.7868	-0.212	0.499793	0.198	two component transcriptional regulator TrcR	Rv1632c	0.0502	0.346	-6.92475	0.867756	0.738	hypothetical protein
umaA	1.39	-5.7875	0.246	0.499854	0.199	mycolic acid synthase UmaA	ruvB	0.0502	0.243	-6.95819	0.908604	0.814	Holliday junction ATP-dependent DNA helicase RuvB
Rv0647c	1.39	-5.7879	1.01	0.499854	0.199	hypothetical protein	Rv0310c	0.05	0.46	-6.8746	0.820772	0.658	hypothetical protein
Rv0927c	1.39	-5.7881	0.419	0.499854	0.199	oxidoreductase	Rv1255c	0.05	0.393	-6.90561	0.846031	0.704	HTH-type transcriptional regulator
Rv0726c	-1.39	-5.7892	-0.243	0.500243	0.199	S-adenosylmethionine-dependent methyltransferase	Rv2366c	0.05	0.3	-6.94087	0.885563	0.771	transmembrane protein
atsA	-1.39	-5.7898	-0.297	0.500358	0.199	arylsulfatase AtsA	Rv0544c	0.0497	0.39	-6.90692	0.847251	0.706	transmembrane protein
fadE29	-1.39	-5.7902	-0.305	0.500358	0.199	acyl-CoA dehydrogenase FadE29	hemK	0.0492	0.488	-6.86042	0.812733	0.639	release factor glutamine methyltransferase
aroF	1.39	-5.791	0.303	0.500576	0.199	chorismate synthase	Rv0245	0.0492	0.247	-6.95694	0.907146	0.811	oxidoreductase
pbpB	-1.39	-5.792	-0.177	0.500946	0.2	penicillin-binding membrane protein PbpB	Rv2420c	0.049	0.491	-6.85865	0.811541	0.636	hypothetical protein
hsp	-1.39	-5.7928	-0.288	0.501176	0.2	heat shock protein	orn	0.0485	0.353	-6.92198	0.865171	0.733	oligoribonuclease
aroG	-1.39	-5.7933	-0.163	0.501209	0.2	phospho-2-dehydro-3-deoxyheptonate aldolase AroG	Rv2035	0.0483	0.127	-6.98185	0.949827	0.902	hypothetical protein
Rv1948c	-1.39	-5.7948	-0.186	0.501614	0.2	hypothetical protein	Rv3404c	0.048	0.4	-6.90259	0.843038	0.699	hypothetical protein
fadD34	1.39	-5.796	0.163	0.501927	0.201	fatty-acid--CoA ligase FadD34	folB	0.048	0.352	-6.92254	0.865911	0.734	dihydroneopterin aldolase
Rv2598	-1.39	-5.7961	-0.839	0.501927	0.201	hypothetical protein	ogt	0.0478	0.434	-6.8874	0.829862	0.676	methylated-DNA--protein-cysteine methyltransferase
argF	-1.38	-5.7974	-0.195	0.502452	0.201	ornithine carbamoyltransferase	Rv2298	0.0477	0.313	-6.93653	0.880358	0.762	oxidoreductase
ndh	1.38	-5.7993	0.177	0.502792	0.201	NADH dehydrogenase	Rv0730	0.0475	0.383	-6.90976	0.851004	0.711	GCN5-like N-acetyltransferase
iscS	1.38	-5.7994	0.258	0.502792	0.201	cysteine desulfurase	Rv2707	0.0473	0.477	-6.86579	0.816389	0.646	hypothetical protein
Rv0836c	-1.38	-5.8037	-0.252	0.504802	0.202	hypothetical protein	clpC1	0.0468	0.317	-6.93535	0.879047	0.759	ATP-dependent protease ATP-binding subunit ClpC
Rv2859c	-1.38	-5.8038	-0.826	0.504802	0.202	glutamine amidotransferase	Rv3575c	0.0465	0.214	-6.9654	0.918084	0.836	LacI family transcriptional regulator
Rv0042c	1.38	-5.8054	0.32	0.504814	0.203	transcriptional regulator	PPE4	0.0462	0.314	-6.93616	0.880126	0.761	PPE family protein PPE4
Rv2514c	-1.38	-5.8055	-0.217	0.504814	0.203	hypothetical protein	Rv1725c	0.046	0.392	-6.9062	0.846608	0.705	hypothetical protein
cyp140	1.38	-5.8077	0.178	0.505833	0.203	cytochrome P450 Cyp140	Rv1586c	0.046	0.347	-6.92419	0.867559	0.737	phage integrase
Rv0792c	-1.38	-5.808	-0.267	0.505833	0.203	transcriptional regulator	Rv1226c	0.046	0.212	-6.96581	0.918913	0.837	transmembrane protein
Rv2613c	1.38	-5.8088	0.223	0.505846	0.204	AP-4-A phosphorylase	Rv1209	0.0457	0.188	-6.97121	0.930823	0.855	hypothetical protein
yajC	-1.37	-5.8125	-0.242	0.507599	0.205	membrane protein secretion factor YajC	Rv2285	0.0455	0.456	-6.87666	0.821513	0.66	diacylglycerol acyltransferase
Rv2377c	1.37	-5.8136	0.188	0.508009	0.205	hypothetical protein	hisH	0.0455	0.227	-6.96222	0.913919	0.826	imidazole glycerol phosphate synthase subunit HisH
Rv1742	1.37	-5.815	0.373	0.508123	0.205	hypothetical protein	Rv0738	0.0455	0.226	-6.96261	0.914619	0.827	hypothetical protein
lppQ	-1.37	-5.8153	-0.451	0.508123	0.205	lipoprotein LppQ	Rv1682	0.0455	0.22	-6.96409	0.916164	0.832	hypothetical protein
Rv1744c	1.37	-5.8154	0.212	0.508123	0.205	membrane protein	Rv2690c	0.0455	0.172	-6.97444	0.935515	0.868	integral membrane protein
PE_PGRS33	-1.37	-5.8163	-0.21	0.50839	0.205	PE-PGRS family protein PE_PGRS33	Rv0039c	0.0453	0.41	-6.8982	0.840149	0.692	transmembrane protein
Rv2777c	-1.37	-5.8177	-0.226	0.509031	0.206	hypothetical protein	vapB21	0.0453	0.238	-6.95952	0.910286	0.818	antitoxin VapB21
fadE8	-1.37	-5.8186	-0.192	0.509046	0.206	acyl-CoA dehydrogenase FadE8	Rv0797	0.0453	0.138	-6.98023	0.946764	0.893	insertion sequence element IS1547 transposase
Rv0955	1.37	-5.8197	0.283	0.50918	0.206	integral membrane protein	gmdA	0.0452	0.425	-6.89121	0.834429	0.682	GDP-D-mannose dehydratase GmdA
Rv2011c	-1.37	-5.8197	-0.447	0.50918	0.206	hypothetical protein	Rv1749c	0.045	0.201	-6.96834	0.92466	0.845	integral membrane protein
Rv2721c	1.37	-5.82	0.352	0.50918	0.206	hypothetical protein	Rv2799	0.0445	0.301	-6.94083	0.885563	0.771	membrane protein
grcC2	1.37	-5.8208	0.227	0.509268	0.207	polyprenyl-diphosphate synthase GrcC	bkdC	0.0445	0.296	-6.94226	0.886838	0.774	branched-chain keto acid dehydrogenase E2 component
Rv0345	1.37	-5.8209	0.167	0.509268	0.207	hypothetical protein	miaA	0.0445	0.284	-6.94603	0.889777	0.783	tRNA delta(2)-isopentenylpyrophosphate transferase
Rv1062	-1.37	-5.8218	-0.389	0.509404	0.207	hypothetical protein	rmlC	0.0443	0.18	-6.97291	0.933186	0.862	dTDP-4-dehydrorhamnose 3,5-epimerase
Rv2958c	-1.36	-5.822	-0.218	0.509404	0.207	PGL/p-HBAD biosynthesis glycosyltransferase	TB8.4	0.044	0.181	-6.97274	0.933032	0.861	low molecular weight T-cell antigen
Rv1672c	1.36	-5.8225	0.197	0.50952	0.207	integral membrane transport protein	Rv1534	0.0437	0.336	-6.92846	0.872018	0.745	transcriptional regulator
Rv2484c	-1.36	-5.8238	-0.222	0.509829	0.207	diacyglycerol O-acyltransferase	mhpE	0.0435	0.29	-6.94421	0.889346	0.779	4-hydroxy-2-oxovalerate aldolase MhpE
Rv2426c	1.36	-5.8239	0.165	0.509829	0.207	hypothetical protein	Rv1219c	0.0435	0.218	-6.96435	0.916448	0.832	transcriptional regulator
Rv3786c	1.36	-5.8251	1.06	0.510364	0.208	hypothetical protein	Rv2370c	0.0432	0.297	-6.94184	0.886203	0.774	hypothetical protein
Rv3630	1.36	-5.8264	0.189	0.51053	0.208	integral membrane protein	lprC	0.043	0.423	-6.89234	0.83487	0.683	lipoprotein LprC
Rv1264	1.36	-5.8265	0.276	0.51053	0.208	adenylyl cyclase	ppm1	0.043	0.332	-6.92995	0.873521	0.748	polyprenol-monophosphomannose synthase
Rv3207c	-1.36	-5.8266	-0.218	0.51053	0.208	hypothetical protein	hycD	0.043	0.111	-6.98405	0.957791	0.915	formate hydrogenlyase HycD
cyp51	-1.36	-5.827	-0.338	0.51053	0.208	lanosterol 14-alpha demethylase	mycP2	0.0428	0.365	-6.91736	0.860122	0.725	membrane-anchored mycosin
ephC	1.36	-5.8275	0.298	0.510577	0.208	epoxide hydrolase EphC	rmlA	0.0427	0.278	-6.94793	0.892912	0.788	glucose-1-phosphate thymidylyltransferase
hisS	1.36	-5.828	0.31	0.510634	0.208	histidine--tRNA ligase	Rv3292	0.0427	0.25	-6.95627	0.905979	0.809	hypothetical protein
caeA	1.36	-5.8299	0.206	0.51148	0.209	carboxylesterase A	Rv3600c	0.0425	0.41	-6.89834	0.840149	0.693	type III pantothenate kinase
atpE	1.35	-5.8349	0.321	0.513613	0.21	ATP synthase subunit C	Rv0265c	0.0422	0.176	-6.97366	0.935484	0.865	iron ABC transporter substrate-binding lipoprotein
cyp51	1.35	-5.8352	1.02	0.513613	0.21	lanosterol 14-alpha demethylase	Rv1378c	0.042	0.272	-6.94978	0.89587	0.792	hypothetical protein
Rv1927	-1.35	-5.8358	-0.577	0.5137	0.21	hypothetical protein	ackA	0.0417	0.467	-6.87099	0.819347	0.653	acetate kinase
fadE31	1.35	-5.8362	0.249	0.5137	0.21	acyl-CoA dehydrogenase FadE31	ctpD	0.0417	0.443	-6.88271	0.825989	0.669	cobalt/nickel-exporting P-type ATPase
desA2	-1.35	-5.838	-0.171	0.514452	0.211	acyl-ACP desaturase DesA	Rv1063c	0.0417	0.147	-6.97889	0.945262	0.887	NTE family protein
PPE38	-1.35	-5.8383	-0.44	0.514452	0.211	PPE family protein PPE38	Rv0433	0.0415	0.425	-6.89138	0.834429	0.682	carboxylate-amine ligase
Rv0697	-1.35	-5.8393	-0.315	0.514484	0.211	dehydrogenase	leuS	0.0415	0.355	-6.92137	0.864439	0.732	leucine--tRNA ligase
Rv2133c	-1.35	-5.8394	-0.146	0.514484	0.211	hypothetical protein	lipZ	0.0415	0.293	-6.94316	0.887933	0.777	hydrolase
cdd	-1.35	-5.8399	-0.604	0.514511	0.211	cytidine deaminase	Rv0560c	0.0413	0.375	-6.91316	0.855429	0.717	benzoquinone methyltransferase
fadD7	1.35	-5.8411	0.292	0.514617	0.212	fatty-acid--CoA ligase FadD7	Rv1927	0.0408	0.172	-6.97434	0.935515	0.867	hypothetical protein
proV	-1.35	-5.8411	-0.18	0.514617	0.212	glycine betaine/carnitine/choline/L-proline ABC transporter ATP-binding protein ProV	lipT	0.0407	0.368	-6.91619	0.859072	0.722	carboxylesterase LipT
Rv0499	1.35	-5.8412	0.585	0.514617	0.212	hypothetical protein	mbtJ	0.0405	0.405	-6.90022	0.841424	0.696	acetyl hydrolase
aac	-1.35	-5.842	-0.995	0.514881	0.212	aminoglycoside 2'-N-acetyltransferase	Rv1948c	0.0403	0.332	-6.92974	0.873425	0.748	hypothetical protein
Rv2315c	1.35	-5.8426	0.548	0.514974	0.212	hypothetical protein	qcrC	0.0403	0.25	-6.9563	0.905979	0.809	ubiquinol-cytochrome C reductase cytochrome subunit C
mez	1.35	-5.8441	0.378	0.51544	0.212	malate oxidoreductase	dgt	0.0403	0.105	-6.98467	0.958688	0.919	deoxyguanosine triphosphate triphosphohydrolase
vapC4	-1.35	-5.8448	-0.699	0.515642	0.213	ribonuclease VapC4	Rv2603c	0.0402	0.278	-6.94804	0.892912	0.788	transcriptional regulator
Rv1697	-1.35	-5.8462	-0.144	0.516258	0.213	hypothetical protein	rplY	0.04	0.237	-6.95975	0.910606	0.819	50S ribosomal protein L25/general stress protein Ctc
Rv3829c	-1.34	-5.8477	-0.293	0.516925	0.213	dehydrogenase	Rv2037c	0.04	0.229	-6.96164	0.912991	0.824	transmembrane protein
fadE35	-1.34	-5.8488	-0.455	0.517099	0.214	acyl-CoA dehydrogenase FadE35	kdpA	0.04	0.191	-6.97064	0.929468	0.853	potassium-transporting ATPase subunit A
Rv3066	-1.34	-5.8506	-0.281	0.51776	0.214	DeoR family transcriptional regulator	vapC7	0.0398	0.0812	-6.98718	0.967424	0.937	ribonuclease VapC7
Rv3076	-1.34	-5.8514	-0.326	0.51776	0.214	hypothetical protein	Rv3828c	0.0395	0.298	-6.94171	0.886055	0.773	resolvase
vapC36	-1.34	-5.8514	-0.285	0.51776	0.214	ribonuclease VapC36	nuoH	0.0395	0.293	-6.94319	0.887933	0.777	NADH-quinone oxidoreductase subunit H
ceoC	1.34	-5.852	0.168	0.517792	0.214	TRK system potassium uptake protein CeoC	mce3F	0.0393	0.202	-6.96811	0.924335	0.845	Mce family protein Mce3F
Rv1673c	-1.34	-5.8538	-0.499	0.518514	0.215	hypothetical protein	Rv0122	0.0392	0.0609	-6.98878	0.974585	0.953	hypothetical protein
fadD23	-1.34	-5.8546	-0.232	0.518606	0.215	long-chain-fatty-acid--CoA ligase FadD23	Rv1218c	0.039	0.357	-6.92047	0.863643	0.73	tetronasin ABC transporter ATP-binding protein
esxA	1.34	-5.8547	0.279	0.518606	0.215	ESAT-6 protein EsxA	Rv3435c	0.0388	0.231	-6.96127	0.912367	0.823	transmembrane protein
PE_PGRS56	1.34	-5.8558	0.155	0.519069	0.215	PE-PGRS family protein PE_PGRS56	pstS2	0.0385	0.232	-6.96099	0.912045	0.822	phosphate ABC transporter substrate-binding lipoprotein PstS
Rv0825c	-1.34	-5.8567	-0.284	0.519107	0.216	hypothetical protein	folC	0.0383	0.248	-6.95667	0.906538	0.81	folylpolyglutamate synthase FolC
fadD26	1.34	-5.8574	0.219	0.519247	0.216	fatty-acid--CoA ligase FadD26	Rv3900c	0.0382	0.227	-6.96228	0.913939	0.826	hypothetical protein
Rv2968c	1.34	-5.8584	0.161	0.519336	0.216	integral membrane protein	lppY	0.038	0.35	-6.9231	0.866267	0.735	lipoprotein LppY
Rv2910c	-1.33	-5.8593	-0.487	0.519399	0.216	hypothetical protein	esxT	0.038	0.264	-6.95224	0.899707	0.798	ESAT-6 like protein EsxT
Rv2415c	-1.33	-5.8595	-0.363	0.519399	0.216	hypothetical protein	Rv0546c	0.0377	0.351	-6.92258	0.865911	0.734	hypothetical protein
accA2	-1.33	-5.8619	-0.432	0.520676	0.217	acetyl/propionyl-CoA carboxylase subuit alpha	Rv2616	0.0373	0.153	-6.97786	0.943274	0.882	hypothetical protein
Rv1443c	1.33	-5.8631	0.348	0.520972	0.217	hypothetical protein	Rv1748	0.037	0.33	-6.93045	0.873695	0.749	hypothetical protein
vapB18	-1.33	-5.8636	-0.212	0.520972	0.217	antitoxin VapB18	sigF	0.037	0.298	-6.94169	0.886055	0.773	RNA polymerase sigma factor SigF
PPE7	1.33	-5.8639	0.171	0.520972	0.217	PPE family protein PPE7	Rv2620c	0.037	0.178	-6.97327	0.934193	0.863	transmembrane protein
ripA	1.33	-5.8639	0.835	0.520972	0.217	peptidoglycan endopeptidase RipA	Rv0146	0.0367	0.282	-6.94665	0.890425	0.785	S-adenosylmethionine-dependent methyltransferase
Rv2260	1.33	-5.8657	0.177	0.521599	0.218	hypothetical protein	Rv0927c	0.0367	0.14	-6.9799	0.946764	0.892	oxidoreductase
vapC18	1.33	-5.8661	0.355	0.521608	0.218	ribonuclease VapC18	Rv1352	0.0365	0.288	-6.94494	0.889597	0.781	hypothetical protein
fadB	1.33	-5.8679	0.668	0.522244	0.219	fatty oxidation protein FadB	Rv3333c	0.036	0.358	-6.92011	0.863468	0.73	hypothetical protein
Rv3208	-1.33	-5.8679	-0.205	0.522244	0.219	TetR family transcriptional regulator	Rv2581c	0.036	0.309	-6.93808	0.882595	0.765	glyoxalase II
glfT2	1.33	-5.869	0.158	0.522736	0.219	galactofuranosyl transferase GlfT	whiA	0.0358	0.233	-6.96066	0.911781	0.821	transcriptional regulator WhiA
proX	1.32	-5.8712	0.251	0.523742	0.219	glycine betaine/carnitine/choline/L-proline ABC transporter substrate-binding lipoprotein ProX	Rv1227c	0.0357	0.11	-6.98406	0.957791	0.915	transmembrane protein
ppk1	1.32	-5.8714	0.207	0.523742	0.219	polyphosphate kinase	Rv0406c	0.0355	0.222	-6.96353	0.916051	0.83	beta lactamase-like protein
Rv1101c	-1.32	-5.8722	-0.199	0.52381	0.22	hypothetical protein	Rv2532c	0.0355	0.171	-6.97462	0.935515	0.869	hypothetical protein
Rv0940c	1.32	-5.8723	0.207	0.52381	0.22	oxidoreductase	Rv0859	0.0353	0.335	-6.92874	0.872018	0.746	acyltransferase
Rv2401	-1.32	-5.8733	-0.309	0.524146	0.22	hypothetical protein	Rv0205	0.0352	0.318	-6.93477	0.878754	0.758	transmembrane protein
ogt	-1.32	-5.8743	-0.191	0.524146	0.22	methylated-DNA--protein-cysteine methyltransferase	Rv3577	0.035	0.164	-6.97589	0.937378	0.874	hypothetical protein
sugC	1.32	-5.8747	0.165	0.524146	0.22	sugar ABC transporter ATP-binding protein SugC	yrbE2A	0.0348	0.197	-6.96922	0.926372	0.848	hypothetical protein
PE12	-1.32	-5.8749	-0.19	0.524146	0.22	PE family protein PE12	Rv0393	0.0345	0.243	-6.95816	0.908604	0.814	hypothetical protein
PE_PGRS60	-1.32	-5.8753	-0.5	0.524146	0.22	PE-PGRS family-related protein PE_PGRS60	cyp125	0.0345	0.184	-6.972	0.931855	0.858	steroid C26-monooxygenase
pstP	-1.32	-5.8755	-0.202	0.524146	0.221	phosphoserine/threonine phosphatase PstP	infB	0.0343	0.221	-6.96385	0.916126	0.831	translation initiation factor IF-2
Rv1566c	-1.32	-5.8755	-0.211	0.524146	0.221	hypothetical protein	Rv1895	0.034	0.252	-6.95561	0.904742	0.807	zinc-binding alcohol dehydrogenase
Rv0756c	1.32	-5.8759	0.677	0.524149	0.221	hypothetical protein	adh	0.034	0.142	-6.97964	0.946201	0.891	alcohol dehydrogenase
Rv3180c	1.32	-5.8787	0.145	0.525347	0.221	ribonuclease VapC45	vapB22	0.0337	0.167	-6.97535	0.936708	0.871	antitoxin VapB22
vapC11	1.32	-5.8794	0.287	0.525347	0.222	ribonuclease VapC11	mtn	0.0337	0.13	-6.98143	0.948591	0.9	5'-methylthioadenosine/S-adenosylhomocysteine nucleosidase
ino1	-1.32	-5.8794	-0.223	0.525347	0.222	inositol-3-phosphate synthase	lysA	0.0335	0.308	-6.93843	0.88308	0.766	diaminopimelate decarboxylase
rimM	1.32	-5.8797	0.195	0.525347	0.222	16S rRNA processing protein RimM	Rv1188	0.0335	0.0455	-6.98969	0.980775	0.965	proline dehydrogenase
PE_PGRS49	1.32	-5.8811	0.219	0.525592	0.222	PE-PGRS family protein PE_PGRS49	manA	0.0333	0.301	-6.9406	0.885398	0.771	mannose-6-phosphate isomerase
Rv2432c	1.32	-5.8812	0.267	0.525592	0.222	hypothetical protein	Rv3922c	0.033	0.263	-6.95257	0.900397	0.799	membrane protein insertion efficiency factor
deoA	1.31	-5.8829	0.287	0.52634	0.223	thymidine phosphorylase	lprB	0.033	0.235	-6.96015	0.910965	0.82	lipoprotein LprB
fadE6	1.31	-5.8839	0.401	0.52634	0.223	acyl-CoA dehydrogenase FadE6	PE_PGRS7	0.033	0.202	-6.96813	0.924335	0.845	PE-PGRS family protein PE_PGRS7
Rv1220c	1.31	-5.8855	0.261	0.526894	0.223	methyltransferase	vapB30	0.033	0.144	-6.97932	0.9457	0.889	antitoxin VapB30
glgC	1.31	-5.8879	0.265	0.527678	0.224	glucose-1-phosphate adenylyltransferase	Rv2566	0.033	0.122	-6.98253	0.951552	0.906	hypothetical protein
vapB33	-1.31	-5.8884	-0.216	0.527751	0.224	antitoxin VapB33	narL	0.0327	0.186	-6.97161	0.931538	0.857	nitrate/nitrite response transcriptional regulator NarL
sucD	1.31	-5.8912	0.163	0.529274	0.225	succinyl-CoA ligase subunit alpha	aceE	0.0325	0.216	-6.96493	0.916708	0.834	pyruvate dehydrogenase E1 component
cobG	1.31	-5.8918	0.32	0.52942	0.225	precorrin-3B synthase	Rv0857	0.0323	0.244	-6.95788	0.908412	0.813	hypothetical protein
Rv2818c	1.31	-5.8923	1.07	0.529525	0.225	CRISPR-associated protein Csm6	Rv0650	0.0318	0.128	-6.9818	0.949827	0.902	sugar kinase
vapB28	1.31	-5.8934	0.151	0.529977	0.225	antitoxin VapB28	emrB	0.0317	0.328	-6.93125	0.87439	0.751	multidrug resistance protein EmrB
Rv1505c	-1.3	-5.8954	-0.176	0.531011	0.226	hypothetical protein	Rv2613c	0.0315	0.347	-6.92439	0.867559	0.738	AP-4-A phosphorylase
TB18.6	1.3	-5.8971	0.245	0.531904	0.226	hypothetical protein	TB18.6	0.031	0.314	-6.9362	0.880126	0.761	hypothetical protein
mmpL2	-1.3	-5.898	-0.511	0.531969	0.227	transmembrane transport protein MmpL2	gadB	0.031	0.242	-6.95833	0.908604	0.815	glutamate decarboxylase GadB
Rv1118c	1.3	-5.8987	0.31	0.531969	0.227	hypothetical protein	rpsN2	0.031	0.172	-6.9745	0.935515	0.868	30S ribosomal protein S14
Rv3071	-1.3	-5.8995	-0.37	0.532144	0.227	hypothetical protein	Rv2642	0.0307	0.0727	-6.9879	0.969935	0.944	ArsR family transcriptional regulator
Rv1065	-1.3	-5.8998	-0.203	0.532144	0.227	hypothetical protein	Rv0999	0.0305	0.219	-6.9642	0.916253	0.832	hypothetical protein
PE_PGRS17	1.3	-5.9001	0.178	0.532144	0.227	PE-PGRS family protein PE_PGRS17	Rv3090	0.0303	0.152	-6.97795	0.943274	0.883	hypothetical protein
pknA	1.3	-5.9015	0.426	0.532755	0.228	serine/threonine-protein kinase PknA	Rv3661	0.03	0.279	-6.94774	0.892912	0.787	hypothetical protein
Rv0144	1.3	-5.9019	0.721	0.532824	0.228	transcriptional regulator	rpmG1	0.0297	0.299	-6.94128	0.886055	0.772	50S ribosomal protein L33
PPE54	-1.3	-5.9025	-0.192	0.532947	0.228	PPE family protein PPE54	Rv2315c	0.0297	0.287	-6.94529	0.889643	0.781	hypothetical protein
Rv3691	1.3	-5.9044	1.38	0.533904	0.228	hypothetical protein	Rv2733c	0.0295	0.224	-6.96307	0.915696	0.828	(dimethylallyl)adenosine tRNA methylthiotransferase
Rv0318c	-1.29	-5.9066	-0.241	0.534936	0.229	integral membrane protein	Rv0110	0.0293	0.206	-6.96722	0.921979	0.842	integral membrane protein
Rv0455c	-1.29	-5.9071	-0.155	0.534936	0.229	hypothetical protein	agpS	0.0293	0.0875	-6.98659	0.965979	0.932	alkyldihydroxyacetonephosphate synthase
cyp142	1.29	-5.9083	0.343	0.534936	0.229	cytochrome P450 monooxygenase Cyp142	cobIJ	0.0292	0.207	-6.96695	0.921413	0.841	bifunctional S-adenosyl-L-methionine-precorrin-2 methyl transferase/precorrin-3 methylase
Rv0565c	-1.29	-5.9084	-0.236	0.534936	0.229	monooxygenase	PE_PGRS6	0.0292	0.0586	-6.98893	0.975506	0.955	PE-PGRS family protein PE_PGRS6
vapB32	1.29	-5.9087	0.186	0.534936	0.23	antitoxin VapB32	Rv2477c	0.0288	0.0972	-6.98558	0.962421	0.925	macrolide ABC transporter ATP-binding protein
kdpA	1.29	-5.9092	0.215	0.534936	0.23	potassium-transporting ATPase subunit A	vapB2	0.0287	0.224	-6.96295	0.915572	0.828	antitoxin VapB2
fdxD	1.29	-5.9093	0.183	0.534936	0.23	ferredoxin FdxD	lppF	0.0285	0.265	-6.952	0.899601	0.798	lipoprotein LppF
Rv1230c	-1.29	-5.9105	-0.182	0.535103	0.23	membrane protein	mbtL	0.0282	0.286	-6.94538	0.889643	0.782	acyl carrier protein MbtL
Rv0613c	1.29	-5.9107	0.206	0.535103	0.23	hypothetical protein	Rv1906c	0.028	0.258	-6.95387	0.902481	0.803	hypothetical protein
PE_PGRS9	1.29	-5.9114	0.2	0.535333	0.23	PE-PGRS family protein PE_PGRS9	Rv2797c	0.0273	0.184	-6.97202	0.931855	0.858	hypothetical protein
Rv0954	1.29	-5.9123	0.159	0.535347	0.231	transmembrane protein	Rv2326c	0.0272	0.31	-6.93767	0.881976	0.764	ABC transporter ATP-binding protein
Rv2018	-1.29	-5.9124	-0.188	0.535347	0.231	hypothetical protein	tlyA	0.027	0.173	-6.97413	0.935515	0.867	16S/23S rRNA (cytidine-2'-O)-methyltransferase TlyA
dedA	-1.29	-5.9125	-0.284	0.535347	0.231	transmembrane protein DedA	pntAb	0.0268	0.159	-6.97676	0.94017	0.877	integral membrane protein
Rv3360	-1.29	-5.913	-0.718	0.53539	0.231	hypothetical protein	pepQ	0.0265	0.235	-6.96017	0.910965	0.82	cytoplasmic peptidase PepQ
rplA	1.29	-5.9133	0.292	0.53539	0.231	50S ribosomal protein L1	nuoN	0.0265	0.223	-6.96337	0.916051	0.829	NADH-quinone oxidoreductase subunit N
Rv3035	1.29	-5.9143	0.18	0.535797	0.231	hypothetical protein	vapC20	0.0263	0.199	-6.96886	0.926263	0.847	ribonuclease VapC20
Rv0695	-1.29	-5.9163	-0.178	0.536618	0.232	mycofactocin system creatinine amidohydrolase family protein MftE	Rv1097c	0.026	0.284	-6.94612	0.889777	0.783	hypothetical protein
Rv1147	1.28	-5.9192	0.267	0.538106	0.232	hypothetical protein	bpoB	0.0257	0.212	-6.96597	0.919276	0.838	peroxidase BpoB
rfbE	1.28	-5.9201	0.15	0.538106	0.233	O-antigen/lipopolysaccharide ABC transporter ATP-binding protein RfbE	rpoZ	0.0255	0.222	-6.96354	0.916051	0.83	DNA-directed RNA polymerase subunit omega
sppA	1.28	-5.9203	0.193	0.538106	0.233	protease IV SppA	Rv0597c	0.0255	0.221	-6.96382	0.916126	0.831	hypothetical protein
Rv3430c	1.28	-5.9205	0.193	0.538106	0.233	transposase	Rv3906c	0.0255	0.15	-6.97841	0.944118	0.885	hypothetical protein
ndhA	1.28	-5.9206	0.216	0.538106	0.233	NADH dehydrogenase NdhA	Rv0038	0.025	0.29	-6.94439	0.889346	0.779	hypothetical protein
purU	1.28	-5.9208	0.309	0.538106	0.233	formyltetrahydrofolate deformylase	Rv0784	0.025	0.213	-6.96574	0.918862	0.837	hypothetical protein
Rv1271c	1.28	-5.9215	0.17	0.538106	0.233	hypothetical protein	proZ	0.0245	0.245	-6.95745	0.908072	0.812	glycine betaine/carnitine/choline/L-proline ABC transporter permease ProZ
Rv0922	1.28	-5.9218	0.231	0.538106	0.233	transposase	Rv0742	0.0245	0.137	-6.98036	0.946764	0.894	hypothetical protein
Rv2983	1.28	-5.922	0.325	0.538106	0.233	2-phospho-L-lactate guanylyltransferase	Rv3037c	0.024	0.153	-6.97788	0.943274	0.882	S-adenosylmethionine-dependent methyltransferase
aftD	1.28	-5.9223	0.206	0.538106	0.233	alpha-(1->3)-arabinofuranosyltransferase	Rv2896c	0.0238	0.197	-6.9693	0.926372	0.849	hypothetical protein
Rv0030	-1.28	-5.9235	-0.468	0.538474	0.234	hypothetical protein	Rv1339	0.0237	0.259	-6.95354	0.901888	0.802	hypothetical protein
ribC	1.28	-5.9241	0.506	0.538474	0.234	riboflavin synthase	PPE44	0.0235	0.139	-6.98008	0.946764	0.893	PPE family protein PPE44
vapB30	-1.28	-5.9248	-0.659	0.538474	0.234	antitoxin VapB30	Rv3910	0.0232	0.171	-6.97453	0.935515	0.868	peptidoglycan biosynthesis protein
nadA	1.28	-5.925	0.266	0.538474	0.234	quinolinate synthetase A	birA	0.0232	0.138	-6.98025	0.946764	0.894	bifunctional biotin operon repressor/biotin--[acetyl-CoA-carboxylase] synthetase
vapB14	-1.28	-5.9268	-0.308	0.538707	0.235	antitoxin VapB14	mpt63	0.023	0.219	-6.96411	0.916164	0.832	immunogenic protein Mpt63
Rv0518	-1.28	-5.927	-1.02	0.538707	0.235	hypothetical protein	PE_PGRS54	0.023	0.213	-6.96562	0.918653	0.836	PE-PGRS family protein PE_PGRS54
Rv1460	-1.28	-5.927	-0.321	0.538707	0.235	transcriptional regulator	Rv0979c	0.023	0.189	-6.97103	0.930418	0.855	hypothetical protein
Rv3718c	1.28	-5.9274	0.502	0.538707	0.235	hypothetical protein	Rv0698	0.023	0.137	-6.9804	0.946764	0.894	hypothetical protein
Rv3202c	1.28	-5.9278	0.234	0.538707	0.235	ATP-dependent DNA helicase	thiD	0.0227	0.169	-6.9749	0.93591	0.87	hydroxymethylpyrimidine/phosphomethylpyrimidine kinase
Rv0200	1.28	-5.9278	0.194	0.538707	0.235	transmembrane protein	PE_PGRS9	0.0225	0.161	-6.97649	0.939333	0.876	PE-PGRS family protein PE_PGRS9
esxE	-1.28	-5.9279	-0.207	0.538707	0.235	ESAT-6 like protein EsxE	egtD	0.0225	0.0797	-6.98731	0.967519	0.938	histidine-specific methyltransferase EtgD
Rv2203	-1.28	-5.9285	-0.173	0.538823	0.235	membrane protein	Rv1341	0.0223	0.126	-6.98206	0.950463	0.903	non-canonical purine NTP pyrophosphatase
lprP	-1.28	-5.9294	-0.274	0.539092	0.235	lipoprotein LprP	Rv2695	0.022	0.216	-6.96488	0.916708	0.834	hypothetical protein
lprO	-1.28	-5.9302	-0.251	0.539092	0.236	lipoprotein LprO	Rv1748	0.022	0.203	-6.96799	0.924206	0.844	hypothetical protein
Rv2750	1.27	-5.9303	0.216	0.539092	0.236	dehydrogenase	TB22.2	0.022	0.174	-6.97397	0.935515	0.866	hypothetical protein
desA3	-1.27	-5.9324	-0.391	0.539483	0.236	stearoyl-CoA 9-desaturase	Rv0459	0.022	0.112	-6.98383	0.956984	0.913	hypothetical protein
rplM	1.27	-5.933	0.169	0.539483	0.236	50S ribosomal protein L13	Rv0078	0.022	0.0925	-6.98608	0.964135	0.929	transcriptional regulator
Rv1883c	-1.27	-5.9339	-0.155	0.539483	0.237	hypothetical protein	Rv3777	0.0218	0.164	-6.97581	0.937378	0.873	oxidoreductase
Rv0770	-1.27	-5.9342	-0.379	0.539483	0.237	oxidoreductase	Rv1320c	0.0218	0.142	-6.97971	0.946382	0.891	adenylate cyclase
Rv3000	-1.27	-5.9346	-0.538	0.539483	0.237	transmembrane protein	kdpE	0.0217	0.14	-6.98002	0.946764	0.892	transcriptional regulator KdpE
Rv2248	1.27	-5.9347	0.183	0.539483	0.237	hypothetical protein	pknH	0.0215	0.15	-6.9784	0.944118	0.885	serine/threonine-protein kinase PknH
secY	-1.27	-5.9348	-0.23	0.539483	0.237	preprotein translocase SecY	vapB44	0.0215	0.146	-6.97897	0.945262	0.887	antitoxin VapB44
mazE4	1.27	-5.9351	0.431	0.539483	0.237	antitoxin MazE4	Rv3662c	0.021	0.198	-6.96914	0.926372	0.848	hypothetical protein
senX3	1.27	-5.9356	0.156	0.539483	0.237	two component sensor histidine kinase SenX3	mce4A	0.021	0.154	-6.97766	0.94304	0.881	Mce family protein Mce4A
Rv3077	-1.27	-5.936	-0.285	0.539483	0.237	hydrolase	rplR	0.0208	0.157	-6.97719	0.941612	0.879	50S ribosomal protein L18
trxB1	-1.27	-5.9376	-0.246	0.540299	0.238	thioredoxin	Rv0740	0.0207	0.217	-6.9647	0.916708	0.834	hypothetical protein
Rv0158	-1.27	-5.9396	-0.745	0.54083	0.238	transcriptional regulator	Rv0979c	0.0203	0.0803	-6.98726	0.967424	0.938	hypothetical protein
PE_PGRS48	1.26	-5.9429	0.308	0.541927	0.239	PE-PGRS family protein PE_PGRS48	Rv2926c	0.02	0.142	-6.97963	0.946201	0.891	hypothetical protein
narH	1.26	-5.9429	0.213	0.541927	0.239	nitrate reductase subunit beta	Rv1855c	0.0197	0.23	-6.96142	0.912674	0.824	oxidoreductase
Rv3510c	1.26	-5.9433	0.182	0.541927	0.239	hypothetical protein	Rv2735c	0.0197	0.196	-6.96956	0.926956	0.85	hypothetical protein
fadE22	1.26	-5.9434	0.447	0.541927	0.239	acyl-CoA dehydrogenase FadE22	qcrB	0.0195	0.106	-6.98455	0.958351	0.918	ubiquinol-cytochrome C reductase cytochrome subunit B
Rv0633c	-1.26	-5.944	-0.197	0.541927	0.24	hypothetical protein	dapE	0.0193	0.198	-6.96909	0.926372	0.848	succinyl-diaminopimelate desuccinylase DapE
Rv0326	1.26	-5.9442	0.168	0.541927	0.24	hypothetical protein	Rv0330c	0.0192	0.143	-6.97953	0.946201	0.89	hypothetical protein
Rv0822c	1.26	-5.9443	0.277	0.541927	0.24	hypothetical protein	Rv2049c	0.019	0.0843	-6.9869	0.966522	0.935	hypothetical protein
Rv3488	1.26	-5.9443	0.16	0.541927	0.24	hypothetical protein	sapM	0.0185	0.123	-6.98237	0.951414	0.905	acid phosphatase
Rv2034	-1.26	-5.9447	-1.46	0.541968	0.24	ArsR family HTH-type transcriptional repressor	Rv2003c	0.0185	0.116	-6.98336	0.954538	0.91	hypothetical protein
Rv2670c	-1.26	-5.9461	-0.214	0.542602	0.24	hypothetical protein	mce2A	0.0183	0.173	-6.97415	0.935515	0.867	Mce family protein Mce2A
Rv1950c	-1.26	-5.9464	-0.291	0.542602	0.24	hypothetical protein	arfA	0.018	0.183	-6.97219	0.932	0.859	peptidoglycan-binding protein ArfA
Rv0863	-1.26	-5.9474	-0.211	0.54304	0.241	hypothetical protein	Rv2819c	0.0178	0.104	-6.98487	0.959427	0.92	CRISPR type III-associated RAMP protein Csm5
Rv0826	1.26	-5.9487	0.44	0.543421	0.241	hypothetical protein	sdhC	0.0172	0.106	-6.98454	0.958351	0.918	succinate dehydrogenase cytochrome B-556 subunit
rsbW	-1.26	-5.9487	-0.595	0.543421	0.241	anti-sigma factor RsbW	glpD2	0.0168	0.135	-6.98071	0.946764	0.896	glycerol-3-phosphate dehydrogenase
PE_PGRS51	-1.26	-5.9492	-0.194	0.543522	0.241	PE-PGRS family protein PE_PGRS51	katG	0.0168	0.107	-6.98443	0.958351	0.917	catalase-peroxidase
Rv0879c	1.26	-5.9505	0.255	0.543561	0.241	transmembrane protein	relF	0.0167	0.0785	-6.98742	0.967519	0.939	antitoxin RelF
ldtB	1.26	-5.9505	0.925	0.543561	0.242	L,D-transpeptidase LdtB	Rv1907c	0.0165	0.127	-6.98185	0.949827	0.902	hypothetical protein
mtrB	1.26	-5.9509	0.375	0.543561	0.242	two component sensory histidine kinase MtrB	iniC	0.0165	0.105	-6.9847	0.958688	0.919	iIsoniazid inductible protein IniC
[truncated: 2,341 more rows]

## Sheet: Supplementary Table 8B
Supplementary Table 8B. List of differential genes in the GSE3999 dataset
H37Rv/H37Ra 7H10 rolling								H37Rv/H37Ra 7H10 shaking								Overlapping of 7H10 rolling and shaking
Gene.symbol	t	B	logFC	adj.P.Val	P.Value	Description	Regulated type	Gene.symbol	t	B	logFC	adj.P.Val	P.Value	Description	Regulated type	Gene.symbol	7H10 rolling type	7H10 shaking type
Rv3479	17.4	8.6275	2.14	9.35e-05	5.25e-08	transmembrane protein	up-regulated	Rv1184c	19.9	9.32416	4.57	3.44e-05	3.34e-08	hypothetical protein	up-regulated	Rv3479	up-regulated	up-regulated
PE31	16.7	8.3794	2.34	9.35e-05	7.29e-08	PE family protein PE31	up-regulated	PPE51	14.3	7.05672	3.36	0.0002017	4.7e-07	PPE family protein PPE51	up-regulated	PE31	up-regulated	up-regulated
Rv3486	16.6	8.3225	2.1	9.35e-05	7.86e-08	hypothetical protein	up-regulated	fadD21	22.3	10.0006	2.8	1.78e-05	1.38e-08	fatty-acid--CoA ligase FadD21	up-regulated	Rv3486	up-regulated	up-regulated
Rv3822	16.3	8.2175	2.09	9.35e-05	9e-08	hypothetical protein	up-regulated	Rv3686c	7.97	2.66233	2.77	0.0045569	4.07e-05	hypothetical protein	up-regulated	Rv3822	up-regulated	up-regulated
Rv3686c	12.7	6.5068	2.84	0.0005295	7.11e-07	hypothetical protein	up-regulated	narK1	5.7	0.2144	2.72	0.0173291	0.000424	nitrate/nitrite transporter	up-regulated	Rv3686c	up-regulated	up-regulated
fcoT	12.6	6.4283	2.07	0.0005295	7.78e-07	fatty acyl CoA thioesterase FcoT	up-regulated	Rv3822	25.5	10.7707	2.63	1.78e-05	4.62e-09	hypothetical protein	up-regulated	PPE51	up-regulated	up-regulated
fadD10	12.5	6.3874	2.55	0.0005295	8.15e-07	fatty-acid--CoA ligase FadD10	up-regulated	Rv1639c	22.4	10.0305	2.58	1.78e-05	1.33e-08	hypothetical protein	up-regulated	Rv3049c	down-regulated	down-regulated
PPE51	12	6.1168	2.28	0.0006386	1.11e-06	PPE family protein PPE51	up-regulated	papA1	13.7	6.75117	2.56	0.0002591	6.54e-07	acyltransferase	up-regulated	cfp2	up-regulated	up-regulated
Rv3049c	-11.8	5.9853	-1.39	0.0006656	1.28e-06	monooxygenase	down-regulated	lipF	19.1	9.04771	2.45	4.06e-05	4.72e-08	carboxylesterase LipF	up-regulated	cdh	up-regulated	up-regulated
cfp2	11.2	5.5959	1.61	0.0008522	1.97e-06	low molecular weight antigen MTB12	up-regulated	accD3	18.5	8.84162	2.37	4.47e-05	6.08e-08	acetyl-CoAcarboxylase carboxyl transferase subunit beta	up-regulated	fadD9	up-regulated	up-regulated
cdh	10.4	5.0344	1.45	0.0014438	3.61e-06	CDP-diacylglycerol pyrophosphatase	up-regulated	Rv3486	23.9	10.3971	2.16	1.78e-05	7.97e-09	hypothetical protein	up-regulated	PPE50	up-regulated	up-regulated
fadD9	10.1	4.8286	1.52	0.001638	4.5e-06	fatty-acid--CoA ligase FadD9	up-regulated	Rv3479	17.2	8.33289	2.16	6.38e-05	1.11e-07	transmembrane protein	up-regulated	Rv1184c	up-regulated	up-regulated
Rv0097	10.1	4.7815	2.36	0.001638	4.73e-06	oxidoreductase	up-regulated	Rv3137	6.58	1.23432	2.09	0.0099566	0.00016	histidinol-phosphatase	up-regulated	Rv1639c	up-regulated	up-regulated
PPE50	9.89	4.6548	1.43	0.0016686	5.4e-06	PPE family protein PPE50	up-regulated	mmpL8	5.59	0.06821	2.05	0.0185705	0.000487	integral membrane transport protein MmpL8	up-regulated	PPE19	up-regulated	up-regulated
Rv0097	9.88	4.6457	2.03	0.0016686	5.46e-06	oxidoreductase	up-regulated	eccC4	11	5.10059	2.04	0.001107	3.65e-06	ESX-4 secretion system protein EccC4	up-regulated	Rv2288	up-regulated	up-regulated
Rv1184c	9.13	4.0431	2.76	0.0029588	1.02e-05	hypothetical protein	up-regulated	PPE50	18.2	8.73199	2.02	4.47e-05	6.94e-08	PPE family protein PPE50	up-regulated	Rv3767c	up-regulated	up-regulated
PPE10	-8.72	3.6975	-1.19	0.0040035	1.46e-05	PPE family protein PPE10	down-regulated	Rv3137	9.81	4.24544	1.85	0.0018119	8.62e-06	histidinol-phosphatase	up-regulated	Rv1931c	up-regulated	up-regulated
Rv1639c	8.57	3.564	1.88	0.0043611	1.68e-05	hypothetical protein	up-regulated	cdh	10.4	4.71817	1.84	0.0013187	5.38e-06	CDP-diacylglycerol pyrophosphatase	up-regulated	fadD21	up-regulated	up-regulated
Rv1996	-8.47	3.4726	-1.31	0.0045498	1.84e-05	universal stress protein	down-regulated	papA3	9.92	4.32635	1.83	0.0018119	7.96e-06	acyltransferase papA3	up-regulated	Rv3131	down-regulated	down-regulated
PPE19	8.42	3.4293	2.35	0.0045498	1.93e-05	PPE family protein PPE19	up-regulated	cfp2	9.49	3.98829	1.83	0.0020652	1.11e-05	low molecular weight antigen MTB12	up-regulated	pks2	up-regulated	up-regulated
Rv2288	8.36	3.3721	1.22	0.0046132	2.04e-05	hypothetical protein	up-regulated	PE31	6.88	1.56746	1.76	0.0079388	0.000117	PE family protein PE31	up-regulated	espR	up-regulated	up-regulated
Rv3767c	8.07	3.1071	0.868	0.005787	2.67e-05	S-adenosylmethionine-dependent methyltransferase	up-regulated	pks3	9.88	4.29675	1.75	0.0018119	8.19e-06	polyketide beta-ketoacyl synthase	up-regulated	accD3	up-regulated	up-regulated
Rv1931c	7.94	2.9878	0.891	0.0062677	3.01e-05	transcriptional regulator	up-regulated	Rv2288	11.9	5.71742	1.73	0.0006382	1.94e-06	hypothetical protein	up-regulated	fbpA	up-regulated	up-regulated
iniA	-7.72	2.7746	-1.18	0.0071951	3.74e-05	isoniazid inductible protein IniA	down-regulated	Rv3165c	7.83	2.53445	1.65	0.0050471	4.6e-05	hypothetical protein	up-regulated	PPE60	up-regulated	up-regulated
fadD21	7.39	2.4369	2.14	0.0093692	5.24e-05	fatty-acid--CoA ligase FadD21	up-regulated	fadD9	14.6	7.20404	1.63	0.0001873	4e-07	fatty-acid--CoA ligase FadD9	up-regulated	pflA	up-regulated	up-regulated
Rv3131	-7.33	2.3798	-1.05	0.0093692	5.55e-05	NAD(P)H nitroreductase	down-regulated	pflA	13.1	6.40669	1.63	0.0003474	9.44e-07	pyruvate formate lyase activating protein PflA	up-regulated	Rv3727	down-regulated	down-regulated
pks2	7.24	2.2847	0.904	0.0097102	6.11e-05	phthioceranic/hydroxyphthioceranic acid synthase	up-regulated	Rv3689	5.25	-0.36228	1.62	0.022283	0.000732	transmembrane protein	up-regulated	Rv3337	down-regulated	down-regulated
espR	7.22	2.2696	0.948	0.0097102	6.2e-05	ESX-1 transcriptional regulator EspR	up-regulated	groEL2	6.83	1.50658	1.59	0.0081679	0.000124	molecular chaperone GroEL	up-regulated	narK1	up-regulated	up-regulated
lppW	7.18	2.2205	0.967	0.0097102	6.51e-05	lipoprotein LppW	up-regulated	espC	8.36	3.0254	1.48	0.0038363	2.86e-05	ESX-1 secretion-associated protein EspC	up-regulated	dnaB	up-regulated	up-regulated
PE_PGRS9	-7.11	2.1473	-1.64	0.0098505	7e-05	PE-PGRS family protein PE_PGRS9	down-regulated	espR	6.09	0.67359	1.34	0.0133338	0.000274	ESX-1 transcriptional regulator EspR	up-regulated	narK3	up-regulated	up-regulated
tgs1	-7.09	2.1321	-2.49	0.0098505	7.11e-05	diacyglycerol O-acyltransferase	down-regulated	espD	9.48	3.9795	1.32	0.0020652	1.12e-05	ESX-1 secretion-associated protein EspD	up-regulated	lipQ	down-regulated	down-regulated
bglS	7.08	2.1189	1.13	0.0098505	7.2e-05	beta-glucosidase BglS	up-regulated	lppP	6.5	1.14852	1.29	0.0104292	0.000174	lipoprotein LppP	up-regulated	sirA	up-regulated	up-regulated
accD3	7.01	2.044	1.17	0.0103404	7.76e-05	acetyl-CoAcarboxylase carboxyl transferase subunit beta	up-regulated	narK3	7.2	1.90031	1.25	0.006809	8.48e-05	nitrate/nitrite transporter	up-regulated	papA1	up-regulated	up-regulated
fbpA	6.93	1.9523	0.895	0.0110426	8.5e-05	diacylglycerol acyltransferase/mycolyltransferase Ag85A	up-regulated	Rv3767c	6.97	1.66566	1.25	0.0078158	0.000106	S-adenosylmethionine-dependent methyltransferase	up-regulated	Rv3633	down-regulated	down-regulated
alkB	6.83	1.8517	1.43	0.0119045	9.39e-05	transmembrane alkane 1-monooxygenase AlkB	up-regulated	Rv2375	10.5	4.78967	1.24	0.0012885	5e-06	hypothetical protein	up-regulated	cyp121	up-regulated	up-regulated
lpqD	-6.63	1.6289	-0.757	0.0141937	0.000117	lipoprotein LpqD	down-regulated	Rv3651	8.37	3.03108	1.23	0.0038363	2.84e-05	hypothetical protein	up-regulated	Rv3485c	up-regulated	up-regulated
PPE35	-6.42	1.3834	-0.853	0.017618	0.000149	PPE family protein PPE35	down-regulated	cyp121	9.36	3.88172	1.22	0.0021962	1.24e-05	cytochrome P450 Cyp121	up-regulated	lipF	up-regulated	up-regulated
Rv2286c	6.37	1.3351	0.959	0.0178539	0.000156	hypothetical protein	up-regulated	Rv2433c	4.37	-1.55629	1.21	0.0452863	0.00228	hypothetical protein	up-regulated	fprB	down-regulated	down-regulated
ggtB	6.36	1.3248	0.797	0.0178539	0.000158	gamma-glutamyltranspeptidase precursor GgtB	up-regulated	espA	10.9	5.03799	1.19	0.0011091	3.89e-06	ESX-1 secretion-associated protein EspA	up-regulated	lpqQ	down-regulated	down-regulated
PPE60	6.18	1.1079	1.92	0.0210326	0.000196	PE family protein PPE60	up-regulated	ppsB	6.33	0.95757	1.19	0.0115201	0.000209	phthiocerol synthesis polyketide synthase type I PpsB	up-regulated	dnaA	down-regulated	down-regulated
Rv1751	6.18	1.1055	0.802	0.0210326	0.000196	oxidoreductase	up-regulated	kstD	4.38	-1.54467	1.15	0.0451345	0.00225	3-oxosteroid 1-dehydrogenase	up-regulated	PE_PGRS55	down-regulated	down-regulated
Rv0100	6.14	1.0659	1.59	0.0210326	0.000204	hypothetical protein	up-regulated	ahpC	4.79	-0.9756	1.14	0.0317041	0.00131	alkyl hydroperoxide reductase subunit AhpC	up-regulated
pflA	6.13	1.056	0.745	0.0210326	0.000206	pyruvate formate lyase activating protein PflA	up-regulated	sirA	6.62	1.28462	1.12	0.0096055	0.000153	sulfite reductase	up-regulated
rpmA	-6.13	1.0531	-0.695	0.0210326	0.000206	50S ribosomal protein L27	down-regulated	fbpA	5.89	0.44522	1.12	0.0151055	0.00034	diacylglycerol acyltransferase/mycolyltransferase Ag85A	up-regulated
PPE18	5.97	0.8632	1.6	0.0248516	0.000249	PPE family protein PPE18	up-regulated	mrr	4.56	-1.2905	1.12	0.0382702	0.00177	restriction system protein	up-regulated
cysH	5.93	0.8154	1.15	0.0255534	0.000261	phosphoadenosine phosphosulfate reductase	up-regulated	pks15	7.43	2.13414	1.1	0.0061699	6.77e-05	polyketide synthase	up-regulated
rubA	5.87	0.7352	0.892	0.0271295	0.000282	rubredoxin RubA	up-regulated	pks2	7.23	1.93802	1.07	0.0068033	8.18e-05	phthioceranic/hydroxyphthioceranic acid synthase	up-regulated
Rv1592c	-5.84	0.7034	-0.709	0.027478	0.000291	hypothetical protein	down-regulated	apt	5.6	0.08726	1.05	0.0185118	0.000478	adenine phosphoribosyltransferase	up-regulated
Rv3767c	5.79	0.6394	1.62	0.0287293	0.00031	S-adenosylmethionine-dependent methyltransferase	up-regulated	groES	4.88	-0.85648	1.05	0.0301619	0.00117	chaperonin GroES	up-regulated
Rv0190	5.77	0.6074	1.09	0.0291246	0.000319	hypothetical protein	up-regulated	PPE60	6.33	0.95089	1.03	0.0115201	0.00021	PE family protein PPE60	up-regulated
Rv3727	-5.73	0.5647	-0.948	0.029555	0.000333	oxidoreductase	down-regulated	ppsA	11.9	5.69767	1.01	0.0006382	1.98e-06	phthiocerol synthesis polyketide synthase type I PpsA	up-regulated
PPE56	-5.72	0.5455	-0.771	0.029555	0.000339	PPE family protein PPE56	down-regulated	PE_PGRS43	8.34	3.00986	1.01	0.0038363	2.9e-05	PE-PGRS family protein PE_PGRS43	up-regulated
Rv3337	-5.7	0.527	-1.02	0.029555	0.000345	pseudo	down-regulated	lppX	5.96	0.52817	1.01	0.0145846	0.000314	lipoprotein LppX	up-regulated
narK1	5.69	0.5189	2.08	0.029555	0.000348	nitrate/nitrite transporter	up-regulated	fadD23	10.8	4.98897	0.964	0.0011091	4.09e-06	long-chain-fatty-acid--CoA ligase FadD23	up-regulated
PPE41	5.68	0.5064	0.704	0.029555	0.000353	PPE family protein PPE41	up-regulated	mez	6.49	1.13604	0.956	0.0104328	0.000176	malate oxidoreductase	up-regulated
cysA1	5.66	0.481	0.798	0.0298141	0.000361	sulfate ABC transporter ATP-binding protein CysA	up-regulated	Rv3613c	7.43	2.13738	0.926	0.0061699	6.75e-05	hypothetical protein	up-regulated
che1	5.6	0.3933	1.24	0.0303275	0.000394	ferrochelatase	up-regulated	Rv3524	5.28	-0.31636	0.919	0.022283	0.000701	membrane protein	up-regulated
fadD5	-5.58	0.3798	-0.72	0.0303275	0.000399	fatty-acid--CoA ligase FadD5	down-regulated	pflA	6.91	1.59796	0.914	0.0078885	0.000113	pyruvate formate lyase activating protein PflA	up-regulated
acpM	-5.57	0.3603	-0.882	0.0303275	0.000407	meromycolate extension acyl carrier protein	down-regulated	ahpD	6.1	0.68838	0.906	0.0133338	0.00027	alkyl hydroperoxide reductase AphD	up-regulated
Rv3695	5.57	0.3579	0.915	0.0303275	0.000408	membrane protein	up-regulated	ppsA	8.04	2.72901	0.9	0.0044661	3.81e-05	phthiocerol synthesis polyketide synthase type I PpsA	up-regulated
Rv2025c	-5.57	0.3554	-0.746	0.0303275	0.000409	cation efflux system protein	down-regulated	def	8.41	3.06842	0.892	0.0038363	2.74e-05	polypeptide deformylase	up-regulated
Rv0885	-5.56	0.3431	-0.786	0.0303275	0.000413	hypothetical protein	down-regulated	drrA	6.46	1.10804	0.888	0.010514	0.000181	daunorubicin ABC transporter ATP-binding protein DrrA	up-regulated
dnaB	5.55	0.3397	0.711	0.0303275	0.000415	replicative DNA helicase	up-regulated	Rv1778c	4.8	-0.96083	0.876	0.0315168	0.00129	hypothetical protein	up-regulated
narK3	5.54	0.3268	1.03	0.0303275	0.00042	nitrate/nitrite transporter	up-regulated	rplL	6.85	1.53595	0.873	0.0080447	0.00012	50S ribosomal protein L7/L12	up-regulated
lipQ	-5.53	0.3079	-0.834	0.0304688	0.000428	carboxylesterase LipQ	down-regulated	ppsC	8.72	3.34929	0.846	0.0031604	2.09e-05	phthiocerol synthesis polyketide synthase type I PpsC	up-regulated
sirA	5.46	0.2209	1.84	0.0327199	0.000466	sulfite reductase	up-regulated	tpx	7.38	2.09131	0.826	0.0062697	7.06e-05	2-Cys peroxiredoxin	up-regulated
papA1	5.42	0.1626	1.17	0.0341726	0.000493	acyltransferase	up-regulated	fbpA	5.79	0.31713	0.826	0.0163561	0.000384	diacylglycerol acyltransferase/mycolyltransferase Ag85A	up-regulated
Rv1486c	5.31	0.0294	0.726	0.0379018	0.000561	hypothetical protein	up-regulated	gca	5.83	0.36813	0.815	0.0157121	0.000366	GDP-mannose 4,6-dehydratase	up-regulated
Rv3633	-5.28	-0.0102	-0.585	0.0388852	0.000584	hypothetical protein	down-regulated	Rv1931c	7.65	2.35907	0.805	0.0055095	5.45e-05	transcriptional regulator	up-regulated
Rv1752	5.26	-0.0416	0.641	0.0395859	0.000602	hypothetical protein	up-regulated	ppsB	4.8	-0.95205	0.805	0.0315168	0.00128	phthiocerol synthesis polyketide synthase type I PpsB	up-regulated
espK	5.25	-0.0578	0.586	0.0397132	0.000611	ESX-1 secretion-associated protein EspK	up-regulated	metH	8.75	3.37531	0.802	0.0031604	2.03e-05	methionine synthase	up-regulated
cyp121	5.22	-0.0927	0.728	0.0405779	0.000632	cytochrome P450 Cyp121	up-regulated	PPE23	6.25	0.85983	0.798	0.0121756	0.000229	PPE family protein PPE23	up-regulated
ald	-5.21	-0.1098	-0.653	0.0407579	0.000643	L-alanine dehydrogenase	down-regulated	Rv3197	5.2	-0.42859	0.771	0.022958	0.00078	ABC transporter ATP-binding protein	up-regulated
iniB	-5.19	-0.1366	-1.75	0.0409726	0.00066	isoniazid inducible protein IniB	down-regulated	Rv2717c	4.63	-1.19424	0.766	0.0360732	0.00161	hypothetical protein	up-regulated
mce1C	-5.16	-0.1732	-0.656	0.0418224	0.000684	Mce family protein Mce1C	down-regulated	fadD26	8	2.68811	0.765	0.0045433	3.97e-05	fatty-acid--CoA ligase FadD26	up-regulated
Rv2275	5.09	-0.2696	0.61	0.0443731	0.000751	cyclo(L-tyrosyl-L-tyrosyl) synthase	up-regulated	whiB3	7.42	2.12606	0.763	0.0061699	6.83e-05	redox-responsive transcriptional regulator WhiB3	up-regulated
Rv3485c	5.07	-0.292	0.721	0.0447046	0.000768	short-chain type dehydrogenase/reductase	up-regulated	Rv1914c	5.32	-0.27279	0.759	0.021846	0.000673	hypothetical protein	up-regulated
lipF	5.06	-0.3007	1.87	0.0447046	0.000774	carboxylesterase LipF	up-regulated	PPE19	6.09	0.6743	0.758	0.0133338	0.000274	PPE family protein PPE19	up-regulated
kasB	-5.06	-0.3117	-0.772	0.0447046	0.000783	3-oxoacyl-ACP synthase 2	down-regulated	fadD22	5.4	-0.17221	0.749	0.02114	0.000611	p-hydroxybenzoyl--AMP ligase	up-regulated
lpqS	5.03	-0.3458	1.15	0.0457101	0.000809	lipoprotein LpqS	up-regulated	dnaB	5.96	0.51903	0.748	0.0145846	0.000317	replicative DNA helicase	up-regulated
dsbF	5.02	-0.3632	0.719	0.0459911	0.000823	lipoprotein DsbF	up-regulated	Rv2292c	4.67	-1.13859	0.746	0.0348843	0.00153	hypothetical protein	up-regulated
Rv2401	-5.01	-0.38	-0.738	0.0462495	0.000836	hypothetical protein	down-regulated	Rv0963c	4.87	-0.86202	0.742	0.0301619	0.00118	hypothetical protein	up-regulated
PE9	-4.98	-0.4193	-1.86	0.0472736	0.000869	PE family protein PE9	down-regulated	Rv0090	4.8	-0.9536	0.722	0.0315168	0.00128	membrane protein	up-regulated
fprB	-4.97	-0.4244	-1.37	0.0472736	0.000873	ferredoxin/ferredoxin--NADP reductase	down-regulated	Rv1261c	5.4	-0.1628	0.72	0.02114	0.000606	hypothetical protein	up-regulated
lpqQ	-4.97	-0.4348	-1.08	0.0472736	0.000882	lipoprotein LpqQ	down-regulated	Rv3485c	5.24	-0.37314	0.709	0.022283	0.00074	short-chain type dehydrogenase/reductase	up-regulated
rpmG1	-4.95	-0.4527	-0.61	0.0473319	0.000898	50S ribosomal protein L33	down-regulated	cyp136	6.46	1.10408	0.707	0.010514	0.000182	cytochrome P450 Cyp136	up-regulated
Rv2963	4.95	-0.457	0.779	0.0473319	0.000901	integral membrane protein	up-regulated	ptkA	5.22	-0.40265	0.703	0.0225286	0.000761	protein tyrosine kinase transcriptional regulator PtkA	up-regulated
mce1B	-4.93	-0.4788	-0.593	0.0477281	0.000921	Mce family protein Mce1B	down-regulated	glnD	4.49	-1.38302	0.702	0.04093	0.00193	bifunctional uridylyltransferase/uridylyl-removing enzyme	up-regulated
Rv1751	4.93	-0.4861	0.986	0.0477281	0.000927	oxidoreductase	up-regulated	Rv2959c	5.24	-0.37148	0.698	0.022283	0.000739	rhamnosyl O-methyltransferase	up-regulated
dnaA	-4.91	-0.5155	-0.8	0.0481576	0.000954	chromosomal replication initiator protein DnaA	down-regulated	Rv2952	4.37	-1.55635	0.692	0.0452863	0.00228	phthiotriol/phenolphthiotriol dimycocerosates methyltransferase	up-regulated
fbpA	4.89	-0.5395	0.871	0.0485037	0.000977	diacylglycerol acyltransferase/mycolyltransferase Ag85A	up-regulated	Rv2644c	6.13	0.72124	0.686	0.0132119	0.000262	hypothetical protein	up-regulated
Rv1895	-4.89	-0.5426	-0.748	0.0485037	0.00098	zinc-binding alcohol dehydrogenase	down-regulated	scoA	4.71	-1.07874	0.671	0.0335628	0.00145	succinyl-CoA:3-ketoacid-CoA transferase subunit A	up-regulated
nrp	4.88	-0.5534	1.7	0.0485083	0.00099	peptide synthetase Nrp	up-regulated	dnaB	4.41	-1.49995	0.661	0.0437079	0.00216	replicative DNA helicase	up-regulated
lprK	-4.87	-0.5621	-0.815	0.0485083	0.000999	Mce family lipoprotein Mce1E	down-regulated	drrA	4.78	-0.98302	0.654	0.031779	0.00132	daunorubicin ABC transporter ATP-binding protein DrrA	up-regulated
gpdA2	4.85	-0.5876	0.737	0.0487918	0.00102	glycerol-3-phosphate dehydrogenase	up-regulated	drrC	5.22	-0.40245	0.645	0.0225286	0.000761	daunorubicin ABC transporter permease DrrC	up-regulated
PE_PGRS55	-4.85	-0.5997	-1.04	0.0487918	0.00104	PE-PGRS family protein PE_PGRS55	down-regulated	Rv0891c	6.92	1.61082	0.643	0.0078885	0.000112	hypothetical protein	up-regulated
iniA	-4.84	-0.6059	-1.22	0.0487918	0.00104	isoniazid inductible protein IniA	down-regulated	papA5	5.61	0.09762	0.639	0.0185118	0.000473	phthiocerol/phthiodiolone dimycocerosyl transferase	up-regulated
rpmH	-4.81	-0.6464	-0.731	0.0499629	0.00108	50S ribosomal protein L34	down-regulated	devS	5.02	-0.66563	0.639	0.0270502	0.000977	two component sensor histidine kinase DevS	up-regulated
Rv1422	4.81	-0.6486	0.758	0.0499629	0.00109	hypothetical protein	up-regulated	mmsB	4.82	-0.92517	0.629	0.0312201	0.00125	3-hydroxyisobutyrate dehydrogenase	up-regulated
								Rv2949c	4.74	-1.03755	0.624	0.0331584	0.00139	chorismate pyruvate-lyase	up-regulated
								Rv1140	6.63	1.29253	0.617	0.0096055	0.000152	integral membrane protein	up-regulated
								echA6	4.3	-1.66014	0.615	0.0485676	0.00251	enoyl-CoA hydratase EchA6	up-regulated
								Rv3813c	4.56	-1.28796	0.596	0.0382702	0.00176	hypothetical protein	up-regulated
								Rv3354	4.52	-1.34034	0.588	0.0396279	0.00185	hypothetical protein	up-regulated
								PE13	5.16	-0.47446	0.585	0.0235721	0.000815	PE family protein PE13	up-regulated
								Rv2721c	-5.35	-0.23244	-0.586	0.021846	0.000647	hypothetical protein	down-regulated
								Rv3209	-5.33	-0.26323	-0.587	0.021846	0.000667	hypothetical protein	down-regulated
								Rv1245c	-5.34	-0.24294	-0.588	0.021846	0.000654	short-chain type dehydrogenase/reductase	down-regulated
								PE_PGRS55	-4.5	-1.37939	-0.592	0.04093	0.00192	PE-PGRS family protein PE_PGRS55	down-regulated
								Rv1987	-5.37	-0.20487	-0.594	0.0216602	0.000631	chitinase	down-regulated
								rplS	-4.56	-1.28893	-0.597	0.0382702	0.00177	50S ribosomal protein L19	down-regulated
								Rv1871c	-4.71	-1.07915	-0.605	0.0335628	0.00145	hypothetical protein	down-regulated
								rseA	-5.54	0.00738	-0.611	0.0191086	0.000516	anti-sigma E factor RseA	down-regulated
								Rv3131	-5.16	-0.48021	-0.613	0.0235721	0.000819	NAD(P)H nitroreductase	down-regulated
								Rv2484c	-5.76	0.27833	-0.614	0.0168313	0.000399	diacyglycerol O-acyltransferase	down-regulated
								nusA	-5.29	-0.30315	-0.615	0.0221535	0.000692	transcription termination/antitermination protein NusA	down-regulated
								Rv1462	-4.98	-0.71964	-0.616	0.0280212	0.00103	hypothetical protein	down-regulated
								Rv2525c	-5.24	-0.37129	-0.617	0.022283	0.000739	hypothetical protein	down-regulated
								greA	-4.36	-1.56898	-0.623	0.0455369	0.0023	transcription elongation factor GreA	down-regulated
								Rv2147c	-5.1	-0.55622	-0.634	0.0247817	0.00088	cell division protein SepF	down-regulated
								Rv2719c	-4.33	-1.6094	-0.636	0.0467303	0.00239	membrane protein	down-regulated
								fadA2	-6.4	1.04096	-0.641	0.0109599	0.000193	acetyl-CoA acetyltransferase FadA	down-regulated
								nrdF2	-5.74	0.25414	-0.665	0.0170827	0.000408	ribonucleoside-diphosphate reductase subunit beta NrdF2	down-regulated
								yrbE1A	-5.12	-0.52656	-0.671	0.0242262	0.000856	membrane protein	down-regulated
								Rv3005c	-6.25	0.86796	-0.673	0.0121756	0.000227	hypothetical protein	down-regulated
								lsr2	-6.01	0.58705	-0.676	0.0140473	0.000297	iron-regulated H-NS-like protein	down-regulated
								Rv1111c	-5.65	0.14535	-0.676	0.0182025	0.000452	hypothetical protein	down-regulated
								esxA	-4.38	-1.53774	-0.676	0.0450126	0.00224	ESAT-6 protein EsxA	down-regulated
								Rv1708	-5.61	0.09168	-0.68	0.0185118	0.000476	initiation inhibitor protein	down-regulated
								mpa	-5.34	-0.24663	-0.681	0.021846	0.000656	proteasome-associated ATPase	down-regulated
								kasA	-5.26	-0.34576	-0.685	0.022283	0.000721	3-oxoacyl-ACP synthase 1	down-regulated
								gpsI	-5.86	0.40276	-0.687	0.015461	0.000354	bifunctional guanosine pentaphosphate synthetase/polyribonucleotide nucleotidyltransferase	down-regulated
								PPE38	-5.25	-0.36146	-0.687	0.022283	0.000732	PPE family protein PPE38	down-regulated
								rplC	-4.8	-0.96441	-0.696	0.0315168	0.0013	50S ribosomal protein L3	down-regulated
								Rv1478	-5.64	0.1307	-0.697	0.0183145	0.000459	peptidoglycan endopeptidase RipB	down-regulated
								lpqQ	-5.92	0.47806	-0.7	0.0149008	0.00033	lipoprotein LpqQ	down-regulated
								wag31	-6.31	0.93194	-0.704	0.0116066	0.000214	cell wall synthesis protein Wag31	down-regulated
								Rv2190c	-5.92	0.47787	-0.705	0.0149008	0.00033	endopeptidase	down-regulated
								Rv1072	-5.14	-0.50357	-0.705	0.0238343	0.000837	transmembrane protein	down-regulated
								mutT1	-6.08	0.67117	-0.707	0.0133338	0.000274	8-oxo-dGTP diphosphatase	down-regulated
								Rv3230c	-6.56	1.21636	-0.712	0.0100082	0.000163	stearoyl-CoA 9-desaturase electron transfer protein	down-regulated
								sigE	-6.07	0.65021	-0.716	0.01336	0.00028	ECF RNA polymerase sigma factor SigE	down-regulated
								Rv3583c	-5.84	0.37617	-0.717	0.0157121	0.000363	RNA polymerase-binding transcription factor CarD	down-regulated
								lipL	-7.3	2.00705	-0.727	0.006572	7.65e-05	esterase LipL	down-regulated
								Rv0696	-6.92	1.60319	-0.73	0.0078885	0.000113	mycofactocin biosynthesis glycosyltransferase MftF	down-regulated
								Rv3337	-6.5	1.15221	-0.74	0.0104292	0.000173	pseudo	down-regulated
								bfrA	-7.07	1.76773	-0.742	0.0074774	9.63e-05	bacterioferritin BfrA	down-regulated
								Rv2842c	-7.03	1.72525	-0.747	0.0075465	0.0001	ribosome maturation factor RimP	down-regulated
								PPE52	-5.57	0.044	-0.754	0.018725	0.000498	PPE family protein PPE52	down-regulated
								Rv0268c	-5.86	0.40655	-0.758	0.015461	0.000353	hypothetical protein	down-regulated
								Rv1810	-8.99	3.5812	-0.768	0.0027617	1.66e-05	hypothetical protein	down-regulated
								mctB	-5.35	-0.23362	-0.78	0.021846	0.000648	copper transporter MctB	down-regulated
								plcB	-5.62	0.10355	-0.796	0.0185118	0.000471	membrane-associated phospholipase B	down-regulated
								dnaA	-4.65	-1.17035	-0.809	0.0355953	0.00158	chromosomal replication initiator protein DnaA	down-regulated
								pirG	-5.59	0.0728	-0.817	0.0185705	0.000484	cell surface protein	down-regulated
								Rv0472c	-7.36	2.06591	-0.823	0.0063158	7.23e-05	HTH-type transcriptional regulator	down-regulated
								Rv2256c	-7.18	1.8868	-0.838	0.006809	8.59e-05	hypothetical protein	down-regulated
								nusA	-6.75	1.42499	-0.849	0.0086098	0.000134	transcription termination/antitermination protein NusA	down-regulated
								Rv0203	-4.83	-0.91778	-0.854	0.0312201	0.00124	hypothetical protein	down-regulated
								phoP	-7.2	1.90101	-0.858	0.006809	8.47e-05	two component system response transcriptional positive regulator PhoP	down-regulated
								Rv3706c	-7.66	2.36176	-0.863	0.0055095	5.44e-05	hypothetical protein	down-regulated
								acg	-5.9	0.4531	-0.868	0.0151055	0.000338	NAD(P)H nitroreductase	down-regulated
								Rv2337c	-8.19	2.87046	-0.879	0.0041784	3.33e-05	hypothetical protein	down-regulated
								PPE33	-7.06	1.75757	-0.882	0.0074774	9.72e-05	PPE family protein PPE33	down-regulated
								tcrY	-4.73	-1.05394	-0.926	0.0333699	0.00141	two component sensor kinase TcrY	down-regulated
								Rv1805c	-5.4	-0.1681	-0.938	0.02114	0.000609	hypothetical protein	down-regulated
								Rv2348c	-7.23	1.9369	-0.962	0.0068033	8.19e-05	hypothetical protein	down-regulated
								Rv2190c	-8.83	3.44529	-0.966	0.0030568	1.9e-05	endopeptidase	down-regulated
								Rv0996	-9.52	4.01568	-0.978	0.0020652	1.08e-05	transmembrane protein	down-regulated
								sigD	-7.45	2.15772	-0.984	0.0061699	6.62e-05	ECF RNA polymerase sigma factor SigD	down-regulated
								rpsJ	-6.4	1.03722	-0.984	0.0109599	0.000194	30S ribosomal protein S10	down-regulated
								Rv0516c	-5.4	-0.16161	-1.04	0.02114	0.000605	anti-anti-sigma factor	down-regulated
								hupB	-5.15	-0.49545	-1.06	0.0237828	0.000831	DNA-binding protein HU	down-regulated
								glpQ1	-9.79	4.22579	-1.07	0.0018119	8.79e-06	glycerophosphoryl diester phosphodiesterase	down-regulated
								accD6	-6.88	1.56345	-1.08	0.0079388	0.000117	acetyl-/propionyl-CoA carboxylase subunit beta	down-regulated
								Rv3633	-6.78	1.45927	-1.09	0.0084377	0.000129	hypothetical protein	down-regulated
								bfrB	-7.81	2.50751	-1.12	0.0050724	4.73e-05	bacterioferritin BfrB	down-regulated
								lpqH	-6.17	0.77422	-1.13	0.0128783	0.000249	lipoprotein LpqH	down-regulated
								ctpJ	-6.14	0.73584	-1.14	0.0131587	0.000258	cation transporter ATPase J	down-regulated
								fprB	-5.57	0.04708	-1.15	0.018725	0.000496	ferredoxin/ferredoxin--NADP reductase	down-regulated
								hspX	-4.74	-1.04559	-1.19	0.0332588	0.0014	alpha-crystallin	down-regulated
								desA3	-7.56	2.27189	-1.21	0.0058773	5.93e-05	stearoyl-CoA 9-desaturase	down-regulated
								clgR	-4.88	-0.85608	-1.23	0.0301619	0.00117	transcriptional regulator ClgR	down-regulated
								Rv3727	-8.6	3.24155	-1.25	0.0034108	2.32e-05	oxidoreductase	down-regulated
								Rv2264c	-8.08	2.77253	-1.26	0.0044661	3.66e-05	hypothetical protein	down-regulated
								lipQ	-5.51	-0.0304	-1.34	0.019665	0.000534	carboxylesterase LipQ	down-regulated
								Rv3049c	-9.28	3.81955	-1.47	0.0022573	1.31e-05	monooxygenase	down-regulated
