# Supplementary material for: Small RNA ASpks2 promotes Mycobacterium tuberculosis survival in macrophages via targeting polyketide synthase 2
Source: J Biol Chem. 2026 Apr 14;302(6):111449. doi: 10.1016/j.jbc.2026.111449 (PMC13194627; doi:10.1016/j.jbc.2026.111449)
Supplement: Table S8 [file mmc8.xlsx]

## Sheet: Supplementary Table 7A
Supplementary Table 7A. Information on small RNA sequencing of H37Ra in M. tuberculosis
#	lib_name	strain	RNA_range	Read_length	SE_or_PE
1	H37Ra01	H37Ra	18-40nt	45	SE
2	H37Ra02	H37Ra	40-80nt	81	SE
3	H37Ra03	H37Ra	80-140nt	90	PE
4	H37Ra04	H37Ra	>140nt	90	PE

## Sheet: Supplementary Table 7B
Supplementary Table 7B. List of small RNAs for sequencing of M. tuberculosis H37Rv
ID	Expression(rpkm)	length/nt	Start	End	strand1	Gene name1	Gap1	Gene name2	Cap2	strand2	Category	Expression-1(18-40nt)	Expression-2(40-80nt)	Expression-3(80-140nt)	Expression-4(>140nt)
Seed0001	142938	47	1313380	1313426	-	Rv1179c	81	Rv1180	299	/-/-/+/	IGR	383157	142938	3420.73	3.0363
Seed0003	680647	20	805593	805612	-	Rv0709	67	Rv0709	147	/+/-/+/	AS	680647	1707.58	229.35	53.5146
Seed0005	120226	20	596660	596679	-	Rv0505c	75	Rv0506	80	/-/-/+/	IGR	120226	844.898	263.752	0
Seed0006	319.375	107	50565	50671	+	Rv0046c	544	Rv0046c	453	/-/+/-/	AS	41147.3	4109.37	319.375	301.415
Seed0008	41333.3	23	196603	196625	-	Rv0166	1610	Rv0166	32	/+/-/+/	AS	41333.3	30.9345	19.9434	3.1023
Seed0010	876.494	76	8132	8207	-	Rv0006	830	Rv0006	1611	/+/-/+/	AS	17449.3	876.494	30.1776	70.4139
Seed0013	9670.73	23	8109	8131	-	Rv0006	807	Rv0006	1687	/+/-/+/	AS	9670.73	873.899	99.7172	235.774
Seed0015	7304.65	22	2284	2305	-	Rv0002	232	Rv0002	955	/+/-/+/	AS	7304.65	206.171	31.275	0
Seed0016	937.224	19	1972	1990	+	Rv0001	448	Rv0002	62	/+/+/+/	IGR	937.224	32.7661	0	7.5108
Seed0017	793.228	23	2214	2236	-	Rv0002	162	Rv0002	1024	/+/-/+/	AS	793.228	96.6703	0	31.0229
Seed0019	603.459	21	150	170	-	Rv0001	149	Rv0001	1354	/+/-/+/	AS	603.459	101.642	0	30.5797
Seed0021	718.73	19	2979	2997	-	Rv0002	927	Rv0002	263	/+/-/+/	AS	718.73	14.0426	72.4262	0
Seed0022	825.907	25	5199	5223	-	Rv0005	76	Rv0005	2044	/+/-/+/	AS	825.907	39.1321	64.2179	0
Seed0024	734.382	18	7166	7183	-	Rv0005	2043	Rv0005	84	/+/-/+/	AS	734.382	24.7046	12.7416	0
Seed0026	23955.4	18	25626	25643	-	Rv0020c	182	Rvnt03	1	/-/-/+/	IGR	23955.4	247.046	0	7.9281
Seed0028	1500.71	19	12484	12502	-	Rv0009	16	Rv0009	514	/+/-/+/	AS	1500.71	42.1279	120.71	123.928
Seed0030	845.226	19	9334	9352	-	Rv0006	2032	Rv0006	466	/+/-/+/	AS	845.226	98.2984	36.2131	18.777
Seed0048	68.6602	159	79093	79251	-	Rv0070c	197	Rv0071	235	/-/-/+/	IGR	2932.49	412.241	33.1764	68.6602
Seed0051	10613.3	20	25673	25692	-	Rvnt03	29	Rvnt03	34	/+/-/+/	AS	10613.3	111.171	68.8049	3.5676
Seed0057	104.651	165	31803	31967	-	Rv0028	-16	Rv0029	90	/+/-/+/	AS	382.695	171.405	105.64	104.651
Seed0058	2898.61	49	31734	31782	-	Rv0028	220	Rv0028	37	/+/-/+/	AS	749.122	2898.61	9.3612	30.5797
Seed0060	729.968	22	31470	31491	-	Rv0027	281	Rv0027	15	/+/-/+/	AS	729.968	4.0426	31.275	42.163
Seed0061	1207.79	18	19807	19824	+	Rv0016c	1048	Rv0016c	410	/-/+/-/	AS	1207.79	4.9409	0	0
Seed0062	603.459	21	29763	29783	-	Rv0026	41	Rv0026	1285	/+/-/+/	AS	603.459	50.8209	21.8428	54.364
Seed0063	564.443	18	18910	18927	+	Rv0016c	151	Rv0016c	1307	/-/+/-/	AS	564.443	19.7637	50.9666	0
Seed0064	87.0032	46	24693	24738	+	Rv0020c	832	Rv0020c	706	/-/+/-/	AS	1353.71	87.0032	9.9717	1.5511
Seed0065	1887.54	18	23868	23885	+	Rv0020c	7	Rv0020c	1559	/-/+/-/	AS	1887.54	64.232	63.7082	0
Seed0067	1972.51	18	24757	24774	+	Rv0020c	896	Rv0020c	670	/-/+/-/	AS	1972.51	395.274	25.4833	3.964
Seed0068	1644.77	18	33030	33047	-	Rv0029	973	Rv0029	107	/+/-/+/	AS	1644.77	326.101	89.1915	31.7123
Seed0069	1011.97	19	24887	24905	+	Rv0020c	1026	Rv0020c	539	/-/+/-/	AS	1011.97	23.4044	12.071	3.7554
Seed0070	605.06	26	33003	33028	-	Rv0029	946	Rv0029	126	/+/-/+/	AS	605.06	253.127	123.496	32.932
Seed0073	850.976	19	24921	24939	+	Rv0020c	1060	Rv0020c	505	/-/+/-/	AS	850.976	23.4044	12.071	26.2879
Seed0075	816.477	19	25083	25101	+	Rv0020c	1222	Rv0020c	343	/-/+/-/	AS	816.477	102.979	72.4262	90.1298
Seed0076	989.292	18	44063	44080	-	Rv0041	501	Rv0041	2391	/+/-/+/	AS	989.292	365.628	50.9666	3.964
Seed0081	1126.97	19	26430	26448	+	Rv0021c	517	Rv0021c	433	/-/+/-/	AS	1126.97	449.364	48.2841	3.7554
Seed0084	1023.47	19	31929	31947	+	Rv0028	110	Rv0029	110	/+/+/+/	IGR	1023.47	51.4896	24.1421	105.151
Seed0088	701.481	19	46681	46699	+	Rv0042c	100	Rv0042c	508	/-/+/-/	AS	701.481	74.894	12.071	0
Seed0092	2697.74	45	220027	220071	+	Rv0189c	31	Rv0189c	1652	/-/+/-/	AS	50076.4	2697.74	10.1933	11.0993
Seed0098	19937.6	20	167623	167642	+	Rv0141c	352	Rv0141c	39	/-/+/-/	AS	19937.6	644.791	68.8049	17.8382
Seed0100	23539.8	19	140567	140585	+	Rv0116c	300	Rv0116c	437	/-/+/-/	AS	23539.8	107.66	0	56.3311
Seed0101	2103	24	69433	69456	-	Rv0064	813	Rv0064	2103	/+/-/+/	AS	2103	0	0	17.8382
Seed0103	1954.95	19	68508	68526	-	Rv0063	146	Rv0064	94	/+/-/+/	IGR	1954.95	42.1279	0	0
Seed0104	407.386	148	50664	50811	+	Rv0046c	643	Rv0046c	313	/-/+/-/	AS	21179.9	12570.1	426.156	407.386
Seed0105	261.365	49	63452	63500	-	Rv0059	252	Rv0059	392	/+/-/+/	AS	506.103	261.365	28.0836	10.1932
Seed0106	1163.48	20	60174	60193	-	Rv0057	278	Rv0057	224	/+/-/+/	AS	1163.48	48.9152	0	0
Seed0108	1409.29	20	59360	59379	-	Rv0055	-16	Rv0056	30	/+/-/+/	AS	1409.29	164.533	22.935	3.5676
Seed0109	741.729	19	68577	68595	-	Rv0063	215	Rv0064	25	/+/-/+/	IGR	741.729	0	0	0
Seed0111	580.995	22	68544	68565	-	Rv0063	182	Rv0064	55	/+/-/+/	IGR	580.995	0	0	0
Seed0113	121.385	18	68639	68656	-	Rv0064	19	Rv0064	2903	/+/-/+/	AS	121.385	39.5274	0	31.7123
Seed0114	3853.99	18	51981	51998	+	Rv0048c	153	Rv0048c	699	/-/+/-/	AS	3853.99	227.282	229.35	91.173
Seed0115	2081.76	18	70683	70700	-	Rv0064	2063	Rv0064	859	/+/-/+/	AS	2081.76	83.9957	12.7416	0
Seed0116	652.202	51	51130	51180	+	Rv0046c	6	Rv0047c	5	/-/+/-/	IGR	1206	652.202	0	37.775
Seed0117	942.255	16	70701	70716	-	Rv0064	2081	Rv0064	843	/+/-/+/	AS	942.255	72.261	14.3344	0
Seed0118	105.057	199	50845	51043	+	Rv0046c	824	Rv0046c	81	/-/+/-/	AS	953.578	581.44	70.3032	105.057
Seed0121	1827.67	37	50808	50844	+	Rv0046c	787	Rv0046c	280	/-/+/-/	AS	1827.67	3711.3	1295.52	1427.06
Seed0122	316.615	50	97073	97122	-	Rv0088	146	Rv0088	479	/+/-/+/	AS	14503.6	316.615	4.587	11.4164
Seed0123	510.816	78	51044	51121	+	Rv0046c	1023	Rv0046c	3	/-/+/-/	AS	393.569	510.816	58.8076	56.7163
Seed0125	1296.07	22	81689	81710	-	Rv0073	13	Rv0073	958	/+/-/+/	AS	1296.07	153.618	145.95	230.275
Seed0126	465.487	23	51698	51720	+	Rv0047c	513	Rv0047c	7	/-/+/-/	AS	465.487	220.408	39.8869	15.5115
Seed0127	1298.82	18	81399	81416	-	Rv0072	775	Rv0072	257	/+/-/+/	AS	1298.82	4.9409	12.7416	0
Seed0128	1895.43	20	52065	52084	+	Rv0048c	237	Rv0048c	613	/-/+/-/	AS	1895.43	426.896	80.2724	128.435
Seed0129	18336.2	64	80262	80325	-	Rv0071	69	Rv0072	299	/+/-/+/	IGR	925.185	18336.2	0	51.2848
Seed0130	1195.65	18	52012	52029	+	Rv0048c	184	Rv0048c	668	/-/+/-/	AS	1195.65	271.751	369.508	142.706
Seed0132	925.724	19	82316	82334	-	Rv0073	640	Rv0073	334	/+/-/+/	AS	925.724	173.192	84.4972	18.777
Seed0135	632.482	19	52090	52108	+	Rv0048c	262	Rv0048c	589	/-/+/-/	AS	632.482	388.513	108.639	127.684
Seed0140	1045.13	30	97054	97083	-	Rv0088	127	Rv0088	518	/+/-/+/	AS	1045.13	201.59	22.935	11.8921
Seed0142	681.493	21	96980	97000	-	Rv0088	53	Rv0088	601	/+/-/+/	AS	681.493	8.4702	43.6856	3.3977
Seed0143	8292.36	21	137673	137693	-	Rv0113	354	Rv0113	216	/+/-/+/	AS	8292.36	25.4105	21.8428	16.9887
Seed0145	6376.57	19	119227	119245	-	Rv0102	1513	Rv0102	454	/+/-/+/	AS	6376.57	196.597	24.1421	3.7554
Seed0147	4082.39	19	97268	97286	-	Rv0088	341	Rv0088	315	/+/-/+/	AS	4082.39	327.661	36.2131	0
Seed0149	4185.88	19	97184	97202	-	Rv0088	257	Rv0088	399	/+/-/+/	AS	4185.88	74.894	24.1421	26.2879
Seed0151	4650.8	21	97247	97267	-	Rv0088	320	Rv0088	334	/+/-/+/	AS	4650.8	309.161	43.6856	0
Seed0153	5058.13	20	97287	97306	-	Rv0088	360	Rv0088	295	/+/-/+/	AS	5058.13	115.618	34.4024	0
Seed0155	485.542	18	97493	97510	-	Rv0088	566	Rv0088	91	/+/-/+/	AS	485.542	29.6455	12.7416	11.8921
Seed0157	1693.33	18	97307	97324	-	Rv0088	380	Rv0088	277	/+/-/+/	AS	1693.33	54.3502	38.2249	0
Seed0161	238.811	54	97603	97656	-	Rv0088	2	Rv0089	102	/+/-/+/	IGR	467.334	238.811	12.7416	3.964
Seed0163	4746.78	20	119387	119406	-	Rv0102	1673	Rv0102	293	/+/-/+/	AS	4746.78	164.533	137.61	189.085
Seed0164	1567.46	23	72830	72852	+	Rv0066c	556	Rv0066c	1659	/-/+/-/	AS	1567.46	27.0677	0	0
Seed0165	4687.21	21	137212	137232	-	Rv0112	923	Rv0112	13	/+/-/+/	AS	4687.21	25.4105	0	13.591
Seed0166	666.406	20	72794	72813	+	Rv0066c	520	Rv0066c	1698	/-/+/-/	AS	666.406	26.681	0	0
Seed0168	884.38	21	73669	73689	+	Rv0066c	1395	Rv0066c	822	/-/+/-/	AS	884.38	118.582	43.6856	3.3977
Seed0169	936.403	21	123154	123174	-	Rv0104	837	Rv0104	657	/+/-/+/	AS	936.403	800.43	240.271	37.3752
Seed0170	813.283	18	73395	73412	+	Rv0066c	1121	Rv0066c	1099	/-/+/-/	AS	813.283	123.523	114.675	0
Seed0172	666.406	20	74265	74284	+	Rv0066c	1991	Rv0066c	227	/-/+/-/	AS	666.406	62.2557	11.4675	42.8116
Seed0174	620.983	19	79296	79314	+	Rv0070c	400	Rv0071	172	/-/+/+/	IGR	620.983	102.979	12.071	26.2879
Seed0176	1218.97	19	85215	85233	+	Rv0076c	32	Rv0076c	339	/-/+/-/	AS	1218.97	248.086	120.71	221.569
Seed0177	686.695	21	85304	85324	+	Rv0076c	121	Rv0076c	248	/-/+/-/	AS	686.695	122.817	32.7642	95.137
Seed0179	2059.31	20	137609	137628	-	Rv0113	290	Rv0113	281	/+/-/+/	AS	2059.31	62.2557	34.4024	53.5146
Seed0184	2201.33	20	139801	139820	-	Rv0115	128	Rv0116c	447	/+/-/-/	IGR	2201.33	168.98	0	39.244
Seed0186	2250.49	20	139872	139891	-	Rv0115	199	Rv0116c	376	/+/-/-/	IGR	2250.49	22.2342	11.4675	21.4058
Seed0187	134.725	152	139868	140019	+	Rv0115	195	Rv0116c	248	/+/+/-/	IGR	1774.54	150.373	51.3019	134.725
Seed0188	1627.2	19	139834	139852	-	Rv0115	161	Rv0116c	415	/+/-/-/	IGR	1627.2	229.363	12.071	22.5324
Seed0196	675.632	62	103742	103803	+	Rv0094c	32	Rv0094c	860	/-/+/-/	AS	329.503	675.632	0	0
Seed0197	215.989	63	103787	103849	+	Rv0094c	77	Rv0094c	814	/-/+/-/	AS	102.311	215.989	0	0
Seed0198	1995.19	19	155741	155759	-	Rv0128	74	Rv0128	687	/+/-/+/	AS	1995.19	201.278	96.5683	48.8203
Seed0202	996.332	25	145398	145422	-	Rv0119	1349	Rv0119	204	/+/-/+/	AS	996.332	220.563	0	19.9788
Seed0206	51.7074	43	140323	140365	+	Rv0116c	56	Rv0116c	657	/-/+/-/	AS	1651.41	51.7074	5.3337	89.6058
Seed0208	834.647	25	140129	140153	+	Rv0115	456	Rv0116c	114	/+/+/-/	IGR	834.647	177.873	18.348	65.6445
Seed0209	1121.88	26	149443	149468	-	Rv0123	219	Rv0124	65	/+/-/+/	IGR	1121.88	75.2541	79.3903	52.1424
Seed0210	473.404	24	140284	140307	+	Rv0116c	17	Rv0116c	715	/-/+/-/	AS	473.404	29.6455	0	160.544
Seed0212	2260.28	29	140464	140492	+	Rv0116c	197	Rv0116c	530	/-/+/-/	AS	2260.28	55.2021	7.9086	12.3022
Seed0214	3556.6	18	140439	140456	+	Rv0116c	172	Rv0116c	566	/-/+/-/	AS	3556.6	39.5274	12.7416	39.6404
Seed0216	3708.65	19	140366	140384	+	Rv0116c	99	Rv0116c	638	/-/+/-/	AS	3708.65	74.894	12.071	195.281
Seed0217	845.226	19	140419	140437	+	Rv0116c	152	Rv0116c	585	/-/+/-/	AS	845.226	28.0853	0	101.396
Seed0218	1474.83	20	155760	155779	-	Rv0128	93	Rv0128	667	/+/-/+/	AS	1474.83	200.107	80.2724	35.6764
Seed0219	1286.69	18	140518	140535	+	Rv0116c	251	Rv0116c	487	/-/+/-/	AS	1286.69	167.991	0	15.8562
Seed0220	3501.36	20	155800	155819	-	Rv0128	133	Rv0128	627	/+/-/+/	AS	3501.36	8.8937	149.077	28.5411
Seed0221	299.306	52	167579	167630	+	Rv0141c	308	Rv0141c	51	/-/+/-/	AS	10565.4	299.306	30.874	8.233
Seed0222	635.619	22	161562	161583	-	Rv0133	88	Rv0134	188	/+/-/+/	IGR	635.619	2955.12	20.85	3.2433
Seed0223	4891.84	18	141003	141020	+	Rv0116c	736	Rv0116c	2	/-/+/-/	AS	4891.84	296.455	76.4499	7.9281
Seed0225	1675.12	21	140697	140717	+	Rv0116c	430	Rv0116c	305	/-/+/-/	AS	1675.12	16.9403	10.9214	57.7617
Seed0226	18320.9	53	177233	177285	-	Rv0150c	281	Rv0151c	258	/-/-/-/	IGR	2665.21	18320.9	43.2735	0
Seed0227	2974.88	26	140667	140692	+	Rv0116c	400	Rv0116c	330	/-/+/-/	AS	2974.88	222.342	8.8211	68.6084
Seed0228	837.809	69	170657	170725	-	Rv0144	373	Rv0144	401	/+/-/+/	AS	2804.01	837.809	39.8869	1.0341
Seed0229	735.98	19	140620	140638	+	Rv0116c	353	Rv0116c	384	/-/+/-/	AS	735.98	285.533	12.071	78.8636
Seed0230	2325.4	21	170567	170587	-	Rv0144	283	Rv0144	539	/+/-/+/	AS	2325.4	351.512	21.8428	0
Seed0231	3616.07	20	140647	140666	+	Rv0116c	380	Rv0116c	356	/-/+/-/	AS	3616.07	284.597	11.4675	78.488
Seed0233	1802.57	20	140953	140972	+	Rv0116c	686	Rv0116c	50	/-/+/-/	AS	1802.57	111.171	0	0
Seed0234	1420.21	23	140766	140788	+	Rv0116c	499	Rv0116c	234	/-/+/-/	AS	1420.21	127.605	9.9717	21.7161
Seed0235	253.469	40	170619	170658	-	Rv0144	335	Rv0144	468	/+/-/+/	AS	764.729	253.469	131.876	1.7838
Seed0236	957.732	30	140789	140818	+	Rv0116c	522	Rv0116c	204	/-/+/-/	AS	957.732	127.476	7.645	16.649
Seed0237	645.982	23	170588	170610	-	Rv0144	304	Rv0144	516	/+/-/+/	AS	645.982	282.277	219.378	3.1023
Seed0238	1230.22	23	140980	141002	+	Rv0116c	713	Rv0116c	20	/-/+/-/	AS	1230.22	278.41	59.8303	6.2046
Seed0239	2387.05	20	171074	171093	-	Rv0144	790	Rv0144	33	/+/-/+/	AS	2387.05	8.8937	137.61	32.1087
Seed0241	4857.19	57	186384	186440	-	Rv0157	1332	Rv0157	39	/+/-/+/	AS	421.655	4857.19	16.0947	71.3527
Seed0247	565.009	51	194024	194074	-	Rv0164	398	Rv0164	37	/+/-/+/	AS	336.309	565.009	13.4912	13.9907
Seed0249	752.59	18	193734	193751	-	Rv0164	108	Rv0164	360	/+/-/+/	AS	752.59	148.228	25.4833	19.8202
Seed0251	150.266	302	217827	218128	-	Rv0186	1558	Rv0186	216	/+/-/+/	AS	1190.86	242.662	33.4152	150.266
Seed0253	3938.96	18	205486	205503	-	Rv0174	255	Rv0174	1275	/+/-/+/	AS	3938.96	197.637	12.7416	11.8921
Seed0255	2210.95	21	196891	196911	-	Rv0167	30	Rv0167	747	/+/-/+/	AS	2210.95	266.81	21.8428	20.3865
Seed0257	1395.93	18	196819	196836	-	Rv0166	162	Rv0167	25	/+/-/+/	IGR	1395.93	19.7637	12.7416	23.7842
Seed0259	677.331	20	196665	196684	-	Rv0166	8	Rv0167	177	/+/-/+/	IGR	677.331	106.724	11.4675	10.7029
Seed0261	1049.72	23	196995	197017	-	Rv0167	134	Rv0167	641	/+/-/+/	AS	1049.72	413.749	29.9152	99.2734
Seed0263	1161.47	19	200143	200161	-	Rv0170	248	Rv0170	774	/+/-/+/	AS	1161.47	290.214	144.852	345.498
Seed0265	1069.71	24	199417	199440	-	Rv0169	883	Rv0169	458	/+/-/+/	AS	1069.71	59.2911	9.5562	44.5955
Seed0267	1195.65	18	202784	202801	-	Rv0172	308	Rv0172	1267	/+/-/+/	AS	1195.65	177.873	152.9	51.5325
Seed0269	1468.76	18	200208	200225	-	Rv0170	313	Rv0170	710	/+/-/+/	AS	1468.76	88.9366	140.158	336.943
Seed0270	193.402	63	200820	200882	-	Rv0170	925	Rv0170	53	/+/-/+/	AS	421.381	193.402	3.6405	35.1101
Seed0272	739.9	22	205316	205337	-	Rv0174	85	Rv0174	1441	/+/-/+/	AS	739.9	121.277	10.425	3.2433
Seed0274	507.998	20	205249	205268	-	Rv0174	18	Rv0174	1510	/+/-/+/	AS	507.998	97.8303	0	3.5676
Seed0276	546.235	22	205052	205073	-	Rv0173	987	Rv0173	164	/+/-/+/	AS	546.235	64.6812	0	3.2433
Seed0287	821.727	23	218242	218264	-	Rv0186	1973	Rv0186	80	/+/-/+/	AS	821.727	69.6026	19.9434	31.0229
Seed0289	1734.95	65	219471	219535	-	Rv0187	104	Rv0188	-49	/+/-/+/	AS	20249.3	1734.95	14.1138	29.6388
Seed0290	1518.64	53	177233	177285	+	Rv0150c	281	Rv0151c	258	/-/+/-/	IGR	183.452	1518.64	17.3094	18.8479
Seed0291	13229.3	21	219445	219465	-	Rv0187	78	Rv0188	21	/+/-/+/	IGR	13229.3	758.079	0	88.3415
Seed0294	285.338	48	177047	177094	+	Rv0150c	95	Rv0151c	449	/-/+/-/	IGR	293.601	285.338	14.3344	40.1359
Seed0295	5347.35	19	219424	219442	-	Rv0187	57	Rv0188	44	/+/-/+/	IGR	5347.35	248.086	0	93.8852
Seed0300	2656.69	22	186560	186581	+	Rv0157A	65	Rv0157A	42	/-/+/-/	AS	2656.69	64.6812	10.425	0
Seed0302	3979.44	47	219536	219582	-	Rv0188	50	Rv0188	335	/+/-/+/	AS	22869.8	3979.44	24.3989	15.1814
Seed0303	450.888	43	194365	194407	+	Rv0165c	221	Rv0165c	531	/-/+/-/	AS	904.463	450.888	37.336	4.9781
Seed0304	1010.53	20	194181	194200	+	Rv0165c	37	Rv0165c	738	/-/+/-/	AS	1010.53	0	0	3.5676
Seed0306	566.488	46	219857	219902	-	Rv0188	371	Rv0188	15	/+/-/+/	AS	8934.5	566.488	74.7879	13.9603
Seed0308	10247.4	20	219751	219770	-	Rv0188	265	Rv0188	147	/+/-/+/	AS	10247.4	168.98	206.415	10.7029
Seed0310	27872.2	23	219629	219651	-	Rv0188	143	Rv0188	266	/+/-/+/	AS	27872.2	116.004	49.8586	6.2046
Seed0312	12140.1	24	219655	219678	-	Rv0188	169	Rv0188	239	/+/-/+/	AS	12140.1	114.876	28.6687	2.973
Seed0313	3697.84	33	219705	219737	-	Rv0188	219	Rv0188	180	/+/-/+/	AS	3697.84	258.725	125.1	4.3244
Seed0314	21143.5	26	219679	219704	-	Rv0188	193	Rv0188	213	/+/-/+/	AS	21143.5	54.7302	123.496	2.7443
Seed0316	1615.53	33	219771	219803	-	Rv0188	285	Rv0188	114	/+/-/+/	AS	1615.53	99.7168	139	19.4598
Seed0317	3532.32	27	219830	219856	-	Rv0188	344	Rv0188	61	/+/-/+/	AS	3532.32	329.395	127.416	23.7842
Seed0318	4191.63	19	219811	219829	-	Rv0188	325	Rv0188	88	/+/-/+/	AS	4191.63	37.447	84.4972	30.0433
Seed0341	1024.84	21	210073	210093	+	Rv0179c	370	Rv0179c	719	/-/+/-/	AS	1024.84	97.4068	32.7642	27.182
Seed0345	1632.95	19	211380	211398	+	Rv0180c	488	Rv0180c	852	/-/+/-/	AS	1632.95	102.979	482.841	37.5541
Seed0351	1586.96	19	218452	218470	+	Rv4014	62	Rv4014	66	/-/+/-/	AS	1586.96	28.0853	24.1421	0
Seed0352	1357.45	57	236625	236681	-	Rv0199	75	Rv0199	528	/+/-/+/	AS	412.072	1357.45	32.1894	1.2518
Seed0366	3342.96	20	265478	265497	-	Rv0221	2	Rv0222	10	/+/-/+/	IGR	3342.96	22.2342	45.8699	28.5411
Seed0369	806.347	21	262858	262878	-	Rv0220	46	Rv0220	1145	/+/-/+/	AS	806.347	12.7052	21.8428	6.7955
Seed0370	16001.8	19	220009	220027	+	Rv0189c	13	Rv0189c	1696	/-/+/-/	AS	16001.8	4732.37	0	26.2879
Seed0376	17907.4	24	235130	235153	+	Rv0198c	614	Rv0198c	1354	/-/+/-/	AS	17907.4	266.81	9.5562	0
Seed0382	353.77	45	220251	220295	+	Rv0189c	255	Rv0189c	1428	/-/+/-/	AS	1466.34	353.77	0	14.2705
Seed0385	351.3	60	220072	220131	+	Rv0189c	76	Rv0189c	1592	/-/+/-/	AS	675.51	351.3	11.4675	8.3245
Seed0388	622.708	20	220130	220149	+	Rv0189c	134	Rv0189c	1574	/-/+/-/	AS	622.708	346.853	217.882	24.9735
Seed0395	1338.28	20	277397	277416	-	Rv0231	1339	Rv0231	348	/+/-/+/	AS	1338.28	57.8088	11.4675	35.6764
Seed0398	6822.47	20	247508	247527	+	Rv0207c	124	Rv0207c	585	/-/+/-/	AS	6822.47	382.428	0	110.597
Seed0400	274.07	49	247355	247403	+	Rv0206c	37	Rv0207c	-19	/-/+/-/	AS	2104.68	274.07	98.2927	112.126
Seed0401	1632.95	19	235172	235190	+	Rv0198c	656	Rv0198c	1317	/-/+/-/	AS	1632.95	159.15	0	0
Seed0403	1638.7	18	244763	244780	+	Rv0206c	279	Rv0206c	2538	/-/+/-/	AS	1638.7	128.464	50.9666	7.9281
Seed0405	1292.76	18	244664	244681	+	Rv0206c	180	Rv0206c	2637	/-/+/-/	AS	1292.76	207.519	152.9	3.964
Seed0406	556.639	21	289110	289130	-	Rv0239	6	Rv0239	207	/+/-/+/	AS	556.639	4.2351	43.6856	44.1707
Seed0407	1045.65	21	247320	247340	+	Rv0206c	2	Rv0207c	44	/-/+/-/	IGR	1045.65	254.105	1015.69	74.7505
Seed0409	1503.45	21	247403	247423	+	Rv0207c	19	Rv0207c	689	/-/+/-/	AS	1503.45	313.396	229.35	275.218
Seed0411	917.674	25	247460	247484	+	Rv0207c	76	Rv0207c	628	/-/+/-/	AS	917.674	113.839	18.348	182.663
Seed0413	1580.24	69	254857	254925	+	Rv0213c	220	Rv0213c	1025	/-/+/-/	AS	1219.13	1580.24	1293	12.4092
Seed0415	1782.45	19	247617	247635	+	Rv0207c	233	Rv0207c	477	/-/+/-/	AS	1782.45	65.5323	24.1421	71.3527
Seed0420	1990.19	23	305306	305328	-	Rv0252	2440	Rv0252	99	/+/-/+/	AS	1990.19	3.8668	9.9717	0
Seed0422	1673.46	22	304408	304429	-	Rv0252	1542	Rv0252	998	/+/-/+/	AS	1673.46	48.5109	41.6999	48.6496
Seed0425	109.068	140	254982	255121	+	Rv0213c	345	Rv0213c	829	/-/+/-/	AS	177.917	84.4898	39.3171	109.068
Seed0426	293.698	43	255144	255186	+	Rv0213c	507	Rv0213c	764	/-/+/-/	AS	312.497	293.698	229.35	247.246
Seed0430	1225.47	23	275943	275965	+	Rv0230c	-20	Rv0231	93	/-/+/+/	AS	1225.47	0	29.9152	71.3527
Seed0432	4648.46	20	266590	266609	+	Rv0223c	289	Rv0223c	1155	/-/+/-/	AS	4648.46	35.5747	149.077	24.9735
Seed0433	1540.38	20	305494	305513	-	Rv0253	41	Rv0253	296	/+/-/+/	AS	1540.38	155.639	0	10.7029
Seed0434	1383.79	18	275644	275661	+	Rv0230c	661	Rv0230c	302	/-/+/-/	AS	1383.79	9.8818	25.4833	0
Seed0435	1584.08	20	305384	305403	-	Rv0252	2518	Rv0252	24	/+/-/+/	AS	1584.08	48.9152	34.4024	0
Seed0436	804.058	25	266644	266668	+	Rv0223c	343	Rv0223c	1096	/-/+/-/	AS	804.058	117.396	0	19.9788
Seed0437	1102.87	21	305404	305424	-	Rv0252	2538	Rv0252	3	/+/-/+/	AS	1102.87	21.1754	21.8428	6.7955
Seed0438	698.231	23	267730	267752	+	Rv0223c	1429	Rv0223c	12	/-/+/-/	AS	698.231	274.544	29.9152	6.2046
Seed0441	1673.46	22	309909	309930	-	Rv0257	210	Rv0257	143	/+/-/+/	AS	1673.46	84.8941	72.9749	32.4331
Seed0442	14918.3	18	300057	300074	+	Rv0248c	1194	Rv0248c	729	/-/+/-/	AS	14918.3	172.932	0	11.8921
Seed0443	988.972	19	309853	309871	-	Rv0257	154	Rv0257	202	/+/-/+/	AS	988.972	0	60.3552	7.5108
Seed0444	313.246	182	293605	293786	+	Rv0243	112	Rv0244c	12	/+/+/-/	IGR	1351.78	10685.1	2784.96	313.246
Seed0448	493.986	23	310050	310072	-	Rv0257	351	Rv0257	1	/+/-/+/	AS	493.986	3.8668	19.9434	15.5115
Seed0450	11102.9	19	326124	326142	-	Rv0270	1557	Rv0270	107	/+/-/+/	AS	11102.9	37.447	132.781	18.777
Seed0457	2961.81	18	299276	299293	+	Rv0248c	413	Rv0248c	1510	/-/+/-/	AS	2961.81	39.5274	25.4833	23.7842
Seed0459	206.949	52	298928	298979	+	Rv0248c	65	Rv0248c	1824	/-/+/-/	AS	1149.19	206.949	17.6423	6.8608
Seed0463	594.097	50	330866	330915	-	Rv0274	444	Rv0274	88	/+/-/+/	AS	336.481	594.097	41.2829	19.9788
Seed0464	461.265	27	298968	298994	+	Rv0248c	105	Rv0248c	1809	/-/+/-/	AS	461.265	378.804	25.4833	13.2135
Seed0465	4047.34	21	340176	340196	-	Rv0280	812	Rv0280	778	/+/-/+/	AS	4047.34	237.164	21.8428	0
Seed0472	435.322	57	302078	302134	+	Rv0250c	50	Rv0251c	39	/-/+/-/	IGR	387.156	435.322	8.0474	8.7626
Seed0481	6825.33	21	323049	323069	+	Rv0268c	285	Rv0268c	204	/-/+/-/	AS	6825.33	995.243	185.664	44.1707
Seed0487	1103.97	19	309136	309154	+	Rv0256c	1259	Rv0256c	393	/-/+/-/	AS	1103.97	379.151	48.2841	45.0649
Seed0491	551.201	22	308911	308932	+	Rv0256c	1034	Rv0256c	615	/-/+/-/	AS	551.201	32.3406	10.425	9.7299
Seed0498	4139.88	19	340152	340170	-	Rv0280	788	Rv0280	804	/+/-/+/	AS	4139.88	290.214	12.071	11.2662
Seed0499	704.036	18	310510	310527	+	Rv0258c	216	Rv0258c	222	/-/+/-/	AS	704.036	14.8228	12.7416	15.8562
Seed0500	873.976	19	339750	339768	-	Rv0280	386	Rv0280	1206	/+/-/+/	AS	873.976	74.894	60.3552	3.7554
Seed0503	7831.28	19	323217	323235	+	Rv0268c	453	Rv0268c	38	/-/+/-/	AS	7831.28	60.8514	0	7.5108
Seed0505	1062.12	18	323114	323131	+	Rv0268c	350	Rv0268c	142	/-/+/-/	AS	1062.12	163.05	25.4833	51.5325
Seed0507	624.268	21	323162	323182	+	Rv0268c	398	Rv0268c	91	/-/+/-/	AS	624.268	135.523	10.9214	33.9775
Seed0508	554.795	63	341944	342006	-	Rv0281	38	Rv0282	124	/+/-/+/	IGR	3386.66	554.795	141.978	5.6629
Seed0511	2800.17	19	341854	341872	-	Rv0281	856	Rv0281	34	/+/-/+/	AS	2800.17	88.9366	48.2841	22.5324
Seed0512	4017.86	18	329756	329773	+	Rv0273c	51	Rv0273c	552	/-/+/-/	AS	4017.86	9.8818	25.4833	7.9281
Seed0513	670.379	22	341832	341853	-	Rv0281	834	Rv0281	53	/+/-/+/	AS	670.379	52.5535	10.425	16.2165
Seed0514	977.153	18	329134	329151	+	Rv0272c	559	Rv0272c	557	/-/+/-/	AS	977.153	143.287	89.1915	43.6045
Seed0515	710.105	20	341885	341904	-	Rv0281	887	Rv0281	2	/+/-/+/	AS	710.105	226.788	34.4024	21.4058
Seed0520	1540.38	20	333047	333066	+	Rv0277c	339	Rv0277c	70	/-/+/-/	AS	1540.38	173.427	91.7399	39.244
Seed0521	494.486	19	348462	348480	-	Rv0284	2827	Rv0284	1147	/+/-/+/	AS	494.486	210.639	0	0
Seed0523	1196.75	22	342008	342029	-	Rv0281	102	Rv0282	101	/+/-/+/	IGR	1196.75	149.575	20.85	0
Seed0525	730.23	19	342042	342060	-	Rv0281	136	Rv0282	70	/+/-/+/	IGR	730.23	46.8088	24.1421	48.8203
Seed0527	799.489	22	348401	348422	-	Rv0284	2766	Rv0284	1205	/+/-/+/	AS	799.489	133.405	0	3.2433
Seed0528	1769.8	20	333376	333395	+	Rv0277c	240	Rv0278c	42	/-/+/-/	IGR	1769.8	213.448	22.935	3.5676
Seed0529	748.342	20	347420	347439	-	Rv0284	1785	Rv0284	2188	/+/-/+/	AS	748.342	111.171	0	0
Seed0530	894.925	48	337332	337379	+	Rv0279c	772	Rv0279c	1694	/-/+/-/	AS	439.264	894.925	0	0
Seed0531	87.4499	139	345788	345926	-	Rv0284	153	Rv0284	3701	/+/-/+/	AS	157.976	35.8306	87.4499	120.119
Seed0533	868.773	21	358209	358229	-	Rv0294	38	Rv0294	727	/+/-/+/	AS	868.773	67.7613	10.9214	3.3977
Seed0535	2217.71	20	378454	378473	-	Rv0309	523	Rv0309	114	/+/-/+/	AS	2217.71	35.5747	0	0
Seed0537	1487.84	21	377482	377502	-	Rv0308	369	Rv0308	327	/+/-/+/	AS	1487.84	59.2911	32.7642	3.3977
Seed0538	1025.71	18	377736	377753	-	Rv0308	623	Rv0308	76	/+/-/+/	AS	1025.71	59.2911	89.1915	79.2808
Seed0540	2357.43	19	382492	382510	-	Rv0313	2	Rv0313	366	/+/-/+/	AS	2357.43	46.8088	12.071	71.3527
Seed0541	776.867	18	378533	378550	-	Rv0309	602	Rv0309	37	/+/-/+/	AS	776.867	4.9409	229.35	0
Seed0545	1292.76	18	382588	382605	-	Rv0313	98	Rv0313	271	/+/-/+/	AS	1292.76	79.0548	25.4833	75.3168
Seed0547	509.819	21	382637	382657	-	Rv0313	147	Rv0313	219	/+/-/+/	AS	509.819	46.5859	32.7642	10.1932
Seed0548	831.491	18	382737	382754	-	Rv0313	247	Rv0313	122	/+/-/+/	AS	831.491	88.9366	38.2249	134.777
Seed0555	35445.2	20	418870	418889	-	Rv0348	577	Rv0348	57	/+/-/+/	AS	35445.2	13.3405	34.4024	14.2705
Seed0557	2033.21	18	399249	399266	-	Rv0334	591	Rv0334	258	/+/-/+/	AS	2033.21	0	25.4833	0
Seed0559	626.732	19	396247	396265	-	Rv0331	46	Rv0331	1102	/+/-/+/	AS	626.732	51.4896	0	0
Seed0561	949.973	23	417500	417522	-	Rv0347	196	Rv0347	768	/+/-/+/	AS	949.973	100.537	0	15.5115
Seed0564	3738.67	18	357641	357658	+	Rv0293c	779	Rv0293c	406	/-/+/-/	AS	3738.67	29.6455	0	3.964
Seed0567	2064.77	20	418839	418858	-	Rv0348	546	Rv0348	88	/+/-/+/	AS	2064.77	17.7873	22.935	17.8382
Seed0574	769.694	22	357833	357854	+	Rv0293c	971	Rv0293c	210	/-/+/-/	AS	769.694	16.1703	62.5499	9.7299
Seed0575	1023.47	19	443039	443057	-	Rv0364	644	Rv0364	21	/+/-/+/	AS	1023.47	374.47	12.071	37.5541
Seed0579	532.185	62	420749	420810	-	Rv0350	914	Rv0350	902	/+/-/+/	AS	394.699	532.185	7.3984	1.1509
Seed0594	1790.44	18	373155	373172	+	Rv0305c	335	Rv0305c	2539	/-/+/-/	AS	1790.44	44.4683	0	15.8562
Seed0597	948.724	19	476439	476457	-	Rv4003	12	Rv4003	185	/+/-/+/	AS	948.724	28.0853	36.2131	33.7987
Seed0598	1144.49	21	476396	476416	-	Rv0397	212	Rv4003	11	/+/-/+/	IGR	1144.49	0	10.9214	27.182
Seed0601	489.01	21	369275	369295	+	Rv0304c	3125	Rv0304c	3469	/-/+/-/	AS	489.01	46.5859	0	0
Seed0602	833.727	19	476460	476478	-	Rv4003	33	Rv4003	164	/+/-/+/	AS	833.727	32.7661	24.1421	33.7987
Seed0603	1047.78	22	373207	373228	+	Rv0305c	387	Rv0305c	2483	/-/+/-/	AS	1047.78	20.2129	0	0
Seed0604	1584.08	18	374499	374516	+	Rv0305c	1679	Rv0305c	1195	/-/+/-/	AS	1584.08	9.8818	0	0
Seed0607	404.082	46	484905	484950	-	Rv0404	928	Rv0404	784	/+/-/+/	AS	453.612	404.082	79.7738	145.808
Seed0615	3896.47	21	504818	504838	-	Rv0418	1322	Rv0418	160	/+/-/+/	AS	3896.47	0	10.9214	0
Seed0622	589.934	20	405161	405180	+	Rv0338c	1968	Rv0338c	661	/-/+/-/	AS	589.934	329.066	45.8699	0
Seed0642	686.695	21	417010	417030	+	Rv0346c	45	Rv0347	274	/-/+/+/	IGR	686.695	25.4105	0	0
Seed0643	1043.31	20	551813	551832	-	Rv0460	64	Rv0460	156	/+/-/+/	AS	1043.31	71.1493	2098.55	146.273
Seed0645	4058.52	20	550878	550897	-	Rv0458	1203	Rv0458	301	/+/-/+/	AS	4058.52	17.7873	11.4675	3.5676
Seed0648	87564.3	19	545802	545820	+	Rv0455c	427	Rv0455c	1	/-/+/-/	AS	87564.3	538.301	0	41.3095
Seed0649	65.2901	153	551602	551754	-	Rv0459	-87	Rv0460	-5	/+/-/+/	AS2	211.354	58.1285	29.9803	65.2901
Seed0651	717.909	21	551581	551601	-	Rv0459	383	Rv0459	88	/+/-/+/	AS	717.909	169.403	120.135	200.467
Seed0652	1742.49	20	442177	442196	+	Rv0363c	912	Rv0363c	103	/-/+/-/	AS	1742.49	62.2557	22.935	0
Seed0653	1191.79	22	558463	558484	-	Rv0467	936	Rv0467	329	/+/-/+/	AS	1191.79	44.4683	10.425	55.1362
Seed0654	2928.86	21	424869	424889	+	Rv0355c	92	Rv0355c	9790	/-/+/-/	AS	2928.86	165.168	0	67.955
Seed0655	1356.96	19	552055	552073	-	Rv0461	29	Rv0461	477	/+/-/+/	AS	1356.96	262.129	12.071	97.6406
Seed0657	807.214	18	552188	552205	-	Rv0461	162	Rv0461	345	/+/-/+/	AS	807.214	163.05	5440.68	229.914
Seed0658	480.687	25	424168	424192	+	Rv0353	149	Rv0354c	77	/+/+/-/	IGR	480.687	199.218	18.348	42.8116
Seed0661	1293.71	19	442272	442290	+	Rv0363c	1007	Rv0363c	9	/-/+/-/	AS	1293.71	37.447	60.3552	33.7987
Seed0664	404.946	47	593080	593126	-	Rv0502	289	Rv0502	741	/+/-/+/	AS	2575.44	404.946	14.6393	6.0726
Seed0666	2605.54	20	573861	573880	-	Rv0484c	60	Rv0485	104	/-/-/+/	IGR	2605.54	124.511	22.935	46.3793
Seed0668	1458.03	26	592157	592182	-	Rv0501	503	Rv0501	602	/+/-/+/	AS	1458.03	174.453	17.6423	203.081
Seed0669	4922.02	37	545750	545786	+	Rv0455c	375	Rv0455c	35	/-/+/-/	AS	4922.02	365.361	30.9932	21.213
Seed0670	1086.4	18	587715	587732	-	Rv0497	338	Rv0497	577	/+/-/+/	AS	1086.4	163.05	38.2249	3.964
Seed0671	3639.65	19	545703	545721	+	Rv0455c	328	Rv0455c	100	/-/+/-/	AS	3639.65	374.47	12.071	41.3095
Seed0672	1098.54	18	591445	591462	-	Rv0500A	98	Rv0500B	13	/+/-/+/	IGR	1098.54	19.7637	0	3.964
Seed0674	828.456	24	593017	593040	-	Rv0502	226	Rv0502	827	/+/-/+/	AS	828.456	155.639	19.1125	14.8652
Seed0675	606.321	20	592630	592649	-	Rv0501	976	Rv0501	135	/+/-/+/	AS	606.321	26.681	114.675	107.029
Seed0676	599.918	55	482472	482526	+	Rv0402c	2117	Rv0402c	705	/-/+/-/	AS	1720.14	599.918	8.34	25.9465
Seed0678	4309.79	20	476720	476739	+	Rv0398c	41	Rv0398c	581	/-/+/-/	AS	4309.79	168.98	34.4024	28.5411
Seed0680	2092.94	19	476699	476717	+	Rv0398c	20	Rv0398c	603	/-/+/-/	AS	2092.94	131.065	24.1421	30.0433
Seed0681	631.205	18	786055	786072	-	Rv0685	44	Rv0686	77	/+/-/+/	IGR	631.205	34.5865	25.4833	0
Seed0682	563.484	19	482424	482442	+	Rv0402c	2069	Rv0402c	789	/-/+/-/	AS	563.484	182.554	12.071	90.1298
Seed0683	68.6084	156	622139	622294	-	Rv0530	15	Rv0531	35	/+/-/+/	IGR	4187.1	103.189	107.324	68.6084
Seed0684	9918.55	42	528426	528467	+	Rv0439c	112	Rv0440	141	/-/+/+/	IGR	1680.32	9918.55	43.6856	30.5797
Seed0687	1152.56	20	601274	601293	-	Rv0509	833	Rv0509	554	/+/-/+/	AS	1152.56	35.5747	126.142	21.4058
Seed0688	1224.72	19	498560	498578	+	Rv0412c	260	Rv0412c	1041	/-/+/-/	AS	1224.72	102.979	48.2841	3.7554
Seed0689	188.148	18	601313	601330	-	Rv0509	872	Rv0509	517	/+/-/+/	AS	188.148	44.4683	140.158	23.7842
Seed0691	2802.42	23	622097	622119	-	Rv0530	1190	Rv0530	5	/+/-/+/	AS	2802.42	201.074	209.406	24.8183
Seed0693	887.514	48	610937	610984	-	Rv0518	54	Rv0519c	188	/+/-/-/	IGR	653.206	887.514	33.4468	66.8932
Seed0694	1586.96	19	610195	610213	-	Rv0518	7	Rv0518	670	/+/-/+/	AS	1586.96	28.0853	0	48.8203
Seed0695	17054.7	18	515901	515918	+	Rv0426c	85	Rv0427c	99	/-/+/-/	IGR	17054.7	4.9409	127.416	0
Seed0696	457.797	21	621928	621948	-	Rv0530	1021	Rv0530	176	/+/-/+/	AS	457.797	101.642	207.507	16.9887
Seed0698	1336.97	21	611032	611052	-	Rv0518	149	Rv0519c	120	/+/-/-/	IGR	1336.97	135.523	688.049	30.5797
Seed0699	2248.19	19	538471	538489	+	Rv0449c	1242	Rv0449c	59	/-/+/-/	AS	2248.19	9.3618	12.071	15.0216
Seed0700	827.155	21	622033	622053	-	Rv0530	1126	Rv0530	71	/+/-/+/	AS	827.155	50.8209	65.5285	27.182
Seed0701	2110.19	19	530660	530678	+	Rv0441c	364	Rv0441c	46	/-/+/-/	AS	2110.19	205.958	24.1421	82.619
Seed0702	775.653	20	533836	533855	+	Rv0445c	3	Rv0445c	541	/-/+/-/	AS	775.653	53.362	34.4024	32.1087
Seed0703	18286.7	18	732589	732606	-	Rv0636	196	Rv0636	215	/+/-/+/	AS	18286.7	9.8818	280.316	27.7483
Seed0704	1799.7	19	545524	545542	+	Rv0455c	149	Rv0455c	279	/-/+/-/	AS	1799.7	4.6809	0	0
Seed0706	625.687	22	540244	540265	+	Rv0450c	1656	Rv0450c	1226	/-/+/-/	AS	625.687	64.6812	10.425	68.1094
Seed0707	35091.3	19	682722	682740	+	Rv0585c	837	Rv0585c	1532	/-/+/-/	AS	35091.3	215.32	0	15.0216
Seed0714	1485.76	20	631829	631848	-	Rv0539	86	Rv0539	527	/+/-/+/	AS	1485.76	88.9366	57.3374	189.085
Seed0718	520.224	21	629953	629973	-	Rv0537c	222	Rv0538	67	/-/-/+/	IGR	520.224	292.22	141.978	33.9775
Seed0720	751.231	47	631894	631940	-	Rv0539	151	Rv0539	435	/+/-/+/	AS	397.473	751.231	39.0382	15.1814
Seed0722	491.611	22	631860	631881	-	Rv0539	117	Rv0539	494	/+/-/+/	AS	491.611	76.8089	114.675	38.9197
Seed0736	556.258	55	671062	671116	-	Rv0576	1214	Rv0576	36	/+/-/+/	AS	991.168	556.258	279.39	11.6759
Seed0737	655.482	22	554360	554381	+	Rv0464c	47	Rv0464c	504	/-/+/-/	AS	655.482	683.195	52.1249	29.1898
Seed0739	178.245	19	560858	560876	+	Rv0470c	10	Rv0470c	835	/-/+/-/	AS	178.245	46.8088	12.071	18.777
Seed0741	879.438	20	568052	568071	+	Rv0479c	131	Rv0479c	896	/-/+/-/	AS	879.438	431.343	11.4675	10.7029
Seed0743	228.694	42	568353	568394	+	Rv0479c	432	Rv0479c	573	/-/+/-/	AS	554.038	228.694	32.7642	5.0966
Seed0744	168.581	67	671863	671929	-	Rv0577	697	Rv0577	22	/+/-/+/	AS	265.78	168.581	225.927	12.7796
Seed0758	16475.5	21	596662	596682	+	Rv0505c	77	Rv0506	77	/-/+/+/	IGR	16475.5	110.112	10.9214	37.3752
Seed0763	1750.09	59	593897	593955	+	Rv0503c	26	Rv0503c	824	/-/+/-/	AS	1231.34	1750.09	3.8873	37.4904
Seed0765	224.275	69	594239	594307	+	Rv0503c	368	Rv0503c	472	/-/+/-/	AS	492.403	224.275	9.9717	77.5573
Seed0768	530.169	34	594135	594168	+	Rv0503c	264	Rv0503c	611	/-/+/-/	AS	530.169	397.599	6.7456	6.2958
Seed0776	551.437	21	680453	680473	-	Rv0584	1224	Rv0584	1389	/+/-/+/	AS	551.437	148.228	152.9	3.3977
Seed0781	262.193	20	731677	731696	-	Rvnt07	1	Rv0634B	16	/+/-/+/	IGR	262.193	40.0215	11.4675	3.5676
Seed0783	1404.6	21	611034	611054	+	Rv0518	151	Rv0519c	118	/+/+/-/	IGR	1404.6	12.7052	98.2927	30.5797
Seed0785	497.681	18	731161	731178	-	Rv0634A	48	Rv0634A	186	/+/-/+/	AS	497.681	4.9409	25.4833	31.7123
Seed0787	551.697	20	710554	710573	-	Rv0615	209	Rv0615	14	/+/-/+/	AS	551.697	26.681	80.2724	3.5676
Seed0789	546.235	21	732567	732587	-	Rv0636	174	Rv0636	234	/+/-/+/	AS	546.235	16.9403	163.821	27.182
Seed0791	862.476	19	732473	732491	-	Rv0636	80	Rv0636	330	/+/-/+/	AS	862.476	145.107	24.1421	274.145
Seed0793	2203.94	23	732544	732566	-	Rv0636	151	Rv0636	255	/+/-/+/	AS	2203.94	15.4672	99.7172	55.8413
Seed0795	8701.52	20	771530	771549	-	Rv0672	46	Rv0672	1563	/+/-/+/	AS	8701.52	137.852	22.935	3.5676
Seed0797	13926.2	70	767328	767397	-	Rv0668	8	Rv0669c	287	/+/-/-/	IGR	5485.76	13926.2	6.5528	47.9083
Seed0799	3762.95	18	760177	760194	-	Rv0667	370	Rv0667	3131	/+/-/+/	AS	3762.95	83.9957	12.7416	0
Seed0802	279.187	18	637443	637460	+	Rv0545c	1233	Rv0545c	3	/-/+/-/	AS	279.187	59.2911	12.7416	0
Seed0804	240.318	47	650610	650656	+	Rv0559c	203	Rv0559c	89	/-/+/-/	AS	655.482	240.318	92.7158	3.0363
Seed0807	1076.86	21	733415	733435	-	Rv0637	90	Rvnt08	89	/+/-/+/	IGR	1076.86	12.7052	21.8428	0
Seed0824	10281.4	18	682354	682371	+	Rv0585c	469	Rv0585c	1901	/-/+/-/	AS	10281.4	153.169	0	55.4966
Seed0825	2512.68	18	759632	759649	-	Rv0666	323	Rv0667	158	/+/-/+/	IGR	2512.68	14.8228	0	0
Seed0827	2144.69	19	749215	749233	-	Rv0652	366	Rv0652	8	/+/-/+/	AS	2144.69	32.7661	60.3552	7.5108
Seed0828	2196.44	19	678881	678899	+	Rv0583c	492	Rv0583c	176	/-/+/-/	AS	2196.44	196.597	12.071	18.777
Seed0829	747.479	19	758535	758553	-	Rv0664	3	Rv0664	251	/+/-/+/	AS	747.479	112.341	265.563	11.2662
Seed0831	1402	18	759765	759782	-	Rv0666	456	Rv0667	25	/+/-/+/	IGR	1402	54.3502	12.7416	3.964
Seed0832	1068.19	18	759842	759859	-	Rv0667	35	Rv0667	3466	/+/-/+/	AS	1068.19	44.4683	12.7416	0
Seed0833	910.391	18	678653	678670	+	Rv0583c	264	Rv0583c	405	/-/+/-/	AS	910.391	44.4683	25.4833	67.3887
Seed0834	714.007	28	678918	678945	+	Rv0583c	529	Rv0583c	130	/-/+/-/	AS	714.007	111.171	16.3821	45.8696
Seed0835	633.632	20	760211	760230	-	Rv0667	404	Rv0667	3095	/+/-/+/	AS	633.632	191.214	22.935	0
Seed0836	666.406	20	682513	682532	+	Rv0585c	628	Rv0585c	1740	/-/+/-/	AS	666.406	8.8937	0	21.4058
Seed0837	1353.45	18	765731	765748	-	Rv0668	2361	Rv0668	1572	/+/-/+/	AS	1353.45	34.5865	25.4833	3.964
Seed0839	1287.96	19	760232	760250	-	Rv0667	425	Rv0667	3075	/+/-/+/	AS	1287.96	177.873	24.1421	3.7554
Seed0840	110.065	188	706090	706277	+	Rv0611c	129	Rv0611c	67	/-/+/-/	AS	2219.22	279.583	159.813	110.065
Seed0841	1030.04	21	761889	761909	-	Rv0667	2082	Rv0667	1416	/+/-/+/	AS	1030.04	4.2351	0	3.3977
Seed0842	29356.4	49	704198	704246	+	Rv0609A	141	Rv0610c	506	/+/+/-/	IGR	1783.62	29356.4	154.46	23.2989
Seed0843	1906.36	20	771485	771504	-	Rv0672	1	Rv0672	1608	/+/-/+/	AS	1906.36	133.405	11.4675	0
Seed0845	1345.46	19	769788	769806	-	Rv0669c	191	Rv0670	-14	/-/-/+/	AS	1345.46	0	0	0
Seed0847	628.17	20	784921	784940	-	Rv0685	100	Rv0685	1071	/+/-/+/	AS	628.17	8.8937	11.4675	10.7029
Seed0849	3068.85	22	794139	794160	-	Rv0694	804	Rv0694	365	/+/-/+/	AS	3068.85	24.2554	93.8249	9.7299
Seed0851	697.967	18	787741	787758	-	Rv0687	642	Rv0687	168	/+/-/+/	AS	697.967	93.8776	38.2249	0
Seed0853	2326.05	24	805568	805591	-	Rv0709	42	Rv0709	168	/+/-/+/	AS	2326.05	689.259	95.5624	44.5955
Seed0854	1937.7	19	805470	805488	-	Rv0708	360	Rv0708	38	/+/-/+/	AS	1937.7	308.938	0	71.3527
Seed0855	1757.88	22	706075	706096	+	Rv0611c	114	Rv0611c	248	/-/+/-/	AS	1757.88	311.278	813.149	132.976
Seed0856	655.482	18	803580	803597	-	Rv0705	169	Rv0705	95	/+/-/+/	AS	655.482	118.582	127.416	67.3887
Seed0857	1638.7	19	800770	800788	-	Rv0700	283	Rv0700	4	/+/-/+/	AS	1638.7	117.022	12.071	0
Seed0858	958.394	22	799141	799162	-	Rv0698	308	Rv0698	282	/+/-/+/	AS	958.394	327.449	0	19.4598
Seed0859	15506.4	51	728527	728577	+	Rv0631c	221	Rv0632c	6	/-/+/-/	IGR	882.544	15506.4	53.9646	18.188
Seed0860	816.477	19	794776	794794	-	Rv0695	61	Rv0695	676	/+/-/+/	AS	816.477	4.6809	24.1421	0
Seed0870	373.74	19	802713	802731	-	Rv0704	185	Rv0704	639	/+/-/+/	AS	373.74	51.4896	120.71	0
Seed0871	48.5542	36	3563337	3563372	+	Rv3194c	73	Rv3194c	914	/-/+/-/	AS	48.5542	365.628	6.3708	5.9461
Seed0872	0	38	3561576	3561613	+	Rv3193c	1382	Rv3193c	1559	/-/+/-/	AS	0	334.683	6.0355	0
Seed0874	211.669	50	3557448	3557497	+	Rv3191c	137	Rv3191c	848	/-/+/-/	AS	54.6235	211.669	9.174	42.8116
Seed0882	231.649	43	3569277	3569319	+	Rv3198c	168	Rv3198c	1892	/-/+/-/	AS	78.7594	231.649	10.6674	8.2968
Seed0885	4781.16	17	3583603	3583619	+	Rv3206c	1071	Rv3206c	91	/-/+/-/	AS	4781.16	1422.99	2657.76	146.903
Seed0886	516.68	42	3582098	3582139	+	Rv3205c	471	Rv3205c	366	/-/+/-/	AS	130.056	516.68	21.8428	3.3977
Seed0890	1238.13	21	802050	802070	-	Rv0702	588	Rv0702	63	/+/-/+/	AS	1238.13	398.097	32.7642	13.591
Seed0895	19619.5	17	4071725	4071741	-	Rv3632	145	Rv3633	50	/+/-/+/	IGR	19619.5	2019.38	26.9823	54.5639
Seed0907	294.603	48	3615013	3615060	+	Rv3239c	556	Rv3239c	2543	/-/+/-/	AS	36.4157	294.603	4.7781	26.7573
Seed0908	177.873	54	3610467	3610520	+	Rv3234c	93	Rv3234c	669	/-/+/-/	AS	6.0693	177.873	16.9889	2.6427
Seed0912	562.622	20	802760	802779	-	Rv0704	232	Rv0704	591	/+/-/+/	AS	562.622	35.5747	103.207	0
Seed0915	409.522	43	3632958	3633000	+	Rv3253c	861	Rv3253c	584	/-/+/-/	AS	83.8407	409.522	21.3349	97.9026
Seed0917	309.055	40	3632918	3632957	+	Rv3253c	821	Rv3253c	627	/-/+/-/	AS	13.6559	309.055	5.7337	94.5424
Seed0923	521.024	26	710714	710739	+	Rv0616c	130	Rv0616c	111	/-/+/-/	AS	521.024	68.4128	0	2.7443
Seed0925	132.246	19	4121789	4121807	-	Rv3681c	235	Rv3682	109	/-/-/+/	IGR	132.246	3960.02	301.776	22.5324
Seed0934	617.245	20	804292	804311	-	Rv0707	10	Rv0707	795	/+/-/+/	AS	617.245	26.681	0	0
Seed0940	729.845	63	3668352	3668414	+	Rv3286c	183	Rv3286c	540	/-/+/-/	AS	5.2022	729.845	14.5619	15.8562
Seed0941	319.616	64	3668226	3668289	+	Rv3286c	57	Rv3286c	665	/-/+/-/	AS	110.954	319.616	0	20.068
Seed0946	7438.66	50	4132754	4132803	-	Rv3691	236	Rv3691	716	/+/-/+/	AS	1094.65	7438.66	41.2829	7.1353
Seed0947	989.225	57	3675805	3675861	+	Rv3294c	619	Rv3294c	134	/-/+/-/	AS	11.4997	989.225	8.0474	27.5397
Seed0950	641.51	61	4122152	4122212	-	Rv3682	236	Rv3682	2136	/+/-/+/	AS	57.3099	641.51	37.5983	5.8486
Seed0951	407.949	46	4125502	4125547	-	Rv3684	129	Rv3684	932	/+/-/+/	AS	315.866	407.949	29.9152	32.5741
Seed0952	596.205	54	3690865	3690918	+	Rv3303c	1408	Rv3303c	20	/-/+/-/	AS	46.5311	596.205	4.2472	7.9281
Seed0954	409.415	58	3684855	3684912	+	Rv3299c	1804	Rv3299c	1051	/-/+/-/	AS	37.6714	409.415	11.8629	9.8418
Seed0955	634.673	21	803664	803684	-	Rv0705	253	Rv0705	8	/+/-/+/	AS	634.673	42.3508	109.214	27.182
Seed0958	184.114	57	4126847	4126903	-	Rvnt40	233	Rv3685c	392	/+/-/-/	IGR	7.6665	184.114	8.0474	17.5252
Seed0964	732.176	43	4142685	4142727	-	Rv3699	641	Rv3699	18	/+/-/+/	AS	22.8656	732.176	0	3.3187
Seed0965	486.811	57	4134657	4134713	-	Rv3692	65	Rv3693	13	/+/-/+/	IGR	59.415	486.811	12.071	6.259
Seed0977	2497.07	21	805535	805555	-	Rv0709	9	Rv0709	204	/+/-/+/	AS	2497.07	249.87	76.4499	98.5347
Seed0988	747.479	19	728693	728711	+	Rv0632c	110	Rv0632c	567	/-/+/-/	AS	747.479	56.1705	36.2131	52.5757
Seed0993	294.035	49	2461238	2461286	-	Rv2196	1560	Rv2196	41	/+/-/+/	AS	35.6725	294.035	14.0418	1.4562
Seed10004	3778.95	22	1321209	1321230	-	Rv1182	1174	Rv1182	223	/+/-/+/	AS	3778.95	185.958	10.425	77.8394
Seed10006	2466.68	19	1321240	1321258	-	Rv1182	1205	Rv1182	195	/+/-/+/	AS	2466.68	117.022	12.071	75.1082
Seed10012	912.212	20	1321658	1321677	-	Rv1183	138	Rv1183	2851	/+/-/+/	AS	912.212	48.9152	34.4024	0
Seed10014	873.976	20	1321294	1321313	-	Rv1182	1259	Rv1182	140	/+/-/+/	AS	873.976	53.362	0	0
Seed10016	600.858	20	1321405	1321424	-	Rv1182	1370	Rv1182	29	/+/-/+/	AS	600.858	22.2342	57.3374	10.7029
Seed10017	3048.98	22	1101242	1101263	+	Rv0985c	217	Rv0985c	217	/-/+/-/	AS	3048.98	149.575	52.1249	51.8929
Seed10018	1690.45	19	1321857	1321875	-	Rv1183	337	Rv1183	2653	/+/-/+/	AS	1690.45	4.6809	72.4262	0
Seed10020	672.961	25	1321798	1321822	-	Rv1183	278	Rv1183	2706	/+/-/+/	AS	672.961	28.4597	9.174	0
Seed10021	1006.22	19	1101366	1101384	+	Rv0985c	341	Rv0985c	96	/-/+/-/	AS	1006.22	107.66	24.1421	360.519
Seed10022	556.166	22	1101310	1101331	+	Rv0985c	285	Rv0985c	149	/-/+/-/	AS	556.166	327.449	0	308.114
Seed10026	689.981	19	1108286	1108304	+	Rv0991c	114	Rv0991c	200	/-/+/-/	AS	689.981	18.7235	12.071	0
Seed10028	695.731	19	1108530	1108548	+	Rv0991c	26	Rv0992c	30	/-/+/-/	IGR	695.731	210.639	893.256	15.0216
Seed10030	632.722	24	1108506	1108529	+	Rv0991c	2	Rv0992c	49	/-/+/-/	IGR	632.722	163.05	649.824	8.9191
Seed10041	11679.7	46	1160357	1160402	+	Rv1036c	262	Rv1036c	31	/-/+/-/	AS	6058.46	11679.7	54.8445	0
Seed10048	301.396	54	1149692	1149745	+	Rv1028c	588	Rv1028c	1941	/-/+/-/	AS	493.634	301.396	233.597	23.7842
Seed10050	977.76	20	1148219	1148238	+	Rv1026	241	Rv1027c	189	/+/+/-/	IGR	977.76	4.4468	11.4675	64.2175
Seed10056	0	48	1160614	1160661	+	Rv1037c	70	Rv1037c	167	/-/+/-/	AS	0	0	0	4.4595
Seed10058	4.2351	42	1160555	1160596	+	Rv1037c	11	Rv1037c	232	/-/+/-/	AS	104.045	4.2351	5.4607	5.0966
Seed10060	4812.07	21	1160416	1160436	+	Rv1036c	-17	Rv1037c	108	/-/+/-/	AS	4812.07	0	87.3713	0
Seed10061	0	23	1160598	1160620	+	Rv1037c	54	Rv1037c	208	/-/+/-/	AS	0	0	9.9717	9.3069
Seed10062	21630.9	19	1169318	1169336	+	Rv1046c	90	Rv1047	87	/-/+/+/	IGR	21630.9	940.856	12.071	0
Seed10064	12569.1	19	1169298	1169316	+	Rv1046c	70	Rv1047	107	/-/+/+/	IGR	12569.1	865.962	12.071	0
Seed10065	491.173	44	1341177	1341220	-	Rv1198	171	Rv1198	70	/+/-/+/	AS	6609.44	491.173	0	3.2433
Seed10066	0	22	1160892	1160913	+	Rv1038c	37	Rv1038c	238	/-/+/-/	AS	0	0	0	0
Seed10068	0	25	1160867	1160891	+	Rv1038c	12	Rv1038c	260	/-/+/-/	AS	0	0	0	0
Seed10069	6996.18	25	1340524	1340548	-	Rv1196	0	Rv1197	111	/+/-/+/	AS	6996.18	56.9195	27.522	19.9788
Seed10070	2305.11	20	1169264	1169283	+	Rv1046c	36	Rv1047	140	/-/+/+/	IGR	2305.11	17.7873	34.4024	0
Seed10071	5164.4	22	1339475	1339496	-	Rv1196	126	Rv1196	1028	/+/-/+/	AS	5164.4	250.64	10.425	0
Seed10072	611.783	20	1169118	1169137	+	Rv1046c	414	Rv1046c	91	/-/+/-/	AS	611.783	17.7873	22.935	14.2705
Seed10076	5087.11	23	1169337	1169359	+	Rv1046c	109	Rv1047	64	/-/+/+/	IGR	5087.11	777.229	0	0
Seed10080	587.853	21	1338699	1338719	-	Rv1194c	186	Rv1195	284	/-/-/+/	IGR	587.853	105.877	10.9214	135.91
Seed10081	1034.97	19	1175197	1175215	+	Rv1051c	497	Rv1052	508	/-/+/+/	IGR	1034.97	23.4044	36.2131	3.7554
Seed10082	1684.7	19	1340475	1340493	-	Rv1196	1126	Rv1196	31	/+/-/+/	AS	1684.7	46.8088	60.3552	26.2879
Seed10084	3327.07	22	1339607	1339628	-	Rv1196	258	Rv1196	896	/+/-/+/	AS	3327.07	0	0	0
Seed10086	17131.9	22	1339521	1339542	-	Rv1196	172	Rv1196	982	/+/-/+/	AS	17131.9	72.7663	0	0
Seed10088	145.663	18	1340290	1340307	-	Rv1196	941	Rv1196	217	/+/-/+/	AS	145.663	49.4092	0	0
Seed10089	501.543	22	1340502	1340523	-	Rv1196	1153	Rv1196	1	/+/-/+/	AS	501.543	32.3406	52.1249	22.7031
Seed1009	443.057	18	2460301	2460318	-	Rv2196	623	Rv2196	1009	/+/-/+/	AS	443.057	217.401	573.374	51.5325
Seed10091	1857.2	18	1340554	1340571	-	Rv1196	30	Rv1197	88	/+/-/+/	IGR	1857.2	59.2911	25.4833	27.7483
Seed10092	251.626	41	1340930	1340970	-	Rv1197	-25	Rv1198	36	/+/-/+/	AS	951.248	251.626	0	0
Seed10093	1535.21	19	1340897	1340915	-	Rv1197	238	Rv1197	40	/+/-/+/	AS	1535.21	74.894	0	0
Seed10094	628.17	20	1340593	1340612	-	Rv1196	69	Rv1197	47	/+/-/+/	IGR	628.17	84.4898	11.4675	21.4058
Seed10095	873.976	20	1340962	1340981	-	Rv1197	7	Rv1198	25	/+/-/+/	IGR	873.976	475.811	0	0
Seed10097	13718.3	21	1340984	1341004	-	Rv1197	29	Rv1198	2	/+/-/+/	IGR	13718.3	71.9963	0	0
Seed10099	6813.04	22	1341258	1341279	-	Rv1198	252	Rv1198	11	/+/-/+/	AS	6813.04	335.534	10.425	9.7299
Seed10101	580.206	42	1341214	1341255	-	Rv1198	208	Rv1198	35	/+/-/+/	AS	2288.98	580.206	0	5.0966
Seed10105	1671.79	121	1287125	1287245	+	Rv1160	105	Rv1161	83	/+/+/+/	IGR	1515.91	2022.76	1671.79	43.6372
Seed10106	21636.6	19	1342692	1342710	-	Rv1199c	87	Rv1200	232	/-/-/+/	IGR	21636.6	987.665	12.071	41.3095
Seed10107	3856.89	23	1200581	1200603	+	Rv1075c	211	Rv1076	164	/-/+/+/	IGR	3856.89	81.203	39.8869	24.8183
Seed10109	1278.19	20	1200560	1200579	+	Rv1075c	190	Rv1076	188	/-/+/+/	IGR	1278.19	106.724	34.4024	28.5411
Seed1011	197.946	155	3504992	3505146	-	Rv3138	797	Rv3138	137	/+/-/+/	AS	780.235	241.563	134.65	197.946
Seed10110	5087.11	23	1342669	1342691	-	Rv1199c	64	Rv1200	251	/-/-/+/	IGR	5087.11	777.229	0	34.1252
Seed10111	11787.2	19	1342712	1342730	-	Rv1199c	107	Rv1200	212	/-/-/+/	IGR	11787.2	973.622	48.2841	63.8419
Seed10117	387.915	47	1474254	1474300	-	Rvnr02	596	Rvnr02	2495	/+/-/+/	AS	17460.9	387.915	0	97.1612
Seed10119	181757	117	1413108	1413224	-	Rv1264	21	Rv1265	36	/+/-/+/	IGR	14853.9	19973.5	181757	2300.97
Seed10122	1246.1	32	1210167	1210198	+	Rv1085c	411	Rv1085c	286	/-/+/-/	AS	1246.1	38.9098	21.5015	6.6893
Seed10123	45120	55	1342892	1342946	-	Rv1199c	287	Rv1200	-4	/-/-/+/	AS	53205.3	45120	95.9099	106.38
Seed10125	372.052	60	1356123	1356182	-	Rv1213	287	Rv1213	868	/+/-/+/	AS	828.456	372.052	11.4675	3.5676
Seed10127	1104.61	18	1348971	1348988	-	Rv1205	252	Rv1205	294	/+/-/+/	AS	1104.61	93.8776	178.383	3.964
Seed10131	568.084	20	1342983	1343002	-	Rv1200	41	Rv1200	1217	/+/-/+/	AS	568.084	124.511	11.4675	0
Seed10133	163.87	18	1348918	1348935	-	Rv1205	199	Rv1205	347	/+/-/+/	AS	163.87	44.4683	649.824	3.964
Seed10135	566.098	22	1348778	1348799	-	Rv1205	59	Rv1205	483	/+/-/+/	AS	566.098	4.0426	10.425	22.7031
Seed1014	2294.19	21	2459160	2459180	-	Rv2195	768	Rv2195	501	/+/-/+/	AS	2294.19	21.1754	10.9214	47.5685
Seed10147	4255.17	20	1371135	1371154	-	Rv1228	215	Rv1228	323	/+/-/+/	AS	4255.17	217.895	114.675	92.7586
Seed10148	2430.74	20	1366941	1366960	-	Rv1223	1066	Rv1223	501	/+/-/+/	AS	2430.74	613.663	619.244	24.9735
Seed10149	1474.83	18	1226108	1226125	+	Rv1097c	845	Rv1097c	19	/-/+/-/	AS	1474.83	59.2911	25.4833	7.9281
Seed1015	1316.71	19	2453403	2453421	-	Rv2190c	131	Rv2191	398	/-/-/+/	IGR	1316.71	135.745	217.279	108.907
Seed10150	1097.44	22	1364462	1364483	-	Rv1221	49	Rv1221	703	/+/-/+/	AS	1097.44	12.1277	41.6999	6.4866
Seed10151	1019.64	21	1231189	1231209	+	Rv1103c	218	Rv1103c	82	/-/+/-/	AS	1019.64	46.5859	21.8428	0
Seed10152	1323.1	18	1364541	1364558	-	Rv1221	128	Rv1221	628	/+/-/+/	AS	1323.1	187.755	12.7416	0
Seed10153	781.978	19	1229848	1229866	+	Rv1101c	457	Rv1101c	682	/-/+/-/	AS	781.978	135.745	60.3552	33.7987
Seed10154	1000.47	19	1365604	1365622	-	Rv1222	260	Rv1222	186	/+/-/+/	AS	1000.47	9.3618	24.1421	11.2662
Seed10155	867.906	18	1235338	1235355	+	Rv1108c	1125	Rv1108c	105	/-/+/-/	AS	867.906	69.1729	242.091	15.8562
Seed10156	359.377	49	1366968	1367016	-	Rv1223	1093	Rv1223	445	/+/-/+/	AS	1585.2	359.377	266.795	10.1932
Seed10157	82.2244	53	1276029	1276081	+	Rv1147	479	Rv1148c	219	/+/+/-/	IGR	946.12	82.2244	484.663	8.0777
Seed10158	908.475	19	1371030	1371048	-	Rv1228	110	Rv1228	429	/+/-/+/	AS	908.475	140.426	60.3552	7.5108
Seed10159	2201.33	20	1275938	1275957	+	Rv1147	388	Rv1148c	343	/+/+/-/	IGR	2201.33	111.171	45.8699	10.7029
Seed10160	540.165	18	1371117	1371134	-	Rv1228	197	Rv1228	343	/+/-/+/	AS	540.165	237.164	127.416	103.065
Seed10161	894.785	21	1275911	1275931	+	Rv1147	361	Rv1148c	369	/+/+/-/	IGR	894.785	101.642	43.6856	0
Seed10166	493.986	23	1261209	1261231	+	Rv1133c	2142	Rv1133c	115	/-/+/-/	AS	493.986	0	19.9434	9.3069
Seed10168	505.267	24	1261268	1261291	+	Rv1133c	2201	Rv1133c	55	/-/+/-/	AS	505.267	18.5285	0	8.9191
Seed1017	819.352	22	2449362	2449383	-	Rv2187	1202	Rv2187	579	/+/-/+/	AS	819.352	44.4683	0	22.7031
Seed10170	386.277	67	1276145	1276211	+	Rv1147	595	Rv1148c	89	/+/+/-/	IGR	324.48	386.277	3.4231	2.1299
Seed10172	168.441	66	1276510	1276575	+	Rv1148c	210	Rv1148c	1173	/-/+/-/	AS	311.188	168.441	0	22.7031
Seed10177	457.797	21	1381059	1381079	-	Rv1238	375	Rv1238	786	/+/-/+/	AS	457.797	55.056	10.9214	33.9775
Seed10184	1456.58	45	1394959	1395003	-	Rv1250	780	Rv1250	915	/+/-/+/	AS	980.795	1456.58	0	3.1712
Seed1019	782.937	18	2449450	2449467	-	Rv2187	1290	Rv2187	495	/+/-/+/	AS	782.937	9.8818	0	0
Seed10191	431.526	20	1400501	1400520	-	Rv1253	531	Rv1253	1141	/+/-/+/	AS	431.526	0	45.8699	7.1353
Seed10193	288.654	57	1412930	1412986	-	Rv1264	1036	Rv1264	101	/+/-/+/	AS	367.99	288.654	346.036	33.7987
Seed10195	29.2243	188	1472873	1473060	-	Rvnr01	1027	Rvnr01	322	/+/-/+/	AS	8179.58	54.4027	4.8798	29.2243
Seed10197	9931.07	21	1440025	1440045	-	Rv1286	1118	Rv1286	706	/+/-/+/	AS	9931.07	105.877	305.8	3.3977
Seed1020	608.078	43	2049766	2049808	+	Rv1807	169	Rv1808	113	/+/+/+/	IGR	1453.24	608.078	26.6686	134.409
Seed1021	586.484	19	2457129	2457147	-	Rv2193	228	Rv2193	365	/+/-/+/	AS	586.484	285.533	36.2131	90.1298
Seed10211	907.225	23	1439961	1439983	-	Rv1286	1054	Rv1286	768	/+/-/+/	AS	907.225	158.539	19.9434	15.5115
Seed10212	584.471	20	1439926	1439945	-	Rv1286	1019	Rv1286	806	/+/-/+/	AS	584.471	133.405	80.2724	32.1087
Seed10214	506.906	25	1439984	1440008	-	Rv1286	1077	Rv1286	743	/+/-/+/	AS	506.906	56.9195	9.174	5.7082
Seed10218	4744.44	21	1455218	1455238	-	Rv1298	55	Rv1298	167	/+/-/+/	AS	4744.44	156.698	10.9214	0
Seed1022	1072.61	33	3359611	3359643	+	Rv3001c	26	Rv3001c	955	/-/+/-/	AS	1072.61	441.988	145.95	62.7039
Seed10220	3766.42	21	1453006	1453026	-	Rv1296	59	Rv1297	178	/+/-/+/	IGR	3766.42	16.9403	0	3.3977
Seed10222	1456.63	18	1453051	1453068	-	Rv1296	104	Rv1297	136	/+/-/+/	IGR	1456.63	9.8818	0	3.964
Seed10224	2641.79	22	1455110	1455131	-	Rv1297	98	Rv1298	32	/+/-/+/	IGR	2641.79	20.2129	0	3.2433
Seed10225	1763.56	21	1455166	1455186	-	Rv1298	3	Rv1298	219	/+/-/+/	AS	1763.56	1854.96	10.9214	3.3977
Seed10226	536.735	23	1455139	1455161	-	Rv1297	127	Rv1298	2	/+/-/+/	IGR	536.735	1701.4	9.9717	3.1023
Seed10229	4973.61	19	1466983	1467001	-	Rv1310	1142	Rv1310	300	/+/-/+/	AS	4973.61	589.79	156.923	45.0649
Seed10230	978.473	23	1456470	1456492	-	Rv1299	975	Rv1299	76	/+/-/+/	AS	978.473	27.0677	0	0
Seed10232	192.475	67	1466921	1466987	-	Rv1310	1080	Rv1310	314	/+/-/+/	AS	1643.6	192.475	44.5007	12.7796
Seed10233	940.738	18	1466858	1466875	-	Rv1310	1017	Rv1310	426	/+/-/+/	AS	940.738	9.8818	0	23.7842
Seed10234	86.4037	256	1472089	1472344	-	Rvnr01	243	Rvnr01	1038	/+/-/+/	AS	240.258	24.666	0.8959	86.4037
Seed10238	4502.12	19	1299766	1299784	+	Rv1168c	1002	Rv1168c	20	/-/+/-/	AS	4502.12	383.832	168.994	3.7554
Seed10239	8.7371	105	1472773	1472877	-	Rvnr01	927	Rvnr01	505	/+/-/+/	AS	2024.71	16.9403	8.7371	106.689
Seed1024	628.17	20	2457021	2457040	-	Rv2193	120	Rv2193	472	/+/-/+/	AS	628.17	48.9152	22.935	60.6498
Seed10241	109.284	348	1472425	1472772	-	Rvnr01	579	Rvnr01	610	/+/-/+/	AS	522.376	23.0009	4.6134	109.284
Seed10243	1173.52	31	1472410	1472440	-	Rvnr01	564	Rvnr01	942	/+/-/+/	AS	1173.52	91.8056	29.5935	290.014
Seed10246	0	137	1473744	1473880	-	Rvnr02	86	Rvnr02	2915	/+/-/+/	AS	2887.47	52.583	0	43.7491
Seed10247	606.321	20	1300117	1300136	+	Rv1169c	-7	Rv1170	168	/-/+/+/	AS	606.321	84.4898	34.4024	0
Seed10248	672.731	19	1473612	1473630	-	Rvnr01	230	Rvnr02	28	/+/-/+/	IGR	672.731	74.894	24.1421	3.7554
Seed1025	844.181	22	2457427	2457448	-	Rv2193	526	Rv2193	64	/+/-/+/	AS	844.181	44.4683	10.425	12.9732
Seed10251	131.384	44	1473708	1473751	-	Rvnr02	50	Rvnr02	3044	/+/-/+/	AS	2448.12	131.384	0	32.4331
Seed10252	1010.53	20	1305816	1305835	+	Rv1174c	147	Rv1174c	166	/-/+/-/	AS	1010.53	17.7873	11.4675	10.7029
Seed10254	0	119	1473987	1474105	-	Rvnr02	329	Rvnr02	2690	/+/-/+/	AS	285.511	17.9368	0	121.12
Seed1026	983.223	19	2457455	2457473	-	Rv2193	554	Rv2193	39	/+/-/+/	AS	983.223	51.4896	24.1421	15.0216
Seed10263	361.668	291	1474313	1474603	-	Rvnr02	655	Rvnr02	2192	/+/-/+/	AS	789.506	19.5599	7.8814	361.668
Seed10265	43.9094	143	1475355	1475497	-	Rvnr02	1697	Rvnr02	1298	/+/-/+/	AS	1025.24	26.7432	6.4154	43.9094
Seed10267	6.5528	105	1475237	1475341	-	Rvnr02	1579	Rvnr02	1454	/+/-/+/	AS	418.26	49.1269	6.5528	102.612
Seed10269	192.498	278	1474649	1474926	-	Rvnr02	991	Rvnr02	1869	/+/-/+/	AS	264.472	8.9576	0	192.498
Seed10271	1503.45	21	1474617	1474637	-	Rvnr02	959	Rvnr02	2158	/+/-/+/	AS	1503.45	8.4702	0	4046.72
Seed10274	87.2089	171	1475038	1475208	-	Rvnr02	1380	Rvnr02	1587	/+/-/+/	AS	113.08	15.0828	5.3649	87.2089
Seed10276	649.732	19	1475333	1475351	-	Rvnr02	1675	Rvnr02	1444	/+/-/+/	AS	649.732	0	12.071	458.16
Seed10279	1845.06	18	1476831	1476848	-	Rvnr02	36	Rvnr03	51	/+/-/+/	IGR	1845.06	123.523	0	3.964
Seed1028	738.717	21	2460209	2460229	-	Rv2196	531	Rv2196	1098	/+/-/+/	AS	738.717	29.6455	32.7642	44.1707
Seed10281	56.8005	152	1476190	1476341	-	Rvnr02	2532	Rvnr02	454	/+/-/+/	AS	464.3	9.3618	1.5089	56.8005
Seed10283	305.8	96	1475664	1475759	-	Rvnr02	2006	Rvnr02	1036	/+/-/+/	AS	336.845	3.7057	305.8	878.531
Seed10285	686.071	25	1475493	1475517	-	Rvnr02	1835	Rvnr02	1278	/+/-/+/	AS	686.071	14.2299	9.174	1264.37
Seed10286	549.902	191	1475760	1475950	-	Rvnr02	2102	Rvnr02	845	/+/-/+/	AS	341.468	13.5035	2.4016	549.902
Seed10288	63.8024	46	1476339	1476384	-	Rvnr02	2681	Rvnr02	411	/+/-/+/	AS	346.74	63.8024	4.9859	105.478
Seed10290	1114.32	20	1324802	1324821	+	Rv1184c	270	Rv1184c	790	/-/+/-/	AS	1114.32	168.98	11.4675	117.732
Seed10291	0	134	1476424	1476557	-	Rvnr02	2766	Rvnr02	238	/+/-/+/	AS	676.679	47.1231	0	67.6254
Seed10292	547.85	50	1324642	1324691	+	Rv1184c	110	Rv1184c	920	/-/+/-/	AS	878.346	547.85	13.761	75.6339
Seed10293	84.4108	153	1476558	1476710	-	Rvnr02	2900	Rvnr02	85	/+/-/+/	AS	377.009	20.9263	0	84.4108
Seed10294	1345.46	19	1476920	1476938	-	Rvnr03	21	Rvnr03	75	/+/-/+/	AS	1345.46	56.1705	0	15.0216
Seed10295	769.899	67	1324690	1324756	+	Rv1184c	158	Rv1184c	855	/-/+/-/	AS	829.951	769.899	13.6925	70.2878
Seed10296	858.369	21	1324771	1324791	+	Rv1184c	239	Rv1184c	820	/-/+/-/	AS	858.369	232.929	0	115.523
Seed10298	156583	27	1325072	1325098	+	Rv1184c	540	Rv1184c	513	/-/+/-/	AS	156583	1149.59	93.4387	2.6427
Seed1030	649.413	18	2460143	2460160	-	Rv2196	465	Rv2196	1167	/+/-/+/	AS	649.413	29.6455	12.7416	39.6404
Seed10300	513.856	54	1326571	1326624	+	Rv1185c	795	Rv1185c	888	/-/+/-/	AS	22391.6	513.856	29.7305	23.7842
Seed10302	17117.9	29	1326553	1326581	+	Rv1185c	777	Rv1185c	931	/-/+/-/	AS	17117.9	858.699	47.4517	36.9066
Seed10304	8910.05	34	1325654	1325687	+	Rv1184c	43	Rv1185c	89	/-/+/-/	IGR	8910.05	31.3894	0	4.1972
Seed10306	3941.99	24	1325168	1325191	+	Rv1184c	636	Rv1184c	420	/-/+/-/	AS	3941.99	151.933	0	23.7842
Seed10308	695.731	19	1484286	1484304	-	Rv1321	7	Rv1321	655	/+/-/+/	AS	695.731	51.4896	120.71	78.8636
Seed10309	1757.88	22	1325445	1325466	+	Rv1184c	913	Rv1184c	145	/-/+/-/	AS	1757.88	274.895	0	3.2433
Seed10311	2288.72	20	1325405	1325424	+	Rv1184c	873	Rv1184c	187	/-/+/-/	AS	2288.72	329.066	34.4024	3.5676
Seed10313	1300.04	20	1325576	1325595	+	Rv1184c	1044	Rv1184c	16	/-/+/-/	AS	1300.04	8.8937	11.4675	0
Seed10314	4964.67	18	1518218	1518235	-	Rv1350	-16	Rv1351	-4	/+/-/+/	AS2	4964.67	167.991	0	11.8921
Seed10315	1207.18	20	1326165	1326184	+	Rv1185c	389	Rv1185c	1328	/-/+/-/	AS	1207.18	17.7873	68.8049	3.5676
Seed10316	7543.5	20	1518193	1518212	-	Rv1350	702	Rv1350	22	/+/-/+/	AS	7543.5	182.32	45.8699	0
Seed10317	813.283	18	1326147	1326164	+	Rv1185c	371	Rv1185c	1348	/-/+/-/	AS	813.283	14.8228	76.4499	0
Seed10319	1046.47	19	1326221	1326239	+	Rv1185c	445	Rv1185c	1273	/-/+/-/	AS	1046.47	14.0426	12.071	3.7554
Seed1032	1600.47	20	2460589	2460608	-	Rv2196	911	Rv2196	719	/+/-/+/	AS	1600.47	48.9152	80.2724	7.1353
Seed10322	82.2935	150	1326922	1327071	+	Rv1185c	1146	Rv1185c	441	/-/+/-/	AS	8452.07	81.2288	120.791	82.2935
Seed10324	2773.66	18	1326627	1326644	+	Rv1185c	851	Rv1185c	868	/-/+/-/	AS	2773.66	227.282	50.9666	71.3527
Seed10325	1253.74	21	1504408	1504428	-	Rv1337	52	Rv1337	650	/+/-/+/	AS	1253.74	29.6455	32.7642	10.1932
Seed10326	5243.85	19	1326896	1326914	+	Rv1185c	1120	Rv1185c	598	/-/+/-/	AS	5243.85	60.8514	410.415	247.857
Seed10327	1638.7	25	1500898	1500922	-	Rv1331	237	Rv1331	44	/+/-/+/	AS	1638.7	252.58	18.348	5.7082
Seed10328	1092.47	20	1326726	1326745	+	Rv1185c	950	Rv1185c	767	/-/+/-/	AS	1092.47	200.107	57.3374	24.9735
Seed1033	3342.96	20	3503236	3503255	-	Rv3136	300	Rv3137	138	/+/-/+/	IGR	3342.96	66.7025	34.4024	10.7029
Seed10330	988.685	20	1326683	1326702	+	Rv1185c	907	Rv1185c	810	/-/+/-/	AS	988.685	315.725	34.4024	67.7851
Seed10331	612.997	18	1496509	1496526	-	Rv1328	1945	Rv1328	629	/+/-/+/	AS	612.997	4.9409	0	0
Seed10332	1103.39	20	1326854	1326873	+	Rv1185c	1078	Rv1185c	639	/-/+/-/	AS	1103.39	71.1493	0	0
Seed10333	759.266	20	1518131	1518150	-	Rv1350	640	Rv1350	84	/+/-/+/	AS	759.266	35.5747	11.4675	0
Seed10335	584.471	20	1518106	1518125	-	Rv1350	615	Rv1350	109	/+/-/+/	AS	584.471	13.3405	34.4024	0
Seed10340	3476.04	22	1337494	1337515	+	Rv1194c	246	Rv1194c	998	/-/+/-/	AS	3476.04	303.193	10.425	0
Seed10342	1633.24	20	1518962	1518981	-	Rv1352	199	Rv1352	153	/+/-/+/	AS	1633.24	17.7873	34.4024	0
Seed10343	1168.94	20	1531815	1531834	-	Rv1360	467	Rv1360	536	/+/-/+/	AS	1168.94	97.8303	22.935	49.9469
Seed10344	286.123	21	1337258	1337278	+	Rv1194c	10	Rv1194c	1235	/-/+/-/	AS	286.123	59.2911	76.4499	125.717
Seed10345	695.731	19	1530011	1530029	-	Rv1358	3399	Rv1358	62	/+/-/+/	AS	695.731	79.5749	12.071	120.173
Seed10346	1392.9	20	1327110	1327129	+	Rv1185c	1334	Rv1185c	383	/-/+/-/	AS	1392.9	275.704	0	156.976
Seed10347	608.662	21	1530042	1530062	-	Rv1358	3430	Rv1358	29	/+/-/+/	AS	608.662	46.5859	0	118.921
Seed10349	1092.47	23	1327494	1327516	+	Rv1185c	-18	Rv1186c	173	/-/+/-/	AS	1092.47	30.9345	9.9717	31.0229
Seed1035	1052.74	22	2460645	2460666	-	Rv2196	967	Rv2196	661	/+/-/+/	AS	1052.74	80.8515	52.1249	19.4598
Seed10371	71.3527	151	1359480	1359630	+	Rv1216c	8	Rv1216c	516	/-/+/-/	AS	4439.33	126.632	47.085	71.3527
Seed10373	11192.4	20	1547624	1547643	-	Rv1374c	94	Rv1375	189	/-/-/+/	IGR	11192.4	53.362	275.22	10.7029
Seed10374	86.5591	244	1342617	1342860	+	Rv1199c	12	Rv1200	82	/-/+/+/	IGR	3277.41	18998.5	67.6769	86.5591
Seed10375	1747.95	21	1545624	1545644	-	Rv1372	799	Rv1372	362	/+/-/+/	AS	1747.95	12.7052	0	10.1932
Seed10378	849.699	18	1545732	1545749	-	Rv1372	907	Rv1372	257	/+/-/+/	AS	849.699	24.7046	12.7416	7.9281
Seed10380	2006.69	19	1561583	1561601	-	Rv1386	119	Rv1386	171	/+/-/+/	AS	2006.69	65.5323	144.852	3.7554
Seed10382	1477.71	19	1561449	1561467	-	Rv1385	180	Rv1386	-3	/+/-/+/	AS	1477.71	93.6175	12.071	0
Seed10384	615.233	19	1561607	1561625	-	Rv1386	143	Rv1386	147	/+/-/+/	AS	615.233	60.8514	96.5683	11.2662
Seed10385	4636.93	27	1341639	1341665	+	Rv1199c	281	Rv1199c	940	/-/+/-/	AS	4636.93	2035.66	0	0
Seed10386	1159.23	18	1565028	1565045	-	Rv1389	1	Rv1390	48	/+/-/+/	IGR	1159.23	9.8818	0	0
Seed10387	885.475	19	1562601	1562619	-	Rv1387	832	Rv1387	769	/+/-/+/	AS	885.475	4.6809	24.1421	22.5324
Seed10388	2138.12	21	1341527	1341547	+	Rv1199c	169	Rv1199c	1058	/-/+/-/	AS	2138.12	1715.21	0	0
Seed10391	2608.27	24	1341691	1341714	+	Rv1199c	333	Rv1199c	891	/-/+/-/	AS	2608.27	1211.76	0	0
Seed10393	4988.94	18	1342599	1342616	+	Rv1199c	-6	Rv1200	326	/-/+/+/	AS	4988.94	109580	0	384.512
Seed1040	1862.95	19	2055364	2055382	+	Rv1812c	5	Rv1813c	299	/-/+/-/	IGR	1862.95	117.022	60.3552	7.5108
Seed10401	70062.1	22	2039852	2039873	-	Rv1800	399	Rv1800	1547	/+/-/+/	AS	70062.1	129.362	448.274	22.7031
Seed10402	3337.49	20	1354554	1354573	+	Rv1212c	56	Rv1212c	1088	/-/+/-/	AS	3337.49	355.747	45.8699	242.599
Seed10403	137.578	167	1915034	1915200	-	Rv1689	158	Rv1690	327	/+/-/+/	IGR	5589.26	309.414	87.8945	137.578
Seed1041	2245.03	20	2468220	2468239	-	Rv2202c	193	Rv2203	-8	/-/-/+/	AS	2245.03	355.747	68.8049	39.244
Seed10413	1057.97	19	1613610	1613628	-	Rv1436	303	Rv1436	698	/+/-/+/	AS	1057.97	9.3618	24.1421	3.7554
Seed10414	67.9153	55	1359176	1359230	+	Rv1215c	1417	Rv1215c	214	/-/+/-/	AS	645.55	67.9153	446.189	41.5143
Seed10417	739.9	22	1600786	1600807	-	Rv1425	1128	Rv1425	230	/+/-/+/	AS	739.9	92.9792	41.6999	22.7031
Seed10418	6747.06	66	1606277	1606342	-	Rv1429	131	Rv1430	44	/+/-/+/	IGR	140.697	6747.06	3.475	9.7299
Seed10419	678.481	19	1605961	1605979	-	Rv1429	1083	Rv1429	167	/+/-/+/	AS	678.481	9.3618	36.2131	7.5108
Seed1042	960.223	19	2055263	2055281	+	Rv1812c	1106	Rv1812c	78	/-/+/-/	AS	960.223	388.513	229.35	7.5108
Seed10422	2654.7	20	1376085	1376104	+	Rv1232c	1224	Rv1232c	64	/-/+/-/	AS	2654.7	0	45.8699	0
Seed1043	1443.37	48	2468282	2468329	-	Rv2203	51	Rv2203	594	/+/-/+/	AS	562.167	1443.37	114.675	13.3786
Seed10430	1394.2	21	1372514	1372534	+	Rv1229c	737	Rv1229c	415	/-/+/-/	AS	1394.2	67.7613	98.2927	115.523
Seed10433	635.619	22	1648532	1648553	-	Rv1461	1543	Rv1461	976	/+/-/+/	AS	635.619	161.703	10.425	6.4866
Seed1044	2310.57	20	3362950	3362969	+	Rv3003c	1820	Rv3003c	17	/-/+/-/	AS	2310.57	35.5747	0	7.1353
Seed10441	3272.21	21	1659368	1659388	-	Rv1470	14	Rv1471	-18	/+/-/+/	AS	3272.21	50.8209	65.5285	3.3977
Seed10442	206.949	52	1372454	1372505	+	Rv1229c	677	Rv1229c	444	/-/+/-/	AS	497.914	206.949	44.1057	46.6537
Seed10443	807.477	23	1656923	1656945	-	Rv1468c	202	Rv1469	18	/-/-/+/	IGR	807.477	15.4672	19.9434	6.2046
Seed10448	948.724	19	1372908	1372926	+	Rv1229c	1131	Rv1229c	23	/-/+/-/	AS	948.724	18.7235	24.1421	45.0649
Seed10449	1149.97	19	1656961	1656979	-	Rv1468c	240	Rv1469	-16	/-/-/+/	AS	1149.97	14.0426	36.2131	7.5108
Seed10450	961.373	20	1372575	1372594	+	Rv1229c	798	Rv1229c	355	/-/+/-/	AS	961.373	373.534	80.2724	149.841
Seed10452	448.918	42	1373042	1373083	+	Rv1230c	80	Rv1230c	1114	/-/+/-/	AS	288.724	448.918	5.4607	0
Seed10453	4877.88	20	1833511	1833530	-	Rv1629	132	Rv1630	12	/+/-/+/	IGR	4877.88	266.81	11.4675	32.1087
Seed10454	1341.31	18	1376575	1376592	+	Rv1233c	345	Rv1233c	234	/-/+/-/	AS	1341.31	311.278	0	0
Seed10455	33653.5	20	1735781	1735800	-	Rv1534	370	Rv1535	176	/+/-/+/	IGR	33653.5	106.724	11.4675	17.8382
Seed10456	415.138	20	1376548	1376567	+	Rv1233c	318	Rv1233c	259	/-/+/-/	AS	415.138	271.257	22.935	0
Seed10457	47969.8	21	1690835	1690855	-	Rv1499	30	Rv1500	-5	/+/-/+/	AS	47969.8	50.8209	21.8428	33.9775
Seed1046	2566.46	49	2468404	2468452	-	Rv2203	173	Rv2203	471	/+/-/+/	AS	503.874	2566.46	23.403	0
Seed10460	5828.33	20	1419724	1419743	+	Rv1270c	710	Rv1270c	5	/-/+/-/	AS	5828.33	26.681	0	96.3262
Seed10461	776.228	19	1678541	1678559	-	Rv1488	-1	Rv1489	-7	/+/-/+/	AS2	776.228	28.0853	72.4262	123.928
Seed10462	6045	21	1392354	1392374	+	Rv1248c	2997	Rv1248c	678	/-/+/-/	AS	6045	114.347	1769.27	10.1932
Seed10463	5878.53	21	1677954	1677974	-	Rv1488	557	Rv1488	568	/+/-/+/	AS	5878.53	8.4702	0	0
Seed10464	1379.96	19	1677922	1677940	-	Rv1488	525	Rv1488	602	/+/-/+/	AS	1379.96	271.491	0	0
Seed10465	946.807	27	1381968	1381994	+	Rv1239c	26	Rv1239c	1048	/-/+/-/	AS	946.807	240.458	0	10.5708
Seed10466	577.448	21	1677673	1677693	-	Rv1488	276	Rv1488	849	/+/-/+/	AS	577.448	224.459	10.9214	0
Seed10468	1134.09	21	1678298	1678318	-	Rv1488	901	Rv1488	224	/+/-/+/	AS	1134.09	12.7052	10.9214	3.3977
Seed10469	1292.76	18	1392106	1392123	+	Rv1248c	2749	Rv1248c	929	/-/+/-/	AS	1292.76	44.4683	25.4833	47.5685
Seed1047	234.793	50	2055989	2056038	+	Rv1813c	308	Rv1813c	74	/-/+/-/	AS	480.687	234.793	137.61	98.4668
Seed10470	830.277	20	1678496	1678515	-	Rv1488	1099	Rv1488	27	/+/-/+/	AS	830.277	53.362	34.4024	117.732
Seed10471	1026.92	20	1389206	1389225	+	Rv1247c	231	Rv1247c	19	/-/+/-/	AS	1026.92	8.8937	0	7.1353
Seed10472	531.668	30	1678430	1678459	-	Rv1488	1033	Rv1488	83	/+/-/+/	AS	531.668	94.8658	7.645	14.2705
Seed10473	655.482	21	1389892	1389912	+	Rv1248c	535	Rv1248c	3140	/-/+/-/	AS	655.482	105.877	10.9214	40.773
Seed10475	2743.31	18	1418719	1418736	+	Rv1269c	140	Rv1269c	217	/-/+/-/	AS	2743.31	108.7	89.1915	0
Seed10476	1456.63	18	1685994	1686011	-	Rv1493	1989	Rv1493	246	/+/-/+/	AS	1456.63	0	12.7416	7.9281
Seed10478	645.982	23	1680416	1680438	-	Rv1490	1094	Rv1490	191	/+/-/+/	AS	645.982	73.4694	49.8586	148.91
Seed1048	324.188	62	2468832	2468893	-	Rv2203	601	Rv2203	30	/+/-/+/	AS	338.313	324.188	695.447	1279.75
Seed10480	775.133	21	1678563	1678583	-	Rv1489	11	Rv1489	325	/+/-/+/	AS	775.133	12.7052	32.7642	112.126
Seed10482	824.318	22	1678665	1678686	-	Rv1489	113	Rv1489	222	/+/-/+/	AS	824.318	80.8515	10.425	12.9732
Seed10483	1339.71	19	1414826	1414844	+	Rv1266c	866	Rv1266c	996	/-/+/-/	AS	1339.71	60.8514	72.4262	3.7554
Seed10484	620.523	25	1680302	1680326	-	Rv1490	980	Rv1490	303	/+/-/+/	AS	620.523	295.27	18.348	205.496
Seed10485	571.064	22	1678717	1678738	-	Rv1489	165	Rv1489	170	/+/-/+/	AS	571.064	4.0426	20.85	12.9732
Seed10487	600.858	20	1680486	1680505	-	Rv1490	1164	Rv1490	124	/+/-/+/	AS	600.858	13.3405	0	7.1353
Seed10489	1950.06	20	1713590	1713609	-	Rv1521	1288	Rv1521	444	/+/-/+/	AS	1950.06	13.3405	22.935	3.5676
Seed1049	310.491	19	2055407	2055425	+	Rv1812c	48	Rv1813c	256	/-/+/-/	IGR	310.491	88.9366	48.2841	3.7554
Seed10491	737.417	20	1709567	1709586	-	Rv1517	696	Rv1517	49	/+/-/+/	AS	737.417	111.171	0	49.9469
Seed10493	1529.46	19	1691835	1691853	-	Rv1500	985	Rv1500	25	/+/-/+/	AS	1529.46	56.1705	0	168.993
Seed10494	498.045	55	1414903	1414957	+	Rv1266c	943	Rv1266c	883	/-/+/-/	AS	339.659	498.045	25.02	1.2973
Seed10495	395.45	56	1697673	1697728	-	Rv1507A	317	Rv1507A	131	/+/-/+/	AS	659.383	395.45	90.1016	141.431
Seed10496	850.976	19	1418747	1418765	+	Rv1269c	168	Rv1269c	188	/-/+/-/	AS	850.976	23.4044	36.2131	0
Seed10501	4518.85	22	1436439	1436460	+	Rv1283c	299	Rv1283c	657	/-/+/-/	AS	4518.85	869.154	427.424	0
Seed10504	1712.55	43	1419911	1419953	+	Rv1270c	163	Rv1271c	8	/-/+/-/	IGR	505.585	1712.55	10.6674	0
Seed10505	701.481	19	1712903	1712921	-	Rv1521	601	Rv1521	1132	/+/-/+/	AS	701.481	28.0853	0	3.7554
Seed10506	232.448	44	1420026	1420069	+	Rv1271c	65	Rv1271c	233	/-/+/-/	AS	315.326	232.448	0	24.3248
Seed10507	2483.93	19	1735736	1735754	-	Rv1534	325	Rv1535	222	/+/-/+/	IGR	2483.93	9.3618	12.071	18.777
Seed10508	653.28	55	1436460	1436514	+	Rv1283c	320	Rv1283c	603	/-/+/-/	AS	2866.24	653.28	129.27	0
Seed10522	155.307	67	1735018	1735084	-	Rv1534	284	Rv1534	327	/+/-/+/	AS	190.774	155.307	20.5388	4.2599
Seed10523	444.522	29	1444400	1444428	+	Rv1290c	918	Rv1290c	619	/-/+/-/	AS	444.522	12.2671	23.7258	2.4604
Seed10524	692.159	46	1735900	1735945	-	Rv1534	489	Rv1535	31	/+/-/+/	IGR	8509.39	692.159	4.9859	38.7787
Seed10526	264.692	42	1735836	1735877	-	Rv1534	425	Rv1535	99	/+/-/+/	IGR	1352.58	264.692	0	50.9662
Seed10528	1672.32	26	1735815	1735840	-	Rv1534	404	Rv1535	136	/+/-/+/	IGR	1672.32	451.524	0	63.1197
Seed10530	14075.6	19	1738653	1738671	-	Rv1536	2134	Rv1536	973	/+/-/+/	AS	14075.6	46.8088	48.2841	7.5108
Seed10533	1076.86	21	1736265	1736285	-	Rv1535	53	Rv1536	234	/+/-/+/	IGR	1076.86	16.9403	21.8428	0
Seed10535	2512.68	20	1735945	1735964	-	Rv1534	534	Rv1535	12	/+/-/+/	IGR	2512.68	1022.77	11.4675	89.1909
Seed10536	2458.06	22	1735978	1735999	-	Rv1535	2	Rv1535	213	/+/-/+/	AS	2458.06	68.7238	10.425	74.5961
Seed10537	2275.98	18	1738543	1738560	-	Rv1536	2024	Rv1536	1084	/+/-/+/	AS	2275.98	212.46	25.4833	19.8202
Seed10539	1511.25	18	1738079	1738096	-	Rv1536	1560	Rv1536	1548	/+/-/+/	AS	1511.25	14.8228	0	7.9281
Seed10541	1765.2	19	1736584	1736602	-	Rv1536	65	Rv1536	3042	/+/-/+/	AS	1765.2	84.2558	24.1421	0
Seed10542	724.48	19	1738596	1738614	-	Rv1536	2077	Rv1536	1030	/+/-/+/	AS	724.48	730.217	84.4972	18.777
Seed10548	2341.01	21	1745740	1745760	-	Rv1543	676	Rv1543	329	/+/-/+/	AS	2341.01	470.094	76.4499	30.5797
Seed1055	335.534	44	3502040	3502083	-	Rv3136	246	Rv3136	853	/+/-/+/	AS	399.745	335.534	5.2125	8.1083
Seed10550	4369.88	18	1745705	1745722	-	Rv1543	641	Rv1543	367	/+/-/+/	AS	4369.88	54.3502	38.2249	39.6404
Seed10553	655.482	23	1738747	1738769	-	Rv1536	2228	Rv1536	875	/+/-/+/	AS	655.482	15.4672	9.9717	0
Seed10554	2399.12	41	1468183	1468223	+	Rv1313c	12	Rv1313c	1282	/-/+/-/	AS	1060.49	2399.12	72.7206	34.8062
Seed10555	603.459	21	1745052	1745072	-	Rv1542c	216	Rv1543	-8	/-/-/+/	AS	603.459	29.6455	0	3.3977
Seed10557	398.751	20	1745634	1745653	-	Rv1543	570	Rv1543	436	/+/-/+/	AS	398.751	53.362	22.935	57.0822
Seed10559	333.854	65	1745750	1745814	-	Rv1543	686	Rv1543	275	/+/-/+/	AS	1358.02	333.854	28.2276	8.7819
Seed10561	5358.85	19	1780511	1780529	-	Rv1575	312	Rv1575	170	/+/-/+/	AS	5358.85	674.046	24.1421	0
Seed10563	0	19	1779985	1780003	-	Rv1574	55	Rv1574	238	/+/-/+/	AS	0	0	0	71.3527
Seed10566	0	119	1468224	1468342	+	Rv1313c	53	Rv1313c	1163	/-/+/-/	AS	256.134	968.587	0	4.1972
Seed10567	830.277	20	1749787	1749806	-	Rv1547	2093	Rv1547	1442	/+/-/+/	AS	830.277	182.32	11.4675	67.7851
Seed10568	19711.6	44	1471684	1471727	+	Rv1315	107	Rvnr01	119	/+/+/+/	IGR	179006	19711.6	208.5	8106.65
Seed10569	958.394	22	1746098	1746119	-	Rv1544	4	Rv1544	778	/+/-/+/	AS	958.394	44.4683	31.275	32.4331
Seed10570	948.724	19	1749812	1749830	-	Rv1547	2118	Rv1547	1418	/+/-/+/	AS	948.724	215.32	374.202	71.3527
Seed10572	564.443	18	1775280	1775297	-	Rv1567c	136	Rv1568	95	/-/-/+/	IGR	564.443	0	38.2249	3.964
Seed10573	4801.4	20	1469964	1469983	+	Rv1314c	293	Rv1314c	269	/-/+/-/	AS	4801.4	93.3835	0	0
Seed10577	11.4997	19	1780242	1780260	-	Rv1575	43	Rv1575	439	/+/-/+/	AS	11.4997	32.7661	84.4972	168.993
Seed10582	7993.24	18	1833492	1833509	-	Rv1629	113	Rv1630	33	/+/-/+/	IGR	7993.24	281.633	0	79.2808
Seed10591	819.352	18	1815341	1815358	-	Rv1615	88	Rv1615	335	/+/-/+/	AS	819.352	3552.52	12.7416	3.964
Seed10595	1149.69	21	1828206	1828226	-	Rv1626	26	Rv1626	571	/+/-/+/	AS	1149.69	33.8806	21.8428	0
Seed10596	1244.2	18	1828568	1828585	-	Rv1626	388	Rv1626	212	/+/-/+/	AS	1244.2	29.6455	50.9666	0
Seed10597	743.92	21	1828428	1828448	-	Rv1626	248	Rv1626	349	/+/-/+/	AS	743.92	186.343	76.4499	0
Seed10599	5507.04	22	1833539	1833560	-	Rv1629	160	Rv1630	-18	/+/-/+/	AS	5507.04	113.192	20.85	19.4598
Seed1060	13799.9	22	2473332	2473353	-	Rv2208	90	Rv2209	47	/+/-/+/	IGR	13799.9	2938.95	479.549	188.112
Seed10600	2852.56	27	1837330	1837356	-	Rv1633	318	Rv1633	1815	/+/-/+/	AS	2852.56	543.502	118.922	5.2854
Seed10602	637.379	48	1837357	1837404	-	Rv1633	345	Rv1633	1767	/+/-/+/	AS	1288.2	637.379	52.5593	2.973
Seed10603	1295.36	21	1846564	1846584	-	Rv1638	2823	Rv1638	75	/+/-/+/	AS	1295.36	101.642	21.8428	0
Seed10617	1814.45	23	1858607	1858629	-	Rv1648	70	Rv1649	71	/+/-/+/	IGR	1814.45	50.2685	109.689	18.6138
Seed10618	1322.46	19	1857728	1857746	-	Rv1647	4	Rv1648	-15	/+/-/+/	AS	1322.46	9.3618	72.4262	0
Seed1062	175.137	65	2498304	2498368	-	Rv2225	562	Rv2225	219	/+/-/+/	AS	1194.99	175.137	123.496	13.1728
Seed10622	600.858	18	1853144	1853161	-	Rv1642	22	Rv1643	23	/+/-/+/	IGR	600.858	192.696	38.2249	0
Seed10625	1454.71	19	1905041	1905059	-	Rv1680	612	Rv1680	194	/+/-/+/	AS	1454.71	37.447	96.5683	3.7554
Seed10626	1168.94	20	1901745	1901764	-	Rv1676	-6	Rv1677	-16	/+/-/+/	AS2	1168.94	31.1278	103.207	46.3793
Seed10627	291.325	18	1872607	1872624	-	Rv1658	48	Rv1659	15	/+/-/+/	IGR	291.325	118.582	12.7416	0
Seed10628	48211.1	48	1473543	1473590	+	Rvnr01	161	Rvnr02	68	/+/+/+/	IGR	15435.7	48211.1	267.575	62788.9
Seed10630	592.234	19	1886464	1886482	-	Rv1662	4760	Rv1662	30	/+/-/+/	AS	592.234	0	12.071	0
Seed10631	966.836	20	1906320	1906339	-	Rv1681	78	Rv1682	64	/+/-/+/	IGR	966.836	40.0215	0	0
Seed10639	3244.63	20	1925173	1925192	-	Rv1699	1344	Rv1699	397	/+/-/+/	AS	3244.63	57.8088	11.4675	21.4058
Seed1064	2481.47	21	2488298	2488318	-	Rv2220	683	Rv2220	733	/+/-/+/	AS	2481.47	143.993	43.6856	57.7617
Seed10641	1042.81	22	1923794	1923815	-	Rv1698	105	Rv1699	14	/+/-/+/	IGR	1042.81	0	10.425	9.7299
Seed10642	3237.16	19	1925344	1925362	-	Rv1699	1515	Rv1699	227	/+/-/+/	AS	3237.16	121.703	0	22.5324
Seed10645	1076.08	20	1925370	1925389	-	Rv1699	1541	Rv1699	200	/+/-/+/	AS	1076.08	115.618	11.4675	32.1087
Seed10647	339.241	19	1925395	1925413	-	Rv1699	1566	Rv1699	176	/+/-/+/	AS	339.241	28.0853	12.071	33.7987
Seed10648	896.975	19	1935186	1935204	-	Rv1707	304	Rv1707	1138	/+/-/+/	AS	896.975	327.661	325.918	67.5973
Seed10654	227.721	141	1959059	1959199	-	Rv1731	1382	Rv1731	34	/+/-/+/	AS	286.676	124.89	69.9435	227.721
Seed10658	3282.61	21	1981351	1981371	-	Rv1752	221	Rv1752	208	/+/-/+/	AS	3282.61	12.7052	65.5285	0
Seed10663	807.214	18	1975904	1975921	-	Rv1747	2274	Rv1747	306	/+/-/+/	AS	807.214	14.8228	12.7416	15.8562
Seed10668	13961.8	20	2030985	2031004	-	Rv1793	7	Rv1794	62	/+/-/+/	IGR	13961.8	8475.66	22.935	3.5676
Seed10669	9699.98	19	1999707	1999725	-	Rv1765A	350	Rv1766	12	/-/-/+/	IGR	9699.98	210.639	253.492	86.3744
Seed1067	1349.2	20	2486206	2486225	-	Rv2218	-2	Rv2219	10	/+/-/+/	AS	1349.2	31.1278	57.3374	7.1353
Seed10671	45.1648	188	1993240	1993427	-	Rv1760	87	Rv1760	1234	/+/-/+/	AS	4317.58	195.377	342.805	45.1648
Seed10674	797.503	20	1993210	1993229	-	Rv1760	57	Rv1760	1432	/+/-/+/	AS	797.503	649.237	103.207	156.976
Seed10677	1811.68	24	1994375	1994398	-	Rv1760	1222	Rv1760	263	/+/-/+/	AS	1811.68	251.987	86.0061	14.8652
Seed10678	910.391	18	1993699	1993716	-	Rv1760	546	Rv1760	945	/+/-/+/	AS	910.391	9.8818	12.7416	15.8562
Seed10680	0	19	1997020	1997038	-	Rv1764	491	Rv1764	375	/+/-/+/	AS	0	0	0	0
Seed10681	423.332	32	1994414	1994445	-	Rv1760	1261	Rv1760	216	/+/-/+/	AS	423.332	19.4549	57.3374	13.3786
Seed10683	0	21	1997117	1997137	-	Rv1764	588	Rv1764	276	/+/-/+/	AS	0	0	0	0
Seed10684	0	61	1997029	1997089	-	Rv1764	500	Rv1764	324	/+/-/+/	AS	0	0	0	0
Seed10688	861.837	18	1999752	1999769	-	Rv1766	15	Rv1766	237	/+/-/+/	AS	861.837	197.637	280.316	35.6764
Seed10689	5732.59	19	1999727	1999745	-	Rv1765A	370	Rv1766	-8	/-/-/+/	AS	5732.59	210.639	253.492	48.8203
Seed1069	330.782	57	2478649	2478705	-	Rv2213	311	Rv2213	1180	/+/-/+/	AS	413.988	330.782	48.2841	2.5036
Seed10692	3475.09	21	2023049	2023069	-	Rv1784	2415	Rv1784	363	/+/-/+/	AS	3475.09	93.1717	43.6856	13.591
Seed10693	43.3213	168	2015066	2015233	-	Rv1780	367	Rv1780	29	/+/-/+/	AS	470.802	179.461	32.7642	43.3213
Seed10699	2575.93	19	2021453	2021471	-	Rv1784	819	Rv1784	1961	/+/-/+/	AS	2575.93	28.0853	0	0
Seed10700	948.724	19	2021402	2021420	-	Rv1784	768	Rv1784	2012	/+/-/+/	AS	948.724	14.0426	12.071	18.777
Seed10701	833.727	19	2021338	2021356	-	Rv1784	704	Rv1784	2076	/+/-/+/	AS	833.727	28.0853	48.2841	18.777
Seed10702	1436.6	20	2022967	2022986	-	Rv1784	2333	Rv1784	446	/+/-/+/	AS	1436.6	75.5961	11.4675	0
Seed10704	672.731	19	2022944	2022962	-	Rv1784	2310	Rv1784	470	/+/-/+/	AS	672.731	88.9366	24.1421	0
Seed10705	365.208	47	2023097	2023143	-	Rv1784	2463	Rv1784	289	/+/-/+/	AS	641.535	365.208	53.6776	12.1451
Seed10707	42.5349	46	2030863	2030908	-	Rv1793	169	Rv1793	70	/+/-/+/	AS	14.2496	42.5349	19.9434	7.7557
Seed10709	5456.28	18	2030836	2030853	-	Rv1793	142	Rv1793	125	/+/-/+/	AS	5456.28	113.641	50.9666	15.8562
Seed1071	534.735	19	2473371	2473389	-	Rv2208	129	Rv2209	11	/+/-/+/	IGR	534.735	117.022	253.492	123.928
Seed10711	2721.24	22	2030280	2030301	-	Rv1791	77	Rv1792	46	/+/-/+/	IGR	2721.24	28.298	0	3.2433
Seed10712	3282.61	21	2029864	2029884	-	Rv1790	387	Rv1791	20	/+/-/+/	IGR	3282.61	38.1157	0	10.1932
Seed10713	33533.1	19	1485735	1485753	+	Rv1322A	422	Rv1322A	18	/-/+/-/	AS	33533.1	374.47	494.912	60.0865
Seed10714	1291.1	22	2029839	2029860	-	Rv1790	362	Rv1791	44	/+/-/+/	IGR	1291.1	222.342	0	9.7299
Seed10715	1165.3	21	1485673	1485693	+	Rv1322A	360	Rv1322A	78	/-/+/-/	AS	1165.3	59.2911	109.214	30.5797
Seed10716	3514.71	52	2026652	2026703	-	Rv1788	175	Rv1788	73	/+/-/+/	AS	686.995	3514.71	207.297	0
Seed10717	35.6766	135	1478562	1478696	+	Rv1317c	934	Rv1317c	422	/-/+/-/	AS	223.349	222.012	35.6766	117.864
Seed10718	411.085	45	1477268	1477312	+	Rv1316c	134	Rv1316c	319	/-/+/-/	AS	325.313	411.085	45.8699	41.226
Seed10719	8958.25	23	1485700	1485722	+	Rv1322A	387	Rv1322A	49	/-/+/-/	AS	8958.25	201.074	418.812	31.0229
Seed1072	635.831	67	2081554	2081620	+	Rv1835c	853	Rv1835c	967	/-/+/-/	AS	963.656	635.831	352.582	4.2599
Seed10720	620.721	22	2030233	2030254	-	Rv1791	30	Rv1792	93	/+/-/+/	IGR	620.721	60.6386	10.425	3.2433
Seed10722	505.986	19	2029914	2029932	-	Rv1791	10	Rv1791	271	/+/-/+/	AS	505.986	9.3618	12.071	11.2662
Seed10724	28060.9	21	2030625	2030645	-	Rv1792	-18	Rv1793	49	/+/-/+/	AS	28060.9	330.336	32.7642	6.7955
Seed10726	2184.94	22	2030585	2030606	-	Rv1792	238	Rv1792	37	/+/-/+/	AS	2184.94	28.298	10.425	25.9465
Seed10727	2132.69	23	1492467	1492489	+	Rv1327c	147	Rv1327c	1936	/-/+/-/	AS	2132.69	0	0	0
Seed10728	3823.64	21	2030648	2030668	-	Rv1792	5	Rv1793	26	/+/-/+/	IGR	3823.64	347.276	32.7642	0
Seed1073	531.985	23	2474689	2474711	-	Rv2209	1289	Rv2209	227	/+/-/+/	AS	531.985	255.209	19.9434	12.4092
Seed10730	292.981	22	2030946	2030967	-	Rv1793	252	Rv1793	11	/+/-/+/	AS	292.981	149.575	10.425	9.7299
Seed10732	55.5854	40	2030902	2030941	-	Rv1793	208	Rv1793	37	/+/-/+/	AS	2.7312	55.5854	5.7337	7.1353
Seed10734	3822.3	45	2030995	2031039	-	Rv1793	17	Rv1794	27	/+/-/+/	IGR	7814.8	3822.3	10.1933	1.5856
Seed10735	889.582	21	1491090	1491110	+	Rv1326c	973	Rv1326c	1202	/-/+/-/	AS	889.582	190.578	0	54.364
Seed10736	3599.69	20	2033487	2033506	-	Rv1795	1247	Rv1795	245	/+/-/+/	AS	3599.69	66.7025	217.882	196.22
Seed10738	477.955	24	2033453	2033476	-	Rv1795	1213	Rv1795	275	/+/-/+/	AS	477.955	74.1139	38.2249	175.409
Seed10739	1939.13	20	2033631	2033650	-	Rv1795	1391	Rv1795	101	/+/-/+/	AS	1939.13	320.172	34.4024	7.1353
Seed1074	858.369	28	2498271	2498298	-	Rv2225	529	Rv2225	289	/+/-/+/	AS	858.369	171.521	139.248	45.8696
Seed10740	666.406	20	1492636	1492655	+	Rv1327c	316	Rv1327c	1770	/-/+/-/	AS	666.406	40.0215	22.935	7.1353
Seed10741	2814.41	21	2033539	2033559	-	Rv1795	1299	Rv1795	192	/+/-/+/	AS	2814.41	173.638	294.878	30.5797
Seed10743	804.455	22	2033560	2033581	-	Rv1795	1320	Rv1795	170	/+/-/+/	AS	804.455	157.66	41.6999	19.4598
Seed10744	1925.98	27	2039824	2039850	-	Rv1800	371	Rv1800	1570	/+/-/+/	AS	1925.98	108.7	424.722	18.4989
Seed10745	76602.9	21	2368401	2368421	-	Rv2108	690	Rv2108	21	/+/-/+/	AS	76602.9	220.224	524.228	23.7842
Seed10746	249.707	52	1535598	1535649	+	Rv1363c	206	Rv1364c	34	/-/+/-/	IGR	12611.7	249.707	22.0529	43.9094
Seed10752	7746.13	21	2048341	2048361	-	Rv1806	269	Rv1806	10	/+/-/+/	AS	7746.13	12.7052	32.7642	3.3977
Seed10754	5330.1	19	2048313	2048331	-	Rv1806	241	Rv1806	40	/+/-/+/	AS	5330.1	4.6809	12.071	18.777
Seed10756	1029.22	19	2048197	2048215	-	Rv1806	125	Rv1806	156	/+/-/+/	AS	1029.22	4.6809	12.071	18.777
Seed10757	6336.32	21	1535535	1535555	+	Rv1363c	143	Rv1364c	128	/-/+/-/	IGR	6336.32	8.4702	21.8428	44.1707
Seed10758	1426.28	18	2048075	2048092	-	Rv1806	3	Rv1806	279	/+/-/+/	AS	1426.28	79.0548	12.7416	3.964
Seed1076	819.352	18	2488738	2488755	-	Rv2220	1123	Rv2220	296	/+/-/+/	AS	819.352	4.9409	38.2249	3.964
Seed10761	1539.39	22	1523856	1523877	+	Rv1355c	1971	Rv1355c	155	/-/+/-/	AS	1539.39	84.8941	20.85	0
Seed10762	377.399	22	2040354	2040375	-	Rv1800	901	Rv1800	1045	/+/-/+/	AS	377.399	88.9366	0	12.9732
Seed10765	249.023	50	1522542	1522591	+	Rv1355c	657	Rv1355c	1441	/-/+/-/	AS	452.282	249.023	13.761	59.9363
Seed10767	462.479	30	1521670	1521699	+	Rv1354c	1665	Rv1354c	177	/-/+/-/	AS	462.479	62.2557	68.8049	21.4058
Seed10769	2522.61	22	1533486	1533507	+	Rv1361c	1043	Rv1361c	126	/-/+/-/	AS	2522.61	68.7238	20.85	0
Seed1077	873.976	18	3501655	3501672	-	Rv3135	321	Rv3135	60	/+/-/+/	AS	873.976	163.05	63.7082	0
Seed10770	6855.25	28	2097035	2097062	-	Rv1847	158	Rv1847	237	/+/-/+/	AS	6855.25	416.096	180.203	114.674
Seed10772	2897.92	19	2074274	2074292	-	Rv1829	331	Rv1829	145	/+/-/+/	AS	2897.92	262.129	60.3552	30.0433
Seed10773	1668.5	22	1533354	1533375	+	Rv1361c	911	Rv1361c	258	/-/+/-/	AS	1668.5	0	0	0
Seed10774	46554.1	22	2072486	2072507	-	Rv1826	130	Rv1827	89	/+/-/+/	IGR	46554.1	32.3406	0	6.4866
Seed10775	928.599	18	1532666	1532683	+	Rv1361c	223	Rv1361c	950	/-/+/-/	AS	928.599	271.751	12.7416	3.964
Seed10776	2902.85	21	2049172	2049192	-	Rv1807	774	Rv1807	405	/+/-/+/	AS	2902.85	29.6455	10.9214	0
Seed10777	8302.77	22	1533440	1533461	+	Rv1361c	997	Rv1361c	172	/-/+/-/	AS	8302.77	16.1703	20.85	0
Seed10778	3004.29	18	2048970	2048987	-	Rv1807	572	Rv1807	610	/+/-/+/	AS	3004.29	0	0	3.964
Seed10779	1006.22	19	1535486	1535504	+	Rv1363c	94	Rv1364c	179	/-/+/-/	IGR	1006.22	37.447	108.639	33.7987
Seed1078	372.56	39	2096770	2096808	+	Rv1846c	171	Rv1847	69	/-/+/+/	IGR	372.56	218.921	26516.3	0
Seed10780	10014.3	21	2048364	2048384	-	Rv1806	-7	Rv1807	14	/+/-/+/	AS	10014.3	42.3508	32.7642	3.3977
Seed10781	837.56	18	1535423	1535440	+	Rv1363c	31	Rv1364c	243	/-/+/-/	IGR	837.56	9.8818	89.1915	23.7842
Seed10782	730.23	19	2048527	2048545	-	Rv1807	129	Rv1807	1052	/+/-/+/	AS	730.23	4.6809	12.071	0
Seed10784	1241.97	19	2049143	2049161	-	Rv1807	745	Rv1807	436	/+/-/+/	AS	1241.97	28.0853	0	3.7554
Seed10786	1029.22	19	2049052	2049070	-	Rv1807	654	Rv1807	527	/+/-/+/	AS	1029.22	9.3618	0	7.5108
Seed10787	424	156	1547615	1547770	+	Rv1374c	85	Rv1375	62	/-/+/+/	IGR	649.179	13.6826	126.436	424
Seed10788	717.388	30	2049109	2049138	-	Rv1807	711	Rv1807	459	/+/-/+/	AS	717.388	5.9291	7.645	4.7568
Seed10790	3012.92	19	2052923	2052941	-	Rv1809	235	Rv1810	-8	/+/-/+/	AS	3012.92	98.2984	36.2131	7.5108
Seed10792	1391.46	19	2050540	2050558	-	Rv1808	619	Rv1808	592	/+/-/+/	AS	1391.46	4.6809	60.3552	11.2662
Seed10793	1196.75	22	1547604	1547625	+	Rv1374c	74	Rv1375	207	/-/+/+/	IGR	1196.75	64.6812	833.999	1926.52
Seed10794	1171.37	18	2049367	2049384	-	Rv1807	969	Rv1807	213	/+/-/+/	AS	1171.37	9.8818	12.7416	0
Seed10796	442.45	20	2050022	2050041	-	Rv1808	101	Rv1808	1109	/+/-/+/	AS	442.45	329.066	22.935	3.5676
Seed10797	0	19	1542369	1542387	+	Rv1369c	375	Rv1369c	491	/-/+/-/	AS	0	0	0	0
Seed10798	1608.36	18	2052655	2052672	-	Rv1809	1373	Rv1809	16	/+/-/+/	AS	1608.36	9.8818	0	23.7842
Seed10799	0	60	1541974	1542033	+	Rv1368	169	Rv1369c	-39	/+/+/-/	AS	0	0	0	11.8921
Seed10800	558.373	18	2052828	2052845	-	Rv1809	140	Rv1810	88	/+/-/+/	IGR	558.373	69.1729	0	51.5325
Seed10806	0	21	1542270	1542290	+	Rv1369c	276	Rv1369c	588	/-/+/-/	AS	0	0	0	0
Seed10807	441.947	65	2056266	2056330	-	Rv1813c	154	Rv1814	191	/-/-/+/	IGR	243.705	441.947	6651.14	5526
Seed10808	0	61	1542318	1542378	+	Rv1369c	324	Rv1369c	500	/-/+/-/	AS	0	0	0	0
Seed10813	749.122	21	2073135	2073155	-	Rv1828	54	Rv1828	669	/+/-/+/	AS	749.122	118.582	10.9214	3.3977
Seed10818	891.225	19	2077780	2077798	-	Rv1832	1903	Rv1832	904	/+/-/+/	AS	891.225	229.363	108.639	262.878
Seed10819	3162.41	19	1574670	1574688	+	Rv1398c	160	Rv1398c	79	/-/+/-/	AS	3162.41	159.15	12.071	45.0649
Seed10820	759.763	22	2074323	2074344	-	Rv1829	380	Rv1829	93	/+/-/+/	AS	759.763	117.235	31.275	19.4598
Seed10821	1696.2	19	1574650	1574668	+	Rv1398c	140	Rv1398c	99	/-/+/-/	AS	1696.2	145.107	12.071	71.3527
Seed10825	1715.18	20	1574311	1574330	+	Rv1397c	199	Rv1397c	183	/-/+/-/	AS	1715.18	35.5747	22.935	3.5676
Seed10826	1147.09	20	2096908	2096927	-	Rv1847	31	Rv1847	372	/+/-/+/	AS	1147.09	200.107	22.935	192.652
Seed10829	370.569	42	1568153	1568194	+	Rv1393c	44	Rv1393c	1393	/-/+/-/	AS	299.129	370.569	21.8428	5.0966
Seed10831	998.829	21	1574397	1574417	+	Rv1397c	285	Rv1397c	96	/-/+/-/	AS	998.829	25.4105	32.7642	0
Seed10832	908.736	22	1574627	1574648	+	Rv1398c	117	Rv1398c	119	/-/+/-/	AS	908.736	72.7663	0	64.8661
Seed10833	9529.31	22	1574741	1574762	+	Rv1398c	231	Rv1398c	5	/-/+/-/	AS	9529.31	24.2554	31.275	38.9197
Seed10834	854.467	28	2096979	2097006	-	Rv1847	102	Rv1847	293	/+/-/+/	AS	854.467	298.573	73.7195	173.285
Seed10835	952.876	18	1574707	1574724	+	Rv1398c	197	Rv1398c	43	/-/+/-/	AS	952.876	59.2911	12.7416	47.5685
Seed10836	1033.29	24	2096945	2096968	-	Rv1847	68	Rv1847	331	/+/-/+/	AS	1033.29	100.054	66.8936	187.301
Seed10837	192.696	42	1580410	1580451	+	Rv1403c	-12	Rv1404	140	/-/+/+/	AS	1102.87	192.696	10.9214	5.0966
Seed10838	277.656	41	2097057	2097097	-	Rv1847	180	Rv1847	202	/+/-/+/	AS	5075.99	277.656	145.441	31.3256
Seed1084	1982.05	21	2111315	2111335	+	Rv1863c	724	Rv1863c	26	/-/+/-/	AS	1982.05	25.4105	10.9214	40.773
Seed10841	4134.13	19	2125312	2125330	-	Rv1875	488	Rv1876	10	/+/-/+/	IGR	4134.13	51.4896	12.071	0
Seed10846	1447.52	20	2098711	2098730	-	Rv1850	750	Rv1850	964	/+/-/+/	AS	1447.52	133.405	34.4024	0
Seed10848	1567.69	20	2097100	2097119	-	Rv1847	223	Rv1847	180	/+/-/+/	AS	1567.69	26.681	45.8699	24.9735
Seed10852	1966.45	22	2119297	2119318	-	Rv1868	1950	Rv1868	128	/+/-/+/	AS	1966.45	141.49	0	204.328
Seed10863	10208.5	18	1627611	1627628	+	Rv1448c	652	Rv1448c	452	/-/+/-/	AS	10208.5	9.8818	0	15.8562
Seed10866	912.212	20	1624565	1624584	+	Rv1446c	111	Rv1446c	781	/-/+/-/	AS	912.212	4.4468	11.4675	35.6764
Seed1087	819.352	20	2102761	2102780	+	Rv1854c	1110	Rv1854c	262	/-/+/-/	AS	819.352	4.4468	34.4024	10.7029
Seed10872	684.231	19	1628933	1628951	+	Rv1449c	836	Rv1449c	1248	/-/+/-/	AS	684.231	70.2131	36.2131	67.5973
Seed10873	297.394	18	1627639	1627656	+	Rv1448c	680	Rv1448c	424	/-/+/-/	AS	297.394	14.8228	0	15.8562
Seed10875	406.851	29	1628785	1628813	+	Rv1449c	688	Rv1449c	1386	/-/+/-/	AS	406.851	79.7363	7.9086	4.9209
Seed1088	1192.22	23	3368469	3368491	+	Rv3009c	1205	Rv3009c	302	/-/+/-/	AS	1192.22	73.4694	159.548	74.455
Seed10882	1627.78	20	2125345	2125364	-	Rv1876	5	Rv1876	455	/+/-/+/	AS	1627.78	97.8303	11.4675	0
Seed10884	1368.46	19	2128192	2128210	-	Rv1878	170	Rv1878	1164	/+/-/+/	AS	1368.46	3178.31	84.4972	105.151
Seed10889	2016.1	22	2136532	2136553	-	Rv1887	274	Rv1887	847	/+/-/+/	AS	2016.1	4.0426	0	9.7299
Seed1089	15519.1	18	2517576	2517593	-	Rv2243	789	Rv2243	102	/+/-/+/	AS	15519.1	375.51	38.2249	0
Seed10890	665.886	21	1654257	1654277	+	Rv1467c	584	Rv1467c	1225	/-/+/-/	AS	665.886	110.112	54.6071	27.182
Seed10891	1923.96	18	2136156	2136173	-	Rv1886c	289	Rv1887	85	/-/-/+/	IGR	1923.96	103.759	50.9666	23.7842
Seed10893	2233.49	18	2136967	2136984	-	Rv1887	709	Rv1887	416	/+/-/+/	AS	2233.49	34.5865	12.7416	7.9281
Seed10894	486.646	22	1655519	1655540	+	Rv1467c	17	Rv1468c	69	/-/+/-/	IGR	486.646	8.0851	41.6999	3.2433
Seed10899	1772.78	22	2150833	2150854	-	Rv1903	65	Rv1904	100	/+/-/+/	IGR	1772.78	238.512	10.425	6.4866
Seed1090	461.817	22	2111248	2111269	+	Rv1863c	657	Rv1863c	92	/-/+/-/	AS	461.817	44.4683	31.275	38.9197
Seed10909	710.105	18	1676770	1676787	+	Rv1486c	753	Rv1486c	96	/-/+/-/	AS	710.105	0	12.7416	0
Seed10926	57887.9	54	1786224	1786277	+	Rv1583c	312	Rv1583c	33	/-/+/-/	AS	13805.6	57887.9	16.9889	0
Seed10928	2813.41	142	1735719	1735860	+	Rv1534	308	Rv1535	116	/+/+/+/	IGR	1827.96	8556.08	686.434	2813.41
Seed1093	206.98	55	2510175	2510229	-	Rv2237	686	Rv2237	27	/+/-/+/	AS	3289.33	206.98	104.25	40.217
Seed10932	3637.92	20	1696894	1696913	+	Rv1507c	167	Rv1507c	509	/-/+/-/	AS	3637.92	240.129	0	3.5676
Seed10934	1048.77	35	1696858	1696892	+	Rv1507c	131	Rv1507c	530	/-/+/-/	AS	1048.77	106.724	6.5528	6.1159
Seed10935	1149.69	21	2171661	2171681	-	Rv1920	38	Rv1920	805	/+/-/+/	AS	1149.69	97.4068	54.6071	3.3977
Seed1094	678.481	19	2123094	2123112	+	Rv1872c	1187	Rv1872c	39	/-/+/-/	AS	678.481	126.384	0	0
Seed10942	3938.64	19	1698969	1698987	+	Rv1508c	874	Rv1508c	907	/-/+/-/	AS	3938.64	32.7661	0	82.619
Seed10943	701.481	19	2178908	2178926	-	Rv1925	1821	Rv1925	23	/+/-/+/	AS	701.481	65.5323	0	52.5757
Seed10944	1747.95	20	1696925	1696944	+	Rv1507c	198	Rv1507c	478	/-/+/-/	AS	1747.95	168.98	0	10.7029
Seed10945	977.153	18	2178864	2178881	-	Rv1925	1777	Rv1925	68	/+/-/+/	AS	977.153	49.4092	0	3.964
Seed10946	697.967	18	1698367	1698384	+	Rv1508c	272	Rv1508c	1510	/-/+/-/	AS	697.967	108.7	12.7416	134.777
Seed10947	758.979	19	2172196	2172214	-	Rv1920	573	Rv1920	272	/+/-/+/	AS	758.979	159.15	0	22.5324
Seed10949	688.256	20	2171682	2171701	-	Rv1920	59	Rv1920	785	/+/-/+/	AS	688.256	88.9366	103.207	3.5676
Seed10950	1581.21	19	1702814	1702832	+	Rv1510	221	Rv1511	242	/+/+/+/	IGR	1581.21	655.323	0	11.2662
Seed10951	530.628	21	2178127	2178147	-	Rv1925	1040	Rv1925	802	/+/-/+/	AS	530.628	25.4105	10.9214	0
Seed10952	26092.8	44	1735687	1735730	+	Rv1534	276	Rv1535	246	/+/+/+/	IGR	2127.83	26092.8	484.762	3165.47
Seed10954	2070.23	20	1727262	1727281	+	Rv1527c	5179	Rv1527c	1128	/-/+/-/	AS	2070.23	200.107	11.4675	0
Seed1096	3072.57	16	2510159	2510174	-	Rv2237	670	Rv2237	82	/+/-/+/	AS	3072.57	327.954	28.6687	102.57
Seed10962	167.093	66	2197078	2197143	-	Rv1945	1089	Rv1945	210	/+/-/+/	AS	302.912	167.093	0	6.4866
Seed10963	1171.37	18	1733532	1733549	+	Rv1532c	416	Rv1532c	1	/-/+/-/	AS	1171.37	29.6455	12.7416	0
Seed10966	20.2367	136	2190118	2190253	-	Rv1937	1622	Rv1937	762	/+/-/+/	AS	126.116	67.3564	20.2367	152.149
Seed10968	698.231	23	2197325	2197347	-	Rv1945	1336	Rv1945	6	/+/-/+/	AS	698.231	216.541	9.9717	6.2046
Seed10970	643.982	19	2197303	2197321	-	Rv1945	1314	Rv1945	32	/+/-/+/	AS	643.982	112.341	0	0
Seed10974	849.147	22	2202878	2202899	-	Rv1957	294	Rv1957	230	/+/-/+/	AS	849.147	198.086	31.275	6.4866
Seed10975	571.064	22	2202096	2202117	-	Rv1955	0	Rv1956	21	/+/-/+/	AS	571.064	20.2129	0	3.2433
Seed10976	5437.52	22	1735850	1735871	+	Rv1534	439	Rv1535	105	/+/+/+/	IGR	5437.52	1471.5	177.225	49946.9
Seed1098	11301	18	2510237	2510254	-	Rv2237	748	Rv2237	2	/+/-/+/	AS	11301	355.747	127.416	110.993
Seed10984	5228.25	21	2218414	2218434	-	Rv1975	362	Rv1975	283	/+/-/+/	AS	5228.25	93.1717	21.8428	3.3977
Seed10985	931.474	19	2207610	2207628	-	Rv1963c	808	Rv1964	72	/-/-/+/	IGR	931.474	0	12.071	0
Seed10986	2474.44	20	2221577	2221596	-	Rv1978	669	Rv1978	160	/+/-/+/	AS	2474.44	226.788	0	35.6764
Seed1099	525.426	21	3502862	3502882	-	Rv3136	1068	Rv3136	54	/+/-/+/	AS	525.426	12.7052	0	0
Seed10998	574.734	23	2227093	2227115	-	Rv1983	849	Rv1983	805	/+/-/+/	AS	574.734	224.275	69.8021	3.1023
Seed10999	297.394	18	2227238	2227255	-	Rv1983	994	Rv1983	665	/+/-/+/	AS	297.394	24.7046	0	95.137
Seed1100	2163.09	20	2134977	2134996	+	Rv1886c	87	Rv1886c	871	/-/+/-/	AS	2163.09	40.0215	0	7.1353
Seed11000	573.547	20	2231871	2231890	-	Rv1988	191	Rv1988	329	/+/-/+/	AS	573.547	4.4468	11.4675	0
Seed11003	2643.78	20	1782110	1782129	+	Rv1577c	38	Rv1577c	455	/-/+/-/	AS	2643.78	26.681	34.4024	0
Seed1101	1121.22	19	2135888	2135906	+	Rv1886c	21	Rv1887	352	/-/+/+/	IGR	1121.22	4.6809	0	0
Seed11019	603.733	19	2242808	2242826	-	Rv1997	2649	Rv1997	50	/+/-/+/	AS	603.733	28.0853	350.06	0
Seed11020	1589.54	20	1780664	1780683	+	Rv1576c	21	Rv1576c	1381	/-/+/-/	AS	1589.54	22.2342	45.8699	3.5676
Seed11027	899.987	21	2252122	2252142	-	Rv2006	120	Rv2006	3843	/+/-/+/	AS	899.987	67.7613	21.8428	10.1932
Seed11028	963.201	53	1786438	1786490	+	Rv1584c	131	Rv1584c	38	/-/+/-/	AS	1102.78	963.201	25.9641	37.6958
Seed11029	1087.5	22	1786509	1786530	+	Rv1584c	-19	Rv1585c	54	/-/+/-/	AS	1087.5	270.853	20.85	197.842
Seed1103	17750	21	2149174	2149194	+	Rv1902c	168	Rv1902c	1080	/-/+/-/	AS	17750	355.747	21.8428	193.672
Seed11030	1143	54	1788530	1788583	+	Rv1587c	368	Rv1587c	580	/-/+/-/	AS	839.583	1143	0	0
Seed11032	643.343	18	1788458	1788475	+	Rv1587c	296	Rv1587c	688	/-/+/-/	AS	643.343	34.5865	12.7416	0
Seed11036	706.892	34	1815119	1815152	+	Rv1614	542	Rv1615	101	/+/+/+/	IGR	706.892	60.163	26.9823	33.5778
Seed11038	698.231	23	1814924	1814946	+	Rv1614	347	Rv1615	307	/+/+/+/	IGR	698.231	7.7336	29.9152	108.58
Seed11045	579.009	20	1826397	1826416	+	Rv1624c	399	Rv1624c	169	/-/+/-/	AS	579.009	204.554	34.4024	21.4058
Seed1105	678.883	60	2145894	2145953	+	Rv1899c	680	Rv1899c	292	/-/+/-/	AS	5704.51	678.883	187.302	10.7029
Seed11054	2332.42	20	1847028	1847047	+	Rv1639c	39	Rv1639c	1411	/-/+/-/	AS	2332.42	142.299	0	7.1353
Seed11062	1098.22	19	1849334	1849352	+	Rv1640c	817	Rv1640c	2683	/-/+/-/	AS	1098.22	248.086	60.3552	15.0216
Seed11063	557.159	20	1847337	1847356	+	Rv1639c	348	Rv1639c	1102	/-/+/-/	AS	557.159	53.362	22.935	39.244
Seed1107	8652.36	20	2138050	2138069	+	Rv1888c	531	Rv1888c	10	/-/+/-/	AS	8652.36	44.4683	11.4675	3.5676
Seed11071	466.917	64	2338571	2338634	-	Rv2081c	66	Rv2082	75	/-/-/+/	IGR	4434.74	466.917	60.921	93.6505
Seed11072	1116.65	45	1864044	1864088	+	Rv1651c	1697	Rv1651c	1294	/-/+/-/	AS	1330.39	1116.65	10.1933	0
Seed1108	476.714	22	2137643	2137664	+	Rv1888c	124	Rv1888c	415	/-/+/-/	AS	476.714	234.469	31.275	35.6764
Seed1110	239.445	52	3365927	3365978	+	Rv3007c	91	Rv3007c	472	/-/+/-/	AS	281.521	239.445	22.0529	79.5858
Seed11102	2154.59	18	2307708	2307725	-	Rv2049c	191	Rv2050	96	/-/-/+/	IGR	2154.59	59.2911	63.7082	3.964
Seed11104	3774.48	20	2307745	2307764	-	Rv2049c	228	Rv2050	57	/-/-/+/	IGR	3774.48	44.4683	0	3.5676
Seed11106	2357.43	19	2307726	2307744	-	Rv2049c	209	Rv2050	77	/-/-/+/	IGR	2357.43	51.4896	0	3.7554
Seed11108	258.133	41	2315356	2315396	-	Rv2059	182	Rv2059	1313	/+/-/+/	AS	567.551	258.133	5.5939	6.9612
Seed11110	667.62	18	2313238	2313255	-	Rv2054	113	Rv2054	583	/+/-/+/	AS	667.62	19.7637	50.9666	11.8921
Seed11112	235.517	54	2337856	2337909	-	Rv2080	-13	Rv2081c	156	/+/-/-/	AS	1031.78	235.517	8.4944	43.6045
Seed11114	1954.95	19	2337698	2337716	-	Rv2080	392	Rv2080	153	/+/-/+/	AS	1954.95	93.6175	156.923	180.26
Seed11115	299.306	52	1915024	1915075	+	Rv1689	148	Rv1690	452	/+/+/+/	IGR	12496.2	299.306	0	8.233
Seed11119	655.482	19	1915068	1915086	+	Rv1689	192	Rv1690	441	/+/+/+/	IGR	655.482	716.174	12.071	7.5108
Seed11120	2420.68	19	2337756	2337774	-	Rv2080	450	Rv2080	95	/+/-/+/	AS	2420.68	9.3618	24.1421	146.461
Seed11122	794.523	22	2337845	2337866	-	Rv2080	539	Rv2080	3	/+/-/+/	AS	794.523	586.173	20.85	120.002
Seed11129	3040.71	18	1929357	1929374	+	Rv1703c	226	Rv1703c	458	/-/+/-/	AS	3040.71	0	0	27.7483
Seed11133	7.7309	89	2368250	2368338	-	Rv2108	539	Rv2108	104	/+/-/+/	AS	2675.94	350.75	7.7309	10.4223
Seed11136	84.8402	164	1934069	1934232	+	Rv1706c	191	Rv1706A	250	/-/+/-/	IGR	274.45	87.3098	92.2992	84.8402
Seed11137	120.064	40	2339458	2339497	-	Rv2082	749	Rv2082	1377	/+/-/+/	AS	16.387	120.064	28.6687	14.2705
Seed11138	848.765	26	1934048	1934073	+	Rv1706c	170	Rv1706A	409	/-/+/-/	IGR	848.765	355.747	379.309	252.479
Seed11139	548.804	41	2339380	2339420	-	Rv2082	671	Rv2082	1454	/+/-/+/	AS	6818.61	548.804	27.9695	20.8837
Seed1114	300.429	20	2516641	2516660	-	Rv2242	93	Rv2243	127	/+/-/+/	IGR	300.429	44.4683	0	32.1087
Seed11140	3495.9	22	1947599	1947620	+	Rv1721c	183	Rv1721c	23	/-/+/-/	AS	3495.9	32.3406	31.275	22.7031
Seed11141	2694.76	18	2340652	2340669	-	Rv2082	1943	Rv2082	205	/+/-/+/	AS	2694.76	741.139	0	75.3168
Seed11142	253.874	55	1956784	1956838	+	Rv1730c	1092	Rv1730c	407	/-/+/-/	AS	421.097	253.874	191.82	16.8652
Seed11143	566.783	59	2340527	2340585	-	Rv2082	1818	Rv2082	289	/+/-/+/	AS	566.603	566.783	23.3237	0
Seed11144	1017.72	19	1947624	1947642	+	Rv1721c	208	Rv1721c	1	/-/+/-/	AS	1017.72	46.8088	24.1421	30.0433
Seed11145	475.618	46	2340365	2340410	-	Rv2082	1656	Rv2082	464	/+/-/+/	AS	536.735	475.618	24.9293	1.5511
Seed11146	471.748	22	1954973	1954994	+	Rv1729c	342	Rv1729c	575	/-/+/-/	AS	471.748	24.2554	0	0
Seed11147	624.372	49	2340076	2340124	-	Rv2082	1367	Rv2082	750	/+/-/+/	AS	477.119	624.372	37.4448	13.1056
Seed11150	240050	22	2294048	2294069	+	Rv2047c	2086	Rv2047c	457	/-/+/-/	AS	240050	117.235	198.075	55.1362
Seed11151	643.343	18	2346142	2346159	-	Rv2088	1731	Rv2088	21	/+/-/+/	AS	643.343	118.582	12.7416	3.964
Seed1116	537.831	39	2516564	2516602	-	Rv2242	16	Rv2243	185	/+/-/+/	IGR	537.831	63.852	5.8808	18.2956
Seed11161	0	19	2366333	2366351	-	Rv2106	545	Rv2106	375	/+/-/+/	AS	0	0	0	0
Seed11163	2.9646	60	2366687	2366746	-	Rv2106	-39	Rv2107	613	/+/-/+/	AS	0	2.9646	0	8.3245
Seed11165	0	21	2366430	2366450	-	Rv2106	642	Rv2106	276	/+/-/+/	AS	0	0	0	0
Seed11166	0	61	2366342	2366402	-	Rv2106	554	Rv2106	324	/+/-/+/	AS	0	0	0	0
Seed11167	497.262	29	2368195	2368223	-	Rv2108	484	Rv2108	219	/+/-/+/	AS	497.262	55.2021	31.6344	17.2231
Seed11169	2552.01	25	2368376	2368400	-	Rv2108	665	Rv2108	42	/+/-/+/	AS	2552.01	217.005	798.137	19.9788
Seed1117	802.728	23	2141891	2141913	+	Rv1894c	22	Rv1895	608	/-/+/+/	IGR	802.728	23.2009	29.9152	15.5115
Seed11170	2464.63	181	1960895	1961075	+	Rv1734c	-121	Rv1735c	216	/-/+/-/	AS	305.409	696.261	2407.54	2464.63
Seed11171	32831.3	21	2368339	2368359	-	Rv2108	628	Rv2108	83	/+/-/+/	AS	32831.3	914.777	939.241	23.7842
Seed11172	2298.67	78	1960831	1960908	+	Rv1734c	57	Rv1734c	108	/-/+/-/	AS	488.81	2298.67	996.789	21083.8
Seed1118	1561.94	37	2146074	2146110	+	Rv1899c	860	Rv1899c	135	/-/+/-/	AS	1561.94	4701.62	30.9932	17.3561
Seed11180	1126.97	19	2368667	2368685	-	Rv2108	225	Rv2109c	298	/+/-/-/	IGR	1126.97	51.4896	60.3552	86.3744
Seed11182	894.785	21	2368484	2368504	-	Rv2108	42	Rv2109c	479	/+/-/-/	IGR	894.785	16.9403	10.9214	78.1482
Seed11183	661.232	19	2368525	2368543	-	Rv2108	83	Rv2109c	440	/+/-/-/	IGR	661.232	14.0426	0	86.3744
Seed11185	459.252	165	1966290	1966454	+	Rv1739c	335	Rv1739c	1183	/-/+/-/	AS	241.667	354.13	148.73	459.252
Seed1119	831.491	18	2517625	2517642	-	Rv2243	838	Rv2243	53	/+/-/+/	AS	831.491	360.688	25.4833	0
Seed11190	0	19	1988120	1988138	+	Rv1756c	375	Rv1756c	491	/-/+/-/	AS	0	0	0	0
Seed11191	0	60	1987725	1987784	+	Rv1755c	29	Rv1756c	-39	/-/+/-/	AS	1.8208	0	3.8225	5.9461
Seed11193	624.268	21	1985342	1985362	+	Rv1754c	363	Rv1754c	1308	/-/+/-/	AS	624.268	80.4665	54.6071	40.773
Seed11196	1223.57	20	1978309	1978328	+	Rv1750c	340	Rv1750c	1239	/-/+/-/	AS	1223.57	13.3405	0	0
Seed11198	0	21	1988021	1988041	+	Rv1756c	276	Rv1756c	588	/-/+/-/	AS	0	0	0	0
Seed11199	0	61	1988069	1988129	+	Rv1756c	324	Rv1756c	500	/-/+/-/	AS	0	0	0	0
Seed1120	1057.97	19	2149154	2149172	+	Rv1902c	148	Rv1902c	1102	/-/+/-/	AS	1057.97	205.958	12.071	138.95
Seed1121	546.235	19	341925	341943	-	Rv0281	19	Rv0282	187	/+/-/+/	IGR	546.235	758.302	482.841	22.5324
Seed11214	655.482	22	1999633	1999654	+	Rv1765A	276	Rv1766	83	/-/+/+/	IGR	655.482	250.64	10.425	25.9465
Seed11215	650.279	21	1999290	1999310	+	Rv1765A	148	Rv1765A	47	/-/+/-/	AS	650.279	152.463	54.6071	95.137
Seed1122	557.159	20	2149046	2149065	+	Rv1902c	40	Rv1902c	1209	/-/+/-/	AS	557.159	26.681	22.935	178.382
Seed1123	7664.54	19	2562276	2562294	-	Rv2289	601	Rv2289	163	/+/-/+/	AS	7664.54	149.788	362.131	0
Seed1124	15774	18	2267182	2267199	+	Rv2022c	63	Rv2022c	525	/-/+/-/	AS	15774	345.865	25.4833	3.964
Seed1126	6950.19	21	2149455	2149475	+	Rv1902c	449	Rv1902c	799	/-/+/-/	AS	6950.19	33.8806	21.8428	95.137
Seed11276	1349.08	71	2517659	2517729	-	Rv2243	-36	Rv2244	42	/+/-/+/	AS	26046.9	1349.08	29.0725	1.005
Seed1128	1737.03	20	2149424	2149443	+	Rv1902c	418	Rv1902c	831	/-/+/-/	AS	1737.03	8.8937	0	82.0557
Seed1129	410.977	21	2518520	2518540	-	Rv2245	405	Rv2245	825	/+/-/+/	AS	410.977	0	32.7642	0
Seed1130	6534.01	21	2233708	2233728	+	Rv1990c	71	Rv1990A	153	/-/+/-/	IGR	6534.01	71.9963	0	237.843
Seed11306	2810.07	18	2432064	2432081	-	Rv2169c	95	Rv2170	154	/-/-/+/	IGR	2810.07	49.4092	63.7082	15.8562
Seed1131	11.4997	19	2522177	2522195	-	Rv2247	13	Rv2248	165	/+/-/+/	IGR	11.4997	4.6809	24.1421	3.7554
Seed11310	819.352	18	2440060	2440077	-	Rv2177c	113	Rv2178c	255	/-/-/-/	IGR	819.352	192.696	38.2249	67.3887
Seed11312	1594.73	58	2473278	2473335	-	Rv2208	36	Rv2209	65	/+/-/+/	IGR	14307.6	1594.73	249.121	86.1154
Seed1132	2269.36	22	3504957	3504978	-	Rv3138	762	Rv3138	305	/+/-/+/	AS	2269.36	363.832	125.1	116.759
Seed1133	498.045	45	2223770	2223814	+	Rv1980c	427	Rv1980c	215	/-/+/-/	AS	3699.83	498.045	5.0967	4.7568
Seed1134	418.863	62	2223712	2223773	+	Rv1980c	369	Rv1980c	256	/-/+/-/	AS	2274.8	418.863	22.1951	8.056
Seed1135	916.461	18	2545554	2545571	-	Rv2271	222	Rv2271	60	/+/-/+/	AS	916.461	4.9409	12.7416	0
Seed1136	58.4201	160	2222361	2222520	+	Rv1979c	642	Rv1979c	644	/-/+/-/	AS	630.901	300.717	553.306	58.4201
Seed1137	2604.68	19	2562146	2562164	-	Rv2289	471	Rv2289	293	/+/-/+/	AS	2604.68	266.81	0	41.3095
Seed1138	5413.79	18	2197575	2197592	+	Rv1946c	67	Rv1946c	368	/-/+/-/	AS	5413.79	118.582	12.7416	35.6764
Seed1139	2.6362	87	2562043	2562129	-	Rv2289	368	Rv2289	328	/+/-/+/	AS	1791.9	270.899	2.6362	11.4821
Seed1140	202.409	147	2178969	2179115	+	Rv1926c	12	Rv1926c	321	/-/+/-/	AS	2349.92	121.607	18.7224	202.409
Seed1141	3020.68	20	2557703	2557722	-	Rv2285	230	Rv2285	1088	/+/-/+/	AS	3020.68	133.405	11.4675	10.7029
Seed1142	3035.17	23	2156087	2156109	+	Rv1908c	2198	Rv1908c	2	/-/+/-/	AS	3035.17	158.539	0	241.979
Seed1143	1063.72	19	3371716	3371734	+	Rv3012c	-14	Rv3013	81	/-/+/+/	AS	1063.72	4.6809	0	0
Seed1144	0	19	2550933	2550951	-	Rv2279	545	Rv2279	375	/+/-/+/	AS	0	0	0	0
Seed1147	0	60	2551287	2551346	-	Rv2279	-39	Rv2280	214	/+/-/+/	AS	0	0	3.8225	2.3784
Seed1149	0	21	2551030	2551050	-	Rv2279	642	Rv2279	276	/+/-/+/	AS	0	0	0	0
Seed1150	625.135	18	2154153	2154170	+	Rv1908c	264	Rv1908c	1941	/-/+/-/	AS	625.135	24.7046	0	3.964
Seed1151	0	61	2550942	2551002	-	Rv2279	554	Rv2279	324	/+/-/+/	AS	0	0	0	0
Seed1152	2224.67	22	2156123	2156144	+	Rv1908c	12	Rv1909c	5	/-/+/-/	IGR	2224.67	1034.9	0	252.978
Seed1154	983.223	22	3503256	3503277	-	Rv3136	320	Rv3137	116	/+/-/+/	IGR	983.223	56.596	31.275	6.4866
Seed1155	2000.94	19	2156154	2156172	+	Rv1909c	5	Rv1909c	429	/-/+/-/	AS	2000.94	1109.37	0	300.433
Seed1156	1163.9	26	2561687	2561712	-	Rv2289	12	Rv2289	745	/+/-/+/	AS	1163.9	34.2064	0	0
Seed1157	0	21	2166108	2166128	+	Rv1917c	3176	Rv1917c	1183	/-/+/-/	AS	0	16.9403	0	0
Seed1158	1245.42	20	2561918	2561937	-	Rv2289	243	Rv2289	520	/+/-/+/	AS	1245.42	44.4683	0	0
Seed1159	1486.97	18	2156437	2156454	+	Rv1909c	288	Rv1909c	147	/-/+/-/	AS	1486.97	19.7637	0	3.964
Seed1160	1317.03	18	2158430	2158447	+	Rv1912c	343	Rv1912c	644	/-/+/-/	AS	1317.03	39.5274	0	0
Seed1161	4028.48	16	2562260	2562275	-	Rv2289	585	Rv2289	182	/+/-/+/	AS	4028.48	183.432	487.368	4.4595
Seed1162	839.477	19	2157158	2157176	+	Rv1910c	452	Rv1910c	123	/-/+/-/	AS	839.477	121.703	12.071	3.7554
Seed1163	810.727	19	2562202	2562220	-	Rv2289	527	Rv2289	237	/+/-/+/	AS	810.727	23.4044	0	7.5108
Seed1165	206.355	18	3369893	3369910	+	Rv3010c	39	Rv3011c	40	/-/+/-/	IGR	206.355	167.991	0	0
Seed1177	4011.79	18	2562974	2562991	-	Rv2290	375	Rv2290	123	/+/-/+/	AS	4011.79	933.835	0	7.9281
Seed1178	2621.93	22	2187171	2187192	+	Rv1935c	12	Rv1936	192	/-/+/+/	IGR	2621.93	4.0426	10.425	16.2165
Seed1179	198.585	73	2567736	2567808	-	Rv2296	232	Rv2296	598	/+/-/+/	AS	616.572	198.585	21.9924	1.9549
Seed1180	1499.11	18	2179454	2179471	+	Rv1926c	18	Rv1927	202	/-/+/+/	IGR	1499.11	29.6455	178.383	245.771
Seed1181	1224.72	19	2567676	2567694	-	Rv2296	172	Rv2296	712	/+/-/+/	AS	1224.72	84.2558	36.2131	7.5108
Seed1182	937.224	19	2567637	2567655	-	Rv2296	133	Rv2296	751	/+/-/+/	AS	937.224	70.2131	24.1421	7.5108
Seed1183	695.208	22	2179473	2179494	+	Rv1926c	37	Rv1927	179	/-/+/+/	IGR	695.208	12.1277	156.375	207.572
Seed1185	500.059	53	2183881	2183933	+	Rv1933c	15	Rv1933c	1024	/-/+/-/	AS	259.719	500.059	56.2556	13.4628
Seed1186	534.735	19	2567523	2567541	-	Rv2296	19	Rv2296	865	/+/-/+/	AS	534.735	60.8514	0	3.7554
Seed1187	0	27	3381656	3381682	+	Rv3023c	281	Rv3023c	940	/-/+/-/	AS	0	0	0	5.2854
Seed1189	1379.96	19	2197536	2197554	+	Rv1946c	28	Rv1946c	406	/-/+/-/	AS	1379.96	205.958	12.071	48.8203
Seed1190	943.142	43	2575359	2575401	-	Rv2304c	134	Rv2305	408	/-/-/+/	IGR	632.616	943.142	5.3337	3.3187
Seed1191	1245.42	20	2197516	2197535	+	Rv1946c	8	Rv1946c	425	/-/+/-/	AS	1245.42	164.533	11.4675	124.867
Seed1193	1118.17	17	2197558	2197574	+	Rv1946c	50	Rv1946c	386	/-/+/-/	AS	1118.17	167.41	13.4912	50.3666
Seed1195	655.482	19	2567976	2567994	-	Rv2296	472	Rv2296	412	/+/-/+/	AS	655.482	159.15	36.2131	3.7554
Seed1199	297.88	206	2201294	2201499	+	Rv1954c	71	Rv1954c	245	/-/+/-/	AS	161.749	125.202	21.1536	297.88
Seed1201	701.481	19	2201555	2201573	+	Rv1954c	332	Rv1954c	171	/-/+/-/	AS	701.481	280.853	12.071	108.907
Seed1206	650.279	21	2205118	2205138	+	Rv1962c	252	Rv1962c	135	/-/+/-/	AS	650.279	97.4068	0	10.1932
Seed1208	592.234	19	2205534	2205552	+	Rv1962c	261	Rv1963c	30	/-/+/-/	IGR	592.234	9.3618	12.071	0
Seed1209	11.4997	19	3381321	3381339	+	Rv3022A	328	Rv3023c	36	/-/+/-/	IGR	11.4997	0	0	0
Seed1211	1977.94	19	2223680	2223698	+	Rv1980c	337	Rv1980c	331	/-/+/-/	AS	1977.94	74.894	60.3552	26.2879
Seed1212	236.708	65	2584554	2584618	-	Rv2312	68	Rv2312	137	/+/-/+/	AS	556.319	236.708	95.2683	7.6841
Seed1213	546.235	18	2223634	2223651	+	Rv1980c	291	Rv1980c	378	/-/+/-/	AS	546.235	59.2911	25.4833	19.8202
Seed1215	516.44	22	2223556	2223577	+	Rv1980c	213	Rv1980c	452	/-/+/-/	AS	516.44	36.3832	0	3.2433
Seed1217	32.2788	135	2600517	2600651	-	Rv2327	38	Rv2328	80	/+/-/+/	IGR	195.835	65.879	32.2788	180.76
Seed1219	2037.69	23	2223845	2223867	+	Rv1980c	502	Rv1980c	162	/-/+/-/	AS	2037.69	158.539	0	43.4321
Seed1222	1598.98	22	2223870	2223891	+	Rv1980c	527	Rv1980c	138	/-/+/-/	AS	1598.98	408.3	0	45.4063
Seed1226	831.227	23	2224100	2224122	+	Rv1980c	71	Rv1981c	98	/-/+/-/	IGR	831.227	61.869	9.9717	0
Seed1228	145.533	66	2224676	2224741	+	Rv1981c	456	Rv1981c	447	/-/+/-/	AS	248.288	145.533	0	14.0543
Seed1229	449.126	18	2224133	2224150	+	Rv1980c	104	Rv1981c	70	/-/+/-/	IGR	449.126	59.2911	12.7416	0
Seed1231	0	21	3381544	3381564	+	Rv3023c	169	Rv3023c	1058	/-/+/-/	AS	0	0	32.7642	16.9887
Seed1235	665.886	21	2608601	2608621	-	Rv2333c	280	Rv2334	175	/-/-/+/	IGR	665.886	546.325	0	16.9887
Seed1236	147.835	153	2232704	2232856	+	Rv1988	485	Rv1989c	-117	/+/+/-/	AS	333.453	124.976	32.9784	147.835
Seed1237	423.332	24	2617117	2617140	-	Rv2339	2424	Rv2339	441	/+/-/+/	AS	423.332	96.348	0	148.652
Seed1238	579.009	20	2233013	2233032	+	Rv1989c	274	Rv1989c	267	/-/+/-/	AS	579.009	182.32	22.935	3.5676
Seed1244	473.404	18	2233760	2233777	+	Rv1990c	123	Rv1990A	104	/-/+/-/	IGR	473.404	118.582	191.125	277.483
Seed1245	740.452	18	2234999	2235016	+	Rv1992c	8	Rv1992c	2290	/-/+/-/	AS	740.452	4.9409	50.9666	19.8202
Seed1250	247.243	19	2625746	2625764	-	Rv2345	1925	Rv2345	39	/+/-/+/	AS	247.243	88.9366	337.989	97.6406
Seed1253	624.49	46	3508862	3508907	-	Rv3141	767	Rv3141	159	/+/-/+/	AS	759.979	624.49	4.9859	7.7557
Seed1256	693.718	20	2625725	2625744	-	Rv2345	1904	Rv2345	59	/+/-/+/	AS	693.718	44.4683	321.089	103.462
Seed1257	338.346	46	2267136	2267181	+	Rv2022c	17	Rv2022c	543	/-/+/-/	AS	1166.09	338.346	9.9717	0
Seed1258	1132.72	19	2266979	2266997	+	Rv2021c	174	Rv2021c	113	/-/+/-/	AS	1132.72	4.6809	0	41.3095
Seed1264	0	47	3381362	3381408	+	Rv3022A	369	Rv3023c	-33	/-/+/-/	AS	0	0	0	1.5181
Seed1265	16942.4	64	2268167	2268230	+	Rv2023c	59	Rv2023A	38	/-/+/-/	IGR	996.879	16942.4	229.35	0
Seed1270	1344.21	23	2288983	2289005	+	Rv2043c	302	Rv2043c	236	/-/+/-/	AS	1344.21	274.544	249.293	34.1252
Seed1272	546.235	22	2288947	2288968	+	Rv2043c	266	Rv2043c	273	/-/+/-/	AS	546.235	295.108	218.925	12.9732
Seed1275	0	24	3381708	3381731	+	Rv3023c	333	Rv3023c	891	/-/+/-/	AS	0	0	0	8.9191
Seed1276	1632.95	19	2289080	2289098	+	Rv2043c	399	Rv2043c	143	/-/+/-/	AS	1632.95	379.151	36.2131	52.5757
Seed1278	573.547	20	2289022	2289041	+	Rv2043c	341	Rv2043c	200	/-/+/-/	AS	573.547	75.5961	22.935	42.8116
Seed1284	53.3964	151	2338405	2338555	+	Rv2081c	-100	Rv2082	154	/-/+/+/	AS	1517.16	74.212	22.7831	53.3964
Seed1286	534.096	18	3505783	3505800	-	Rv3139	420	Rv3139	969	/+/-/+/	AS	534.096	103.759	38.2249	0
Seed1287	8933.42	22	2337973	2337994	+	Rv2080	104	Rv2081c	71	/+/+/-/	IGR	8933.42	165.746	135.525	51.8929
Seed1291	5663.59	19	2307709	2307727	+	Rv2049c	192	Rv2050	94	/-/+/+/	IGR	5663.59	84.2558	205.208	138.95
Seed1293	5888.41	20	2302355	2302374	+	Rv2048c	7824	Rv2048c	4612	/-/+/-/	AS	5888.41	8.8937	0	0
Seed1295	0	20	2296265	2296284	+	Rv2048c	1734	Rv2048c	10702	/-/+/-/	AS	0	0	22.935	42.8116
Seed1297	0	18	3382616	3382633	+	Rv3023c	-6	Rv3024c	152	/-/+/-/	AS	0	0	89.1915	7.9281
Seed1301	863.782	73	2636915	2636987	-	Rv2355	26	Rv2356c	701	/+/-/-/	IGR	863.5	863.782	59.6937	70.3753
Seed1302	126.496	19	2317148	2317166	+	Rv2061c	63	Rv2062c	3	/-/+/-/	IGR	126.496	337.023	24.1421	7.5108
Seed1304	845.226	19	2333656	2333674	+	Rv2077c	333	Rv2077c	620	/-/+/-/	AS	845.226	88.9366	0	30.0433
Seed1305	0	19	2636496	2636514	-	Rv2355	545	Rv2355	375	/+/-/+/	AS	0	0	36.2131	26.2879
Seed1307	94.4097	65	2636850	2636914	-	Rv2355	-39	Rv2356c	774	/+/-/-/	AS	8.4036	94.4097	77.626	64.7663
Seed1308	506.509	22	3505205	3505226	-	Rv3138	1010	Rv3138	57	/+/-/+/	AS	506.509	40.4257	93.8249	136.219
Seed1309	514.371	24	2333739	2333762	+	Rv2077c	416	Rv2077c	532	/-/+/-/	AS	514.371	129.699	28.6687	26.7573
Seed1310	0	21	2636593	2636613	-	Rv2355	642	Rv2355	276	/+/-/+/	AS	0	0	87.3713	3.3977
Seed1312	0	61	2636505	2636565	-	Rv2355	554	Rv2355	324	/+/-/+/	AS	0	0	41.3581	8.188
Seed1314	489.01	21	2338211	2338231	+	Rv2081c	146	Rv2081c	274	/-/+/-/	AS	489.01	25.4105	0	95.137
Seed1315	538.705	129	2637191	2637319	-	Rv2355	302	Rv2356c	369	/+/-/-/	IGR	295.56	1946.26	538.705	18.8062
Seed1316	1195.97	19	2637495	2637513	-	Rv2355	606	Rv2356c	175	/+/-/-/	IGR	1195.97	159.15	12.071	26.2879
Seed1319	6123.9	18	3411093	3411110	+	Rv3049c	10	Rv3050c	107	/-/+/-/	IGR	6123.9	9.8818	0	7.9281
Seed1321	1884.51	20	2356153	2356172	+	Rv2097c	834	Rv2097c	505	/-/+/-/	AS	1884.51	26.681	45.8699	10.7029
Seed1323	841.202	20	2356538	2356557	+	Rv2097c	1219	Rv2097c	120	/-/+/-/	AS	841.202	13.3405	11.4675	10.7029
Seed1325	671.088	21	2356350	2356370	+	Rv2097c	1031	Rv2097c	307	/-/+/-/	AS	671.088	148.228	196.585	0
Seed1329	2063.55	18	2641193	2641210	-	Rv2357c	129	Rv2358	36	/-/-/+/	IGR	2063.55	9.8818	0	31.7123
Seed1330	693.718	20	3508440	3508459	-	Rv3141	345	Rv3141	607	/+/-/+/	AS	693.718	48.9152	68.8049	10.7029
Seed1341	2949.67	18	3404871	3404888	+	Rv3043c	1671	Rv3043c	33	/-/+/-/	AS	2949.67	34.5865	38.2249	0
Seed1343	2852.56	18	2370568	2370585	+	Rv2110c	842	Rv2110c	16	/-/+/-/	AS	2852.56	232.224	0	47.5685
Seed1348	3083.74	22	2692210	2692231	-	Rv2395	135	Rv2396	568	/+/-/+/	IGR	3083.74	4.0426	0	0
Seed1349	59.3839	155	2368676	2368830	+	Rv2108	234	Rv2109c	153	/+/+/-/	IGR	193.12	30.9844	16.2764	59.3839
Seed1350	600.858	18	2689104	2689121	-	Rv2394	1094	Rv2394	820	/+/-/+/	AS	600.858	19.7637	12.7416	27.7483
Seed1352	1742.99	22	3508966	3508987	-	Rv3141	871	Rv3141	79	/+/-/+/	AS	1742.99	335.534	0	16.2165
Seed1353	268.702	47	2376105	2376151	+	Rv2115c	1644	Rv2115c	139	/-/+/-/	AS	983.223	268.702	419.661	19.7359
Seed1355	790.74	21	2376084	2376104	+	Rv2115c	1623	Rv2115c	186	/-/+/-/	AS	790.74	279.515	906.477	23.7842
Seed1361	795.075	18	2376153	2376170	+	Rv2115c	1692	Rv2115c	120	/-/+/-/	AS	795.075	177.873	12.7416	47.5685
Seed1362	2305.11	20	2376231	2376250	+	Rv2115c	1770	Rv2115c	40	/-/+/-/	AS	2305.11	40.0215	34.4024	24.9735
Seed1363	339.277	54	353059	353112	-	Rv0289	23	Rv0290	-29	/+/-/+/	AS	70.8082	339.277	29.7305	9.2494
Seed1364	599.458	39	2376419	2376457	+	Rv2115c	129	Rv2116	114	/-/+/+/	IGR	599.458	369.429	29.4038	0
Seed1366	16536.5	19	2447473	2447491	+	Rv2185c	407	Rv2185c	9	/-/+/-/	AS	16536.5	88.9366	531.125	0
Seed1368	16875.8	19	2395152	2395170	+	Rv2134c	502	Rv2134c	67	/-/+/-/	AS	16875.8	168.512	48.2841	26.2879
Seed1373	446.66	45	2397256	2397300	+	Rv2137c	354	Rv2137c	15	/-/+/-/	AS	1177.44	446.66	285.413	332.979
Seed1374	6.0693	18	3382730	3382747	+	Rv3023c	108	Rv3024c	38	/-/+/-/	IGR	6.0693	24.7046	63.7082	11.8921
Seed1376	1719.2	19	2397086	2397104	+	Rv2137c	184	Rv2137c	211	/-/+/-/	AS	1719.2	74.894	24.1421	3.7554
Seed1377	525.426	21	2397162	2397182	+	Rv2137c	260	Rv2137c	133	/-/+/-/	AS	525.426	16.9403	10.9214	3.3977
Seed1379	196.274	58	2432000	2432057	+	Rv2169c	31	Rv2170	178	/-/+/+/	IGR	1310.96	196.274	3.9543	6.1511
Seed1381	1977.94	19	2425755	2425773	+	Rv2163c	707	Rv2163c	1314	/-/+/-/	AS	1977.94	407.236	1050.18	101.396
Seed1384	1299.46	19	2421596	2421614	+	Rv2159c	965	Rv2159c	51	/-/+/-/	AS	1299.46	0	0	0
Seed1387	977.76	20	2402840	2402859	+	Rv2142c	330	Rv2143	118	/-/+/+/	IGR	977.76	0	45.8699	10.7029
Seed1388	97900.2	22	2765506	2765527	-	Rvnt26	102	Rvnt27	14	/-/-/+/	IGR	97900.2	287.023	604.649	308.114
Seed1389	546.235	21	2405977	2405997	+	Rv2146c	21	Rv2147c	121	/-/+/-/	IGR	546.235	148.228	32.7642	3.3977
Seed1391	814.386	22	2419942	2419963	+	Rv2158c	941	Rv2158c	645	/-/+/-/	AS	814.386	48.5109	31.275	9.7299
Seed1392	0	19	2430534	2430552	+	Rv2167c	375	Rv2167c	647	/-/+/-/	AS	0	0	0	0
Seed1394	0	60	2430139	2430198	+	Rv2166c	281	Rv2167c	-39	/-/+/-/	AS	0	0	0	3.5676
Seed1396	0	27	3382685	3382711	+	Rv3023c	63	Rv3024c	74	/-/+/-/	IGR	0	0	322.788	7.9281
Seed1398	0	21	2430435	2430455	+	Rv2167c	276	Rv2167c	744	/-/+/-/	AS	0	0	0	0
Seed1400	0	61	2430483	2430543	+	Rv2167c	324	Rv2167c	656	/-/+/-/	AS	0	0	0	0
Seed1401	1784.37	21	2440136	2440156	+	Rv2177c	189	Rv2178c	176	/-/+/-/	IGR	1784.37	38.1157	32.7642	10.1932
Seed1402	455.196	18	2432066	2432083	+	Rv2169c	97	Rv2170	152	/-/+/+/	IGR	455.196	113.641	12.7416	19.8202
Seed1406	1179.87	20	2443005	2443024	+	Rv2180c	678	Rv2180c	190	/-/+/-/	AS	1179.87	22.2342	378.427	14.2705
Seed1407	2130.32	18	3403281	3403298	+	Rv3043c	81	Rv3043c	1623	/-/+/-/	AS	2130.32	148.228	0	0
Seed1409	1253.47	19	2445348	2445366	+	Rv2182c	19	Rv2183c	49	/-/+/-/	IGR	1253.47	4.6809	36.2131	0
Seed1411	419.738	19	2445383	2445401	+	Rv2182c	54	Rv2183c	14	/-/+/-/	IGR	419.738	18.7235	0	0
Seed1413	855.768	18	2447357	2447374	+	Rv2185c	291	Rv2185c	126	/-/+/-/	AS	855.768	108.7	0	0
Seed1416	10188.7	19	2468975	2468993	+	Rv2204c	44	Rv2204c	294	/-/+/-/	AS	10188.7	374.47	12.071	48.8203
Seed1418	240.129	40	3395135	3395174	+	Rv3034c	214	Rv3035	205	/-/+/+/	IGR	849.395	240.129	11.4675	10.7029
Seed1419	4843.28	21	2468934	2468954	+	Rv2204c	3	Rv2204c	333	/-/+/-/	AS	4843.28	283.75	10.9214	37.3752
Seed1423	3559.15	19	2447549	2447567	+	Rv2185c	49	Rv2186c	38	/-/+/-/	IGR	3559.15	65.5323	0	0
Seed1435	891.225	19	2453404	2453422	+	Rv2190c	132	Rv2191	397	/-/+/+/	IGR	891.225	46.8088	24.1421	0
Seed1440	1628.3	21	3384619	3384639	+	Rv3025c	734	Rv3025c	427	/-/+/-/	AS	1628.3	254.105	43.6856	6.7955
Seed1441	154.773	77	2741406	2741482	-	Rv2443	697	Rv2443	702	/+/-/+/	AS	222.75	154.773	80.4213	59.3062
Seed1449	1098.54	18	2464789	2464806	+	Rv2200c	38	Rv2201	191	/-/+/+/	IGR	1098.54	0	0	11.8921
Seed1452	413.828	49	2464029	2464077	+	Rv2200c	369	Rv2200c	674	/-/+/-/	AS	298.757	413.828	9.3612	2.9124
Seed1456	910.391	18	2467675	2467692	+	Rv2202c	622	Rv2202c	335	/-/+/-/	AS	910.391	83.9957	12.7416	23.7842
Seed1457	3093.41	19	2468955	2468973	+	Rv2204c	24	Rv2204c	314	/-/+/-/	AS	3093.41	374.47	12.071	48.8203
Seed1460	1333.57	29	2759622	2759650	-	Rv2457c	134	Rv2458	129	/-/-/+/	IGR	1333.57	285.211	71.1775	157.468
Seed1463	955.911	20	2469016	2469035	+	Rv2204c	85	Rv2204c	252	/-/+/-/	AS	955.911	151.192	22.935	71.3527
Seed1464	333.491	19	2760787	2760805	-	Rv2458	100	Rv2459	49	/+/-/+/	IGR	333.491	23.4044	12.071	0
Seed1465	637.274	24	2469037	2469060	+	Rv2204c	106	Rv2204c	227	/-/+/-/	AS	637.274	140.816	19.1125	59.4606
Seed1477	8118.77	19	2765530	2765548	-	Rvnt26	126	Rvnt27	-7	/-/-/+/	AS	8118.77	229.363	663.907	326.721
Seed1480	461.959	35	2766307	2766341	-	Rv2463	652	Rv2463	498	/+/-/+/	AS	461.959	53.362	58.9756	55.0435
Seed1484	232.009	46	356738	356783	-	Rv0292	858	Rv0292	92	/+/-/+/	AS	61.7483	232.009	14.9576	0
Seed1488	839.477	38	2508523	2508560	+	Rv2236c	89	Rv2236c	815	/-/+/-/	AS	839.477	147.448	0	0
Seed1496	5462.35	19	2511562	2511580	+	Rv2239c	386	Rv2239c	72	/-/+/-/	AS	5462.35	131.065	12.071	7.5108
Seed1500	666.406	20	2510375	2510394	+	Rv4001	24	Rv4001	148	/-/+/-/	AS	666.406	160.086	57.3374	17.8382
Seed1503	2034.07	21	2794169	2794189	-	Rv2485c	181	Rvnt28	-13	/-/-/+/	AS	2034.07	21.1754	76.4499	20.3865
Seed1504	3691.4	19	2511592	2511610	+	Rv2239c	416	Rv2239c	42	/-/+/-/	AS	3691.4	65.5323	12.071	7.5108
Seed1508	799.688	25	2808600	2808624	-	Rv2494	290	Rv2494	111	/+/-/+/	AS	799.688	28.4597	45.8699	17.1247
Seed1510	697.1	21	2807299	2807319	-	Rv2492	21	Rv2492	711	/+/-/+/	AS	697.1	8.4702	0	16.9887
Seed1517	883.475	23	3410634	3410656	+	Rv3049c	1125	Rv3049c	427	/-/+/-/	AS	883.475	19.3341	29.9152	27.9206
Seed1527	190485	21	3621422	3621442	+	Rv3241c	153	Rv3242c	128	/-/+/-/	IGR	190485	1092.65	98.2927	78.1482
Seed1530	46772.6	22	2814885	2814906	+	Rv2500c	1158	Rv2500c	5	/-/+/-/	AS	46772.6	56.596	10.425	6.4866
Seed1532	836.005	65	2727917	2727981	+	Rv2430c	-3	Rv2431c	-14	/-/+/-/	AS2	47577.9	836.005	7.0569	7.6841
Seed1535	11807.1	26	2602120	2602145	+	Rv2329c	206	Rv2329c	1316	/-/+/-/	AS	11807.1	974.883	35.2846	10.9773
Seed1538	35102.8	19	2955651	2955669	-	Rv2628	231	Rv2629	98	/+/-/+/	IGR	35102.8	102.979	0	108.907
Seed1539	752.59	18	3407458	3407475	+	Rv3046c	144	Rv3046c	213	/-/+/-/	AS	752.59	128.464	38.2249	3.964
Seed1540	1600.47	20	2529891	2529910	+	Rv2256c	17	Rv2257c	94	/-/+/-/	IGR	1600.47	44.4683	0	17.8382
Seed1551	3990.55	46	2536681	2536726	+	Rv2264c	109	Rv2264c	1624	/-/+/-/	AS	427.488	3990.55	4.9859	94.6199
Seed1553	597.983	19	2546790	2546808	+	Rv2274c	-15	Rv2275	75	/-/+/+/	AS	597.983	126.384	84.4972	176.504
Seed1561	691.897	21	3410272	3410292	+	Rv3049c	763	Rv3049c	791	/-/+/-/	AS	691.897	97.4068	262.114	10.1932
Seed1566	1168.94	20	2827813	2827832	-	Rv2511	9	Rvnt29	22	/+/-/+/	IGR	1168.94	22.2342	22.935	0
Seed1572	1633.5	21	3537317	3537337	-	Rv3169	79	Rv3169	1025	/+/-/+/	AS	1633.5	2236.12	32.7642	16.9887
Seed1579	3288.33	20	2580266	2580285	+	Rv2307D	56	Rv2308	134	/-/+/+/	IGR	3288.33	271.257	0	3.5676
Seed1583	1347.38	21	3412628	3412648	+	Rv3051c	543	Rv3051c	1518	/-/+/-/	AS	1347.38	8.4702	0	0
Seed1585	0	19	2829890	2829908	-	Rv2512c	87	Rv2513	253	/-/-/+/	IGR	0	4.6809	12.071	0
Seed1589	0	23	2829867	2829889	-	Rv2512c	64	Rv2513	272	/-/-/+/	IGR	0	0	9.9717	0
Seed1598	63.2482	19	2829910	2829928	-	Rv2512c	107	Rv2513	233	/-/-/+/	IGR	63.2482	4.6809	12.071	0
Seed1601	485.109	55	2564095	2564149	+	Rv2292c	66	Rv2292c	104	/-/+/-/	AS	331.714	485.109	133.44	18.1625
Seed1607	255.964	41	2836957	2836997	-	Rv2519	1172	Rv2519	266	/+/-/+/	AS	626.172	255.964	5.5939	8.7016
Seed1609	315.602	18	2837133	2837150	-	Rv2519	1348	Rv2519	113	/+/-/+/	AS	315.602	93.8776	25.4833	11.8921
Seed1614	1201.72	21	2572587	2572607	+	Rv2300c	511	Rv2300c	401	/-/+/-/	AS	1201.72	173.638	0	0
Seed1616	1230.47	19	3411150	3411168	+	Rv3049c	67	Rv3050c	49	/-/+/-/	IGR	1230.47	18.7235	0	7.5108
Seed1617	741.729	19	2570829	2570847	+	Rv2299c	770	Rv2299c	1155	/-/+/-/	AS	741.729	9.3618	12.071	7.5108
Seed1619	600.858	20	2572537	2572556	+	Rv2300c	461	Rv2300c	452	/-/+/-/	AS	600.858	13.3405	0	0
Seed1621	988.425	21	2572696	2572716	+	Rv2300c	620	Rv2300c	292	/-/+/-/	AS	988.425	59.2911	10.9214	30.5797
Seed1623	1463.91	20	2574232	2574251	+	Rv2303c	136	Rv2303c	768	/-/+/-/	AS	1463.91	44.4683	355.492	214.058
Seed1625	1775.26	28	2580234	2580261	+	Rv2307D	24	Rv2308	158	/-/+/+/	IGR	1775.26	149.286	57.3374	2.5483
Seed1627	20626.9	42	3537349	3537390	-	Rv3169	111	Rv3169	972	/+/-/+/	AS	439.589	20626.9	21.8428	6.7955
Seed1628	577.859	38	2579707	2579744	+	Rv2307B	203	Rv2307B	191	/-/+/-/	AS	577.859	360.428	0	0
Seed1630	545.592	52	2602077	2602128	+	Rv2329c	163	Rv2329c	1333	/-/+/-/	AS	6827.93	545.592	8.8211	5.4887
Seed1632	3703.99	21	2580311	2580331	+	Rv2307D	101	Rv2308	88	/-/+/+/	IGR	3703.99	12.7052	0	3.3977
Seed1638	17194.3	18	3413168	3413185	+	Rv3051c	1083	Rv3051c	981	/-/+/-/	AS	17194.3	123.523	50.9666	0
Seed1642	6654.13	22	2618932	2618953	+	Rv2340c	24	Rvnt25	454	/-/+/-/	IGR	6654.13	234.469	52.1249	12.9732
Seed1643	494.428	59	2878263	2878321	-	Rv2558	432	Rv2558	220	/+/-/+/	AS	1796.09	494.428	27.211	3.6281
Seed1644	4957.73	21	2602198	2602218	+	Rv2329c	284	Rv2329c	1243	/-/+/-/	AS	4957.73	25.4105	10.9214	6.7955
Seed1645	2670.48	18	2878247	2878264	-	Rv2558	416	Rv2558	277	/+/-/+/	AS	2670.48	1442.75	25.4833	3.964
Seed1646	758.479	53	2602298	2602350	+	Rv2329c	384	Rv2329c	1111	/-/+/-/	AS	1117.2	758.479	8.6547	13.4628
Seed1647	1489.73	22	2877493	2877514	-	Rv2557	421	Rv2557	232	/+/-/+/	AS	1489.73	52.5535	41.6999	38.9197
Seed1648	779.626	22	2602219	2602240	+	Rv2329c	305	Rv2329c	1221	/-/+/-/	AS	779.626	88.9366	10.425	6.4866
Seed1649	1175.71	21	3557156	3557176	-	Rv3190c	469	Rv3191c	135	/-/-/-/	IGR	1175.71	93.1717	76.4499	295.604
Seed1651	436.988	19	2602246	2602264	+	Rv2329c	332	Rv2329c	1197	/-/+/-/	AS	436.988	177.873	24.1421	7.5108
Seed1655	686.695	21	2607012	2607032	+	Rv2333c	304	Rv2333c	1289	/-/+/-/	AS	686.695	122.817	10.9214	6.7955
Seed1656	1076.08	20	2878325	2878344	-	Rv2558	494	Rv2558	197	/+/-/+/	AS	1076.08	66.7025	80.2724	10.7029
Seed1657	776.867	18	2608573	2608590	+	Rv2333c	252	Rv2334	206	/-/+/+/	IGR	776.867	14.8228	25.4833	63.4247
Seed1659	7658.79	19	2626006	2626024	+	Rv2346c	118	Rv2346c	148	/-/+/-/	AS	7658.79	936.175	72.4262	71.3527
Seed1660	1857.2	23	3413141	3413163	+	Rv3051c	1056	Rv3051c	1003	/-/+/-/	AS	1857.2	166.273	39.8869	0
Seed1661	365.977	20	2878485	2878504	-	Rv2558	654	Rv2558	37	/+/-/+/	AS	365.977	35.5747	45.8699	0
Seed1662	1081.07	45	2625896	2625940	+	Rv2346c	8	Rv2346c	232	/-/+/-/	AS	9878.35	1081.07	275.22	106.236
Seed1663	1420.21	20	2884667	2884686	-	Rv2565	56	Rv2565	1676	/+/-/+/	AS	1420.21	57.8088	34.4024	21.4058
Seed1665	102.354	145	2886418	2886562	-	Rv2566	45	Rv2566	3233	/+/-/+/	AS	252.398	139.232	79.0861	102.354
Seed1671	0	19	3553632	3553650	-	Rv3187	545	Rv3187	375	/+/-/+/	AS	0	0	229.35	7.5108
Seed1676	1434.34	47	2625959	2626005	+	Rv2346c	71	Rv2346c	167	/-/+/-/	AS	9523.08	1434.34	24.3989	104.752
Seed1678	4930.36	23	2625942	2625964	+	Rv2346c	54	Rv2346c	208	/-/+/-/	AS	4930.36	2494.09	0	207.854
Seed1680	6101.44	20	2626678	2626697	+	Rv2348c	24	Rv2348c	283	/-/+/-/	AS	6101.44	35.5747	57.3374	0
Seed1682	0	19	3552149	3552167	-	Rv3185	545	Rv3185	375	/+/-/+/	AS	0	0	0	0
Seed1683	2087.83	18	2626607	2626624	+	Rv2347c	88	Rv2348c	30	/-/+/-/	IGR	2087.83	74.1139	12.7416	11.8921
Seed1685	249.456	41	2626208	2626248	+	Rv2346c	36	Rv2347c	-25	/-/+/-/	AS	884.634	249.456	0	0
Seed1687	873.976	20	2626197	2626216	+	Rv2346c	25	Rv2347c	7	/-/+/-/	IGR	873.976	480.258	0	0
Seed1688	13723.5	21	2626174	2626194	+	Rv2346c	2	Rv2347c	29	/-/+/-/	IGR	13723.5	135.523	0	0
Seed1689	235.743	19	2626263	2626281	+	Rv2347c	40	Rv2347c	238	/-/+/-/	AS	235.743	65.5323	0	0
Seed1690	671.869	20	2626587	2626606	+	Rv2347c	68	Rv2348c	48	/-/+/-/	IGR	671.869	48.9152	11.4675	10.7029
Seed1691	644.557	20	2626566	2626585	+	Rv2347c	47	Rv2348c	69	/-/+/-/	IGR	644.557	93.3835	0	10.7029
Seed1694	6996.18	25	2626630	2626654	+	Rv2347c	111	Rv2348c	0	/-/+/-/	AS	6996.18	60.4769	9.174	8.5623
Seed1696	2780.34	20	2633674	2633693	+	Rv2352c	751	Rv2352c	405	/-/+/-/	AS	2780.34	8.8937	22.935	3.5676
Seed1697	163.87	18	2626711	2626728	+	Rv2348c	57	Rv2348c	252	/-/+/-/	AS	163.87	19.7637	63.7082	0
Seed1699	1225.99	18	2633032	2633049	+	Rv2352c	109	Rv2352c	1049	/-/+/-/	AS	1225.99	4.9409	0	3.964
Seed1700	587.853	21	2632491	2632511	+	Rv2351c	416	Rv2352c	412	/-/+/-/	IGR	587.853	101.642	54.6071	50.9662
Seed1702	551.697	20	2633596	2633615	+	Rv2352c	673	Rv2352c	483	/-/+/-/	AS	551.697	0	11.4675	3.5676
Seed1703	1261.8	20	2922905	2922924	-	Rv2591	1354	Rv2591	258	/+/-/+/	AS	1261.8	364.64	0	3.5676
Seed1707	833.727	19	2633953	2633971	+	Rv2352c	1030	Rv2352c	127	/-/+/-/	AS	833.727	14.0426	12.071	0
Seed1709	1368.46	19	2633744	2633762	+	Rv2352c	821	Rv2352c	336	/-/+/-/	AS	1368.46	88.9366	36.2131	0
Seed1712	330.336	56	2649874	2649929	+	Rv2368c	958	Rv2368c	45	/-/+/-/	AS	1837.69	330.336	28.6687	7.6449
Seed1715	7730.52	21	3442918	3442938	+	Rv3080c	262	Rv3080c	3050	/-/+/-/	AS	7730.52	194.814	10.9214	3.3977
Seed1716	1772.78	22	2649743	2649764	+	Rv2368c	827	Rv2368c	210	/-/+/-/	AS	1772.78	246.597	177.225	175.139
Seed1718	1080.97	19	2637724	2637742	+	Rv2356c	36	Rv2356c	1793	/-/+/-/	AS	1080.97	37.447	217.279	131.439
Seed1721	1043.92	18	2950279	2950296	-	Rv2623	686	Rv2623	190	/+/-/+/	AS	1043.92	9.8818	12.7416	3.964
Seed1722	447.566	103	2649640	2649742	+	Rv2368c	724	Rv2368c	232	/-/+/-/	AS	386.077	233.998	447.566	34.6373
Seed1727	802.728	23	2650002	2650024	+	Rv2369c	56	Rv2369c	224	/-/+/-/	AS	802.728	255.209	0	3.1023
Seed1729	946.807	18	2654338	2654355	+	Rv2374c	276	Rv2374c	738	/-/+/-/	AS	946.807	19.7637	178.383	71.3527
Seed1731	688.256	20	2650415	2650434	+	Rv2370c	170	Rv2370c	1124	/-/+/-/	AS	688.256	124.511	11.4675	24.9735
Seed1735	1648.34	34	2680417	2680450	+	Rv2386c	412	Rv2387	315	/-/+/+/	IGR	1648.34	177.873	13.4912	111.226
Seed1736	15580.7	21	3024042	3024062	-	Rv2711	477	Rv2711	195	/+/-/+/	AS	15580.7	965.598	2162.44	33.9775
Seed1740	898.253	18	2655908	2655925	+	Rv2376c	299	Rv2376c	190	/-/+/-/	AS	898.253	113.641	0	0
Seed1742	580.734	19	2957602	2957620	-	Rv2631	30	Rv2631	1250	/+/-/+/	AS	580.734	14.0426	24.1421	3.7554
Seed1744	655.482	23	2956806	2956828	-	Rv2629	1039	Rv2629	63	/+/-/+/	AS	655.482	15.4672	39.8869	15.5115
Seed1745	1115.47	19	2683292	2683310	+	Rv2389c	44	Rv2389c	402	/-/+/-/	AS	1115.47	37.447	24.1421	26.2879
Seed1748	6221.01	18	3415137	3415154	+	Rv3053c	179	Rv3054c	281	/-/+/-/	IGR	6221.01	370.569	0	7.9281
Seed1750	2447.13	20	2958831	2958850	-	Rv2631	1259	Rv2631	20	/+/-/+/	AS	2447.13	453.577	22.935	17.8382
Seed1751	340.218	63	2958765	2958827	-	Rv2631	1193	Rv2631	43	/+/-/+/	AS	1324.84	340.218	0	5.6629
Seed1753	952.009	21	2958731	2958751	-	Rv2631	1159	Rv2631	119	/+/-/+/	AS	952.009	275.28	0	23.7842
Seed1759	0	60	3552503	3552562	-	Rv3185	-39	Rv3186	202	/+/-/+/	AS	0	0	0	0
Seed1766	198.905	113	2692356	2692468	+	Rv2395	281	Rv2396	331	/+/+/+/	IGR	1106.97	4686.1	198.905	370.024
Seed1768	1480.3	20	2965933	2965952	-	Rv2640c	96	Rv2641	-13	/-/-/+/	AS	1480.3	1049.45	68.8049	0
Seed1770	2926.67	19	3414393	3414411	+	Rv3052c	161	Rv3052c	273	/-/+/-/	AS	2926.67	98.2984	337.989	7.5108
Seed1771	1382.38	46	2965956	2966001	-	Rv2641	17	Rv2641	396	/+/-/+/	AS	612.733	1382.38	29.9152	0
Seed1772	440.611	217	2692491	2692707	+	Rv2395	416	Rv2396	92	/+/+/+/	IGR	741.067	1979.56	1069.59	440.611
Seed1774	3266.48	20	2969667	2969686	-	Rvnt31	99	Rvnt32	67	/-/-/+/	IGR	3266.48	4.4468	0	10.7029
Seed1775	10292.2	19	2973028	2973046	-	Rv2649	593	Rv2649	375	/+/-/+/	AS	10292.2	7442.59	0	0
Seed1776	9.7596	94	2973380	2973473	-	Rv2649	-41	Rv2650c	322	/+/-/-/	AS	3386.66	1317.02	9.7596	151.055
Seed1777	8271.56	21	2973125	2973145	-	Rv2649	690	Rv2649	276	/+/-/+/	AS	8271.56	804.665	0	0
Seed1779	2536.88	61	2973037	2973097	-	Rv2649	602	Rv2649	324	/+/-/+/	AS	55554.8	2536.88	0	0
Seed1781	0	21	3552246	3552266	-	Rv3185	642	Rv3185	276	/+/-/+/	AS	0	0	0	0
Seed1784	1602.93	43	2982045	2982087	-	Rv2663	-41	Rv2664	10	/+/-/+/	AS	6521.79	1602.93	0	4.9781
Seed1790	3369.41	19	2981932	2981950	-	Rv2663	79	Rv2663	136	/+/-/+/	AS	3369.41	341.704	12.071	22.5324
Seed1792	2121.21	24	3414369	3414392	+	Rv3052c	137	Rv3052c	292	/-/+/-/	AS	2121.21	125.994	238.906	5.9461
Seed1796	565.009	51	2727454	2727504	+	Rv2430c	118	Rv2430c	416	/-/+/-/	AS	6567.67	565.009	85.444	26.5824
Seed1797	1347.38	21	2981890	2981910	-	Rv2663	37	Rv2663	176	/+/-/+/	AS	1347.38	419.273	0	27.182
Seed1799	261.474	50	2981995	2982044	-	Rv2663	142	Rv2663	42	/+/-/+/	AS	806.242	261.474	18.348	5.7082
Seed1801	2195.86	20	2981951	2981970	-	Rv2663	98	Rv2663	116	/+/-/+/	AS	2195.86	84.4898	34.4024	21.4058
Seed1803	0	61	3552158	3552218	-	Rv3185	554	Rv3185	324	/+/-/+/	AS	0	0	0	0
Seed1804	1821.57	104	3023948	3024051	-	Rv2711	383	Rv2711	206	/+/-/+/	AS	3930.79	19602.8	1821.57	13.7217
Seed1805	944.986	20	2696852	2696871	+	Rv2400c	208	Rv2400c	843	/-/+/-/	AS	944.986	133.405	57.3374	28.5411
Seed1806	5.7011	78	2982982	2983059	-	Rv2665	2	Rv2666	12	/+/-/+/	IGR	0	5.7011	532.209	10.0626
Seed1808	212.425	18	2982946	2982963	-	Rv2665	247	Rv2665	17	/+/-/+/	AS	212.425	74.1139	89.1915	43.6045
Seed1809	1798.19	64	2694217	2694280	+	Rv2397c	308	Rv2397c	684	/-/+/-/	AS	387.485	1798.19	71.6718	114.833
Seed1810	1077.57	22	2982561	2982582	-	Rv2664	210	Rv2665	117	/+/-/+/	IGR	1077.57	400.215	41.6999	35.6764
Seed1812	681.493	21	2982902	2982922	-	Rv2665	203	Rv2665	58	/+/-/+/	AS	681.493	190.578	21.8428	10.1932
Seed1813	495.993	52	2694029	2694080	+	Rv2397c	120	Rv2397c	884	/-/+/-/	AS	367.658	495.993	401.362	94.6796
Seed1814	1648.2	23	3414229	3414251	+	Rv3051c	63	Rv3052c	-19	/-/+/-/	AS	1648.2	3.8668	9.9717	0
Seed1820	776.867	18	2704384	2704401	+	Rv2406c	375	Rv2406c	36	/-/+/-/	AS	776.867	34.5865	50.9666	7.9281
Seed1821	518.923	24	2704019	2704042	+	Rv2406c	10	Rv2406c	395	/-/+/-/	AS	518.923	170.462	0	0
Seed1822	1098.22	19	2991053	2991071	-	Rv2674	347	Rv2674	45	/+/-/+/	AS	1098.22	187.235	12.071	60.0865
Seed1823	873.976	23	2727424	2727446	+	Rv2430c	88	Rv2430c	474	/-/+/-/	AS	873.976	143.072	199.435	77.5573
Seed1824	18.2078	18	2983060	2983077	-	Rv2665	80	Rv2666	-6	/+/-/+/	AS	18.2078	4.9409	509.666	19.8202
Seed1825	698.231	23	3413923	3413945	+	Rv3051c	1838	Rv3051c	221	/-/+/-/	AS	698.231	15.4672	0	0
Seed1826	4827.68	21	2727582	2727602	+	Rv2430c	246	Rv2430c	318	/-/+/-/	AS	4827.68	376.922	54.6071	61.1595
Seed1827	723.111	21	2990295	2990315	-	Rv2673	1004	Rv2673	277	/+/-/+/	AS	723.111	114.347	131.057	44.1707
Seed1828	4055.25	25	2727557	2727581	+	Rv2430c	221	Rv2430c	339	/-/+/-/	AS	4055.25	380.649	45.8699	45.6658
Seed1830	689.801	41	2727493	2727533	+	Rv2430c	157	Rv2430c	387	/-/+/-/	AS	668.804	689.801	22.3756	29.5853
Seed1832	567.044	21	2727652	2727672	+	Rv2430c	316	Rv2430c	248	/-/+/-/	AS	567.044	105.877	10.9214	30.5797
Seed1834	18738.7	19	2728475	2728493	+	Rv2432c	38	Rv2432c	354	/-/+/-/	AS	18738.7	177.873	36.2131	7.5108
Seed1836	2.3716	75	3553986	3554060	-	Rv3187	-39	Rv3188	238	/+/-/+/	AS	0	2.3716	330.264	0
Seed1837	4697.62	22	2728011	2728032	+	Rv2431c	44	Rv2431c	234	/-/+/-/	AS	4697.62	258.725	93.8249	29.1898
Seed1839	337.099	62	2728387	2728448	+	Rv2431c	121	Rv2432c	-11	/-/+/-/	AS	13974.8	337.099	59.187	2.3017
Seed1841	1685.52	21	2728039	2728059	+	Rv2431c	72	Rv2431c	207	/-/+/-/	AS	1685.52	156.698	76.4499	23.7842
Seed1842	1976.38	22	3018827	3018848	-	Rv2703	992	Rv2703	573	/+/-/+/	AS	1976.38	165.746	229.35	3.2433
Seed1843	693.718	20	2728175	2728194	+	Rv2431c	208	Rv2431c	72	/-/+/-/	AS	693.718	35.5747	22.935	35.6764
Seed1844	213.448	40	3022829	3022868	-	Rv2710	368	Rv2710	564	/+/-/+/	AS	1827.16	213.448	68.8049	19.622
Seed1846	886.114	18	3022789	3022806	-	Rv2710	328	Rv2710	626	/+/-/+/	AS	886.114	227.282	114.675	39.6404
Seed1848	2127.94	23	2735551	2735573	+	Rv2438c	759	Rv2438c	1258	/-/+/-/	AS	2127.94	50.2685	737.908	37.2275
Seed1849	850.078	32	2735513	2735544	+	Rv2438c	721	Rv2438c	1287	/-/+/-/	AS	850.078	61.1439	516.037	26.7573
Seed1850	873.976	28	3023921	3023948	-	Rv2711	356	Rv2711	309	/+/-/+/	AS	873.976	38525.4	73.7195	63.7078
Seed1851	988.972	19	2729848	2729866	+	Rv2434c	733	Rv2434c	694	/-/+/-/	AS	988.972	14.0426	12.071	7.5108
Seed1852	858.369	21	3023825	3023845	-	Rv2711	260	Rv2711	412	/+/-/+/	AS	858.369	80.4665	87.3713	50.9662
Seed1853	655.482	19	2729920	2729938	+	Rv2434c	805	Rv2434c	622	/-/+/-/	AS	655.482	9.3618	36.2131	7.5108
Seed1855	1238.13	21	2754272	2754292	+	Rv2454c	647	Rv2454c	454	/-/+/-/	AS	1238.13	160.933	10.9214	0
Seed1856	8346.47	25	3055184	3055208	-	Rv2741	1270	Rv2741	283	/+/-/+/	AS	8346.47	252.58	0	0
Seed1857	1425.67	20	2739894	2739913	+	Rv2441c	122	Rv2441c	119	/-/+/-/	AS	1425.67	4.4468	0	0
Seed1858	660.944	20	3413294	3413313	+	Rv3051c	1209	Rv3051c	853	/-/+/-/	AS	660.944	17.7873	0	32.1087
Seed1859	1433.32	25	3027558	3027582	-	Rv2714	493	Rv2714	457	/+/-/+/	AS	1433.32	170.758	82.5659	179.809
Seed1860	1431.71	19	2735584	2735602	+	Rv2438c	792	Rv2438c	1229	/-/+/-/	AS	1431.71	28.0853	36.2131	18.777
Seed1861	2545.45	20	3027350	3027369	-	Rv2714	285	Rv2714	670	/+/-/+/	AS	2545.45	93.3835	11.4675	32.1087
Seed1862	718.73	19	2752893	2752911	+	Rv2452c	45	Rv2452c	83	/-/+/-/	AS	718.73	112.341	0	78.8636
Seed1863	2368.67	22	3027292	3027313	-	Rv2714	227	Rv2714	726	/+/-/+/	AS	2368.67	137.447	52.1249	29.1898
Seed1864	1005.07	20	2744545	2744564	+	Rv2444c	2422	Rv2444c	420	/-/+/-/	AS	1005.07	400.215	0	7.1353
Seed1865	442.19	21	3026314	3026334	-	Rv2713	873	Rv2713	513	/+/-/+/	AS	442.19	512.444	54.6071	95.137
Seed1867	1040.72	19	3027536	3027554	-	Rv2714	471	Rv2714	485	/+/-/+/	AS	1040.72	149.788	60.3552	236.591
Seed1868	1181.85	22	2752764	2752785	+	Rv2451	104	Rv2452c	63	/+/+/-/	IGR	1181.85	16.1703	31.275	48.6496
Seed1869	0	21	3553729	3553749	-	Rv3187	642	Rv3187	276	/+/-/+/	AS	0	0	0	30.5797
Seed1870	619.066	21	3027458	3027478	-	Rv2714	393	Rv2714	561	/+/-/+/	AS	619.066	16.9403	10.9214	142.706
Seed1871	2037.46	20	2758342	2758361	+	Rv2457c	134	Rv2457c	1127	/-/+/-/	AS	2037.46	31.1278	0	0
Seed1873	13.0151	41	2754454	2754494	+	Rv2454c	829	Rv2454c	252	/-/+/-/	AS	511.596	13.0151	5.5939	8.7016
Seed1874	655.482	22	3027613	3027634	-	Rv2714	548	Rv2714	405	/+/-/+/	AS	655.482	60.6386	72.9749	149.192
Seed1878	655.482	18	3028151	3028168	-	Rv2715	53	Rv2715	955	/+/-/+/	AS	655.482	79.0548	12.7416	3.964
Seed1879	769.931	21	2759315	2759335	+	Rv2457c	1107	Rv2457c	153	/-/+/-/	AS	769.931	16.9403	21.8428	0
Seed1880	672.731	19	3414094	3414112	+	Rv3051c	2009	Rv3051c	54	/-/+/-/	AS	672.731	0	0	11.2662
Seed1881	606.321	20	3028274	3028293	-	Rv2715	176	Rv2715	830	/+/-/+/	AS	606.321	80.043	0	21.4058
Seed1884	1080.33	18	2763118	2763135	+	Rv2460c	587	Rv2460c	40	/-/+/-/	AS	1080.33	454.565	0	27.7483
Seed1885	777.838	25	3035545	3035569	-	Rv2723	636	Rv2723	533	/+/-/+/	AS	777.838	17.7873	9.174	68.4986
Seed1886	746.521	18	2763036	2763053	+	Rv2460c	505	Rv2460c	122	/-/+/-/	AS	746.521	133.405	0	27.7483
Seed1887	477.237	19	3034746	3034764	-	Rv2722	111	Rv2722	119	/+/-/+/	AS	477.237	88.9366	12.071	45.0649
Seed1888	8824.73	18	2811289	2811306	+	Rv2497c	296	Rv2497c	790	/-/+/-/	AS	8824.73	4.9409	0	3.964
Seed1890	5128.54	18	2787651	2787668	+	Rv2482c	737	Rv2482c	1615	/-/+/-/	AS	5128.54	0	25.4833	3.964
Seed1891	0	61	3553641	3553701	-	Rv3187	554	Rv3187	324	/+/-/+/	AS	0	0	71.4368	11.6972
Seed1892	501.451	47	3075426	3075472	-	Rv2765	53	Rv2766c	116	/+/-/-/	IGR	662.455	501.451	4.8798	3.0363
Seed1893	426.063	20	2778330	2778349	+	Rv2476c	942	Rv2476c	3913	/-/+/-/	AS	426.063	8.8937	57.3374	74.9204
Seed1897	0	19	2785032	2785050	+	Rv2479c	375	Rv2479c	647	/-/+/-/	AS	0	0	0	0
Seed1899	1.4823	60	2784637	2784696	+	Rv2478c	29	Rv2479c	-39	/-/+/-/	AS	0	1.4823	0	3.5676
Seed1902	2937.53	18	3414995	3415012	+	Rv3053c	37	Rv3054c	423	/-/+/-/	IGR	2937.53	474.329	50.9666	27.7483
Seed1903	0	21	2784933	2784953	+	Rv2479c	276	Rv2479c	744	/-/+/-/	AS	0	0	0	0
Seed1905	0	61	2784981	2785041	+	Rv2479c	324	Rv2479c	656	/-/+/-/	AS	0	0	0	0
Seed1907	2023.94	19	2811209	2811227	+	Rv2497c	216	Rv2497c	869	/-/+/-/	AS	2023.94	18.7235	12.071	0
Seed1909	1315.52	24	2810066	2810089	+	Rv2496c	130	Rv2496c	893	/-/+/-/	AS	1315.52	122.288	28.6687	0
Seed1912	1245.42	20	2809278	2809297	+	Rv2495c	520	Rv2495c	642	/-/+/-/	AS	1245.42	57.8088	0	3.5676
Seed1913	1305.21	19	3557060	3557078	-	Rv3190c	373	Rv3191c	233	/-/-/-/	IGR	1305.21	4.6809	24.1421	0
Seed1914	908.475	19	2810499	2810517	+	Rv2496c	563	Rv2496c	465	/-/+/-/	AS	908.475	0	24.1421	15.0216
Seed1915	689.981	19	3082906	3082924	-	Rv2775	60	Rv2775	446	/+/-/+/	AS	689.981	0	12.071	30.0433
Seed1916	10110.3	22	2814512	2814533	+	Rv2500c	785	Rv2500c	378	/-/+/-/	AS	10110.3	137.447	0	3.2433
Seed1918	1230.47	19	2814449	2814467	+	Rv2500c	722	Rv2500c	444	/-/+/-/	AS	1230.47	28.0853	24.1421	0
Seed1919	827.977	19	2811507	2811525	+	Rv2497c	514	Rv2497c	571	/-/+/-/	AS	827.977	9.3618	0	3.7554
Seed1920	1114.32	20	3087458	3087477	-	Rv2780	638	Rv2780	458	/+/-/+/	AS	1114.32	26.681	34.4024	0
Seed1921	634.673	21	2814057	2814077	+	Rv2500c	330	Rv2500c	834	/-/+/-/	AS	634.673	8.4702	0	3.3977
Seed1922	557.159	20	2814022	2814041	+	Rv2500c	295	Rv2500c	870	/-/+/-/	AS	557.159	8.8937	0	0
Seed1924	679.759	18	3414438	3414455	+	Rv3052c	206	Rv3052c	229	/-/+/-/	AS	679.759	9.8818	0	7.9281
Seed1925	8141.77	19	2814581	2814599	+	Rv2500c	854	Rv2500c	312	/-/+/-/	AS	8141.77	102.979	0	3.7554
Seed1927	1103.39	20	2814555	2814574	+	Rv2500c	828	Rv2500c	337	/-/+/-/	AS	1103.39	57.8088	0	3.5676
Seed1929	816.477	19	2814535	2814553	+	Rv2500c	808	Rv2500c	358	/-/+/-/	AS	816.477	163.831	0	3.7554
Seed1931	655.482	19	2814773	2814791	+	Rv2500c	1046	Rv2500c	120	/-/+/-/	AS	655.482	42.1279	12.071	18.777
Seed1933	4454.85	27	2816896	2816922	+	Rv2502c	11	Rv2502c	1552	/-/+/-/	AS	4454.85	59.2911	8.4944	21.1416
Seed1934	9246.27	22	2814933	2814954	+	Rv2501c	17	Rv2501c	1926	/-/+/-/	AS	9246.27	64.6812	20.85	12.9732
Seed1935	1548.74	17	3414978	3414994	+	Rv3053c	20	Rv3054c	441	/-/+/-/	IGR	1548.74	470.841	40.4735	29.3805
Seed1937	786.578	20	2815057	2815076	+	Rv2501c	141	Rv2501c	1804	/-/+/-/	AS	786.578	48.9152	11.4675	10.7029
Seed1939	1917.89	18	2814957	2814974	+	Rv2501c	41	Rv2501c	1906	/-/+/-/	AS	1917.89	83.9957	12.7416	27.7483
Seed1941	2512.68	21	2817019	2817039	+	Rv2502c	134	Rv2502c	1435	/-/+/-/	AS	2512.68	338.806	43.6856	27.182
Seed1943	1404.6	21	2816927	2816947	+	Rv2502c	42	Rv2502c	1527	/-/+/-/	AS	1404.6	76.2314	54.6071	23.7842
Seed1945	1019.64	21	2817191	2817211	+	Rv2502c	306	Rv2502c	1263	/-/+/-/	AS	1019.64	29.6455	54.6071	27.182
Seed1946	176.009	18	3558705	3558722	-	Rv3191c	360	Rvnt38	648	/-/-/-/	IGR	176.009	19.7637	12.7416	3.964
Seed1948	1185.53	27	2817061	2817087	+	Rv2502c	176	Rv2502c	1387	/-/+/-/	AS	1185.53	293.161	237.844	23.7842
Seed1950	942.255	16	2817040	2817055	+	Rv2502c	155	Rv2502c	1419	/-/+/-/	AS	942.255	522.503	258.018	35.6764
Seed1952	1031.78	18	2817132	2817149	+	Rv2502c	247	Rv2502c	1325	/-/+/-/	AS	1031.78	123.523	445.958	35.6764
Seed1954	681.701	25	2819234	2819258	+	Rv2504c	110	Rv2504c	612	/-/+/-/	AS	681.701	49.8045	45.8699	79.9151
Seed1956	72245.5	23	3123671	3123693	+	Rv2816c	46	Rv2816c	273	/-/+/-/	AS	72245.5	808.163	89.7455	58.9436
Seed1957	957.211	21	3414907	3414927	+	Rv3053c	188	Rv3053c	31	/-/+/-/	AS	957.211	12.7052	0	0
Seed1959	212723	53	2978969	2979021	+	Rv2656c	309	Rv2656c	31	/-/+/-/	AS	66683.9	212723	21.6368	2.6926
Seed1964	28361.5	23	2884491	2884513	+	Rv2564	157	Rv2565	98	/+/+/+/	IGR	28361.5	131.472	89.7455	152.012
Seed1966	0	48	2829815	2829862	+	Rv2512c	12	Rv2513	299	/-/+/+/	IGR	0	0	0	20.8112
Seed1969	0	27	2828837	2828863	+	Rv2512c	281	Rv2512c	940	/-/+/-/	AS	0	0	0	0
Seed1971	22.9994	19	2828502	2828520	+	Rvnt29	576	Rv2512c	36	/+/+/-/	IGR	22.9994	9.3618	36.2131	18.777
Seed1976	0	21	2828725	2828745	+	Rv2512c	169	Rv2512c	1058	/-/+/-/	AS	0	0	0	0
Seed1977	0	47	2828543	2828589	+	Rvnt29	617	Rv2512c	-33	/+/+/-/	AS	0	0	4.8798	4.5544
Seed1980	0	24	2828889	2828912	+	Rv2512c	333	Rv2512c	891	/-/+/-/	AS	0	0	0	0
Seed1982	0	18	2829797	2829814	+	Rv2512c	-6	Rv2513	347	/-/+/+/	AS	0	0	0	43.6045
Seed1985	849.699	18	2829911	2829928	+	Rv2512c	108	Rv2513	233	/-/+/+/	IGR	849.699	148.228	25.4833	59.4606
Seed1987	0	27	2829866	2829892	+	Rv2512c	63	Rv2513	269	/-/+/+/	IGR	0	9.8818	16.9889	39.6404
Seed1990	699.181	20	3414642	3414661	+	Rv3052c	410	Rv3052c	23	/-/+/-/	AS	699.181	0	0	0
Seed1991	166.745	19	2834637	2834655	+	Rv2518c	528	Rv2518c	680	/-/+/-/	AS	166.745	9.3618	253.492	11.2662
Seed1995	1248.54	21	3162235	3162255	-	Rv2852c	174	Rv2853	13	/-/-/+/	IGR	1248.54	71.9963	0	10.1932
Seed2000	928.599	20	2856658	2856677	+	Rv2531c	1720	Rv2531c	1104	/-/+/-/	AS	928.599	26.681	11.4675	0
Seed2003	941.605	21	2876445	2876465	+	Rv2555c	2674	Rv2555c	20	/-/+/-/	AS	941.605	4.2351	10.9214	57.7617
Seed2012	703.277	16	3414456	3414471	+	Rv3052c	224	Rv3052c	213	/-/+/-/	AS	703.277	16.6756	14.3344	8.9191
Seed2015	471.487	19	3186347	3186365	-	Rv2874	1500	Rv2874	569	/+/-/+/	AS	471.487	79.5749	12.071	60.0865
Seed2017	699.181	20	3185544	3185563	-	Rv2874	697	Rv2874	1371	/+/-/+/	AS	699.181	4.4468	11.4675	24.9735
Seed2018	939.524	20	3186460	3186479	-	Rv2874	1613	Rv2874	455	/+/-/+/	AS	939.524	146.745	68.8049	35.6764
Seed2019	61.0929	153	2878625	2878777	+	Rv2559c	54	Rv2559c	1152	/-/+/-/	AS	534.096	65.1039	22.4853	61.0929
Seed2020	717.909	21	3187307	3187327	-	Rv2875	277	Rv2875	284	/+/-/+/	AS	717.909	21.1754	10.9214	33.9775
Seed2027	573.547	24	2884464	2884487	+	Rv2564	130	Rv2565	124	/+/+/+/	IGR	573.547	129.699	86.0061	107.029
Seed2031	53.9967	148	2914456	2914603	+	Rv2587c	441	Rv2587c	1133	/-/+/-/	AS	492.349	44.4683	55.7878	53.9967
Seed2034	1016	20	3414943	3414962	+	Rv3053c	-15	Rv3054c	473	/-/+/-/	AS	1016	182.32	0	21.4058
Seed2038	1149.97	19	2894383	2894401	+	Rv2569c	919	Rv2569c	7	/-/+/-/	AS	1149.97	4.6809	60.3552	0
Seed2040	2153.73	21	2908490	2908510	+	Rv2583c	664	Rv2583c	1688	/-/+/-/	AS	2153.73	0	10.9214	3.3977
Seed2044	940.738	18	2912149	2912166	+	Rv2585c	1145	Rv2585c	511	/-/+/-/	AS	940.738	202.578	420.474	202.166
Seed2046	1270.71	19	3208452	3208470	-	Rv2898c	124	Rv2899c	106	/-/-/-/	IGR	1270.71	444.683	48.2841	56.3311
Seed2047	616.153	25	2911290	2911314	+	Rv2585c	286	Rv2585c	1363	/-/+/-/	AS	616.153	21.3448	9.174	8.5623
Seed2050	369.759	26	2914436	2914461	+	Rv2587c	421	Rv2587c	1275	/-/+/-/	AS	369.759	13.6826	105.854	203.081
Seed2056	4272.13	19	3415203	3415221	+	Rv3053c	245	Rv3054c	214	/-/+/-/	IGR	4272.13	131.065	0	3.7554
Seed2062	13540.6	18	3326015	3326032	-	Rv2970A	81	Rv2970A	72	/+/-/+/	AS	13540.6	513.856	63.7082	67.3887
Seed2069	3937.64	23	3250973	3250995	-	Rv2931	5528	Rv2931	80	/+/-/+/	AS	3937.64	34.8013	39.8869	9.3069
Seed2070	688.731	23	2937995	2938017	+	Rv2610c	130	Rv2610c	984	/-/+/-/	AS	688.731	7.7336	29.9152	3.1023
Seed2076	1535.53	18	3243381	3243398	-	Rv2929	100	Rv2930	299	/+/-/+/	IGR	1535.53	133.405	0	43.6045
Seed2078	4133.18	18	3442887	3442904	+	Rv3080c	231	Rv3080c	3084	/-/+/-/	AS	4133.18	133.405	114.675	3.964
Seed2080	106.126	158	3276015	3276172	-	Rv2939	1066	Rv2939	45	/+/-/+/	AS	620.218	121.021	50.8053	106.126
Seed2081	1643.91	21	3258304	3258324	-	Rv2933	2619	Rv2933	3927	/+/-/+/	AS	1643.91	177.873	0	0
Seed2083	1310.96	20	3258283	3258302	-	Rv2933	2598	Rv2933	3949	/+/-/+/	AS	1310.96	66.7025	0	0
Seed2084	1474.83	20	3274303	3274322	-	Rv2938	231	Rv2938	580	/+/-/+/	AS	1474.83	57.8088	11.4675	71.3527
Seed2085	890.363	20	3260869	3260888	-	Rv2933	5184	Rv2933	1363	/+/-/+/	AS	890.363	13.3405	11.4675	10.7029
Seed2086	65.8108	206	3275809	3276014	-	Rv2939	860	Rv2939	203	/+/-/+/	AS	208.948	126.497	38.9672	65.8108
Seed2087	939.992	65	3275701	3275765	-	Rv2939	752	Rv2939	452	/+/-/+/	AS	327.741	939.992	21.1707	45.0071
Seed2088	2061.44	23	3276213	3276235	-	Rv2939	-4	Rv2940c	145	/+/-/-/	AS	2061.44	274.544	69.8021	99.2734
Seed2090	127.667	62	3276154	3276215	-	Rv2939	1205	Rv2939	2	/+/-/+/	AS	1275.72	127.667	33.2927	165.722
Seed2092	10143.6	20	2959834	2959853	+	Rv2633c	14	Rv2634c	252	/-/+/-/	IGR	10143.6	0	0	10.7029
Seed2100	5667.19	24	3415250	3415273	+	Rv3053c	292	Rv3054c	162	/-/+/-/	IGR	5667.19	170.462	0	8.9191
Seed2101	2409.18	19	3284375	3284393	-	Rv2941	1040	Rv2941	684	/+/-/+/	AS	2409.18	252.767	72.4262	3.7554
Seed2106	1852	21	2959718	2959738	+	Rv2633c	383	Rv2633c	82	/-/+/-/	AS	1852	8.4702	0	16.9887
Seed2108	1134.09	21	2959268	2959288	+	Rv2632c	78	Rv2633c	47	/-/+/-/	IGR	1134.09	0	10.9214	6.7955
Seed2109	764.729	18	3284250	3284267	-	Rv2941	915	Rv2941	810	/+/-/+/	AS	764.729	202.578	25.4833	3.964
Seed2110	637.861	31	2969282	2969312	+	Rv2644c	432	Rvnt31	185	/-/+/-/	IGR	637.861	88.9366	22.1951	2.3017
Seed2112	2069.62	18	3286890	3286907	-	Rv2942	1820	Rv2942	925	/+/-/+/	AS	2069.62	69.1729	0	3.964
Seed2113	498.736	23	2969579	2969601	+	Rvnt31	11	Rvnt32	152	/-/+/+/	IGR	498.736	7.7336	9.9717	6.2046
Seed2114	557.159	20	3284436	3284455	-	Rv2941	1101	Rv2941	622	/+/-/+/	AS	557.159	13.3405	11.4675	0
Seed2122	2176.2	25	3421624	3421648	+	Rv3059	654	Rv3060c	93	/+/+/-/	IGR	2176.2	71.1493	0	91.3315
Seed2128	4102.22	20	2976204	2976223	+	Rv2652c	276	Rv2652c	331	/-/+/-/	AS	4102.22	22.2342	103.207	85.6233
Seed2131	2535.68	19	2976154	2976172	+	Rv2652c	226	Rv2652c	382	/-/+/-/	AS	2535.68	9.3618	12.071	37.5541
Seed2132	770.191	20	2975286	2975305	+	Rv2651c	44	Rv2651c	470	/-/+/-/	AS	770.191	8.8937	11.4675	0
Seed2134	192.976	53	3316084	3316136	-	Rv2963	848	Rv2963	320	/+/-/+/	AS	3312.45	192.976	497.646	26.9256
Seed2135	389.807	47	2977897	2977943	+	Rv2655c	666	Rv2655c	715	/-/+/-/	AS	966.952	389.807	29.2787	4.5544
Seed2142	54.5096	62	3302610	3302671	-	Rv2950c	266	Rv2951c	432	/-/-/-/	IGR	454.608	54.5096	710.244	25.3187
Seed2149	914.943	24	2979266	2979289	+	Rv2657c	217	Rv2657c	20	/-/+/-/	AS	914.943	129.699	38.2249	53.5146
Seed2150	611.783	20	3309149	3309168	-	Rv2956	481	Rv2956	231	/+/-/+/	AS	611.783	0	57.3374	24.9735
Seed2151	364.217	63	2979136	2979198	+	Rv2657c	87	Rv2657c	111	/-/+/-/	AS	364.156	364.217	36.4047	19.2539
Seed2153	289.448	55	2979090	2979144	+	Rv2657c	41	Rv2657c	165	/-/+/-/	AS	403.221	289.448	50.0399	10.3786
Seed2156	594.789	18	2979204	2979221	+	Rv2657c	155	Rv2657c	88	/-/+/-/	AS	594.789	340.924	63.7082	75.3168
Seed2161	232.574	158	2980961	2981118	+	Rv2659c	143	Rv2660c	-155	/-/+/-/	AS	347.101	964.231	979.817	232.574
Seed2162	1895.43	20	3326126	3326145	-	Rv2971	25	Rv2971	804	/+/-/+/	AS	1895.43	0	0	0
Seed2163	240.87	48	3326024	3326071	-	Rv2970A	90	Rv2970A	33	/+/-/+/	AS	4442.71	240.87	23.8906	25.2708
Seed2164	1189.58	18	2981429	2981446	+	Rv2661c	242	Rv2661c	130	/-/+/-/	AS	1189.58	276.692	203.866	79.2808
Seed2165	2378.6	22	3340310	3340331	-	Rv2984	456	Rv2984	1751	/+/-/+/	AS	2378.6	20.2129	20.85	29.1898
Seed2166	2895.04	18	3431909	3431926	+	Rvnt37	-3	Rv3068c	53	/-/+/-/	AS	2895.04	4.9409	114.675	3.964
Seed2170	670.55	29	2981473	2981501	+	Rv2661c	286	Rv2661c	75	/-/+/-/	AS	670.55	202.407	102.812	73.8132
Seed2171	1681.19	18	3331949	3331966	-	Rv2975c	337	Rv2976c	105	/-/-/-/	IGR	1681.19	34.5865	25.4833	11.8921
Seed2176	2300.26	18	3343068	3343085	-	Rv2985	903	Rv2985	33	/+/-/+/	AS	2300.26	44.4683	0	99.101
Seed2179	1154.38	30	3343008	3343037	-	Rv2985	843	Rv2985	81	/+/-/+/	AS	1154.38	74.1139	7.645	59.4606
Seed2186	1338.28	20	3012748	3012767	+	Rv2695	125	Rv2696c	62	/+/+/-/	IGR	1338.28	88.9366	114.675	28.5411
Seed2189	645.077	21	3009190	3009210	+	Rv2690c	-19	Rv2691	134	/-/+/+/	AS	645.077	203.284	21.8428	50.9662
Seed2190	424.849	27	2992556	2992582	+	Rv2676c	623	Rv2676c	46	/-/+/-/	AS	424.849	42.8213	76.4499	2.6427
Seed2192	573.547	24	3009125	3009148	+	Rv2690c	1889	Rv2690c	61	/-/+/-/	AS	573.547	103.759	9.5562	32.7033
Seed2193	535.31	20	3347855	3347874	-	Rv2990c	136	Rv2991	108	/-/-/+/	IGR	535.31	137.852	1697.19	731.366
Seed2205	4068.15	21	3359421	3359441	-	Rv3000	150	Rv3001c	144	/+/-/-/	IGR	4068.15	415.038	32.7642	152.899
Seed2207	130.417	180	3356717	3356896	-	Rv2997	176	Rv2998	-81	/+/-/+/	AS	199.072	45.4565	39.4991	130.417
Seed2208	455.987	23	3357205	3357227	-	Rv2998	390	Rv2998	49	/+/-/+/	AS	455.987	30.9345	29.9152	6.2046
Seed2209	4648.65	29	3363124	3363152	-	Rv3003c	138	Rv3004	196	/-/-/+/	IGR	4648.65	4842.45	988.576	738.132
Seed2221	1000.47	19	3431873	3431891	+	Rvnt37	33	Rvnt37	21	/-/+/-/	AS	1000.47	0	0	0
Seed2223	4933.36	19	3365501	3365519	-	Rv3006	792	Rv3006	311	/+/-/+/	AS	4933.36	32.7661	36.2131	3.7554
Seed2229	715.568	20	3375879	3375898	-	Rv3016	121	Rv3016	489	/+/-/+/	AS	715.568	13.3405	11.4675	24.9735
Seed2231	650.279	21	3367155	3367175	-	Rv3008	511	Rv3008	92	/+/-/+/	AS	650.279	156.698	0	67.955
Seed2236	942.974	19	3378584	3378602	-	Rv3018c	341	Rv3019c	109	/-/-/-/	IGR	942.974	0	0	0
Seed2241	1103.97	19	3042378	3042396	+	Rv2729c	808	Rv2729c	79	/-/+/-/	AS	1103.97	0	48.2841	7.5108
Seed2243	1110.68	18	3442864	3442881	+	Rv3080c	208	Rv3080c	3107	/-/+/-/	AS	1110.68	251.987	152.9	3.964
Seed2244	1098.54	18	3038390	3038407	+	Rv2725c	963	Rv2725c	507	/-/+/-/	AS	1098.54	24.7046	0	3.964
Seed2248	76.4729	20	3037418	3037437	+	Rv2724c	127	Rv2725c	-10	/-/+/-/	AS	76.4729	35.5747	0	0
Seed2255	19472	21	3123630	3123650	+	Rv2816c	5	Rv2816c	316	/-/+/-/	AS	19472	359.982	54.6071	27.182
Seed2259	5696.45	21	3098019	3098039	+	Rv2789c	313	Rv2789c	899	/-/+/-/	AS	5696.45	8.4702	262.114	3.3977
Seed2264	2559.5	21	3081836	3081856	+	Rv2773c	232	Rv2773c	485	/-/+/-/	AS	2559.5	25.4105	21.8428	3.3977
Seed2267	1496.98	37	3074316	3074352	+	Rv2764c	636	Rv2764c	119	/-/+/-/	AS	1496.98	19.2295	6.1986	1.9285
Seed2268	1149.69	21	3067108	3067128	+	Rv2753c	-16	Rv2754c	65	/-/+/-/	AS	1149.69	0	54.6071	6.7955
Seed2270	915.593	21	3061424	3061444	+	Rv2748c	1569	Rv2748c	1062	/-/+/-/	AS	915.593	156.698	0	6.7955
Seed2272	523.953	46	3079719	3079764	+	Rv2770c	410	Rv2770c	693	/-/+/-/	AS	698.231	523.953	4.9859	10.858
Seed2273	1658.57	22	3081740	3081761	+	Rv2773c	136	Rv2773c	580	/-/+/-/	AS	1658.57	28.298	41.6999	9.7299
Seed2275	0	63	3082532	3082594	+	Rv2774c	180	Rv2774c	162	/-/+/-/	AS	0	0	3.6405	45.3033
Seed2278	2944.7	22	3082323	3082344	+	Rv2773c	-18	Rv2774c	8	/-/+/-/	AS	2944.7	161.703	10.425	45.4063
Seed2280	908.736	22	3102234	3102255	+	Rv2792c	72	Rv2793c	109	/-/+/-/	IGR	908.736	8.0851	52.1249	22.7031
Seed2282	943.496	22	3119428	3119449	+	Rv2813	392	Rv2814c	1117	/+/+/-/	IGR	943.496	12.1277	0	0
Seed2286	130.056	21	3120450	3120470	+	Rv2813	1414	Rv2814c	96	/+/+/-/	IGR	130.056	8.4702	10.9214	0
Seed2288	469.217	58	3415259	3415316	-	Rv3053c	301	Rv3054c	119	/-/-/-/	IGR	1309.08	469.217	427.065	62.7412
Seed2289	1669.92	21	3122320	3122340	+	Rv2815c	493	Rv2816c	1285	/-/+/-/	IGR	1669.92	0	0	0
Seed2291	6175.33	19	3120941	3120959	+	Rv2814c	375	Rv2814c	545	/-/+/-/	AS	6175.33	4465.56	0	0
Seed2292	1209.54	60	3120546	3120605	+	Rv2813	1510	Rv2814c	-39	/+/+/-/	AS	3015.22	1209.54	3.8225	0
Seed2293	4962.93	21	3120842	3120862	+	Rv2814c	276	Rv2814c	642	/-/+/-/	AS	4962.93	482.799	0	0
Seed2295	1522.13	61	3120890	3120950	+	Rv2814c	324	Rv2814c	554	/-/+/-/	AS	33332.9	1522.13	0	0
Seed2297	10853.7	20	3123651	3123670	+	Rv2816c	26	Rv2816c	296	/-/+/-/	AS	10853.7	773.749	80.2724	53.5146
Seed2298	258.041	71	3567336	3567406	-	Rv3197	312	Rv3197	961	/+/-/+/	AS	597.011	258.041	9.6908	10.0497
Seed2299	260.979	18	3173108	3173125	+	Rv2860c	108	Rv2861c	35	/-/+/-/	IGR	260.979	49.4092	0	0
Seed2301	313.396	42	3123696	3123737	+	Rv2816c	71	Rv2816c	229	/-/+/-/	AS	4081.15	313.396	16.3821	35.6764
Seed2302	914.225	19	3145189	3145207	+	Rv2839c	18	Rv2839c	2666	/-/+/-/	AS	914.225	346.385	0	7.5108
Seed2303	806.347	21	3145037	3145057	+	Rv2838c	417	Rv2838c	114	/-/+/-/	AS	806.347	93.1717	98.2927	6.7955
Seed2304	655.482	19	3123791	3123809	+	Rv2816c	166	Rv2816c	157	/-/+/-/	AS	655.482	65.5323	0	82.619
Seed2306	1941.23	26	3415161	3415186	-	Rv3053c	203	Rv3054c	249	/-/-/-/	IGR	1941.23	157.35	414.594	326.576
Seed2310	18629.5	19	3413043	3413061	+	Rv3051c	958	Rv3051c	1105	/-/+/-/	AS	18629.5	60.8514	0	0
Seed2314	386.277	67	3415086	3415152	-	Rv3053c	128	Rv3054c	283	/-/-/-/	IGR	533.19	386.277	270.427	439.831
Seed2318	294.973	60	3415207	3415266	-	Rv3053c	249	Rv3054c	169	/-/-/-/	IGR	677.331	294.973	986.203	60.6498
Seed2319	3515.77	22	3173343	3173364	+	Rv2861c	183	Rv2861c	653	/-/+/-/	AS	3515.77	173.831	10.425	0
Seed2321	1678.95	19	3188195	3188213	+	Rv2877c	187	Rv2877c	658	/-/+/-/	AS	1678.95	238.725	96.5683	172.749
Seed2325	1056.05	21	3419548	3419568	-	Rv3059	56	Rv3059	1402	/+/-/+/	AS	1056.05	21.1754	0	0
Seed2327	155.262	59	3426224	3426282	-	Rv3062	640	Rv3062	825	/+/-/+/	AS	640.669	155.262	7.7746	4.8375
Seed2328	3659.77	20	3214127	3214146	+	Rv2904c	215	Rv2904c	107	/-/+/-/	AS	3659.77	8.8937	22.935	0
Seed2329	936.403	21	3428461	3428481	-	Rv3063	1218	Rv3063	1038	/+/-/+/	AS	936.403	80.4665	21.8428	37.3752
Seed2330	3028.57	18	3214035	3214052	+	Rv2904c	123	Rv2904c	201	/-/+/-/	AS	3028.57	9.8818	38.2249	0
Seed2332	1349.2	20	3199132	3199151	+	Rv2890c	13	Rv2890c	831	/-/+/-/	AS	1349.2	22.2342	0	3.5676
Seed2334	1183.51	18	3211476	3211493	+	Rv2900c	2070	Rv2900c	252	/-/+/-/	AS	1183.51	93.8776	101.933	3.964
Seed2336	737.417	20	3210838	3210857	+	Rv2900c	1432	Rv2900c	888	/-/+/-/	AS	737.417	35.5747	80.2724	46.3793
Seed2338	707.73	23	3199166	3199188	+	Rv2890c	47	Rv2890c	794	/-/+/-/	AS	707.73	23.2009	9.9717	6.2046
Seed2340	728.313	21	3214070	3214090	+	Rv2904c	158	Rv2904c	163	/-/+/-/	AS	728.313	8.4702	65.5285	0
Seed2341	245.969	138	3243386	3243523	+	Rv2929	105	Rv2930	174	/+/+/+/	IGR	282.617	106.337	245.969	144.257
Seed2346	1226.55	22	3456816	3456837	-	Rv3089	1055	Rv3089	435	/+/-/+/	AS	1226.55	117.235	114.675	12.9732
Seed2347	181.167	54	3231289	3231342	+	Rv2920c	216	Rv2920c	1164	/-/+/-/	AS	356.064	181.167	55.2138	2.6427
Seed2348	609.668	31	3447042	3447072	-	Rv3081	1002	Rv3081	206	/+/-/+/	AS	609.668	71.7231	44.3903	101.275
Seed2349	995.361	18	3240363	3240380	+	Rv2925c	534	Rv2925c	171	/-/+/-/	AS	995.361	34.5865	50.9666	0
Seed2350	346.285	47	3455731	3455777	-	Rv3088	-33	Rv3089	-16	/+/-/+/	AS2	355.634	346.285	14.6393	1.5181
Seed2351	612.997	18	3456664	3456681	-	Rv3089	903	Rv3089	591	/+/-/+/	AS	612.997	9.8818	0	11.8921
Seed2358	925.724	19	3456860	3456878	-	Rv3089	1099	Rv3089	394	/+/-/+/	AS	925.724	18.7235	132.781	15.0216
Seed2372	10317.8	18	3490351	3490368	-	Rv3124	845	Rv3124	7	/+/-/+/	AS	10317.8	29.6455	178.383	35.6764
Seed2373	0	48	3481392	3481439	-	Rv3114	103	Rv3115	12	/+/-/+/	IGR	0	0	0	4.4595
Seed2374	412.711	18	3481326	3481343	-	Rv3114	37	Rv3115	108	/+/-/+/	IGR	412.711	29.6455	0	35.6764
Seed2378	1351.21	19	3278386	3278404	+	Rv2940c	2006	Rv2940c	4311	/-/+/-/	AS	1351.21	42.1279	96.5683	82.619
Seed2379	0	27	3481362	3481388	-	Rv3114	73	Rv3115	63	/+/-/+/	IGR	0	0	0	7.9281
Seed2381	5715.34	19	3483195	3483213	-	Rv3116	419	Rv3116	732	/+/-/+/	AS	5715.34	23.4044	48.2841	18.777
Seed2383	0	27	3482391	3482417	-	Rv3115	940	Rv3115	281	/+/-/+/	AS	0	0	0	5.2854
Seed2384	775.133	21	3282368	3282388	+	Rv2940c	5988	Rv2940c	327	/-/+/-/	AS	775.133	8.4702	21.8428	3.3977
Seed2385	0	24	3482342	3482365	-	Rv3115	891	Rv3115	333	/+/-/+/	AS	0	0	0	5.9461
Seed2386	546.235	21	3568129	3568149	-	Rv3197	1105	Rv3197	218	/+/-/+/	AS	546.235	63.5262	10.9214	10.1932
Seed2388	0	18	3481440	3481457	-	Rv3114	151	Rv3115	-6	/+/-/+/	AS	0	0	0	3.964
Seed2390	22.9994	19	3482734	3482752	-	Rv3115	36	Rv3116	24	/+/-/+/	IGR	22.9994	32.7661	0	33.7987
Seed2391	0	21	3482509	3482529	-	Rv3115	1058	Rv3115	169	/+/-/+/	AS	0	0	32.7642	3.3977
Seed2393	5.6768	47	3482665	3482711	-	Rv3115	-33	Rv3116	65	/+/-/+/	AS	0	5.6768	4.8798	16.6996
Seed2395	1147.09	18	3483163	3483180	-	Rv3116	387	Rv3116	765	/+/-/+/	AS	1147.09	74.1139	50.9666	31.7123
Seed2398	7365.07	24	3490327	3490350	-	Rv3124	821	Rv3124	25	/+/-/+/	AS	7365.07	18.5285	124.231	26.7573
Seed2399	1486.71	23	3303727	3303749	+	Rv2951c	624	Rv2951c	499	/-/+/-/	AS	1486.71	7.7336	29.9152	179.933
Seed2401	789.558	22	3297182	3297203	+	Rv2947c	832	Rv2947c	637	/-/+/-/	AS	789.558	36.3832	10.425	0
Seed2403	1293.71	19	3300676	3300694	+	Rv2950c	80	Rv2950c	1650	/-/+/-/	AS	1293.71	51.4896	36.2131	22.5324
Seed2405	513.461	20	3300294	3300313	+	Rv2949c	323	Rv2949c	257	/-/+/-/	AS	513.461	22.2342	355.492	21.4058
Seed2406	1575.46	19	3492823	3492841	-	Rv3127	676	Rv3127	340	/+/-/+/	AS	1575.46	486.811	24.1421	176.504
Seed2407	473.404	18	3300890	3300907	+	Rv2950c	294	Rv2950c	1437	/-/+/-/	AS	473.404	59.2911	12.7416	0
Seed2409	1048.77	25	3492794	3492818	-	Rv3127	647	Rv3127	363	/+/-/+/	AS	1048.77	291.712	174.306	154.122
Seed2410	971.084	18	3300913	3300930	+	Rv2950c	317	Rv2950c	1414	/-/+/-/	AS	971.084	69.1729	25.4833	0
Seed2413	1179.87	20	3493134	3493153	-	Rv3127	987	Rv3127	28	/+/-/+/	AS	1179.87	26.681	11.4675	28.5411
Seed2414	753.804	20	3304279	3304298	+	Rv2951c	31	Rv2952	143	/-/+/+/	IGR	753.804	320.172	217.882	121.3
Seed2416	418.152	29	3311751	3311779	+	Rv2958c	1037	Rv2958c	221	/-/+/-/	AS	418.152	272.943	23.7258	19.6835
Seed2417	584.471	20	3313148	3313167	+	Rv2960c	195	Rv2960c	34	/-/+/-/	AS	584.471	31.1278	619.244	7.1353
Seed2420	1621.45	19	3325716	3325734	+	Rv2970c	13	Rv2970A	200	/-/+/+/	IGR	1621.45	126.384	12.071	270.389
Seed2424	6330.31	45	3331801	3331845	+	Rv2975c	189	Rv2976c	226	/-/+/-/	IGR	1070.62	6330.31	66.2566	1.5856
Seed2426	1048.77	20	3331948	3331967	+	Rv2975c	336	Rv2976c	104	/-/+/-/	IGR	1048.77	177.873	22.935	96.3262
Seed2427	170.613	49	3332552	3332600	+	Rv2976c	481	Rv2976c	154	/-/+/-/	AS	381.25	170.613	9.3612	27.6674
Seed2429	7012.47	37	3359445	3359481	+	Rv3000	174	Rv3001c	104	/+/+/-/	IGR	7012.47	45.6702	365.72	100.279
Seed2435	864.952	51	3336744	3336794	+	Rv2980	239	Rv2981c	2	/+/+/-/	IGR	1390.22	864.952	62.9587	0
Seed2442	8170.52	19	3348693	3348711	+	Rvnt36	34	Rvnt36	19	/-/+/-/	AS	8170.52	0	12.071	18.777
Seed2445	1996.79	18	3357310	3357327	+	Rv2998A	85	Rv2998A	101	/-/+/-/	AS	1996.79	34.5865	0	19.8202
Seed2446	40.2332	42	3348754	3348795	+	Rvnt36	24	Rv2992c	10	/-/+/-/	IGR	369.359	40.2332	1479.85	10.1932
Seed2447	0	48	3382634	3382681	+	Rv3023c	12	Rv3024c	104	/-/+/-/	IGR	0	0	181.569	4.4595
Seed2449	2889.41	43	3359566	3359608	+	Rv3000	295	Rv3001c	-23	/+/+/-/	AS	1511.67	2889.41	106.674	44.8029
Seed2450	1486.97	18	3359505	3359522	+	Rv3000	234	Rv3001c	63	/+/+/-/	IGR	1486.97	34.5865	0	146.669
Seed2453	4446.35	20	3511674	3511693	-	Rv3144c	357	Rv3145	-11	/-/-/+/	AS	4446.35	80.043	11.4675	0
Seed2454	2748.42	19	3360665	3360683	+	Rv3002c	41	Rv3002c	447	/-/+/-/	AS	2748.42	332.342	36.2131	7.5108
Seed2457	1171.92	22	3467880	3467901	+	Rvns02	67	Rvns02	518	/-/+/-/	AS	1171.92	36.3832	52.1249	64.8661
Seed2458	65.0853	148	3467456	3467603	+	Rv3098c	246	Rv3098c	59	/-/+/-/	AS	225.137	93.1431	12.3973	65.0853
Seed2460	619.066	21	3467785	3467805	+	Rv3098c	123	Rvns02	8	/-/+/-/	IGR	619.066	232.929	10.9214	71.3527
Seed2461	90.7685	147	3468177	3468323	+	Rvns02	364	Rvns02	96	/-/+/-/	AS	384.966	16.9403	3.1204	90.7685
Seed2462	23089.3	20	3595532	3595551	-	Rv3218	99	Rv3219	162	/+/-/+/	IGR	23089.3	71.1493	57.3374	67.7851
Seed2467	1658.57	22	3587739	3587760	-	Rv3210c	200	Rv3211	38	/-/-/+/	IGR	1658.57	44.4683	218.925	6.4866
Seed2477	665.886	21	3595589	3595609	-	Rv3218	156	Rv3219	104	/+/-/+/	IGR	665.886	12.7052	0	30.5797
Seed2482	753.804	20	3599694	3599713	-	Rv3223c	143	Rv3224	138	/-/-/+/	IGR	753.804	177.873	34.4024	124.867
Seed2487	1637.78	53	410816	410868	-	Rv0341	15	Rv0342	-30	/+/-/+/	AS	146.35	1637.78	4.3274	5.3851
Seed2493	295.044	63	3611350	3611412	-	Rv3235	50	Rv3235	529	/+/-/+/	AS	950.275	295.044	21.8428	3.3977
Seed2494	8412.02	21	3499658	3499678	+	Rv3133c	396	Rv3133c	237	/-/+/-/	AS	8412.02	211.754	218.428	125.717
Seed2498	283.913	52	415304	415355	-	Rv0345	254	Rv0345	105	/+/-/+/	AS	56.7244	283.913	22.0529	1.3722
Seed2499	1065.16	24	3611327	3611350	-	Rv3235	27	Rv3235	591	/+/-/+/	AS	1065.16	448.389	9.5562	35.6764
Seed2501	4001.89	19	3499185	3499203	+	Rv3132c	1656	Rv3132c	62	/-/+/-/	AS	4001.89	215.32	60.3552	90.1298
Seed2502	839.477	19	3611408	3611426	-	Rv3235	108	Rv3235	515	/+/-/+/	AS	839.477	711.493	48.2841	0
Seed2515	31067.8	21	3621445	3621465	-	Rv3241c	176	Rv3242c	105	/-/-/-/	IGR	31067.8	368.452	524.228	295.604
Seed2516	607.285	34	3497579	3497612	+	Rv3132c	50	Rv3132c	1653	/-/+/-/	AS	607.285	706.262	829.706	2092.31
Seed2517	2810.07	18	3656012	3656029	-	Rv3273	1375	Rv3273	902	/+/-/+/	AS	2810.07	19.7637	25.4833	3.964
Seed2518	1263.2	59	3497820	3497878	+	Rv3132c	291	Rv3132c	1387	/-/+/-/	AS	564.751	1263.2	773.569	453.513
Seed2527	536.303	22	3640297	3640318	-	Rv3260c	156	Rv3261	225	/-/-/+/	IGR	536.303	282.98	156.375	142.706
Seed2528	1072.96	28	3500018	3500045	+	Rv3134c	75	Rv3134c	704	/-/+/-/	AS	1072.96	276.339	40.9553	2.5483
Seed2530	995.361	18	3499784	3499801	+	Rv3133c	522	Rv3133c	114	/-/+/-/	AS	995.361	0	12.7416	23.7842
Seed2534	1092.47	21	3660123	3660143	-	Rv3277	245	Rv3277	553	/+/-/+/	AS	1092.47	25.4105	10.9214	98.5347
Seed2535	478.606	21	3500114	3500134	+	Rv3134c	171	Rv3134c	615	/-/+/-/	AS	478.606	29.6455	0	0
Seed2536	639.095	20	3660024	3660043	-	Rv3277	146	Rv3277	653	/+/-/+/	AS	639.095	44.4683	11.4675	142.706
Seed2539	934.668	18	3660409	3660426	-	Rv3277	531	Rv3277	270	/+/-/+/	AS	934.668	34.5865	12.7416	11.8921
Seed2540	76.7286	146	3503132	3503277	+	Rv3136	196	Rv3137	116	/+/+/+/	IGR	160.129	8.5282	26.7051	76.7286
Seed2548	11422.4	18	3753645	3753662	-	Rv3347c	461	Rv3348	103	/-/-/+/	IGR	11422.4	988.185	0	0
Seed2557	1373.39	21	3510257	3510277	+	Rv3144c	169	Rv3144c	1040	/-/+/-/	AS	1373.39	67.7613	43.6856	3.3977
Seed2558	333.491	19	3509413	3509431	+	Rv3142c	295	Rv3142c	115	/-/+/-/	AS	333.491	46.8088	0	26.2879
Seed2559	278.938	66	3700447	3700512	-	Rv3312c	117	Rv3312A	193	/-/-/-/	IGR	1534.42	278.938	31.275	46.4874
Seed2561	2472.43	19	3510299	3510317	+	Rv3144c	211	Rv3144c	1000	/-/+/-/	AS	2472.43	84.2558	36.2131	3.7554
Seed2565	187.755	45	3697178	3697222	-	Rv3309c	85	Rv3310	-24	/-/-/+/	AS	582.65	187.755	4418.8	25.3699
Seed2566	613.864	21	3510352	3510372	+	Rv3144c	264	Rv3144c	945	/-/+/-/	AS	613.864	122.817	21.8428	0
Seed2572	324.277	65	3533920	3533984	+	Rv3165c	7	Rv3165c	411	/-/+/-/	AS	191.602	324.277	24.6992	10.9773
Seed2573	184.461	54	3698351	3698404	-	Rv3311	230	Rv3311	979	/+/-/+/	AS	372.249	184.461	182.63	33.0337
Seed2580	920.659	54	3700530	3700583	-	Rv3312c	200	Rv3312A	122	/-/-/-/	IGR	748.544	920.659	63.7082	64.746
Seed2582	1219.92	18	3700513	3700530	-	Rv3312c	183	Rv3312A	175	/-/-/-/	IGR	1219.92	1338.99	140.158	174.418
Seed2584	0	19	3711301	3711319	-	Rv3326	545	Rv3326	375	/+/-/+/	AS	0	0	0	0
Seed2590	198.653	176	3556977	3557152	+	Rv3190c	290	Rv3191c	159	/-/+/-/	IGR	1688.36	65.6918	92.5217	198.653
Seed2591	3507.83	43	3712752	3712794	-	Rv3327	1003	Rv3327	667	/+/-/+/	AS	848.569	3507.83	0	1.6594
Seed2593	28.1633	60	3711655	3711714	-	Rv3326	-39	Rv3327	35	/+/-/+/	AS	0	28.1633	0	0
Seed2594	3397.58	20	3556918	3556937	+	Rv3190c	231	Rv3191c	374	/-/+/-/	IGR	3397.58	311.278	91.7399	438.819
Seed2595	0	21	3711398	3711418	-	Rv3326	642	Rv3326	276	/+/-/+/	AS	0	0	0	0
Seed2598	0	61	3711310	3711370	-	Rv3326	554	Rv3326	324	/+/-/+/	AS	0	0	0	0
Seed2599	878.528	24	3556873	3556896	+	Rv3190c	186	Rv3191c	415	/-/+/-/	IGR	878.528	311.278	0	124.867
Seed2600	1120.6	45	3583620	3583664	+	Rv3206c	1088	Rv3206c	46	/-/+/-/	AS	5217.15	1120.6	91.7399	57.0822
Seed2603	4249.71	20	3566734	3566753	+	Rv3196A	38	Rv3196A	143	/-/+/-/	AS	4249.71	93.3835	11.4675	0
Seed2605	3867.34	30	3557268	3557297	+	Rv3190c	581	Rv3191c	14	/-/+/-/	IGR	3867.34	198.625	68.8049	156.976
Seed2609	712.98	19	3561695	3561713	+	Rv3193c	1501	Rv3193c	1459	/-/+/-/	AS	712.98	46.8088	48.2841	7.5108
Seed2611	592.234	19	3563007	3563025	+	Rv3193c	2813	Rv3193c	147	/-/+/-/	AS	592.234	0	0	7.5108
Seed2613	6111.73	50	3581776	3581825	+	Rv3205c	149	Rv3205c	680	/-/+/-/	AS	823.722	6111.73	41.2829	1.4271
Seed2621	367.719	52	3583559	3583610	+	Rv3206c	1027	Rv3206c	100	/-/+/-/	AS	8489.75	367.719	868.882	45.2816
Seed2623	12882.7	26	3583546	3583571	+	Rv3206c	1014	Rv3206c	139	/-/+/-/	AS	12882.7	112.881	1455.49	27.4434
Seed2625	983.223	18	3581861	3581878	+	Rv3205c	234	Rv3205c	627	/-/+/-/	AS	983.223	113.641	25.4833	19.8202
Seed2627	693.718	20	3581960	3581979	+	Rv3205c	333	Rv3205c	526	/-/+/-/	AS	693.718	53.362	45.8699	24.9735
Seed2628	2412.93	23	3785189	3785211	-	Rv3371	257	Rv3371	1061	/+/-/+/	AS	2412.93	23.2009	29.9152	12.4092
Seed2632	2350.99	25	3583658	3583682	+	Rv3206c	1126	Rv3206c	28	/-/+/-/	AS	2350.99	1394.53	55.0439	119.873
Seed2634	1352.58	21	3584463	3584483	+	Rv3207c	662	Rv3207c	175	/-/+/-/	AS	1352.58	42.3508	10.9214	40.773
Seed2636	1539.39	22	3583735	3583756	+	Rv3206c	25	Rv3207c	45	/-/+/-/	IGR	1539.39	84.8941	20.85	113.516
Seed2638	1035.24	21	3583814	3583834	+	Rv3207c	13	Rv3207c	824	/-/+/-/	AS	1035.24	351.512	10.9214	54.364
Seed2642	592.234	19	3769282	3769300	-	Rv3354	171	Rv3354	200	/+/-/+/	AS	592.234	79.5749	12.071	0
Seed2645	1134.95	18	3785139	3785156	-	Rv3371	207	Rv3371	1116	/+/-/+/	AS	1134.95	34.5865	12.7416	11.8921
Seed2648	1019.64	21	3790337	3790357	-	Rv3376	181	Rv3376	452	/+/-/+/	AS	1019.64	59.2911	0	27.182
Seed2649	11166.2	19	3597902	3597920	+	Rv3221c	136	Rv3221A	131	/-/+/-/	IGR	11166.2	758.302	156.923	206.547
Seed2650	1614.43	18	3786394	3786411	-	Rv3372	80	Rv3372	1078	/+/-/+/	AS	1614.43	59.2911	586.116	356.764
Seed2651	1207.47	19	3785212	3785230	-	Rv3371	280	Rv3371	1042	/+/-/+/	AS	1207.47	28.0853	24.1421	41.3095
Seed2653	671.869	20	3786248	3786267	-	Rv3371	1316	Rv3371	5	/+/-/+/	AS	671.869	48.9152	0	10.7029
Seed2658	3222.99	46	3800048	3800093	-	Rv3385c	105	Rv3386	-1	/-/-/+/	AS	7823.03	3222.99	19.9434	9.3069
Seed2659	241.908	50	3597841	3597890	+	Rv3221c	75	Rv3221A	161	/-/+/-/	IGR	1730.47	241.908	298.154	67.0716
Seed2660	1158.02	30	3798778	3798807	-	Rv3383c	289	Rv3384c	436	/-/-/-/	IGR	1158.02	91.9012	7.645	95.137
Seed2661	972.298	20	3597813	3597832	+	Rv3221c	47	Rv3221A	219	/-/+/-/	IGR	972.298	204.554	630.712	64.2175
Seed2665	17872.8	20	3621272	3621291	+	Rv3241c	3	Rv3242c	279	/-/+/-/	IGR	17872.8	84.4898	0	10.7029
Seed2667	2731.17	19	3599735	3599753	+	Rv3223c	184	Rv3224	98	/-/+/+/	IGR	2731.17	9.3618	0	15.0216
Seed2669	276.01	58	3597914	3597971	+	Rv3221c	148	Rv3221A	80	/-/+/-/	IGR	4162.69	276.01	162.126	173.461
Seed2671	2143.97	24	3620685	3620708	+	Rv3241c	75	Rv3241c	561	/-/+/-/	AS	2143.97	48.174	0	0
Seed2673	2058.44	19	3606654	3606672	+	Rv3229c	903	Rv3229c	362	/-/+/-/	AS	2058.44	0	0	0
Seed2676	923.137	20	3618168	3618187	+	Rv3240c	486	Rv3240c	2344	/-/+/-/	AS	923.137	31.1278	68.8049	10.7029
Seed2680	541.683	24	3617437	3617460	+	Rv3239c	2980	Rv3239c	143	/-/+/-/	AS	541.683	40.7626	38.2249	5.9461
Seed2681	489.932	57	3805315	3805371	-	Rv3390	450	Rv3390	204	/+/-/+/	AS	2177.27	489.932	277.634	31.2951
Seed2682	458.132	31	3621155	3621185	+	Rv3241c	545	Rv3241c	84	/-/+/-/	AS	458.132	28.6892	7.3984	0
Seed2683	575.647	26	3802815	3802840	-	Rv3388	1162	Rv3388	1008	/+/-/+/	AS	575.647	352.326	0	0
Seed2684	12086.2	19	3621383	3621401	+	Rv3241c	114	Rv3242c	169	/-/+/-/	IGR	12086.2	322.981	12.071	67.5973
Seed2685	154.278	49	4153640	4153688	-	Rv3709c	157	Rv3710	52	/-/-/+/	IGR	31.2134	154.278	4.6806	1.4562
Seed2686	912.36	37	3805287	3805323	-	Rv3390	422	Rv3390	252	/+/-/+/	AS	912.36	648.997	427.706	55.9251
Seed2687	6727.31	38	3621345	3621382	+	Rv3241c	76	Rv3242c	188	/-/+/-/	IGR	6727.31	86.5962	6.0355	33.7987
Seed2689	3253.13	18	3621309	3621326	+	Rv3241c	40	Rv3242c	244	/-/+/-/	IGR	3253.13	167.991	12.7416	43.6045
Seed2690	827.977	19	3805111	3805129	-	Rv3390	246	Rv3390	446	/+/-/+/	AS	827.977	56.1705	48.2841	165.238
Seed2692	718.73	19	3804897	3804915	-	Rv3390	32	Rv3390	660	/+/-/+/	AS	718.73	140.426	24.1421	45.0649
Seed2694	677.331	20	3805212	3805231	-	Rv3390	347	Rv3390	344	/+/-/+/	AS	677.331	62.2557	22.935	206.923
Seed2695	13176.4	18	3621447	3621464	+	Rv3241c	178	Rv3242c	106	/-/+/-/	IGR	13176.4	701.611	280.316	122.885
Seed2697	172.029	146	3847476	3847621	-	Rv3429	311	Rv3429	80	/+/-/+/	AS	1290.01	347.218	516.822	172.029
Seed2699	305.405	53	3847392	3847444	-	Rv3429	227	Rv3429	257	/+/-/+/	AS	1199.66	305.405	51.9282	37.6958
Seed2703	2166.73	18	3826808	3826825	-	Rv3408	260	Rv3408	133	/+/-/+/	AS	2166.73	242.105	25.4833	63.4247
Seed2704	1359.52	18	3635068	3635085	+	Rv3255c	27	Rv3255c	1182	/-/+/-/	AS	1359.52	331.042	25.4833	11.8921
Seed2706	850.976	19	3805392	3805410	-	Rv3390	527	Rv3390	165	/+/-/+/	AS	850.976	18.7235	12.071	3.7554
Seed2711	910.391	18	3826510	3826527	-	Rv3407	258	Rv3407	24	/+/-/+/	AS	910.391	88.9366	63.7082	3.964
Seed2717	2671.58	22	3843351	3843372	-	Rv3426	315	Rv3426	362	/+/-/+/	AS	2671.58	12.1277	20.85	6.4866
Seed2720	21.8494	20	3842613	3842632	-	Rv3425	374	Rv3425	137	/+/-/+/	AS	21.8494	26.681	45.8699	7.1353
Seed2722	521.024	39	3832037	3832075	-	Rv3412	311	Rv3412	61	/+/-/+/	AS	521.024	403.635	23.523	5.4887
Seed2724	680.693	26	3837425	3837450	-	Rv3418c	137	Rv3419c	105	/-/-/-/	IGR	680.693	167.611	388.13	326.576
Seed2726	735.98	19	3835118	3835136	-	Rv3416	226	Rv3416	64	/+/-/+/	AS	735.98	4.6809	60.3552	7.5108
Seed2728	0	63	3842178	3842240	-	Rv3424c	102	Rv3425	-1	/-/-/+/	AS	0	0	0	2.2652
Seed2731	952.009	21	3847366	3847386	-	Rv3429	201	Rv3429	315	/+/-/+/	AS	952.009	71.9963	120.135	105.33
Seed2732	339.442	60	3671723	3671782	+	Rv3290c	1278	Rv3290c	12	/-/+/-/	AS	2487.19	339.442	15.29	0
Seed2733	0	20	3843411	3843430	-	Rv3426	375	Rv3426	304	/+/-/+/	AS	0	22.2342	11.4675	7.1353
Seed2734	1064.42	63	3847104	3847166	-	Rv3428c	1134	Rv3429	-1	/-/-/+/	AS	551.437	1064.42	7.2809	65.6898
Seed2735	127.052	49	3671672	3671720	+	Rv3290c	1227	Rv3290c	74	/-/+/-/	AS	2053.4	127.052	28.0836	0
Seed2737	5571.04	117	3671883	3671999	+	Rv3291c	38	Rv3291c	298	/-/+/-/	AS	683.494	155.829	5571.04	344.567
Seed2738	490.608	153	3672000	3672152	+	Rv3291c	155	Rv3291c	145	/-/+/-/	AS	157.087	16.8573	577.122	490.608
Seed2741	2251.7	18	3700494	3700511	+	Rv3312c	164	Rv3312A	194	/-/+/-/	IGR	2251.7	64.232	25.4833	19.8202
Seed2743	880.045	18	3700322	3700339	+	Rv3312c	-8	Rv3312A	366	/-/+/-/	AS	880.045	9.8818	12.7416	0
Seed2747	410.504	33	3687747	3687779	+	Rv3302c	62	Rv3302c	1663	/-/+/-/	AS	410.504	80.8515	173.75	28.1087
Seed2750	1241.97	19	3872616	3872634	-	Rv3450c	120	Rv3451	-17	/-/-/+/	AS	1241.97	98.2984	0	18.777
Seed2751	764.855	55	224766	224820	+	Rv0193c	42	Rv0193c	1751	/-/+/-/	AS	63.5619	764.855	12.51	54.4876
Seed2775	62167.3	19	3878687	3878705	+	Rv3458c	28	Rv3458c	559	/-/+/-/	AS	62167.3	430.641	168.994	11.2662
Seed2779	9686.56	21	3894244	3894264	-	Rv3477	151	Rv3477	125	/+/-/+/	AS	9686.56	177.873	10.9214	0
Seed2781	1505.71	23	3894129	3894151	-	Rv3477	36	Rv3477	238	/+/-/+/	AS	1505.71	15.4672	19.9434	0
Seed2786	981.172	62	3884824	3884885	-	Rv3467	860	Rv3467	32	/+/-/+/	AS	408.795	981.172	0	1.1509
Seed2788	670.554	63	3884778	3884840	-	Rv3467	814	Rv3467	77	/+/-/+/	AS	440.456	670.554	0	1.1326
Seed2789	921.474	23	3894036	3894058	-	Rv3476c	316	Rv3477	35	/-/-/+/	IGR	921.474	38.6681	9.9717	0
Seed2791	0	19	3891698	3891716	-	Rv3475	647	Rv3475	375	/+/-/+/	AS	0	0	0	0
Seed2792	2665.63	25	3719930	3719954	+	Rv3332	184	Rv3333c	-17	/+/+/-/	AS	2665.63	426.896	0	0
Seed2793	332.111	25	3893976	3894000	-	Rv3476c	256	Rv3477	93	/-/-/+/	IGR	332.111	28.4597	9.174	0
Seed2795	122.671	58	494883	494940	-	Rv0409	1032	Rv0409	68	/+/-/+/	AS	9.4178	122.671	47.4517	12.3022
Seed2796	21.1754	63	3892052	3892114	-	Rv3475	-39	Rv3476c	257	/+/-/-/	AS	3.4682	21.1754	0	12.4584
Seed2798	0	21	3891795	3891815	-	Rv3475	744	Rv3475	276	/+/-/+/	AS	0	0	0	0
Seed2800	0	61	3891707	3891767	-	Rv3475	656	Rv3475	324	/+/-/+/	AS	0	0	0	0
Seed2802	926.224	23	3894191	3894213	-	Rv3477	98	Rv3477	176	/+/-/+/	AS	926.224	30.9345	9.9717	0
Seed2809	522.049	158	3907361	3907518	-	Rv3487c	183	Rv3488	149	/-/-/+/	IGR	1960.91	12377.4	13061.3	522.049
Seed2812	2555.16	18	3894330	3894347	-	Rv3477	237	Rv3477	42	/+/-/+/	AS	2555.16	133.405	25.4833	0
Seed2813	1509.01	61	3720042	3720102	+	Rv3333c	105	Rv3333c	680	/-/+/-/	AS	515.789	1509.01	7.5197	1.1697
Seed2814	0	22	3894552	3894573	-	Rv3478	126	Rv3478	1034	/+/-/+/	AS	0	8.0851	0	22.7031
Seed2816	863.571	21	3725832	3725852	+	Rv3339c	-12	Rv3340	275	/-/+/+/	AS	863.571	12.7052	21.8428	10.1932
Seed2817	0	39	491463	491501	-	Rv0407	680	Rv0407	292	/+/-/+/	AS	0	241.725	0	7.3182
Seed2818	29.7946	22	3894684	3894705	-	Rv3478	258	Rv3478	902	/+/-/+/	AS	29.7946	44.4683	156.375	6.4866
Seed2820	4.9658	22	3894598	3894619	-	Rv3478	172	Rv3478	988	/+/-/+/	AS	4.9658	20.2129	0	12.9732
Seed2821	7016.63	22	3730389	3730410	+	Rv3343c	1025	Rv3343c	6525	/-/+/-/	AS	7016.63	149.575	31.275	145.949
Seed2822	1565.87	18	3895376	3895393	-	Rv3478	950	Rv3478	214	/+/-/+/	AS	1565.87	227.282	12.7416	0
Seed2824	617.483	23	3895130	3895152	-	Rv3478	704	Rv3478	455	/+/-/+/	AS	617.483	38.6681	19.9434	0
Seed2825	803.941	76	3744585	3744660	+	Rv3347c	874	Rv3347c	8524	/-/+/-/	AS	1262.09	803.941	18.1066	17.8382
Seed2827	297.946	22	3732117	3732138	+	Rv3343c	2753	Rv3343c	4797	/-/+/-/	AS	297.946	20.2129	0	32.4331
Seed2829	406.262	32	3896446	3896477	-	Rv3479	626	Rv3479	2408	/+/-/+/	AS	406.262	100.054	0	4.4595
Seed2830	517.486	19	3735675	3735693	+	Rv3343c	6311	Rv3343c	1242	/-/+/-/	AS	517.486	79.5749	0	18.777
Seed2833	4161.32	22	3753437	3753458	+	Rv3347c	253	Rv3348	307	/-/+/+/	IGR	4161.32	5085.56	0	0
Seed2835	617.483	23	3747977	3747999	+	Rv3347c	4266	Rv3347c	5185	/-/+/-/	AS	617.483	100.537	0	102.376
Seed2837	2497.96	46	3753400	3753445	+	Rv3347c	216	Rv3348	320	/-/+/+/	IGR	2474.68	2497.96	0	0
Seed2838	2021.07	20	3775443	3775462	+	Rv3365c	572	Rv3365c	2039	/-/+/-/	AS	2021.07	4.4468	0	0
Seed2841	10426.3	32	3753645	3753676	+	Rv3347c	461	Rv3348	89	/-/+/+/	IGR	10426.3	239.017	0	0
Seed2842	115.897	173	3905671	3905843	-	Rv3485c	105	Rv3486	-71	/-/-/+/	AS	252.594	170.162	30.4916	115.897
Seed2843	1562.23	20	3753625	3753644	+	Rv3347c	441	Rv3348	121	/-/+/+/	IGR	1562.23	364.64	0	0
Seed2844	814.67	35	3755746	3755780	+	Rv3349c	713	Rv3350c	172	/-/+/-/	IGR	814.67	658.131	537.333	85.6233
Seed2845	810.727	19	3769538	3769556	+	Rv3355c	24	Rv3355c	251	/-/+/-/	AS	810.727	388.513	108.639	82.619
Seed2846	1747.95	21	3775981	3776001	+	Rv3365c	1110	Rv3365c	1500	/-/+/-/	AS	1747.95	63.5262	21.8428	16.9887
Seed2847	465.737	19	3775463	3775481	+	Rv3365c	592	Rv3365c	2020	/-/+/-/	AS	465.737	18.7235	0	0
Seed2848	1236.22	19	3776002	3776020	+	Rv3365c	1131	Rv3365c	1481	/-/+/-/	AS	1236.22	70.2131	0	18.777
Seed2849	1263.46	23	3922964	3922986	-	Rv3504	493	Rv3504	687	/+/-/+/	AS	1263.46	77.3362	0	71.3527
Seed2853	333.902	57	3926714	3926770	-	Rv3507	145	Rv3507	3944	/+/-/+/	AS	362.24	333.902	32.1894	0
Seed2855	1133.94	60	3953339	3953398	-	Rv3516	4	Rv3517	33	/+/-/+/	IGR	657.303	1133.94	7.645	13.0813
Seed2858	117.751	183	3957448	3957630	-	Rv3520c	80	Rv3521	-109	/-/-/+/	AS	876.961	216.267	85.2228	117.751
Seed2859	3337.49	20	3955628	3955647	-	Rv3519	78	Rv3519	613	/+/-/+/	AS	3337.49	315.725	45.8699	39.244
Seed2864	2255.95	20	3955655	3955674	-	Rv3519	105	Rv3519	586	/+/-/+/	AS	2255.95	106.724	22.935	21.4058
Seed2865	268.457	54	3955812	3955865	-	Rv3519	262	Rv3519	395	/+/-/+/	AS	958.946	268.457	4.2472	19.8202
Seed2866	754.797	22	3955733	3955754	-	Rv3519	183	Rv3519	506	/+/-/+/	AS	754.797	48.5109	218.925	42.163
Seed2867	3609.9	23	3956233	3956255	-	Rv3519	683	Rv3519	5	/+/-/+/	AS	3609.9	104.404	99.7172	164.422
Seed2869	2070.73	22	3956211	3956232	-	Rv3519	661	Rv3519	28	/+/-/+/	AS	2070.73	92.9792	104.25	158.922
Seed2870	1141.63	20	3792548	3792567	+	Rv3378c	190	Rv3378c	681	/-/+/-/	AS	1141.63	88.9366	22.935	21.4058
Seed2871	371.44	20	3956127	3956146	-	Rv3519	577	Rv3519	114	/+/-/+/	AS	371.44	8.8937	22.935	89.1909
Seed2873	1206.92	21	3792404	3792424	+	Rv3378c	46	Rv3378c	824	/-/+/-/	AS	1206.92	16.9403	32.7642	13.591
Seed2874	511.474	22	3955859	3955880	-	Rv3519	309	Rv3519	380	/+/-/+/	AS	511.474	501.279	10.425	38.9197
Seed2875	0	19	3795475	3795493	+	Rv3380c	375	Rv3380c	491	/-/+/-/	AS	0	0	0	11.2662
Seed2877	0	60	3795080	3795139	+	Rv3379c	213	Rv3380c	-39	/-/+/-/	AS	0	0	0	2.3784
Seed2878	1469.87	22	3963336	3963357	-	Rv3526	897	Rv3526	242	/+/-/+/	AS	1469.87	0	0	3.2433
Seed2879	941.605	21	3960919	3960939	-	Rv3524	164	Rv3524	847	/+/-/+/	AS	941.605	29.6455	10.9214	0
Seed2880	0	21	3795376	3795396	+	Rv3380c	276	Rv3380c	588	/-/+/-/	AS	0	0	0	10.1932
Seed2881	615.233	19	3960999	3961017	-	Rv3524	244	Rv3524	769	/+/-/+/	AS	615.233	32.7661	24.1421	0
Seed2882	0	61	3795424	3795484	+	Rv3380c	324	Rv3380c	500	/-/+/-/	AS	0	0	0	7.0183
Seed2884	660.944	20	3964192	3964211	-	Rv3527	138	Rv3528c	268	/+/-/-/	IGR	660.944	35.5747	0	21.4058
Seed2887	2823.17	19	3877483	3877501	+	Rv3457c	19	Rv3457c	1006	/-/+/-/	AS	2823.17	1025.11	784.617	0
Seed2898	3526.25	18	3987212	3987229	-	Rv3547	368	Rv3547	70	/+/-/+/	AS	3526.25	247.046	267.575	63.4247
Seed2904	172.742	52	3987105	3987156	-	Rv3547	261	Rv3547	143	/+/-/+/	AS	697.5	172.742	39.6951	26.0712
Seed2906	48.1133	61	3824417	3824477	+	Rv3404c	537	Rv3404c	107	/-/+/-/	AS	304.459	48.1133	868.521	106.444
Seed2907	854.113	22	3987022	3987043	-	Rv3547	178	Rv3547	256	/+/-/+/	AS	854.113	32.3406	0	3.2433
Seed2910	50.5565	199	3827164	3827362	+	Rv3409c	173	Rv3409c	1365	/-/+/-/	AS	93.3265	146.589	29.9653	50.5565
Seed2919	548.14	49	3832257	3832305	+	Rv3413c	111	Rv3413c	740	/-/+/-/	AS	307.675	548.14	0	11.6494
Seed2929	48.0258	50	3846611	3846660	+	Rv3428c	641	Rv3429	505	/-/+/+/	IGR	76.4729	48.0258	0	105.602
Seed2938	226.577	42	253888	253929	+	Rv0212c	219	Rv0212c	711	/-/+/-/	AS	33.8145	226.577	27.3035	16.9887
Seed2943	343.888	60	3877433	3877492	+	Rv3456c	1	Rv3457c	-28	/-/+/-/	AS	1991.94	343.888	248.462	0
Seed2946	883.907	22	3847737	3847758	+	Rv3430c	95	Rv3430c	1047	/-/+/-/	AS	883.907	165.746	20.85	48.6496
Seed2948	745.893	29	3862546	3862574	+	Rv3443c	156	Rv3444c	50	/-/+/-/	IGR	745.893	27.601	0	0
Seed2949	749.044	45	254922	254966	+	Rv0213c	285	Rv0213c	984	/-/+/-/	AS	206.355	749.044	1952.02	82.4521
Seed2951	494.486	19	3847762	3847780	+	Rv3430c	120	Rv3430c	1025	/-/+/-/	AS	494.486	210.639	24.1421	48.8203
Seed2952	537.131	24	3847802	3847825	+	Rv3430c	160	Rv3430c	980	/-/+/-/	AS	537.131	100.054	9.5562	14.8652
Seed2953	57046.2	17	3878670	3878686	+	Rv3458c	11	Rv3458c	578	/-/+/-/	AS	57046.2	439.452	67.4558	8.3944
Seed2954	1179.87	20	3877626	3877645	+	Rv3457c	162	Rv3457c	862	/-/+/-/	AS	1179.87	115.618	45.8699	24.9735
Seed2956	919.495	24	3877558	3877581	+	Rv3457c	94	Rv3457c	926	/-/+/-/	AS	919.495	92.6423	0	5.9461
Seed2958	741.729	19	3878538	3878556	+	Rv3457c	31	Rv3458c	103	/-/+/-/	IGR	741.729	121.703	0	0
Seed2959	893.839	22	3877652	3877673	+	Rv3457c	188	Rv3457c	834	/-/+/-/	AS	893.839	72.7663	104.25	22.7031
Seed2961	15053.1	19	3880507	3880525	+	Rv3462c	75	Rv3462c	128	/-/+/-/	AS	15053.1	163.831	12.071	3.7554
Seed2962	1045.65	21	3878816	3878836	+	Rv3458c	157	Rv3458c	428	/-/+/-/	AS	1045.65	93.1717	43.6856	27.182
Seed2964	584.234	23	3878725	3878747	+	Rv3458c	66	Rv3458c	517	/-/+/-/	AS	584.234	255.209	99.7172	9.3069
Seed2965	2903.67	19	3880428	3880446	+	Rv3461c	29	Rv3462c	-14	/-/+/-/	AS	2903.67	14.0426	36.2131	3.7554
Seed2966	638.232	19	3878873	3878891	+	Rv3458c	214	Rv3458c	373	/-/+/-/	AS	638.232	18.7235	24.1421	37.5541
Seed2967	2593.43	23	3880727	3880749	+	Rv3462c	74	Rv3463	158	/-/+/+/	IGR	2593.43	81.203	0	15.5115
Seed2968	426.583	21	3880574	3880594	+	Rv3462c	142	Rv3462c	59	/-/+/-/	AS	426.583	29.6455	10.9214	3.3977
Seed2969	1693.33	20	3880751	3880770	+	Rv3462c	98	Rv3463	137	/-/+/+/	IGR	1693.33	84.4898	0	17.8382
Seed2971	347.14	62	266940	267001	+	Rv0223c	639	Rv0223c	763	/-/+/-/	AS	42.2891	347.14	3.6992	2.3017
Seed2972	1368.46	19	3886233	3886251	+	Rv3469c	160	Rv3469c	832	/-/+/-/	AS	1368.46	65.5323	24.1421	30.0433
Seed2977	1261.79	48	4071677	4071724	-	Rv3632	97	Rv3633	67	/+/-/+/	IGR	30605.1	1261.79	19.1125	19.3247
Seed2978	1456.63	18	3893591	3893608	+	Rv3476c	1220	Rv3476c	112	/-/+/-/	AS	1456.63	59.2911	12.7416	15.8562
Seed2979	1006.22	19	3892724	3892742	+	Rv3476c	353	Rv3476c	978	/-/+/-/	AS	1006.22	332.342	12.071	30.0433
Seed2980	807.214	18	3892517	3892534	+	Rv3476c	146	Rv3476c	1186	/-/+/-/	AS	807.214	503.974	63.7082	277.483
Seed2981	707.92	25	3892483	3892507	+	Rv3476c	112	Rv3476c	1213	/-/+/-/	AS	707.92	373.534	55.0439	111.31
Seed2987	19934.7	19	3985389	3985407	+	Rv3545c	1245	Rv3545c	38	/-/+/-/	AS	19934.7	388.513	36.2131	3.7554
Seed2993	268.52	52	255384	255435	+	Rv0213c	747	Rv0213c	515	/-/+/-/	AS	75.6325	268.52	4.4106	85.0744
Seed3001	4527.68	18	3902865	3902882	+	Rv3483c	53	Rv3484	196	/-/+/+/	IGR	4527.68	469.388	25.4833	202.166
Seed3006	1808.64	18	3902794	3902811	+	Rv3483c	644	Rv3483c	1	/-/+/-/	AS	1808.64	44.4683	50.9666	0
Seed3007	27.9695	82	4071734	4071815	-	Rv3632	154	Rv3633	-24	/+/-/+/	AS	11099.2	944.681	27.9695	8.7016
Seed3010	129.773	160	4082861	4083020	-	Rv3645	54	Rv3645	1436	/+/-/+/	AS	1913.87	3276.76	159.111	129.773
Seed3011	3523.21	16	3902849	3902864	+	Rv3483c	37	Rv3484	214	/-/+/+/	IGR	3523.21	50.0269	0	4.4595
Seed3012	2685.18	19	3930894	3930912	+	Rv3507	180	Rv3508	93	/+/+/+/	IGR	2685.18	285.533	181.065	225.325
Seed3013	3058.91	19	4071823	4071841	-	Rv3633	32	Rv3633	825	/+/-/+/	AS	3058.91	697.451	96.5683	0
Seed3018	384.966	21	4071847	4071867	-	Rv3633	56	Rv3633	799	/+/-/+/	AS	384.966	4.2351	32.7642	0
Seed3022	819.352	20	3902900	3902919	+	Rv3483c	88	Rv3484	159	/-/+/+/	IGR	819.352	391.321	34.4024	210.491
Seed3028	407.949	46	3913609	3913654	+	Rv3495c	229	Rv3495c	880	/-/+/-/	AS	458.362	407.949	34.901	3.1023
Seed3029	825.422	18	3913685	3913702	+	Rv3495c	305	Rv3495c	832	/-/+/-/	AS	825.422	118.582	0	7.9281
Seed3034	3271.34	18	4094216	4094233	-	Rv3653	276	Rv3653	294	/+/-/+/	AS	3271.34	0	0	0
Seed3035	1960.98	20	3930848	3930867	+	Rv3507	134	Rv3508	138	/+/+/+/	IGR	1960.98	231.235	149.077	64.2175
Seed3036	30883.3	76	4252923	4252998	-	Rv3797	57	Rv3798	-5	/+/-/+/	AS	89730.6	30883.3	3.0178	11.2662
Seed3039	19486.2	19	4100945	4100963	-	Rv3661	435	Rv3662c	302	/+/-/-/	IGR	19486.2	121.703	36.2131	3.7554
Seed3041	5.3362	50	4100699	4100748	-	Rv3661	189	Rv3662c	517	/+/-/-/	IGR	4734.76	5.3362	9.174	25.687
Seed3044	14.8265	154	4100743	4100896	-	Rv3661	233	Rv3662c	369	/+/-/-/	IGR	964.778	4.6201	4.4679	14.8265
Seed3046	1420.21	21	4100897	4100917	-	Rv3661	387	Rv3662c	348	/+/-/-/	IGR	1420.21	80.4665	21.8428	50.9662
Seed3049	697.015	43	4120127	4120169	-	Rv3680	332	Rv3680	786	/+/-/+/	AS	18732	697.015	32.0023	26.5499
Seed3051	773.542	43	4116270	4116312	-	Rv3675	268	Rv3675	67	/+/-/+/	AS	9425.73	773.542	85.3394	66.3747
Seed3053	4653.92	20	4116214	4116233	-	Rv3675	212	Rv3675	146	/+/-/+/	AS	4653.92	284.597	34.4024	132.003
Seed3062	1283.65	20	4109689	4109708	-	Rv3667	1897	Rv3667	39	/+/-/+/	AS	1283.65	75.5961	607.777	10.7029
Seed3066	681.493	21	4108541	4108561	-	Rv3667	749	Rv3667	1186	/+/-/+/	AS	681.493	12.7052	10.9214	20.3865
Seed3068	1147.09	18	4109596	4109613	-	Rv3667	1804	Rv3667	134	/+/-/+/	AS	1147.09	489.152	38.2249	43.6045
Seed3071	888.35	38	4116016	4116053	-	Rv3675	14	Rv3675	326	/+/-/+/	AS	888.35	42.1279	0	5.6331
Seed3074	1116.09	37	4116169	4116205	-	Rv3675	167	Rv3675	174	/+/-/+/	AS	1116.09	76.9182	12.3973	79.0666
Seed3076	2172.8	18	4116234	4116251	-	Rv3675	232	Rv3675	128	/+/-/+/	AS	2172.8	316.219	38.2249	150.634
Seed3078	2492.2	16	4116258	4116273	-	Rv3675	256	Rv3675	106	/+/-/+/	AS	2492.2	1317.37	129.009	169.463
Seed3080	8585.3	29	4120109	4120137	-	Rv3680	314	Rv3680	818	/+/-/+/	AS	8585.3	944.568	23.7258	39.367
Seed3083	3644.88	22	4120048	4120069	-	Rv3680	253	Rv3680	886	/+/-/+/	AS	3644.88	181.916	0	94.0559
Seed3086	266.81	55	3968291	3968345	+	Rv3531c	474	Rv3531c	599	/-/+/-/	AS	2649.74	266.81	16.68	28.5411
Seed3087	739.9	22	4116552	4116573	-	Rv3676	74	Rv3676	579	/+/-/+/	AS	739.9	117.235	20.85	38.9197
Seed3088	589.934	20	4119372	4119391	-	Rv3679	596	Rv3679	407	/+/-/+/	AS	589.934	26.681	68.8049	42.8116
Seed3093	8496.29	35	4121816	4121850	-	Rv3681c	262	Rv3682	66	/-/-/+/	IGR	8496.29	14118.1	72.0813	10.1932
Seed3097	1043.31	20	3968172	3968191	+	Rv3531c	355	Rv3531c	753	/-/+/-/	AS	1043.31	66.7025	481.634	49.9469
Seed3098	1228.33	53	3964200	3964252	+	Rv3527	146	Rv3528c	227	/+/+/-/	IGR	381.334	1228.33	25.9641	18.8479
Seed3099	1415.46	23	3968149	3968171	+	Rv3531c	332	Rv3531c	773	/-/+/-/	AS	1415.46	34.8013	358.982	15.5115
Seed3100	30309.3	54	4168194	4168247	-	Rv3722c	66	Rvnt41	98	/-/-/+/	IGR	6831.98	30309.3	359858	145.348
Seed3102	4582.62	19	4163578	4163596	-	Rv3719	1272	Rv3719	122	/+/-/+/	AS	4582.62	248.086	0	3.7554
Seed3104	1097.44	22	3984379	3984400	+	Rv3545c	235	Rv3545c	1045	/-/+/-/	AS	1097.44	16.1703	260.625	25.9465
Seed3105	4438.88	19	4130617	4130635	-	Rv3689	260	Rv3689	1077	/+/-/+/	AS	4438.88	28.0853	24.1421	0
Seed3106	815.711	30	3985359	3985388	+	Rv3545c	1215	Rv3545c	57	/-/+/-/	AS	815.711	225.306	15.29	2.3784
Seed3109	3016.43	18	3985416	3985433	+	Rv3545c	1272	Rv3545c	12	/-/+/-/	AS	3016.43	79.0548	25.4833	23.7842
Seed3110	787.52	62	4125548	4125609	-	Rv3684	175	Rv3684	870	/+/-/+/	AS	572.665	787.52	11.0976	19.5645
Seed3111	53361.1	18	4056275	4056292	+	Rv3616c	1078	Rv3616c	83	/-/+/-/	AS	53361.1	424.92	25.4833	7.9281
Seed3112	1256.34	18	4122678	4122695	-	Rv3682	762	Rv3682	1653	/+/-/+/	AS	1256.34	19.7637	89.1915	0
Seed3113	7710.72	31	4054973	4055003	+	Rv3615c	161	Rv3615c	120	/-/+/-/	AS	7710.72	166.398	7.3984	11.5085
Seed3115	857.349	75	4125723	4125797	-	Rv3684	350	Rv3684	682	/+/-/+/	AS	605.957	857.349	617.715	88.4774
Seed3116	6152.33	19	4038566	4038584	+	Rv3596c	408	Rv3596c	2120	/-/+/-/	AS	6152.33	234.044	48.2841	0
Seed3117	4737.35	22	4025491	4025512	+	Rv3583c	435	Rv3583c	32	/-/+/-/	AS	4737.35	185.958	72.9749	51.8929
Seed3118	954.473	19	4125667	4125685	-	Rv3684	294	Rv3684	794	/+/-/+/	AS	954.473	102.979	301.776	360.519
Seed3120	607.413	25	4125698	4125722	-	Rv3684	325	Rv3684	757	/+/-/+/	AS	607.413	480.258	522.917	254.016
Seed3121	831.491	18	4012250	4012267	+	Rv3570c	1164	Rv3570c	3	/-/+/-/	AS	831.491	34.5865	12.7416	0
Seed3123	750.479	23	4025454	4025476	+	Rv3583c	398	Rv3583c	68	/-/+/-/	AS	750.479	108.271	69.8021	49.6367
Seed3126	988.425	21	4025549	4025569	+	Rv3583c	5	Rv3584	261	/-/+/+/	IGR	988.425	105.877	43.6856	64.5572
Seed3128	587.202	24	4029056	4029079	+	Rv3587c	88	Rv3587c	683	/-/+/-/	AS	587.202	77.8196	0	5.9461
Seed3129	1319.23	48	4132513	4132560	-	Rv3690	121	Rv3691	-42	/+/-/+/	AS	669.138	1319.23	23.8906	11.8921
Seed3131	718.73	19	4130789	4130807	-	Rv3689	432	Rv3689	905	/+/-/+/	AS	718.73	102.979	36.2131	71.3527
Seed3132	2882.91	18	4041293	4041310	+	Rv3597c	312	Rv3597c	9	/-/+/-/	AS	2882.91	29.6455	38.2249	0
Seed3133	718.73	19	4131470	4131488	-	Rv3689	1113	Rv3689	224	/+/-/+/	AS	718.73	0	72.4262	26.2879
Seed3134	1207.18	20	4041273	4041292	+	Rv3597c	292	Rv3597c	27	/-/+/-/	AS	1207.18	31.1278	34.4024	0
Seed3137	716.174	18	4040461	4040478	+	Rv3596c	2303	Rv3596c	226	/-/+/-/	AS	716.174	9.8818	50.9666	83.2449
Seed3138	185.54	58	4137235	4137292	-	Rv3695	29	Rv3695	846	/+/-/+/	AS	469.009	185.54	201.669	6.1511
Seed3139	3637.92	20	4041348	4041367	+	Rv3597c	29	Rv3598c	56	/-/+/-/	IGR	3637.92	4.4468	0	0
Seed3140	892.183	18	4054325	4054342	+	Rv3614c	183	Rv3614c	354	/-/+/-/	AS	892.183	34.5865	25.4833	71.3527
Seed3142	873.976	19	4054187	4054205	+	Rv3614c	45	Rv3614c	491	/-/+/-/	AS	873.976	79.5749	36.2131	11.2662
Seed3143	802.965	20	4141268	4141287	-	Rv3698	775	Rv3698	735	/+/-/+/	AS	802.965	17.7873	0	24.9735
Seed3144	2265.44	19	4055088	4055106	+	Rv3615c	276	Rv3615c	17	/-/+/-/	AS	2265.44	60.8514	12.071	11.2662
Seed3146	1632.95	19	4055916	4055934	+	Rv3616c	719	Rv3616c	441	/-/+/-/	AS	1632.95	65.5323	48.2841	0
Seed3149	1259.21	19	4055883	4055901	+	Rv3616c	686	Rv3616c	474	/-/+/-/	AS	1259.21	107.66	36.2131	0
Seed3151	856.726	19	4056000	4056018	+	Rv3616c	803	Rv3616c	357	/-/+/-/	AS	856.726	51.4896	24.1421	0
Seed3152	2191.01	18	4162880	4162897	-	Rv3719	574	Rv3719	821	/+/-/+/	AS	2191.01	54.3502	25.4833	218.022
Seed3153	1061.26	21	4056038	4056058	+	Rv3616c	841	Rv3616c	317	/-/+/-/	AS	1061.26	165.168	21.8428	0
Seed3154	2004.68	20	4153729	4153748	-	Rv3709c	246	Rv3710	-8	/-/-/+/	AS	2004.68	35.5747	0	0
Seed3155	15885.5	22	4056423	4056444	+	Rv3616c	48	Rv3617	1289	/-/+/+/	IGR	15885.5	1180.43	10.425	38.9197
Seed3156	1369.62	55	4056317	4056371	+	Rv3616c	1120	Rv3616c	4	/-/+/-/	AS	2296.17	1369.62	187.65	2.5946
Seed3157	2911.67	23	4163658	4163680	-	Rv3719	1352	Rv3719	38	/+/-/+/	AS	2911.67	158.539	19.9434	0
Seed3159	517.486	19	4056306	4056324	+	Rv3616c	1109	Rv3616c	51	/-/+/-/	AS	517.486	2555.76	24.1421	7.5108
Seed3161	719.963	42	4056386	4056427	+	Rv3616c	11	Rv3617	1306	/-/+/+/	IGR	10453.9	719.963	21.8428	20.3865
Seed3163	14.8228	48	4060054	4060101	+	Rv3619c	70	Rv3619c	167	/-/+/-/	AS	4.552	14.8228	0	0
Seed3164	1942.17	18	4172585	4172602	-	Rv3726	1164	Rv3726	12	/+/-/+/	AS	1942.17	9.8818	12.7416	39.6404
Seed3165	8.4702	42	4059995	4060036	+	Rv3619c	11	Rv3619c	232	/-/+/-/	AS	59.8257	8.4702	0	0
Seed3166	1149.97	19	4171224	4171242	-	Rv3725	81	Rv3726	179	/+/-/+/	IGR	1149.97	121.703	36.2131	7.5108
Seed3167	0	23	4060038	4060060	+	Rv3619c	54	Rv3619c	208	/-/+/-/	AS	0	7.7336	0	0
Seed3168	1067.64	22	4171270	4171291	-	Rv3725	127	Rv3726	130	/+/-/+/	IGR	1067.64	246.597	52.1249	6.4866
Seed3170	6003.62	22	4060332	4060353	+	Rv3620c	37	Rv3620c	238	/-/+/-/	AS	6003.62	36.3832	0	0
Seed3171	952.009	21	4171243	4171263	-	Rv3725	100	Rv3726	158	/+/-/+/	IGR	952.009	165.168	76.4499	6.7955
Seed3172	2822.94	25	4060307	4060331	+	Rv3620c	12	Rv3620c	260	/-/+/-/	AS	2822.94	184.988	0	0
Seed3173	327.741	18	4174170	4174187	-	Rv3727	1215	Rv3727	576	/+/-/+/	AS	327.741	0	12.7416	3.964
Seed3174	1690.95	23	4063599	4063621	+	Rv3624c	345	Rv3624c	283	/-/+/-/	AS	1690.95	38.6681	9.9717	21.7161
Seed3175	395.37	21	4172650	4172670	-	Rv3726	36	Rv3727	285	/+/-/+/	IGR	395.37	4.2351	174.743	33.9775
Seed3181	289178	46	4100932	4100977	+	Rv3661	422	Rv3662c	288	/+/+/-/	IGR	53129.6	289178	5140.42	34846.5
Seed3182	52374	22	4088688	4088709	+	Rv3648c	157	Rv3649	72	/-/+/+/	IGR	52374	173.831	20.85	0
Seed3184	259.399	48	4078013	4078060	+	Rv3639c	129	Rv3639c	390	/-/+/-/	AS	621.342	259.399	9.5562	7.4326
Seed3186	11.4997	19	4075666	4075684	+	Rv3635	257	Rv3636	68	/+/+/+/	IGR	11.4997	84.2558	0	97.6406
Seed3188	622.708	30	4073109	4073138	+	Rv3634c	442	Rv3634c	473	/-/+/-/	AS	622.708	174.909	7.645	21.4058
Seed3195	9884.94	48	4079763	4079810	+	Rv3640c	14	Rv3641c	115	/-/+/-/	IGR	1568.15	9884.94	0	8.9191
Seed3197	202.107	20	4079743	4079762	+	Rv3640c	-6	Rv3641c	163	/-/+/-/	AS	202.107	7110.48	0	17.8382
Seed3198	1425.18	22	4205488	4205509	-	Rv3759c	115	Rv3760	29	/-/-/+/	IGR	1425.18	20.2129	10.425	16.2165
Seed3199	1405.64	30	4209458	4209487	-	Rv3763	411	Rv3763	39	/+/-/+/	AS	1405.64	109.689	129.965	2.3784
Seed3200	1075.22	19	4209310	4209328	-	Rv3763	263	Rv3763	198	/+/-/+/	AS	1075.22	70.2131	12.071	11.2662
Seed3201	1508.65	21	4085431	4085451	+	Rv3646c	978	Rv3646c	1806	/-/+/-/	AS	1508.65	402.332	10.9214	0
Seed3202	186.593	51	286848	286898	+	Rv0236c	-3	Rv0236A	0	/-/+/-/	AS2	40.6998	186.593	13.4912	1.3991
Seed3203	1377.46	23	4209117	4209139	-	Rv3763	70	Rv3763	387	/+/-/+/	AS	1377.46	46.4017	9.9717	3.1023
Seed3204	3495.9	20	4085360	4085379	+	Rv3646c	907	Rv3646c	1878	/-/+/-/	AS	3495.9	4.4468	22.935	28.5411
Seed3205	965.015	18	4209098	4209115	-	Rv3763	51	Rv3763	411	/+/-/+/	AS	965.015	69.1729	12.7416	3.964
Seed3206	13437.4	35	4100904	4100938	+	Rv3661	394	Rv3662c	327	/+/+/-/	IGR	13437.4	379945	41617.1	223342
Seed3207	776.228	19	4209254	4209272	-	Rv3763	207	Rv3763	254	/+/-/+/	AS	776.228	74.894	0	3.7554
Seed3208	1666.02	24	4209329	4209352	-	Rv3763	282	Rv3763	174	/+/-/+/	AS	1666.02	40.7626	0	11.8921
Seed3209	1102.87	21	4212545	4212565	-	Rv3766	252	Rv3766	417	/+/-/+/	AS	1102.87	21.1754	0	23.7842
Seed3215	6639.24	22	4105713	4105734	+	Rv3666c	254	Rv3666c	1350	/-/+/-/	AS	6639.24	46424.9	20.85	171.895
Seed3217	793.478	19	4101146	4101164	+	Rv3661	636	Rv3662c	101	/+/+/-/	IGR	793.478	191.916	217.279	75.1082
Seed3225	4009.36	20	4222238	4222257	-	Rv3776	1149	Rv3776	391	/+/-/+/	AS	4009.36	351.3	22.935	7.1353
Seed3227	3811.51	18	4234651	4234668	-	Rv3787c	115	Rv3788	112	/-/-/+/	IGR	3811.51	44.4683	0	0
Seed3229	1805.45	19	4231226	4231244	-	Rv3784	-10	Rv3785	76	/+/-/+/	AS	1805.45	56.1705	12.071	30.0433
Seed3233	1812.51	22	4228675	4228696	-	Rv3782	328	Rv3782	565	/+/-/+/	AS	1812.51	64.6812	10.425	0
Seed3234	994.147	20	4229688	4229707	-	Rv3783	430	Rv3783	393	/+/-/+/	AS	994.147	80.043	34.4024	17.8382
Seed3236	884.9	20	4248079	4248098	-	Rv3795	1565	Rv3795	1712	/+/-/+/	AS	884.9	53.362	34.4024	17.8382
Seed3239	1006.5	41	4341562	4341602	-	Rv3864	84	Rv3865	-36	/+/-/+/	AS	8625.18	1006.5	61.5328	43.5078
Seed3241	0	18	4318655	4318672	-	Rv3843c	2059	Rv3844	103	/-/-/+/	IGR	0	0	0	0
Seed3247	2741.85	41	4254275	4254315	-	Rv3798	1282	Rv3798	12	/+/-/+/	AS	1063.16	2741.85	5.5939	46.9884
Seed3248	0	119	4254156	4254274	-	Rv3798	1163	Rv3798	53	/+/-/+/	AS	265.314	968.587	0	8.994
Seed3263	1949.2	19	4129063	4129081	+	Rv3686c	312	Rv3686c	2	/-/+/-/	AS	1949.2	4.6809	0	15.0216
Seed3264	371.44	30	4126738	4126767	+	Rvnt40	124	Rv3685c	528	/+/+/-/	IGR	371.44	216.412	30.58	90.3801
Seed3266	688.256	20	4129531	4129550	+	Rv3687c	208	Rv3687c	141	/-/+/-/	AS	688.256	62.2557	11.4675	0
Seed3271	4226.13	19	4139420	4139438	+	Rv3696c	1218	Rv3696c	317	/-/+/-/	AS	4226.13	131.065	0	15.0216
Seed3272	2684.35	21	4286904	4286924	-	Rv3822	183	Rv3822	1011	/+/-/+/	AS	2684.35	12.7052	1878.48	71.3527
Seed3275	3685.65	19	4140208	4140226	+	Rv3697c	403	Rv3697c	16	/-/+/-/	AS	3685.65	51.4896	313.847	90.1298
Seed3277	1035.66	25	4139736	4139760	+	Rv3696c	-19	Rv3697c	45	/-/+/-/	AS	1035.66	188.546	623.831	14.2705
Seed3278	1012.36	30	4275880	4275909	-	Rv3811	1082	Rv3811	508	/+/-/+/	AS	1012.36	47.4329	15.29	14.2705
Seed3280	608.662	21	4139506	4139526	+	Rv3696c	1304	Rv3696c	229	/-/+/-/	AS	608.662	143.993	76.4499	50.9662
Seed3283	54693.5	69	4153538	4153606	+	Rv3709c	55	Rv3710	134	/-/+/+/	IGR	1331.55	54693.5	16.6195	3.1023
Seed3284	25.1343	46	4286867	4286912	-	Rv3822	146	Rv3822	1023	/+/-/+/	AS	1923.7	25.1343	922.384	44.9833
Seed3286	786.578	20	4152889	4152908	+	Rv3709c	671	Rv3709c	575	/-/+/-/	AS	786.578	8.8937	103.207	17.8382
Seed3292	701.481	19	4287481	4287499	-	Rv3822	760	Rv3822	436	/+/-/+/	AS	701.481	4.6809	12.071	0
Seed3295	4304.33	20	4198523	4198542	+	Rv3750c	318	Rv3750c	55	/-/+/-/	AS	4304.33	80.043	11.4675	35.6764
Seed3296	3086.23	20	4184760	4184779	+	Rv3734c	234	Rv3734c	1111	/-/+/-/	AS	3086.23	48.9152	0	3.5676
Seed3311	954.473	19	4185722	4185740	+	Rv3734c	1196	Rv3734c	150	/-/+/-/	AS	954.473	46.8088	12.071	3.7554
Seed3313	613.864	21	4185073	4185093	+	Rv3734c	547	Rv3734c	797	/-/+/-/	AS	613.864	38.1157	229.35	37.3752
Seed3315	6063.21	20	4198501	4198520	+	Rv3750c	296	Rv3750c	77	/-/+/-/	AS	6063.21	62.2557	11.4675	35.6764
Seed3316	1454.97	22	4197886	4197907	+	Rv3749c	258	Rv3749c	230	/-/+/-/	AS	1454.97	129.362	31.275	0
Seed3318	457.472	32	4189859	4189890	+	Rv3738c	574	Rv3738c	342	/-/+/-/	AS	457.472	233.459	365.526	13.3786
Seed3322	2880.67	19	4198636	4198654	+	Rv3750c	39	Rv3751	220	/-/+/+/	IGR	2880.67	79.5749	12.071	11.2662
Seed3324	1267.26	20	4204994	4205013	+	Rv3759c	568	Rv3759c	360	/-/+/-/	AS	1267.26	151.192	22.935	0
Seed3325	553.585	49	4201665	4201713	+	Rv3755c	376	Rv3755c	175	/-/+/-/	AS	517.251	553.585	14.0418	10.1932
Seed3326	643.982	19	4201720	4201738	+	Rv3755c	431	Rv3755c	150	/-/+/-/	AS	643.982	88.9366	24.1421	22.5324
Seed3327	813.89	20	4205112	4205131	+	Rv3759c	686	Rv3759c	242	/-/+/-/	AS	813.89	84.4898	321.089	14.2705
Seed3329	14598.8	19	4314645	4314663	-	Rv3841	467	Rv3841	60	/+/-/+/	AS	14598.8	360.428	36.2131	7.5108
Seed3330	66.762	18	4207712	4207729	+	Rv3762c	716	Rv3762c	1147	/-/+/-/	AS	66.762	24.7046	89.1915	19.8202
Seed3335	8891.49	18	4336252	4336269	+	Rv3859c	171	Rv3860	508	/-/+/+/	IGR	8891.49	395.274	114.675	39.6404
Seed3336	1799.7	19	4314201	4314219	-	Rv3841	23	Rv3841	504	/+/-/+/	AS	1799.7	14.0426	0	71.3527
Seed3347	600.858	24	4314539	4314562	-	Rv3841	361	Rv3841	161	/+/-/+/	AS	600.858	114.876	0	2.973
Seed3349	5801.59	19	4285346	4285364	+	Rv3820c	927	Rv3820c	461	/-/+/-/	AS	5801.59	379.151	398.344	120.173
Seed3352	1171.37	18	4266718	4266735	+	Rv3804c	60	Rv3805c	218	/-/+/-/	IGR	1171.37	247.046	89.1915	7.9281
Seed3354	2140.25	22	4263018	4263039	+	Rv3801c	1865	Rv3801c	27	/-/+/-/	AS	2140.25	4.0426	10.425	0
Seed3359	2679.15	21	4215746	4215766	+	Rv3770c	546	Rv3770c	9	/-/+/-/	AS	2679.15	25.4105	0	6.7955
Seed3361	816.477	19	4213343	4213361	+	Rv3767c	347	Rv3767c	579	/-/+/-/	AS	816.477	32.7661	72.4262	15.0216
Seed3363	408.156	56	4317973	4318028	-	Rv3843c	1377	Rv3844	747	/-/-/+/	IGR	1706.98	408.156	8.1911	2.5483
Seed3365	630.511	35	4316690	4316724	-	Rv3843c	94	Rv3844	2051	/-/-/+/	IGR	630.511	111.806	26.2114	2.0386
Seed3372	1065.16	20	4317481	4317500	-	Rv3843c	885	Rv3844	1275	/-/-/+/	IGR	1065.16	13.3405	22.935	32.1087
Seed3373	1565.87	18	4264694	4264711	+	Rv3803c	131	Rv3803c	751	/-/+/-/	AS	1565.87	34.5865	12.7416	3.964
Seed3375	946.807	24	4263437	4263460	+	Rv3802c	82	Rv3802c	905	/-/+/-/	AS	946.807	96.348	410.918	38.6494
Seed3376	4577.45	20	4321342	4321361	-	Rv3846	15	Rv3847	177	/+/-/+/	IGR	4577.45	102.277	22.935	0
Seed3377	2266.87	20	4263392	4263411	+	Rv3802c	37	Rv3802c	954	/-/+/-/	AS	2266.87	66.7025	57.3374	46.3793
Seed3379	1420.21	20	4320622	4320641	-	Rv3845	982	Rv3846	63	/+/-/+/	IGR	1420.21	40.0215	0	49.9469
Seed3380	612.997	18	4264380	4264397	+	Rv3802c	15	Rv3803c	166	/-/+/-/	IGR	612.997	14.8228	63.7082	3.964
Seed3381	4498.54	43	4320368	4320410	-	Rv3845	728	Rv3846	294	/+/-/+/	IGR	449.691	4498.54	42.6697	185.849
Seed3382	1087.27	21	4264712	4264732	+	Rv3803c	149	Rv3803c	730	/-/+/-/	AS	1087.27	33.8806	10.9214	6.7955
Seed3383	1287.96	19	4321134	4321152	-	Rv3846	430	Rv3846	175	/+/-/+/	AS	1287.96	88.9366	12.071	18.777
Seed3384	1693.33	22	4285281	4285302	+	Rv3820c	862	Rv3820c	523	/-/+/-/	AS	1693.33	76.8089	52.1249	94.0559
Seed3385	1258.94	21	4320995	4321015	-	Rv3846	291	Rv3846	312	/+/-/+/	AS	1258.94	114.347	0	0
Seed3386	1365.59	22	4272580	4272601	+	Rv3809c	304	Rv3809c	874	/-/+/-/	AS	1365.59	185.958	72.9749	123.246
Seed3387	1000.47	19	4321037	4321055	-	Rv3846	333	Rv3846	272	/+/-/+/	AS	1000.47	84.2558	12.071	0
Seed3388	978.02	21	4272551	4272571	+	Rv3809c	275	Rv3809c	904	/-/+/-/	AS	978.02	165.168	76.4499	129.114
Seed3390	1066.46	21	4321016	4321036	-	Rv3846	312	Rv3846	291	/+/-/+/	AS	1066.46	118.582	10.9214	0
Seed3391	1338.28	20	4285216	4285235	+	Rv3820c	797	Rv3820c	590	/-/+/-/	AS	1338.28	35.5747	0	0
Seed3392	2174.01	20	4321203	4321222	-	Rv3846	499	Rv3846	105	/+/-/+/	AS	2174.01	302.385	0	17.8382
Seed3394	606.321	20	4321158	4321177	-	Rv3846	454	Rv3846	150	/+/-/+/	AS	606.321	102.277	0	17.8382
Seed3395	541.485	23	4279518	4279540	+	Rv3814c	288	Rv3814c	475	/-/+/-/	AS	541.485	11.6004	9.9717	0
Seed3396	1604.8	29	4321249	4321277	-	Rv3846	545	Rv3846	50	/+/-/+/	AS	1604.8	9.2003	55.3603	0
Seed3397	768.931	26	4281424	4281449	+	Rv3816c	632	Rv3816c	122	/-/+/-/	AS	768.931	75.2541	8.8211	46.6537
Seed3398	1687.87	20	4321566	4321585	-	Rv3847	28	Rv3847	486	/+/-/+/	AS	1687.87	57.8088	22.935	28.5411
Seed3401	1788.2	19	4321493	4321511	-	Rv3846	166	Rv3847	27	/+/-/+/	IGR	1788.2	9.3618	0	26.2879
Seed3402	473.404	18	4321362	4321379	-	Rv3846	35	Rv3847	159	/+/-/+/	IGR	473.404	108.7	0	3.964
Seed3406	593.055	21	4323628	4323648	-	Rv3849	129	Rv3849	249	/+/-/+/	AS	593.055	25.4105	0	3.3977
Seed3412	177.873	47	4336246	4336292	-	Rv3859c	165	Rv3860	485	/-/-/+/	IGR	33173.9	177.873	1195.55	302.111
Seed3413	3299.26	20	4336288	4336307	-	Rv3859c	207	Rv3860	470	/-/-/+/	IGR	3299.26	57.8088	1823.33	139.138
Seed3414	394.939	59	4338054	4338112	-	Rv3861	108	Rv3861	160	/+/-/+/	AS	1140.61	394.939	3.8873	2.4187
Seed3415	1685.52	21	4336624	4336644	-	Rv3859c	543	Rv3860	133	/-/-/+/	IGR	1685.52	29.6455	10.9214	20.3865
Seed3416	3191.16	19	4302046	4302064	+	Rv3827c	483	Rv3827c	725	/-/+/-/	AS	3191.16	182.554	712.191	22.5324
Seed3417	4967.86	19	4341544	4341562	-	Rv3864	66	Rv3865	4	/+/-/+/	IGR	4967.86	1923.84	12.071	108.907
Seed3418	2702.42	19	4291853	4291871	+	Rv3824c	214	Rv3824c	1303	/-/+/-/	AS	2702.42	4.6809	0	0
Seed3420	5123.68	20	4291486	4291505	+	Rv3823c	3226	Rv3823c	24	/-/+/-/	AS	5123.68	151.192	11.4675	57.0822
Seed3423	735.316	26	4288232	4288257	+	Rv3822	297	Rv3823c	3	/+/+/-/	IGR	735.316	413.897	1817.15	614.731
Seed3424	542.593	30	4288907	4288936	+	Rv3823c	647	Rv3823c	2593	/-/+/-/	AS	542.593	711.493	15.29	33.2979
Seed3425	928.599	18	4340708	4340725	-	Rv3864	438	Rv3864	753	/+/-/+/	AS	928.599	29.6455	178.383	19.8202
Seed3426	386.277	67	4288855	4288921	+	Rv3823c	595	Rv3823c	2608	/-/+/-/	AS	529.929	386.277	10.2694	14.9095
Seed3427	551.697	20	4340672	4340691	-	Rv3864	402	Rv3864	787	/+/-/+/	AS	551.697	40.0215	458.699	28.5411
Seed3428	645.077	21	4288520	4288540	+	Rv3823c	260	Rv3823c	2989	/-/+/-/	AS	645.077	118.582	21.8428	30.5797
Seed3429	827.977	19	4341500	4341518	-	Rv3864	22	Rv3865	48	/+/-/+/	IGR	827.977	248.086	96.5683	105.151
Seed3430	666.406	20	4291315	4291334	+	Rv3823c	3055	Rv3823c	195	/-/+/-/	AS	666.406	71.1493	516.037	0
Seed3431	150.384	55	4341611	4341665	-	Rv3865	45	Rv3865	212	/+/-/+/	AS	24187.3	150.384	938.249	25.9465
Seed3432	595.396	20	4290577	4290596	+	Rv3823c	2317	Rv3823c	933	/-/+/-/	AS	595.396	22.2342	321.089	17.8382
Seed3434	6206.27	21	4350501	4350521	-	Rv3871	1674	Rv3871	81	/+/-/+/	AS	6206.27	12.7052	0	16.9887
Seed3435	650.019	20	4290218	4290237	+	Rv3823c	1958	Rv3823c	1292	/-/+/-/	AS	650.019	80.043	11.4675	3.5676
Seed3436	407.74	65	4344913	4344977	-	Rv3868	1599	Rv3868	58	/+/-/+/	AS	1458.87	407.74	10.5854	43.9094
Seed3437	542.033	26	4291460	4291485	+	Rv3823c	3200	Rv3823c	44	/-/+/-/	AS	542.033	102.619	0	43.9094
Seed3438	1474.83	18	4342573	4342590	-	Rv3866	693	Rv3866	141	/+/-/+/	AS	1474.83	0	0	0
Seed3439	2189.9	22	4299220	4299241	+	Rv3825c	5995	Rv3825c	364	/-/+/-/	AS	2189.9	1807.03	31.275	6.4866
Seed3440	895.825	20	4349147	4349166	-	Rv3871	320	Rv3871	1436	/+/-/+/	AS	895.825	111.171	11.4675	0
Seed3441	1330.69	53	4299168	4299220	+	Rv3825c	5943	Rv3825c	385	/-/+/-/	AS	742.055	1330.69	12.9821	2.6926
Seed3442	919.974	19	4347124	4347142	-	Rv3870	643	Rv3870	1582	/+/-/+/	AS	919.974	9.3618	12.071	15.0216
Seed3443	855.768	18	4298428	4298445	+	Rv3825c	5203	Rv3825c	1160	/-/+/-/	AS	855.768	133.405	12.7416	7.9281
Seed3444	784.421	50	573016	573065	-	Rv0483	1306	Rv0483	0	/+/-/+/	AS	17.4795	784.421	18.348	4.2812
Seed3445	5916.59	19	4350560	4350578	-	Rv3871	1733	Rv3871	24	/+/-/+/	AS	5916.59	177.873	0	0
Seed3446	1082.07	21	4298460	4298480	+	Rv3825c	5235	Rv3825c	1125	/-/+/-/	AS	1082.07	127.052	0	6.7955
Seed3448	3797.63	21	4353222	4353242	-	Rv3876	212	Rv3876	1768	/+/-/+/	AS	3797.63	364.217	0	0
Seed3449	1068.19	18	4351411	4351428	-	Rv3873	336	Rv3873	753	/+/-/+/	AS	1068.19	217.401	101.933	0
Seed3450	585.961	22	4351290	4351311	-	Rv3873	215	Rv3873	870	/+/-/+/	AS	585.961	12.1277	10.425	3.2433
Seed3451	17947.7	21	4317977	4317997	+	Rv3843c	1381	Rv3844	778	/-/+/+/	IGR	17947.7	105.877	0	0
Seed3452	1007.5	18	4352938	4352955	-	Rv3875	42	Rv3876	55	/+/-/+/	IGR	1007.5	222.342	0	15.8562
Seed3456	1285.26	34	4316184	4316217	+	Rv3843c	616	Rv3843c	379	/-/+/-/	AS	1285.26	20.9263	155.148	216.157
Seed3457	1903.2	19	4354456	4354474	-	Rv3876	1446	Rv3876	536	/+/-/+/	AS	1903.2	163.831	241.421	63.8419
Seed3460	118.118	148	4316036	4316183	+	Rv3843c	468	Rv3843c	413	/-/+/-/	AS	109.985	101.556	232.449	118.118
Seed3462	42.4772	67	4315454	4315520	+	Rv3842c	716	Rv3842c	42	/-/+/-/	AS	327.741	42.4772	23.9619	277.956
Seed3465	660.684	21	4317430	4317450	+	Rv3843c	834	Rv3844	1325	/-/+/+/	IGR	660.684	93.1717	0	13.591
Seed3467	0	22	4318447	4318468	+	Rv3843c	1851	Rv3844	307	/-/+/+/	IGR	0	0	0	3.2433
Seed3469	0	46	4318410	4318455	+	Rv3843c	1814	Rv3844	320	/-/+/+/	IGR	0	0	4.9859	1.5511
Seed3471	0	32	4318655	4318686	+	Rv3843c	2059	Rv3844	89	/-/+/+/	IGR	0	0	7.1672	6.6893
Seed3473	0	20	4318635	4318654	+	Rv3843c	2039	Rv3844	121	/-/+/+/	IGR	0	0	0	10.7029
Seed3475	1025.71	18	4320148	4320165	+	Rv3845	508	Rv3846	539	/+/+/+/	IGR	1025.71	19.7637	12.7416	3.964
Seed3476	12863.8	20	4400872	4400891	-	Rv3912	2	Rv3912	743	/+/-/+/	AS	12863.8	128.958	34.4024	406.711
Seed3483	66.2561	140	4400738	4400877	-	Rv3911	-116	Rv3912	-7	/+/-/+/	AS2	1936.01	24.7752	9.8293	66.2561
Seed3484	9280.53	20	4402697	4402716	-	Rv3913	969	Rv3913	19	/+/-/+/	AS	9280.53	40.0215	0	0
Seed3488	245.788	55	560632	560686	-	Rv0469	744	Rv0469	62	/+/-/+/	AS	75.4797	245.788	8.34	11.6759
Seed3489	4429.96	20	4402763	4402782	-	Rv3914	31	Rv3914	300	/+/-/+/	AS	4429.96	128.958	0	0
Seed3491	4065.14	19	4402724	4402742	-	Rv3913	-11	Rv3914	-10	/+/-/+/	AS2	4065.14	56.1705	0	0
Seed3493	1936.1	18	4402744	4402761	-	Rv3914	12	Rv3914	321	/+/-/+/	AS	1936.1	148.228	0	0
Seed3495	1069.47	19	4402970	4402988	-	Rv3914	238	Rv3914	94	/+/-/+/	AS	1069.47	14.0426	48.2841	30.0433
Seed3497	239.017	48	4405271	4405318	-	Rv3916c	104	Rv3917c	139	/-/-/-/	IGR	1743.4	239.017	133.787	196.22
Seed3498	1614.43	27	4336220	4336246	+	Rv3859c	139	Rv3860	531	/-/+/+/	IGR	1614.43	256.928	178.383	23.7842
[truncated: 1,068 more rows]

## Sheet: Supplementary Table 7C
Supplementary Table 7C. List of small RNAs for sequencing of M. tuberculosis H37Ra
ID	Expression(rpkm)	length/nt	Start	End	strand1	Gene name1	Gap1	Gene name2	Cap2	strand2	Category	Expression-1(18-40nt)	Expression-2(40-80nt)	Expression-3(80-140nt)	Expression-4(>140nt)
Seed0006	217586	39	1288434	1288472	+	MRA_1171	104	MRA_1172	166	/+/+/+/	IGR	217586	9003.48	94.8426	4054.54
Seed0007	7361.6	153	939291	939443	-	MRA_0849	150	MRA_0850	-25	/+/-/+/	AS	62038.2	13185.1	1471.54	7361.6
Seed0010	22293.8	50	52002	52051	+	MRA_0049	623	MRA_0049	431	/-/+/-/	AS	26594	22293.8	1044.17	494.297
Seed0015	49629	40	1276925	1276964	-	MRA_1157	65	MRA_1158	646	/+/-/-/	IGR	93403.6	49629	28.8026	629.869
Seed0020	96.8875	92	4107832	4107923	-	MRA_3694	238	MRA_3695	170	/-/-/+/	IGR	63513.4	48240.2	96.8875	335035
Seed0023	7165.26	166	1962185	1962350	+	MRA_1743	180	MRA_1744	-58	/-/+/-/	AS	25396.6	6687.39	1976.91	7165.26
Seed0025	272481	48	1474853	1474900	+	MRA_r01	158	MRA_r02	68	/+/+/+/	IGR	30437.5	272481	30724	129.973
Seed0026	4221.27	117	1414418	1414534	-	MRA_1272	21	MRA_1273	36	/+/-/+/	IGR	35078.3	12685.2	4221.27	215379
Seed0034	14319.5	24	4261421	4261444	-	MRA_3837	109	MRA_3838	-5	/+/-/+/	AS	14319.5	39678.2	48.0043	19.9958
Seed0047	14319.5	24	1470810	1470833	+	MRA_1321	-5	MRA_1322	148	/-/+/-/	AS	14319.5	39678.2	5.0531	79.9834
Seed0056	18940.3	21	3809196	3809216	-	MRA_3425	130	MRA_3426	-1	/-/-/+/	AS	18940.3	369.408	40.4247	171.393
Seed0065	457.414	138	52044	52181	+	MRA_0049	665	MRA_0049	301	/-/+/-/	AS	13902.4	6834.63	457.414	681.597
Seed0070	38683.5	23	2572854	2572876	-	MRA_2307	351	MRA_2307	142	/+/-/+/	AS	38683.5	214.636	0	10.4326
Seed0071	19201.5	21	1161665	1161685	+	MRA_1044	262	MRA_1044	56	/-/+/-/	AS	19201.5	151.121	40.4247	91.4095
Seed0073	97.6109	123	1201834	1201956	+	MRA_1085	155	MRA_1086	120	/-/+/+/	IGR	9564.69	1960.32	97.6109	134.606
Seed0077	54653.2	21	2590215	2590235	+	MRA_2326	34	MRA_2327	88	/-/+/+/	IGR	54653.2	3.3583	14.4374	0
Seed0081	1830.73	49	3594402	3594450	+	MRA_3244	1088	MRA_3244	42	/-/+/-/	AS	23655.6	1830.73	7.4249	63.6602
Seed0082	29173.6	23	197961	197983	-	MRA_0174	1608	MRA_0174	34	/+/-/+/	AS	29173.6	58.2584	0	41.7304
Seed0083	143158	50	1472997	1473046	+	MRA_1323	110	MRA_r01	110	/+/+/+/	IGR	22269.9	143158	1272.17	537.488
Seed0086	84142.1	29	1170673	1170701	-	MRA_1055	136	MRA_1056	31	/-/-/+/	IGR	84142.1	61070.7	161.002	0
Seed0088	62.8182	139	2994907	2995045	-	MRA_2693	-41	MRA_2694	-6	/+/-/+/	AS2	41.0362	29.9344	62.8182	165.721
Seed0089	0	29	3493548	3493576	-	MRA_3146	103	MRA_3147	31	/+/-/+/	IGR	0	0	20.9093	8.2741
Seed0107	125.696	96	939450	939545	-	MRA_0850	32	MRA_0850	1165	/+/-/+/	AS	10658.5	7897.14	125.696	34607.8
Seed0113	5314.32	45	3509781	3509825	+	MRA_3164	96	MRA_3164	1596	/-/+/-/	AS	19401	5314.32	97.0193	287.94
Seed0116	2012.26	45	2777453	2777497	-	MRA_t26	81	MRA_t27	12	/-/-/+/	IGR	8200.16	2012.26	75.4594	159.967
Seed0129	16052.7	38	1396276	1396313	-	MRA_1258	787	MRA_1258	915	/+/-/+/	AS	16052.7	3125.3	3.1914	6.3145
Seed0138	59.9875	204	1343909	1344112	+	MRA_1208	-6	MRA_1209	140	/-/+/+/	AS	24534.1	12515.5	56.4757	59.9875
Seed0140	0	29	2841802	2841830	+	MRA_2538	31	MRA_2539	92	/-/+/+/	IGR	0	0	184.002	0
Seed0141	0	29	3394823	3394851	+	MRA_3054	31	MRA_3055	104	/-/+/-/	IGR	0	0	18.8184	322.691
Seed0152	30544.5	22	168982	169003	+	MRA_0148	352	MRA_0148	37	/-/+/-/	AS	30544.5	205.159	11.0249	76.3477
Seed0155	33.6873	108	1293298	1293405	-	MRA_1173	923	MRA_1173	646	/+/-/+/	AS	4101.3	556.351	33.6873	1033.12
Seed0157	6437.25	38	853006	853043	-	MRA_0767	92	MRA_0767	614	/+/-/+/	AS	6437.25	4938.49	6.3828	745.108
Seed0159	0	44	3850875	3850918	-	MRA_3464	121	MRA_3465	-1	/-/-/+/	AS	0	0	0	0
Seed0161	23279.1	44	3855801	3855844	-	MRA_3468	1153	MRA_3469	-1	/-/-/+/	AS	20073.8	23279.1	20.6717	38.1739
Seed0166	1298.27	44	3504953	3504996	-	MRA_3159	650	MRA_3159	341	/+/-/+/	AS	18520.7	1298.27	39.9653	81.8012
Seed0167	11109.9	39	873370	873408	-	MRA_0787	633	MRA_0787	573	/+/-/+/	AS	11109.9	457.497	4.6644	104.594
Seed0186	501.562	144	1293156	1293299	-	MRA_1173	781	MRA_1173	752	/+/-/+/	AS	5446.56	1334.56	58.9527	501.562
Seed0191	1090.86	47	547088	547134	+	MRA_0460	-43	MRA_0461	65	/-/+/-/	AS	11291.4	1090.86	10.3212	15.316
Seed0194	71.7022	137	2483139	2483275	-	MRA_2224	-5	MRA_2225	27	/+/-/+/	AS	4587.09	727.883	71.7022	143.62
Seed0199	5.7819	498	1475418	1475915	-	MRA_r02	450	MRA_r02	2190	/+/-/+/	AS	475.777	305.176	91.1991	5.7819
Seed0201	45.3035	87	4176641	4176727	-	MRA_3759	67	MRA_t41	64	/-/-/+/	IGR	8446.36	16430.3	45.3035	192137
Seed0202	20648.4	21	910869	910889	+	MRA_0825	245	MRA_0826	28	/-/+/-/	IGR	20648.4	100.748	80.8494	57.131
Seed0207	18117.7	52	2990937	2990988	+	MRA_2686	309	MRA_2686	32	/-/+/-/	AS	17050.9	18117.7	2.3322	13.8433
Seed0209	91073.5	48	4261369	4261416	-	MRA_3837	57	MRA_3838	23	/+/-/+/	IGR	8926.27	91073.5	44.2145	9.9979
Seed0212	22093.2	22	1161686	1161707	+	MRA_1044	283	MRA_1044	34	/-/+/-/	AS	22093.2	144.252	41.3434	130.882
Seed0214	138.371	300	1963390	1963689	+	MRA_1745	84	MRA_1747	57	/-/+/-/	AS2	1630.4	2015.32	106.317	138.371
Seed0215	3925.8	45	4080127	4080171	-	MRA_3668	100	MRA_3669	67	/+/-/+/	IGR	2059.79	3925.8	14.8224	15.9967
Seed0232	1712.58	153	219802	219954	-	MRA_0194	98	MRA_0195	111	/+/-/+/	IGR	3166.04	2997.01	278.217	1712.58
Seed0234	538.542	44	2527588	2527631	-	MRA_2263	-9	MRA_2264	42	/+/-/+/	AS	7169.93	538.542	8.2687	54.5341
Seed0235	16415.8	23	2066014	2066036	+	MRA_1825	401	MRA_1825	8	/-/+/-/	AS	16415.8	567.253	60.6371	0
Seed0238	29085.1	43	4130257	4130299	-	MRA_3716	257	MRA_3717	63	/-/-/+/	IGR	7548.41	29085.1	0	39.0616
Seed0239	121251	85	4109130	4109214	+	MRA_3695	174	MRA_3696	497	/+/+/-/	IGR	5951.81	17605.9	121251	82551.3
Seed0240	5411.37	41	2348500	2348540	-	MRA_2096	95	MRA_2098	69	/-/-/+/	IGR	7210.31	5411.37	66.5529	58.5244
Seed0246	15125.4	27	3135660	3135686	+	MRA_2840	44	MRA_2840	271	/-/+/-/	AS	15125.4	1047.4	44.9163	177.741
Seed0254	770.11	148	3506647	3506794	-	MRA_3160	310	MRA_3161	22	/-/-/+/	IGR	3256.7	2941.97	1455.7	770.11
Seed0256	8212.54	38	1292811	1292848	-	MRA_1173	436	MRA_1173	1203	/+/-/+/	AS	8212.54	1703.69	44.6799	50.5158
Seed0261	12.3845	155	1476684	1476838	-	MRA_r02	1716	MRA_r02	1267	/+/-/+/	AS	3391.28	928.178	120.883	12.3845
Seed0276	82.2686	140	623465	623604	-	MRA_0537	31	MRA_0538	35	/+/-/+/	IGR	3068.27	345.564	61.5033	82.2686
Seed0281	12546.6	29	4109386	4109414	+	MRA_3695	430	MRA_3696	297	/+/+/-/	IGR	12546.6	2054.9	18866.5	537.819
Seed0287	352.616	40	220922	220961	-	MRA_0196	76	MRA_0196	316	/+/-/+/	AS	4881.34	352.616	6.0637	0
Seed0291	32.301	156	8052	8207	-	MRA_0006	750	MRA_0006	1611	/+/-/+/	AS	5305.34	1353.96	68.7997	32.301
Seed0297	13653.9	38	51937	51974	+	MRA_0049	558	MRA_0049	508	/-/+/-/	AS	13653.9	4240.68	180.315	833.511
Seed0298	70.5735	170	2265648	2265817	-	MRA_2022	3746	MRA_2022	68	/+/-/+/	AS	2197.73	479.144	56.7135	70.5735
Seed0303	12000.4	20	1291696	1291715	-	MRA_1172	3058	MRA_1172	621	/+/-/+/	AS	12000.4	141.047	3.0319	23.995
Seed0307	9388.72	22	2049784	2049805	-	MRA_1813	399	MRA_1813	1547	/+/-/+/	AS	9388.72	51.2897	35.831	359.925
Seed0311	91073.5	48	1470838	1470885	+	MRA_1321	23	MRA_1322	96	/-/+/-/	IGR	8917.13	91073.5	8.8429	89.9813
Seed0316	7465.22	18	4182616	4182633	-	MRA_3765	1215	MRA_3765	576	/+/-/+/	AS	7465.22	286.011	3.3687	93.3139
Seed0317	3540.65	18	2636582	2636599	+	MRA_2368	24	MRA_2368	285	/-/+/-/	AS	3540.65	105.785	0	0
Seed0323	16289.4	22	4097135	4097156	+	MRA_3683	157	MRA_3684	72	/-/+/+/	IGR	16289.4	112.196	0	32.7205
Seed0341	301.513	69	3035938	3036006	-	MRA_2739	405	MRA_2739	219	/+/-/+/	AS	3200.17	301.513	4.394	21609.4
Seed0354	20512.4	43	2155826	2155868	+	MRA_1910	680	MRA_1910	309	/-/+/-/	AS	7989.73	20512.4	4.2305	451.999
Seed0368	241.395	166	1273312	1273477	-	MRA_1154	94	MRA_1155	256	/+/-/+/	IGR	1704.21	12686.5	731.663	241.395
Seed0376	1037.11	68	248844	248911	+	MRA_0215	98	MRA_0215	563	/-/+/-/	AS	4032.83	1037.11	24.0765	7.0574
Seed0394	1297.08	51	806899	806949	-	MRA_0717	67	MRA_0717	116	/+/-/+/	AS	3125.18	1297.08	14.2675	65.8686
Seed0403	501.452	167	3856144	3856310	-	MRA_3469	301	MRA_3469	69	/+/-/+/	AS	9376.45	926.938	53.012	501.452
Seed0405	51681.9	20	1692353	1692372	-	MRA_1510	31	MRA_1511	-5	/+/-/+/	AS	51681.9	1251.79	15.1593	23.995
Seed0408	3199.38	36	1787742	1787777	+	MRA_1594	312	MRA_1594	51	/-/+/-/	AS	3199.38	3269.54	0	66.6528
Seed0413	2579.35	47	1487063	1487109	+	MRA_1330	-18	MRA_1331	63	/-/+/+/	AS	6205.82	2579.35	33.5439	76.5798
Seed0416	261.197	54	1787995	1788048	+	MRA_1595	-51	MRA_1596	54	/-/+/-/	AS	4310.53	261.197	8.9833	26.6611
Seed0419	2212.86	45	3443950	3443994	-	MRA_3100	366	MRA_3100	0	/+/-/+/	AS	3907.51	2212.86	84.8919	341.262
Seed0424	2681.38	18	3510095	3510112	+	MRA_3164	410	MRA_3164	1309	/-/+/-/	AS	2681.38	3651.54	148.224	53.3222
Seed0425	7497.28	23	807565	807587	-	MRA_0718	93	MRA_0719	54	/+/-/+/	IGR	7497.28	223.835	0	761.581
Seed0429	562.7	142	3032267	3032408	+	MRA_2734	99	MRA_2734	17	/-/+/-/	AS	2144.42	2237.87	284.823	562.7
Seed0436	6506.79	22	1340300	1340321	-	MRA_1205	34	MRA_1205	292	/+/-/+/	AS	6506.79	6.4112	8.2687	21.8136
Seed0437	1916.95	44	3850347	3850390	+	MRA_3463	249	MRA_3464	2	/-/+/-/	IGR	2582.77	1916.95	23.428	10.9068
Seed0439	70.5233	44	3855275	3855318	+	MRA_3468	627	MRA_3469	525	/-/+/+/	IGR	0	70.5233	42.7216	5.4534
Seed0451	9540.16	35	1474803	1474837	+	MRA_r01	108	MRA_r02	131	/+/+/+/	IGR	9540.16	2426	424.459	102.836
Seed0453	6010.61	39	2386321	2386359	+	MRA_2130	129	MRA_2131	114	/-/+/+/	IGR	6010.61	857.129	1.5548	104.594
Seed0455	935.79	52	768627	768678	+	MRA_0678	4	MRA_0678	448	/-/+/-/	AS	2461.76	935.79	2.3322	143.047
Seed0456	235.84	20	3851291	3851310	-	MRA_3465	374	MRA_3465	137	/+/-/+/	AS	235.84	70.5233	0	11.9975
Seed0457	16258.8	162	4109215	4109376	+	MRA_3695	259	MRA_3696	335	/+/+/-/	IGR	3643.57	4265.79	147497	16258.8
Seed0461	4204.9	39	2488569	2488607	-	MRA_2229	329	MRA_2229	1180	/+/-/+/	AS	4204.9	728.741	1.5548	49.2205
Seed0464	367.923	150	1277116	1277265	-	MRA_1157	256	MRA_1158	345	/+/-/-/	IGR	1496.94	1778.6	91.3598	367.923
Seed0466	4582.18	22	138966	138987	-	MRA_0119	288	MRA_0119	281	/+/-/+/	AS	4582.18	60.9065	19.2936	0
Seed0472	7720.7	39	2648901	2648939	-	MRA_2379	44	MRA_2380	717	/+/-/-/	IGR	7720.7	2188.03	43.5343	73.8308
Seed0474	1101.93	40	221375	221414	+	MRA_0197	19	MRA_0197	1669	/-/+/-/	AS	7368.63	1101.93	34.8663	0
Seed0475	6504.79	20	2527476	2527495	-	MRA_2263	787	MRA_2263	102	/+/-/+/	AS	6504.79	239.779	12.1274	71.985
Seed0485	256.187	49	3994024	3994072	+	MRA_3584	1214	MRA_3584	39	/-/+/-/	AS	1300.65	256.187	21.0373	39.1755
Seed0494	779.603	55	852940	852994	-	MRA_0767	26	MRA_0767	663	/+/-/+/	AS	3183.09	779.603	2.205	501.714
Seed0502	1645.54	42	1301491	1301532	+	MRA_1180	57	MRA_1181	82	/-/+/+/	IGR	5223.48	1645.54	63.5245	57.131
Seed0505	5235.35	22	485908	485929	-	MRA_0410	621	MRA_0410	1115	/+/-/+/	AS	5235.35	217.981	22.0498	119.975
Seed0508	273.047	145	2232258	2232402	+	MRA_1990	639	MRA_1990	662	/-/+/-/	AS	1576.55	1511.14	49.346	273.047
Seed0509	0	45	891622	891666	-	MRA_0806	-17	MRA_0807	28	/+/-/+/	AS	0	0	0	5.3322
Seed0511	0	38	2007081	2007118	-	MRA_1779	116	MRA_1779	227	/+/-/+/	AS	0	1.8559	0	284.151
Seed0514	2.8867	38	2376611	2376648	-	MRA_2121	-17	MRA_2122	613	/+/-/+/	AS	2.8867	0	6.3828	0
Seed0516	0	38	2561213	2561250	-	MRA_2298	-17	MRA_2299	214	/+/-/+/	AS	0	0	1.5957	18.9434
Seed0518	0	38	2648840	2648877	-	MRA_2379	-17	MRA_2380	779	/+/-/-/	AS	0	5.5676	39.8928	82.0882
Seed0519	4889.03	40	2985372	2985411	-	MRA_2678	-17	MRA_2679	-25	/+/-/+/	AS2	38916.3	4889.03	19.707	11.9975
Seed0520	0	38	3564806	3564843	-	MRA_3219	-17	MRA_3220	253	/+/-/+/	AS	0	3.7118	1.5957	0
Seed0521	78.3592	45	3722518	3722562	-	MRA_3368	-17	MRA_3369	28	/+/-/+/	AS	134.069	78.3592	0	0
Seed0523	0	38	3900751	3900788	-	MRA_3515	-17	MRA_3516	260	/+/-/-/	AS	0	7.4235	3.1914	6.3145
Seed0528	140.702	103	1476546	1476648	-	MRA_r02	1578	MRA_r02	1457	/+/-/+/	AS	1596.41	1268.73	140.702	23.2961
Seed0538	9350.02	21	1042141	1042161	+	MRA_0940	897	MRA_0940	195	/-/+/-/	AS	9350.02	1833.61	92.3993	102.836
Seed0548	4745.67	38	1832383	1832420	-	MRA_1639	200	MRA_1639	2477	/+/-/+/	AS	4745.67	5415.45	3.1914	385.183
Seed0549	7788.2	19	4411209	4411227	-	MRA_3953	32	MRA_3953	300	/+/-/+/	AS	7788.2	215.282	9.5743	12.629
Seed0550	2932.2	45	3856068	3856112	-	MRA_3469	225	MRA_3469	267	/+/-/+/	AS	3395.61	2932.2	16.1699	95.98
Seed0558	424.64	47	2554286	2554332	+	MRA_2288A	93	MRA_2288A	193	/-/+/-/	AS	3946.61	424.64	2.5803	10.2106
Seed0561	2757.23	62	2649211	2649272	-	MRA_2379	354	MRA_2380	384	/+/-/-/	IGR	1682.55	2757.23	4.8901	994.632
Seed0570	5.4847	20	3852089	3852108	-	MRA_3466	375	MRA_3466	304	/+/-/+/	AS	5.4847	14.1047	0	23.995
Seed0572	2270.65	20	2478918	2478937	+	MRA_2220	85	MRA_2220	252	/-/+/-/	AS	2270.65	10.5785	69.7326	107.978
Seed0575	3602.08	37	3931718	3931754	-	MRA_3544	570	MRA_3544	596	/+/-/+/	AS	3602.08	628.992	22.9437	12.9703
Seed0577	5099.24	37	3505546	3505582	+	MRA_3159	209	MRA_3160	174	/+/+/-/	IGR	5099.24	3347	21.3049	479.9
Seed0581	7967.7	22	2303948	2303969	+	MRA_2062	2086	MRA_2062	457	/-/+/-/	AS	7967.7	57.7009	16.5374	54.5341
Seed0583	124.549	341	1737047	1737387	+	MRA_1546	119	MRA_1547	106	/+/+/+/	IGR	1339.8	1130.65	295.005	124.549
Seed0595	5343.62	21	2324954	2324974	+	MRA_2073	-7	MRA_2074	100	/-/+/+/	AS	5343.62	10.0748	8.6624	57.131
Seed0602	3958.09	24	2146462	2146485	-	MRA_1898	272	MRA_1898	847	/+/-/+/	AS	3958.09	20.5693	0	29.9938
Seed0609	2397.79	47	4273140	4273186	+	MRA_3843	131	MRA_3843	722	/-/+/-/	AS	3561.52	2397.79	0	5.1053
Seed0615	6725.91	19	343216	343234	-	MRA_0290	856	MRA_0290	34	/+/-/+/	AS	6725.91	51.9645	0	12.629
Seed0619	830.412	40	939104	939143	-	MRA_0849	-37	MRA_0850	275	/+/-/+/	AS	4132.68	830.412	121.274	131.972
Seed0621	1826.39	20	2764861	2764880	+	MRA_2478	45	MRA_2478	82	/-/+/-/	AS	1826.39	105.785	33.3504	0
Seed0622	9177.65	18	2415427	2415444	+	MRA_2160	127	MRA_2161	124	/-/+/-/	IGR	9177.65	340.863	175.174	279.942
Seed0623	57.1291	121	4091347	4091467	-	MRA_3680	93	MRA_3680	1436	/+/-/+/	AS	2511.15	2337.18	57.1291	725.799
Seed0625	745.784	40	884677	884716	-	MRA_0798	611	MRA_0798	24	/+/-/+/	AS	3304.5	745.784	15.1593	107.978
Seed0630	3588.53	35	4361654	4361688	-	MRA_3915	198	MRA_3915	1768	/+/-/+/	AS	3588.53	6292.69	0	0
Seed0632	5604.32	22	1660884	1660905	-	MRA_1479	13	MRA_1480	-18	/+/-/+/	AS	5604.32	96.1681	5.5125	10.9068
Seed0634	366.721	45	1835049	1835093	-	MRA_1639	152	MRA_1640	-33	/+/-/+/	AS	2518.06	366.721	1.3475	21.3289
Seed0648	2700.26	45	2265527	2265571	-	MRA_2022	3625	MRA_2022	314	/+/-/+/	AS	3022.65	2700.26	115.884	186.628
Seed0651	5956.33	20	2135203	2135222	-	MRA_1886	447	MRA_1887	50	/+/-/+/	IGR	5956.33	63.471	3.0319	23.995
Seed0652	6467.12	23	2649693	2649715	+	MRA_2380	37	MRA_2380	1788	/-/+/-/	AS	6467.12	683.769	87.001	323.411
Seed0654	2132.6	187	3682745	3682931	+	MRA_3332	117	MRA_3332	149	/-/+/-/	AS	1948.08	1357.67	414.731	2132.6
Seed0656	319.499	184	3509843	3510026	+	MRA_3164	158	MRA_3164	1395	/-/+/-/	AS	1899.36	3219.54	53.0574	319.499
Seed0657	2.1464	113	2378211	2378323	-	MRA_2123	598	MRA_2123	21	/+/-/+/	AS	1857.99	346.375	2.1464	303.654
Seed0664	554.112	49	3680745	3680793	+	MRA_3329	-37	MRA_3330	24	/-/+/-/	AS	3158.71	554.112	2.475	323.198
Seed0668	0	38	13645	13682	+	MRA_0010	87	MRA_0011	-17	/-/+/-/	AS	0	0	1.5957	6.3145
Seed0672	0	38	1543284	1543321	+	MRA_1378	169	MRA_1379	-17	/+/+/-/	AS	0	1.8559	4.7871	0
Seed0674	32769.3	38	1989463	1989500	+	MRA_1766	60	MRA_1767	-17	/-/+/-/	AS	32769.3	4121.9	0	0
Seed0676	0	38	1997409	1997446	+	MRA_1768D	494	MRA_1769	-17	/+/+/-/	AS	0	0	3.1914	18.9434
Seed0678	0	38	2440041	2440078	+	MRA_2181	281	MRA_2182	-17	/-/+/-/	AS	0	0	1.5957	0
Seed0680	0	38	2796605	2796642	+	MRA_2503	29	MRA_2504	-17	/-/+/-/	AS	0	7.4235	3.1914	0
Seed0681	0	38	3132514	3132551	+	MRA_2837	1510	MRA_2838	-17	/+/+/-/	AS	0	0	6.3828	0
Seed0682	0	38	3804203	3804240	+	MRA_3419	213	MRA_3420	-17	/-/+/-/	AS	0	0	0	0
Seed0683	5458.53	21	2839780	2839800	-	MRA_2537	8	MRA_t29	22	/+/-/+/	IGR	5458.53	30.2243	0	57.131
Seed0688	332.936	43	3091687	3091729	+	MRA_2795	410	MRA_2795	696	/-/+/-/	AS	3515.28	332.936	11.2813	22.3209
Seed0692	522.348	21	3321140	3321160	-	MRA_2983	480	MRA_2983	231	/+/-/+/	AS	522.348	97.3893	11.5499	34.2786
Seed0693	2.681	179	1473379	1473557	-	MRA_r01	223	MRA_r01	1138	/+/-/+/	AS	237.157	13.7895	97.5613	2.681
Seed0700	7505.31	19	2888413	2888431	+	MRA_2584	2674	MRA_2584	22	/-/+/-/	AS	7505.31	33.4058	38.2971	25.2579
Seed0703	23416.8	21	1341838	1341858	-	MRA_1205A	159	MRA_1206	111	/+/-/+/	IGR	23416.8	67.1651	8.6624	45.7048
Seed0708	184.178	185	2962536	2962720	+	MRA_2652	79	MRA_2652	555	/-/+/-/	AS	1351.89	1183.27	184.206	184.178
Seed0716	908.167	49	2036587	2036635	-	MRA_1802	178	MRA_1802	73	/+/-/+/	AS	2630.39	908.167	3.7125	259.538
Seed0730	1094.59	162	294971	295132	+	MRA_0252	116	MRA_0253	28	/+/+/-/	IGR	1487.63	7331.81	92.0785	1094.59
Seed0731	2199.95	18	2106842	2106859	-	MRA_1858	33	MRA_1858	372	/+/-/+/	AS	2199.95	207.652	26.9498	93.3139
Seed0733	2603.58	61	343305	343365	-	MRA_0290	37	MRA_0291	127	/+/-/+/	IGR	2123.73	2603.58	12.9227	106.207
Seed0744	915.236	45	887213	887257	+	MRA_0802	70	MRA_0802	695	/-/+/-/	AS	2179.23	915.236	8.0849	15.9967
Seed0746	3455.64	77	1288473	1288549	+	MRA_1171	143	MRA_1172	89	/+/+/+/	IGR	2631.21	3455.64	52.7621	2253.04
Seed0757	1229.93	50	1699204	1699253	-	MRA_1518	265	MRA_1519	359	/-/-/-/	IGR	2345.24	1229.93	55.7861	393.518
Seed0758	4806.9	28	52224	52251	+	MRA_0049	845	MRA_0049	231	/-/+/-/	AS	4806.9	909.247	168.917	394.204
Seed0760	23.7174	37	2848922	2848958	-	MRA_2546	1169	MRA_2546	273	/+/-/+/	AS	23.7174	602.307	4.9165	12.9703
Seed0762	1329.44	47	2635865	2635911	+	MRA_2366	73	MRA_2366	165	/-/+/-/	AS	1080.59	1329.44	65.7977	25.5266
Seed0764	825.443	44	2350400	2350443	-	MRA_2098	1791	MRA_2098	331	/+/-/+/	AS	299.163	825.443	0	10.9068
Seed0765	533.962	42	492770	492811	-	MRA_0413	677	MRA_0413	292	/+/-/+/	AS	2.6117	533.962	0	0
Seed0768	44.9906	176	2347416	2347591	-	MRA_2094	210	MRA_2094	178	/+/-/+/	AS	237.46	368.244	39.6208	44.9906
Seed0770	1780.71	64	3506921	3506984	-	MRA_3161	105	MRA_3161	164	/+/-/+/	AS	2505.8	1780.71	75.7963	187.461
Seed0772	557.775	44	327960	328003	+	MRA_0279	332	MRA_0279	1820	/-/+/-/	AS	144.595	557.775	12.403	5.4534
Seed0782	550.388	46	3287706	3287751	-	MRA_2965	765	MRA_2965	458	/+/-/+/	AS	245.617	550.388	21.0911	10.4326
Seed0787	2.8126	39	2331939	2331977	-	MRA_2078	588	MRA_2078	465	/+/-/+/	AS	2.8126	565.995	27.9863	209.187
Seed0788	550.388	46	4230686	4230731	-	MRA_3816	1151	MRA_3816	363	/+/-/+/	AS	209.847	550.388	1.3182	10.4326
Seed0791	106.728	37	4296017	4296053	-	MRA_3862	850	MRA_3862	328	/+/-/+/	AS	106.728	539.408	3.2777	0
Seed0804	84.3792	39	4017880	4017918	+	MRA_3606	495	MRA_3606	30	/-/+/-/	AS	84.3792	575.036	3.1096	61.5257
Seed0808	560.828	42	1109595	1109636	+	MRA_0998	115	MRA_0998	176	/-/+/-/	AS	159.316	560.828	2.8875	22.8524
Seed0816	130.606	158	3916038	3916195	-	MRA_3527	354	MRA_3528	149	/-/-/+/	IGR	59.0121	168.274	42.5994	130.606
Seed0821	449.23	266	1962454	1962719	+	MRA_1744	-80	MRA_1745	90	/-/+/-/	AS	1101.47	607.932	465.036	449.23
Seed0828	519.308	44	4207117	4207160	+	MRA_3788	74	MRA_3789	160	/-/+/+/	IGR	181.991	519.308	12.403	81.8012
Seed0830	97.7116	194	1967810	1968003	+	MRA_1750	337	MRA_1750	1152	/-/+/-/	AS	634.41	747.402	97.5194	97.7116
Seed0832	3593.16	40	2548521	2548560	-	MRA_2284	267	MRA_2285	44	/-/-/+/	IGR	2684.74	3593.16	7.5796	59.9875
Seed0839	36.5643	39	3174167	3174205	-	MRA_2875	114	MRA_2876	58	/-/-/+/	IGR	36.5643	551.528	23.3219	0
Seed0841	33.8913	177	2057526	2057702	+	MRA_1817	245	MRA_1817A	-83	/-/+/-/	AS	230.541	249.421	90.4417	33.8913
Seed0842	529.745	43	2484626	2484668	-	MRA_2225	1324	MRA_2225	172	/+/-/+/	AS	214.284	529.745	0	11.1605
Seed0844	530.688	40	2865685	2865724	-	MRA_2556	842	MRA_2556	510	/+/-/+/	AS	65.8158	530.688	1.5159	5.9988
Seed0851	508.668	47	3808257	3808303	+	MRA_3423	645	MRA_3424	63	/-/+/-/	IGR	177.376	508.668	7.7409	45.9479
Seed0860	525.567	42	2694770	2694811	+	MRA_2412	787	MRA_2412	299	/-/+/-/	AS	13.0587	525.567	0	114.262
Seed0872	394.011	46	2215370	2215415	+	MRA_1972	194	MRA_1972	33	/-/+/-/	AS	21.4617	394.011	5.2728	5.2163
Seed0878	445.178	48	3946174	3946221	-	MRA_3548	1855	MRA_3549	147	/+/-/-/	IGR	15.9969	445.178	0	19.9958
Seed0882	57.8935	36	1662160	1662195	-	MRA_1481	23	MRA_1482	-22	/+/-/+/	AS	57.8935	399.632	1.6844	13.3306
Seed0884	5.7733	38	123267	123304	+	MRA_0108	1994	MRA_0108	227	/-/+/-/	AS	5.7733	571.61	0	6.3145
Seed0886	582.227	43	595560	595602	+	MRA_0511	379	MRA_0511	487	/-/+/-/	AS	553.567	582.227	29.6134	16.7407
Seed0888	50.3995	37	707029	707065	+	MRA_0619	967	MRA_0619	154	/-/+/-/	AS	50.3995	587.059	0	12.9703
Seed0891	427.458	49	3041277	3041325	-	MRA_2744	137	MRA_2744	501	/+/-/+/	AS	546.226	427.458	6.1875	4.8969
Seed0904	5237.84	20	4049958	4049977	+	MRA_3637	312	MRA_3637	7	/-/+/-/	AS	5237.84	63.471	9.0956	35.9925
Seed0916	115.787	36	4084754	4084789	+	MRA_3672	208	MRA_3673	142	/+/+/+/	IGR	115.787	607.284	0	6.6653
Seed0920	11.5466	38	448932	448969	+	MRA_0379	422	MRA_0379	437	/-/+/-/	AS	11.5466	564.186	3.1914	25.2579
Seed0927	488.626	42	1851967	1852008	+	MRA_1651	1932	MRA_1651	1545	/-/+/-/	AS	44.3995	488.626	10.1062	57.131
Seed0928	141.956	34	1935532	1935565	+	MRA_1715	136	MRA_1716	435	/-/+/-/	IGR	141.956	759.163	76.688	77.6309
Seed0930	2381.67	148	2056863	2057010	+	MRA_1816	56	MRA_1817	-55	/-/+/-/	AS	285.35	411.227	957.902	2381.67
Seed0931	257.54	23	2648940	2648962	-	MRA_2379	83	MRA_2380	694	/+/-/-/	IGR	257.54	1729.35	52.7279	20.8652
Seed0938	26.6821	37	1283654	1283690	-	MRA_1166	38	MRA_1166	513	/+/-/+/	AS	26.6821	518.442	3.2777	32.4257
Seed0940	443.513	45	1975012	1975056	-	MRA_1757	1356	MRA_1757	30	/+/-/+/	AS	12.1881	443.513	5.39	15.9967
Seed0942	462.502	43	3267619	3267661	-	MRA_2958	4555	MRA_2958	19	/+/-/+/	AS	20.408	462.502	21.1525	11.1605
Seed0943	488.626	42	3322370	3322411	-	MRA_2984	81	MRA_2985	295	/+/-/-/	IGR	167.151	488.626	8.6624	34.2786
Seed0945	517.744	41	3246252	3246292	+	MRA_2947	71	MRA_2947	3506	/-/+/-/	AS	37.4561	517.744	14.7895	5.8524
Seed0946	166.022	37	3574122	3574158	+	MRA_3228	75	MRA_3228	911	/-/+/-/	AS	166.022	573.717	0	32.4257
Seed0947	106.806	38	3577590	3577627	+	MRA_3231	111	MRA_3231	52	/-/+/-/	AS	106.806	564.186	7.9786	37.8869
Seed0949	453.994	48	2217708	2217755	-	MRA_1975	108	MRA_1975	642	/+/-/+/	AS	123.405	453.994	32.8451	94.9802
Seed0958	424.64	47	3439967	3440013	-	MRA_3095	568	MRA_3095	1662	/+/-/+/	AS	79.3524	424.64	9.0311	45.9479
Seed0965	448.648	47	4145279	4145325	+	MRA_3729	711	MRA_3729	235	/-/+/-/	AS	46.6779	448.648	3.8705	20.4213
Seed0972	45.7054	24	3867232	3867255	+	MRA_3480	295	MRA_3480	1085	/-/+/-/	AS	45.7054	875.664	0	99.9792
Seed0978	774.303	17	1342256	1342272	-	MRA_1206	-9	MRA_1207	44	/+/-/+/	AS	774.303	327.726	3.5669	56.4588
Seed0980	415.055	37	1536809	1536845	-	MRA_1372	107	MRA_1373	148	/-/-/-/	IGR	415.055	609.931	54.0817	25.9405
Seed0994	624.406	26	3510547	3510572	+	MRA_3164	862	MRA_3164	849	/-/+/-/	AS	624.406	1635.6	39.6473	119.975
Seed0995	562.177	24	4179742	4179765	-	MRA_3763	153	MRA_3764	102	/+/-/+/	IGR	562.177	246.832	20.2124	89.9813
Seed0998	532.795	21	733917	733937	-	MRA_0647	219	MRA_0647	189	/+/-/+/	AS	532.795	181.346	8.6624	514.179
Seed0999	610.465	23	3889139	3889161	+	MRA_3503	30	MRA_3503	169	/-/+/-/	AS	610.465	70.5233	0	41.7304
Seed10001	218.725	69	1898528	1898596	+	MRA_1682	134	MRA_1682	1129	/-/+/-/	AS	238.463	218.725	34.2731	267.77
Seed10002	147.22	38	277845	277882	-	MRA_0239	425	MRA_0239	1244	/+/-/+/	AS	147.22	272.814	3.1914	12.629
Seed10010	25.3138	39	923650	923688	-	MRA_0839	374	MRA_0839	493	/+/-/+/	AS	25.3138	265.819	0	30.7628
Seed10011	0	25	2840795	2840819	+	MRA_2538	271	MRA_2538	952	/-/+/-/	AS	0	0	0	0
Seed10013	0	25	3393816	3393840	+	MRA_3054	271	MRA_3054	952	/-/+/-/	AS	0	0	7.2764	0
Seed10014	25.9799	38	1322992	1323029	-	MRA_1193	161	MRA_1193	2810	/+/-/+/	AS	25.9799	270.958	0	6.3145
Seed10019	207.839	38	4102013	4102050	+	MRA_3687	173	MRA_3687	35	/-/+/-/	AS	207.839	274.67	11.17	37.8869
Seed10020	4871.88	29	1962368	1962396	+	MRA_1744	76	MRA_1744	138	/-/+/-/	AS	4871.88	1685.26	407.732	405.433
Seed10022	240.42	44	53339	53382	+	MRA_0051	153	MRA_0051	673	/-/+/-/	AS	356.502	240.42	37.2091	512.621
Seed10029	238.016	48	595303	595350	+	MRA_0511	122	MRA_0511	739	/-/+/-/	AS	77.6992	238.016	54.3207	14.9969
Seed10030	3804.35	22	2993920	2993941	-	MRA_2691	99	MRA_2691	113	/+/-/+/	AS	3804.35	147.458	2.7562	54.5341
Seed10034	214.508	48	3881481	3881528	-	MRA_3492	187	MRA_3492	554	/+/-/+/	AS	185.107	214.508	2.5265	119.975
Seed10039	30.9391	39	1216967	1217005	-	MRA_1101	59	MRA_1101	358	/+/-/+/	AS	30.9391	273.052	12.4384	18.4577
Seed1004	166.691	44	485742	485785	-	MRA_0410	455	MRA_0410	1259	/+/-/+/	AS	199.442	166.691	2.7562	103.615
Seed10046	224.107	45	2492992	2493036	-	MRA_2231	1125	MRA_2231	492	/+/-/+/	AS	102.38	224.107	4.0425	10.6644
Seed10047	8.66	38	4084663	4084700	+	MRA_3672	117	MRA_3673	231	/+/+/+/	IGR	8.66	272.814	3.1914	18.9434
Seed10048	304.703	18	310451	310468	+	MRA_0265	1212	MRA_0265	333	/-/+/-/	AS	304.703	481.909	20.2124	26.6611
Seed10049	51.8491	138	477703	477840	+	MRA_0403	140	MRA_0404	149	/-/+/-/	IGR	336.233	174.264	51.8491	46.9467
Seed10052	241.091	43	4285440	4285482	-	MRA_3852	423	MRA_3852	1049	/+/-/+/	AS	127.55	241.091	4.2305	5.5802
Seed10054	257.41	40	1254815	1254854	+	MRA_1138	431	MRA_1138	990	/-/+/-/	AS	49.3619	257.41	7.5796	11.9975
Seed10060	329.079	23	310387	310409	+	MRA_0265	1148	MRA_0265	392	/-/+/-/	AS	329.079	441.537	5.2728	31.2978
Seed10061	29.6468	37	462774	462810	+	MRA_0392	2010	MRA_0392	500	/-/+/-/	AS	29.6468	274.469	1.6388	64.8514
Seed10068	5965.21	21	2777496	2777516	-	MRA_t26	124	MRA_t27	-7	/-/-/+/	AS	5965.21	3284.37	135.712	365.638
Seed10070	246.832	42	2752847	2752888	-	MRA_2469	170	MRA_2469	1264	/+/-/+/	AS	44.3995	246.832	23.0998	91.4095
Seed10073	91.4108	36	2912061	2912096	-	MRA_2604	754	MRA_2604	92	/+/-/+/	AS	91.4108	299.724	1.6844	26.6611
Seed10074	0	17	2069312	2069328	+	MRA_1828	420	MRA_1829	199	/+/+/+/	IGR	0	597.374	32.102	98.803
Seed10077	251.132	41	2438075	2438115	+	MRA_2179	1089	MRA_2179	25	/-/+/-/	AS	2.6754	251.132	2.9579	23.4098
Seed10079	2926.72	46	2739885	2739930	+	MRA_2457	-3	MRA_2458	5	/-/+/-/	AS	9168.9	2926.72	1.3182	15.6489
Seed10084	242.023	44	4336760	4336803	+	MRA_3895	115	MRA_3896	44	/+/+/-/	IGR	231.851	242.023	60.6371	10.9068
Seed10088	4480.09	19	80499	80517	-	MRA_0072	245	MRA_0073	327	/-/-/+/	IGR	4480.09	55.6763	217.017	50.5158
Seed10090	102.837	16	939088	939103	-	MRA_0849	189	MRA_0849	38	/+/-/+/	AS	102.837	669.971	41.688	164.966
Seed10091	352.616	42	1292897	1292938	-	MRA_1173	522	MRA_1173	1113	/+/-/+/	AS	389.149	352.616	44.7559	22.8524
Seed10099	250.19	42	1630082	1630123	+	MRA_1458	675	MRA_1458	1386	/-/+/-/	AS	318.632	250.19	2.8875	5.7131
Seed10104	188.65	40	813454	813493	-	MRA_0724	89	MRA_0724	435	/+/-/+/	AS	10.9693	188.65	0	23.995
Seed10106	224.69	43	1074438	1074480	-	MRA_0966	1875	MRA_0966	101	/+/-/+/	AS	219.386	224.69	8.461	72.543
Seed10109	232.406	44	1283378	1283421	-	MRA_1165	196	MRA_1166	195	/+/-/+/	IGR	69.8046	232.406	2.7562	38.1739
Seed10110	0	40	105433	105472	+	MRA_0098	365	MRA_0098	549	/-/+/-/	AS	0	0	0	0
Seed10112	418.205	16	595544	595559	+	MRA_0511	363	MRA_0511	530	/-/+/-/	AS	418.205	612.671	49.2676	0
Seed10113	59.2589	132	1693236	1693367	-	MRA_1511	869	MRA_1511	28	/+/-/+/	AS	94.7349	97.7709	59.2589	19.9958
Seed10117	610.167	16	855234	855249	+	MRA_0769	103	MRA_0769	283	/-/+/-/	AS	610.167	533.332	56.8472	89.9813
Seed10124	557.134	40	1790327	1790366	+	MRA_1598	647	MRA_1598	315	/-/+/-/	AS	345.533	557.134	0	0
Seed10126	1694.15	18	733851	733868	-	MRA_0647	153	MRA_0647	258	/+/-/+/	AS	1694.15	481.909	16.8436	253.281
Seed1013	179.834	40	1080866	1080905	-	MRA_0976	815	MRA_0976	1458	/+/-/+/	AS	41.1349	179.834	3.0319	35.9925
Seed10131	278.567	40	3893190	3893229	-	MRA_3507	549	MRA_3507	365	/+/-/+/	AS	172.767	278.567	0	5.9988
Seed10132	115.787	18	3855325	3855342	+	MRA_3468	677	MRA_3469	501	/-/+/+/	IGR	115.787	211.57	114.537	26.6611
Seed10133	19.6885	39	4091986	4092024	-	MRA_3680	732	MRA_3680	879	/+/-/+/	AS	19.6885	256.777	3.1096	30.7628
Seed10134	213.289	144	4107675	4107818	-	MRA_3694	81	MRA_3695	275	/-/-/+/	IGR	314.606	163.575	176.016	213.289
Seed10137	164.54	32	4230654	4230685	-	MRA_3816	1119	MRA_3816	409	/+/-/+/	AS	164.54	431.955	0	14.9969
Seed10139	265.302	42	4334001	4334042	-	MRA_3893	60	MRA_3893	372	/+/-/+/	AS	83.5756	265.302	2.8875	22.8524
Seed1014	42.6584	36	337588	337623	+	MRA_0287	2789	MRA_0287	49	/-/+/-/	AS	42.6584	191.98	25.2654	46.657
Seed10146	240.115	42	886175	886216	+	MRA_0801	72	MRA_0801	930	/-/+/-/	AS	248.115	240.115	14.4374	34.2786
Seed10152	242.531	41	1137178	1137218	+	MRA_1025	369	MRA_1025	571	/-/+/-/	AS	184.605	242.531	4.4369	46.8195
Seed10163	264.052	43	3479862	3479904	+	MRA_3130	44	MRA_s02	65	/-/+/-/	IGR	191.325	264.052	14.1016	66.9628
Seed10178	72.1664	38	446	483	-	MRA_0001	445	MRA_0001	1041	/+/-/+/	AS	72.1664	263.534	6.3828	31.5724
Seed10179	266.226	40	978265	978304	+	MRA_0885	101	MRA_0885	1206	/-/+/-/	AS	68.5581	266.226	42.4459	161.966
Seed10184	227.598	44	1952029	1952072	-	MRA_1733	1169	MRA_1733	35	/+/-/+/	AS	17.4512	227.598	9.6468	0
Seed10186	166.122	45	2040147	2040191	-	MRA_1805	12	MRA_1806	435	/+/-/+/	IGR	226.699	166.122	4.0425	0
Seed10192	198.876	50	2949014	2949063	+	MRA_2637	236	MRA_2637	770	/-/+/-/	AS	50.4588	198.876	10.9147	4.799
Seed10194	252.121	40	4201102	4201141	+	MRA_3779	477	MRA_3779	158	/-/+/-/	AS	24.6809	252.121	1.5159	11.9975
Seed10195	252.852	41	4361528	4361568	-	MRA_3915	72	MRA_3915	1888	/+/-/+/	AS	123.07	252.852	0	0
Seed10203	227.971	43	2118981	2119023	-	MRA_1871	336	MRA_1872	74	/+/-/+/	IGR	30.612	227.971	14.1016	16.7407
Seed10204	126.964	206	1177546	1177751	+	MRA_1062	-49	MRA_1063	486	/-/+/+/	AS	160.812	225.264	97.4314	126.964
Seed10205	240.811	41	1234466	1234506	+	MRA_1117	312	MRA_1117	760	/-/+/-/	AS	179.254	240.811	1.479	11.7049
Seed10210	203.734	45	1666493	1666537	+	MRA_1485	1761	MRA_1485	1026	/-/+/-/	AS	109.693	203.734	0	10.6644
Seed10211	27.4233	32	1788814	1788845	+	MRA_1597	200	MRA_1597	1178	/-/+/-/	AS	27.4233	304.132	13.2644	37.4922
Seed10221	194.072	26	2798277	2798302	+	MRA_2505	391	MRA_2506	241	/-/+/-/	IGR	194.072	452.977	76.9624	92.2885
Seed10229	217.839	45	296436	296480	+	MRA_0253	1276	MRA_0253	515	/-/+/-/	AS	9.7505	217.839	0	15.9967
Seed10234	333.81	45	2828966	2829010	+	MRA_2528	113	MRA_2528	1432	/-/+/-/	AS	2318.18	333.81	9.4324	79.9834
Seed1024	208.631	48	1170150	1170197	+	MRA_1055	206	MRA_1055	340	/-/+/-/	AS	210.245	208.631	16.4225	29.9938
Seed10245	331.892	39	124476	124514	-	MRA_0109	801	MRA_0109	675	/+/-/+/	AS	331.892	262.202	7.774	79.9834
Seed10247	242.531	41	199643	199683	-	MRA_0176	623	MRA_0176	206	/+/-/+/	AS	64.2105	242.531	4.4369	0
Seed10248	239.166	46	1986733	1986778	+	MRA_1765	236	MRA_1765	1410	/-/+/-/	AS	140.693	239.166	22.4093	26.0815
Seed10258	240.811	41	2941075	2941115	-	MRA_2629	719	MRA_2629	812	/+/-/+/	AS	37.4561	240.811	4.4369	5.8524
Seed10262	171.787	78	849521	849598	+	MRA_0764	112	MRA_0764	1748	/-/+/-/	AS	132.194	171.787	7.774	6.1526
Seed10263	102.072	120	3368946	3369065	-	MRA_3026	236	MRA_3027	-81	/+/-/+/	AS	202.932	118.126	102.072	43.9908
Seed10270	432.543	45	3762743	3762787	-	MRA_3387	482	MRA_3388	91	/-/-/+/	IGR	472.899	432.543	0	0
Seed10274	493.663	44	910675	910718	+	MRA_0825	51	MRA_0826	199	/-/+/-/	IGR	2453.13	493.663	0	10.9068
Seed10278	0	45	4327086	4327130	-	MRA_3883	2044	MRA_3884	91	/-/-/+/	IGR	0	0	1.3475	15.9967
Seed10279	229.611	43	2473272	2473314	+	MRA_2215	137	MRA_2215	240	/-/+/-/	AS	76.53	229.611	5.6407	11.1605
Seed1028	156.719	45	1303201	1303245	+	MRA_1183	136	MRA_1183	746	/-/+/-/	AS	197.447	156.719	2.695	0
Seed10280	225.995	44	11078	11121	-	MRA_t01	118	MRA_t02	-9	/+/-/+/	AS	219.386	225.995	6.8906	158.149
Seed10281	235.651	41	2816815	2816855	+	MRA_2515	3593	MRA_2515	1349	/-/+/-/	AS	21.4035	235.651	0	0
Seed10282	83.0109	37	73387	73423	-	MRA_0067	208	MRA_0067	157	/+/-/+/	AS	83.0109	263.033	3.2777	0
Seed10288	239.779	40	622974	623013	-	MRA_0537	757	MRA_0537	421	/+/-/+/	AS	183.736	239.779	27.2867	95.98
Seed10291	174.916	37	528065	528101	+	MRA_0443	612	MRA_0443	569	/-/+/-/	AS	174.916	259.221	0	19.4554
Seed10292	306.694	43	687714	687756	-	MRA_0595	476	MRA_0595	369	/+/-/+/	AS	487.241	306.694	0	206.469
Seed10296	20.2066	38	1321692	1321729	-	MRA_1192	346	MRA_1192	1035	/+/-/+/	AS	20.2066	252.399	6.3828	12.629
Seed10301	247.615	45	2166042	2166086	+	MRA_1919	-1	MRA_1920	-5	/-/+/-/	AS2	243.762	247.615	17.5174	10.6644
Seed10302	235.651	41	1910711	1910751	-	MRA_1694	1599	MRA_1694	1360	/+/-/+/	AS	72.2369	235.651	2.9579	35.1146
Seed10309	245.229	44	2212755	2212798	-	MRA_1966	272	MRA_1966	230	/+/-/+/	AS	149.581	245.229	4.1343	16.3602
Seed10310	349.973	21	2349997	2350017	-	MRA_2098	1388	MRA_2098	757	/+/-/+/	AS	349.973	493.663	2.8875	22.8524
Seed10315	223.05	43	18795	18837	+	MRA_0016	-33	MRA_0017	-12	/-/+/-/	AS2	15.306	223.05	31.0236	44.6419
Seed10322	228.361	42	3282662	3282703	-	MRA_2961	2933	MRA_2961	1492	/+/-/+/	AS	15.6704	228.361	1.4437	22.8524
Seed10326	225.368	46	901754	901799	+	MRA_0816	716	MRA_0816	837	/-/+/-/	AS	336.233	225.368	21.0911	5.2163
Seed10328	5.7733	19	1975057	1975075	-	MRA_1757	1401	MRA_1757	11	/+/-/+/	AS	5.7733	501.087	6.3828	37.8869
Seed1034	174.629	42	2577885	2577926	-	MRA_2313	477	MRA_2313	384	/+/-/+/	AS	91.4108	174.629	0	51.4179
Seed10341	140.407	25	1963230	1963254	+	MRA_1745	421	MRA_1745	52	/-/+/-/	AS	140.407	434.424	58.2116	86.382
Seed10343	230.804	55	2252854	2252908	+	MRA_2014	9	MRA_2014	713	/-/+/-/	AS	185.481	230.804	105.839	21.8136
Seed10344	1454.14	39	4350009	4350047	-	MRA_3903	85	MRA_3904	-35	/+/-/+/	AS	1454.14	640.135	34.2055	43.068
Seed10345	242.023	44	3813423	3813466	-	MRA_3428	899	MRA_3429	77	/+/-/+/	IGR	72.2977	242.023	24.8061	5.4534
Seed10348	222.79	44	2790298	2790341	+	MRA_2501	942	MRA_2501	3889	/-/+/-/	AS	97.2279	222.79	6.8906	92.708
Seed1035	9.8535	80	2065890	2065969	+	MRA_1825	277	MRA_1825	75	/-/+/-/	AS	3375.8	861.266	9.8535	80.9831
Seed10350	17.3199	19	3946222	3946240	-	MRA_3548	1903	MRA_3549	128	/+/-/-/	IGR	17.3199	501.087	3.1914	37.8869
Seed10353	96.3245	41	47790	47830	-	MRA_0044	-39	MRA_0045	109	/+/-/-/	AS	93.6404	96.3245	2.9579	11.7049
Seed10355	2171.92	20	1042100	1042119	+	MRA_0940	856	MRA_0940	237	/-/+/-/	AS	2171.92	236.253	142.497	119.975
Seed10358	238.016	40	4107964	4108003	+	MRA_3694	370	MRA_3695	90	/-/+/+/	IGR	276.975	238.016	43.9619	65.9863
Seed10359	227.051	41	17642	17682	+	MRA_0016	694	MRA_0016	1146	/-/+/-/	AS	131.096	227.051	10.3527	17.5573
Seed1036	193.939	44	1968568	1968611	+	MRA_1750	1095	MRA_1750	544	/-/+/-/	AS	152.074	193.939	2.7562	21.8136
Seed10367	203.556	44	925023	925066	+	MRA_0840	8	MRA_t10	43	/-/+/-/	IGR	139.609	203.556	15.1593	49.0807
Seed10375	1308.04	42	52182	52223	+	MRA_0049	803	MRA_0049	259	/-/+/-/	AS	5278.32	1308.04	114.055	108.549
Seed10383	188.916	36	3616250	3616285	-	MRA_3269	741	MRA_3269	216	/+/-/+/	AS	188.916	295.806	101.062	86.6486
Seed10388	225.003	42	2640146	2640187	+	MRA_2370	1461	MRA_2370	36	/-/+/-/	AS	7.8352	225.003	2.8875	39.9917
Seed1039	171.271	42	2868917	2868958	+	MRA_2559	2011	MRA_2559	791	/-/+/-/	AS	33.9526	171.271	4.3312	28.5655
Seed10392	220.712	54	4345078	4345131	-	MRA_3899	551	MRA_3900	92	/-/-/+/	IGR	1249.28	220.712	4.4916	39.9917
Seed10393	198.51	54	4064904	4064957	+	MRA_3652	82	MRA_3653	1223	/-/+/+/	IGR	178.759	198.51	6.7375	0
Seed10394	250.19	42	4189198	4189239	+	MRA_3768	72	MRA_3768	927	/-/+/-/	AS	229.833	250.19	30.3185	91.4095
Seed10405	152.351	36	888483	888518	+	MRA_0804	40	MRA_0804	1424	/-/+/-/	AS	152.351	272.298	3.3687	33.3264
Seed10406	244.371	43	938737	938779	-	MRA_0848	114	MRA_0849	120	/-/-/+/	IGR	150.509	244.371	32.4338	89.2837
Seed10407	5665.88	23	4413701	4413723	-	MRA_3955	89	MRA_3956	179	/-/-/-/	IGR	5665.88	2272.08	84.3646	271.248
Seed10408	225.003	42	1159802	1159843	+	MRA_1041	531	MRA_1041	201	/-/+/-/	AS	41.7878	225.003	7.2187	51.4179
Seed10410	261.72	45	1360773	1360817	+	MRA_1224	19	MRA_1225	-35	/-/+/-/	AS	136.507	261.72	33.6873	37.3256
Seed10411	81.0774	23	1620990	1621012	+	MRA_1449	8	MRA_1450	89	/-/+/+/	IGR	81.0774	407.809	31.6367	469.467
Seed10412	223.324	42	2229642	2229683	-	MRA_1987	491	MRA_1988	-29	/-/-/+/	AS	44.3995	223.324	2.8875	5.7131
Seed10423	203.904	46	3784462	3784507	+	MRA_3405	477	MRA_3405	2108	/-/+/-/	AS	7.1539	203.904	0	26.0815
Seed10425	325.161	28	3674623	3674650	-	MRA_3322	151	MRA_3322	355	/+/-/+/	AS	325.161	735.457	47.6434	188.532
Seed10428	5994.72	20	139033	139052	-	MRA_0119	355	MRA_0119	216	/+/-/+/	AS	5994.72	257.41	18.1911	59.9875
Seed10430	227.242	45	920213	920257	+	MRA_0834	157	MRA_0835	-39	/-/+/-/	AS	112.131	227.242	0	37.3256
Seed10434	209.891	42	1199537	1199578	+	MRA_1084	72	MRA_1084	1104	/-/+/-/	AS	73.1287	209.891	67.8557	28.5655
Seed10438	0	20	2306165	2306184	+	MRA_2063	1734	MRA_2063	10702	/-/+/-/	AS	0	0	30.3185	287.94
Seed10443	227.598	44	2412199	2412242	+	MRA_2156	104	MRA_2156	170	/-/+/-/	AS	184.484	227.598	6.8906	10.9068
Seed10455	219.77	43	4191211	4191253	-	MRA_3769	1007	MRA_3769	27	/+/-/+/	AS	107.142	219.77	2.8203	167.407
Seed10458	9433.6	20	2312255	2312274	+	MRA_2063	7824	MRA_2063	4612	/-/+/-/	AS	9433.6	91.6803	0	0
Seed10471	129.043	47	3111276	3111322	+	MRA_2814	344	MRA_2814	815	/-/+/-/	AS	7.0017	129.043	2.5803	15.316
Seed1048	170.568	43	3047952	3047994	-	MRA_2750	1075	MRA_2750	76	/+/-/+/	AS	122.448	170.568	9.8711	5.5802
Seed10487	232.727	40	60714	60753	-	MRA_0058	-20	MRA_0059	14	/+/-/+/	AS	246.809	232.727	3.0319	5.9988
Seed1049	135.918	55	269105	269159	+	MRA_0231	-21	MRA_0232	66	/-/+/-/	AS	127.643	135.918	12.1274	17.4509
Seed10491	233.034	46	124199	124244	-	MRA_0109	524	MRA_0109	945	/+/-/+/	AS	9.5385	233.034	5.2728	26.0815
Seed10492	34.4749	35	967579	967613	+	MRA_0876	8	MRA_0876	1040	/-/+/-/	AS	34.4749	261.944	5.1975	27.4229
Seed10505	211.57	44	2707825	2707868	+	MRA_2423	61	MRA_2423	747	/-/+/-/	AS	234.344	211.57	13.7811	43.6273
Seed10509	25.3138	39	3572750	3572788	+	MRA_3227	1773	MRA_3227	1167	/-/+/-/	AS	25.3138	222.42	1.5548	6.1526
Seed1051	177.168	41	3127133	3127173	-	MRA_2832	119	MRA_2832	98	/+/-/+/	AS	48.1579	177.168	2.9579	0
Seed10517	245.298	46	226095	226140	+	MRA_0201	11	MRA_0201	1791	/-/+/-/	AS	78.6928	245.298	10.5456	15.6489
Seed10518	198.065	47	3670764	3670810	-	MRA_3318	103	MRA_3318	669	/+/-/+/	AS	198.381	198.065	46.4454	15.316
Seed1052	250.358	40	310303	310342	+	MRA_0265	1064	MRA_0265	459	/-/+/-/	AS	120.662	250.358	3.0319	5.9988
Seed10524	60.6198	38	186393	186430	-	MRA_0164	-22	MRA_0165	-18	/+/-/+/	AS2	60.6198	254.255	12.7657	18.9434
Seed10528	221.645	42	803447	803488	-	MRA_0711	8	MRA_0711	253	/+/-/+/	AS	57.4582	221.645	4.3312	5.7131
Seed10531	239390	30	939265	939294	-	MRA_0849	124	MRA_0850	124	/+/-/+/	IGR	239390	17959.9	254.676	991.793
Seed10534	275.682	44	988321	988364	-	MRA_0895	92	MRA_0896	176	/-/-/+/	IGR	388.911	275.682	6.8906	27.2671
Seed10535	216.49	43	1242147	1242189	-	MRA_1125	650	MRA_1125	6	/+/-/+/	AS	58.673	216.49	1.4102	22.3209
Seed10542	113.017	33	2085455	2085487	-	MRA_1842	5	MRA_1842A	16	/+/-/+/	IGR	113.017	279.956	0	21.8136
Seed10546	183.089	52	812534	812585	+	MRA_0721	341	MRA_0722	94	/+/+/+/	IGR	229.933	183.089	9.3288	2805.57
Seed1055	930.908	40	945574	945613	-	MRA_0854	74	MRA_0855	36	/-/-/+/	IGR	946.102	930.908	78.8282	173.964
Seed10559	225.675	40	2452841	2452880	+	MRA_2195	612	MRA_2195	236	/-/+/-/	AS	104.208	225.675	13.6433	197.959
Seed10564	196.239	46	2789248	2789293	+	MRA_2500A	305	MRA_2500A	66	/-/+/-/	AS	33.3848	196.239	17.1366	41.7304
Seed10567	177.168	41	3642462	3642502	+	MRA_3293	941	MRA_3293	269	/-/+/-/	AS	93.6404	177.168	5.9158	11.7049
Seed10574	216.49	43	935506	935548	+	MRA_0845	169	MRA_0846	478	/-/+/+/	IGR	186.223	216.49	7.0508	50.2221
Seed10584	223.911	40	3230118	3230157	+	MRA_2935	299	MRA_2935	105	/-/+/-/	AS	46.6195	223.911	66.7008	23.995
Seed10587	75.0531	38	817736	817773	-	MRA_0732	767	MRA_0732	1067	/+/-/+/	AS	75.0531	243.12	0	284.151
Seed10588	213.249	42	1073231	1073272	-	MRA_0966	668	MRA_0966	1309	/+/-/+/	AS	65.2935	213.249	11.5499	28.5655
Seed10590	269.556	45	221203	221247	-	MRA_0196	357	MRA_0196	30	/+/-/+/	AS	1876.97	269.556	13.4749	143.97
Seed10592	135.503	34	1994534	1994567	-	MRA_1768D	456	MRA_1768D	2348	/+/-/+/	AS	135.503	265.5	17.8344	84.6883
Seed10593	767.851	19	425625	425643	+	MRA_0363	119	MRA_0363	420	/-/+/-/	AS	767.851	467.681	181.911	151.547
Seed10597	206.65	43	1002615	1002657	+	MRA_0905	500	MRA_0905	1065	/-/+/-/	AS	45.918	206.65	32.4338	89.2837
Seed10600	52.0374	166	436332	436497	+	MRA_0365	139	MRA_0365	340	/-/+/-/	AS	640.977	782.129	58.4454	52.0374
Seed10611	57861.9	43	1170696	1170738	-	MRA_1055	159	MRA_1056	-6	/-/-/+/	AS	99420.1	57861.9	91.6607	0
Seed10612	138.309	23	4230892	4230914	-	MRA_3816	1357	MRA_3816	180	/+/-/+/	AS	138.309	398.61	0	20.8652
Seed10614	71.5389	23	4361755	4361777	-	MRA_3915	299	MRA_3915	1679	/+/-/+/	AS	71.5389	285.159	0	83.4609
Seed10615	187.103	49	290024	290072	-	MRA_0247	234	MRA_0247	332	/+/-/+/	AS	71.6362	187.103	8.6624	151.805
Seed10639	211.57	44	2773050	2773093	-	MRA_2485	228	MRA_2485	1255	/+/-/+/	AS	204.428	211.57	30.3185	32.7205
Seed10642	193.173	46	2888491	2888536	+	MRA_2584	38	MRA_2585	8	/-/+/-/	IGR	190.77	193.173	17.1366	10.4326
Seed10643	746.062	57	53412	53468	+	MRA_0051	226	MRA_0051	587	/-/+/-/	AS	2068.77	746.062	26.5952	336.772
Seed10644	216.73	41	2965131	2965171	-	MRA_2654	170	MRA_2655	304	/-/-/-/	IGR	61.5351	216.73	65.0739	99.4915
Seed10646	1966.05	41	2984888	2984928	-	MRA_2678	383	MRA_2678	461	/+/-/+/	AS	890.921	1966.05	0	0
Seed10647	244.757	51	3127732	3127782	+	MRA_2834	23	MRA_2834	244	/-/+/-/	AS	157.012	244.757	22.5903	14.1147
Seed10649	13.2961	33	3181550	3181582	+	MRA_2883	202	MRA_2883	1133	/-/+/-/	AS	13.2961	267.134	3.675	7.2712
Seed10654	0	43	3493571	3493613	-	MRA_3146	126	MRA_3147	-6	/+/-/+/	AS	0	0	14.1016	0
Seed10655	206.65	43	3741097	3741139	+	MRA_3384	892	MRA_3384	4909	/-/+/-/	AS	257.651	206.65	28.2033	5.5802
Seed10656	241.794	42	3556174	3556215	-	MRA_3208	1158	MRA_3208	288	/+/-/+/	AS	193.269	241.794	11.5499	57.131
Seed1066	1812.55	21	1832366	1832386	-	MRA_1639	183	MRA_1639	2511	/+/-/+/	AS	1812.55	7888.54	5.775	674.145
Seed10666	61.8781	39	264202	264240	-	MRA_0228	28	MRA_0228	1145	/+/-/+/	AS	61.8781	226.036	4.6644	30.7628
Seed10668	274.233	34	1148126	1148159	-	MRA_1033	257	MRA_1033	177	/+/-/+/	AS	274.233	259.277	0	7.0574
Seed10673	221.41	43	729967	730009	+	MRA_0641	74	MRA_0641	579	/-/+/-/	AS	420.915	221.41	5.6407	22.3209
Seed10680	3536.86	37	2527495	2527531	-	MRA_2263	806	MRA_2263	66	/+/-/+/	AS	3536.86	243.972	6.5554	12.9703
Seed10683	144.952	28	1857170	1857197	+	MRA_1656	198	MRA_1657	85	/-/+/+/	IGR	144.952	312.317	19.4905	77.1268
Seed10688	219.965	42	2129515	2129556	+	MRA_1880	123	MRA_1880	1071	/-/+/-/	AS	73.1287	219.965	18.7686	28.5655
Seed10690	17.7881	37	2165054	2165090	+	MRA_1919	1233	MRA_1919	953	/-/+/-/	AS	17.7881	236.348	8.1942	51.8811
Seed10692	50.6275	39	4045104	4045142	-	MRA_3633	581	MRA_3633	208	/+/-/+/	AS	50.6275	249.544	3.1096	86.1359
Seed10693	341.267	18	3290339	3290356	+	MRA_2966	1967	MRA_2966	4351	/-/+/-/	AS	341.267	477.991	323.398	199.958
Seed10695	121.881	36	4282356	4282391	-	MRA_3850	171	MRA_3850	648	/+/-/+/	AS	121.881	248.791	45.4778	33.3264
Seed10696	166.872	71	3833085	3833155	+	MRA_3444	527	MRA_3444	107	/-/+/-/	AS	312.084	166.872	32.4536	642.12
Seed10707	252.341	64	2349267	2349330	-	MRA_2098	658	MRA_2098	1444	/+/-/+/	AS	229.67	252.341	1.8949	22.4953
Seed10709	206.868	45	2592539	2592583	-	MRA_2329	337	MRA_2329A	366	/-/-/+/	IGR	129.194	206.868	18.8649	0
Seed10713	109.693	37	2472458	2472494	+	MRA_2214	408	MRA_2214	455	/-/+/-/	AS	109.693	240.16	0	6.4851
Seed10714	218.45	41	3300212	3300252	-	MRA_2968	388	MRA_2969	204	/+/-/+/	IGR	117.719	218.45	11.8316	46.8195
Seed10718	5.7733	38	3676906	3676943	-	MRA_3325	305	MRA_3325	89	/+/-/+/	AS	5.7733	231.985	4.7871	18.9434
Seed10719	118.353	38	3026807	3026844	+	MRA_2727	176	MRA_2727	89	/-/+/-/	AS	118.353	231.985	14.3614	37.8869
Seed1073	522.655	17	1536941	1536957	+	MRA_1372	239	MRA_1373	36	/-/+/-/	IGR	522.655	427.288	53.5033	169.376
Seed10730	211.57	43	1694154	1694196	-	MRA_1512	747	MRA_1512	32	/+/-/+/	AS	234.692	211.57	0	0
Seed10733	226.331	43	1936683	1936725	-	MRA_1717	283	MRA_1717	1135	/+/-/+/	AS	178.57	226.331	21.1525	106.024
Seed10735	190.733	44	2086113	2086156	-	MRA_1843	304	MRA_1843	2478	/+/-/+/	AS	144.595	190.733	2.7562	38.1739
Seed10736	1291.78	41	3509630	3509670	-	MRA_3163	923	MRA_3163	35	/+/-/+/	AS	3247.98	1291.78	25.1422	175.573
Seed10743	181.346	49	2522300	2522348	+	MRA_2260	708	MRA_2260	41	/-/+/-/	AS	62.6817	181.346	81.6744	445.622
Seed10744	209.85	41	3094370	3094410	+	MRA_2798A	50	MRA_2798A	314	/-/+/-/	AS	64.2105	209.85	14.7895	17.5573
Seed10746	45.1677	34	4096240	4096273	+	MRA_3682	183	MRA_3682	362	/-/+/-/	AS	45.1677	253.054	3.5669	35.2868
Seed10747	193.659	63	3592325	3592387	-	MRA_3242	228	MRA_3242	15	/+/-/+/	AS	243.762	193.659	5.775	133.306
Seed10748	1179.2	16	4323514	4323529	+	MRA_3882	330	MRA_3882	479	/-/+/-/	AS	1179.2	537.74	79.5861	509.894
Seed10749	363.358	16	3598560	3598575	-	MRA_3249	239	MRA_3250	5	/-/-/+/	IGR	363.358	537.74	30.3185	149.969
Seed1075	234.621	36	4141214	4141249	-	MRA_3726	250	MRA_3726	716	/+/-/+/	AS	234.621	199.816	3.3687	53.3222
Seed10752	183.974	46	3730007	3730052	-	MRA_3374	571	MRA_3374	535	/+/-/+/	AS	64.385	183.974	9.2274	78.2446
Seed1077	1904.67	22	89344	89365	+	MRA_0082	-18	MRA_0083	197	/-/+/+/	AS	1904.67	9.6168	2.7562	21.8136
Seed10770	195.542	44	117504	117547	-	MRA_0106	5839	MRA_0106	1350	/+/-/+/	AS	17.4512	195.542	1.3781	16.3602
Seed10777	211.57	46	924136	924181	-	MRA_0839	860	MRA_0839	0	/+/-/+/	AS	85.8467	211.57	22.4093	31.2978
Seed10781	204.518	40	1652712	1652751	-	MRA_1472	479	MRA_1472	282	/+/-/+/	AS	57.5888	204.518	9.0956	35.9925
Seed10787	157.75	76	2454302	2454377	-	MRA_2196	1098	MRA_2196	110	/+/-/+/	AS	167.426	157.75	72.6049	75.7737
Seed10797	143.21	36	3033841	3033876	-	MRA_2737	34	MRA_2737	377	/+/-/+/	AS	143.21	219.406	3.3687	6.6653
Seed1080	164.554	57	83040	83096	-	MRA_0075	6	MRA_0075	930	/+/-/+/	AS	184.746	164.554	60.6371	54.7255
Seed10808	59.0655	39	3615529	3615567	-	MRA_3269	20	MRA_3269	934	/+/-/+/	AS	59.0655	220.611	3.1096	30.7628
Seed10810	587.18	17	4281055	4281071	+	MRA_3849	333	MRA_3849	850	/-/+/-/	AS	587.18	601.522	96.3059	56.4588
Seed10812	232.891	43	4230802	4230844	-	MRA_3816	1267	MRA_3816	250	/+/-/+/	AS	38.265	232.891	1.4102	0
Seed10817	193.939	44	702225	702268	-	MRA_0611	676	MRA_0611	231	/+/-/+/	AS	77.2837	193.939	2.7562	27.2671
Seed10820	197.145	44	300543	300586	+	MRA_0257	318	MRA_0257	1579	/-/+/-/	AS	184.484	197.145	5.5125	27.2671
Seed10825	225.995	44	989516	989559	-	MRA_0896	976	MRA_0896	453	/+/-/+/	AS	179.498	225.995	26.1842	27.2671
Seed10827	232.727	40	1069822	1069861	-	MRA_0964	309	MRA_0964	1223	/+/-/+/	AS	49.3619	232.727	4.5478	35.9925
Seed10833	45.0023	39	1454957	1454995	-	MRA_1305	443	MRA_1305	1327	/+/-/+/	AS	45.0023	352.616	0	73.8308
Seed10837	3255.89	22	763194	763215	-	MRA_0676	2081	MRA_0676	1416	/+/-/+/	AS	3255.89	22.4392	11.0249	43.6273
Seed10843	203.174	42	1725059	1725100	+	MRA_1539	1459	MRA_1539	4826	/-/+/-/	AS	15.6704	203.174	0	11.4262
Seed1085	266.821	37	2335235	2335271	+	MRA_2081	688	MRA_2081	499	/-/+/-/	AS	266.821	184.885	13.1107	12.9703
Seed10850	562.177	16	2066160	2066175	+	MRA_1825	116	MRA_1826	278	/-/+/+/	IGR	562.177	621.487	83.3759	44.9906
Seed10854	67.0346	36	3321433	3321468	-	MRA_2983	42	MRA_2984	-6	/+/-/+/	AS	67.0346	238.996	10.1062	0
Seed10856	199.816	42	2727404	2727445	+	MRA_2442	104	MRA_2443	-5	/-/+/-/	AS	0	199.816	4.3312	5.7131
Seed10869	198.748	44	384561	384604	+	MRA_0323	320	MRA_0323	299	/-/+/-/	AS	261.767	198.748	16.5374	87.2546
Seed1087	164.998	53	2624431	2624483	+	MRA_2358	464	MRA_2359	114	/-/+/+/	IGR	49.6723	164.998	5.7205	113.184
Seed10871	209.807	40	669769	669808	+	MRA_0581	65	MRA_0582	81	/-/+/-/	IGR	19.1963	209.807	15.1593	197.959
Seed10878	196.809	43	1521597	1521639	+	MRA_1362	282	MRA_1362	1547	/-/+/-/	AS	30.612	196.809	4.2305	0
Seed10887	204.853	42	2929711	2929752	-	MRA_2618	34	MRA_2619	87	/+/-/+/	IGR	52.2348	204.853	11.5499	57.131
Seed10888	2.9647	37	2685969	2686005	+	MRA_2406	2408	MRA_2406	1800	/-/+/-/	AS	2.9647	224.912	0	0
Seed10890	135.673	38	2760258	2760295	+	MRA_2474	695	MRA_2474	1898	/-/+/-/	AS	135.673	220.849	4.7871	56.8303
Seed10892	204.69	41	2952945	2952985	+	MRA_2641	368	MRA_2641	179	/-/+/-/	AS	26.7544	204.69	13.3106	0
Seed10895	213.29	41	3886656	3886696	+	MRA_3498	515	MRA_3498	488	/-/+/-/	AS	305	213.29	14.7895	17.5573
Seed10904	272.75	37	286572	286608	+	MRA_0244	2561	MRA_0244	1605	/-/+/-/	AS	272.75	224.912	3.2777	136.188
Seed10907	0	36	2840523	2840558	+	MRA_t29	629	MRA_2538	-34	/+/+/-/	AS	0	0	0	0
Seed1091	377.594	48	421070	421117	-	MRA_0358	100	MRA_0359	80	/+/-/+/	IGR	294.8	377.594	39.1614	289.94
Seed10928	186.495	45	1707347	1707391	+	MRA_1526	23	MRA_1526	721	/-/+/-/	AS	204.76	186.495	8.0849	0
Seed10929	0	36	3393544	3393579	+	MRA_3053	381	MRA_3054	-34	/-/+/-/	AS	0	0	13.4749	0
Seed1093	149.862	48	632517	632564	-	MRA_0545	1167	MRA_0545	432	/+/-/+/	AS	68.5581	149.862	6.3164	129.973
Seed10936	208.13	41	3262875	3262915	-	MRA_2957	5438	MRA_2957	152	/+/-/+/	AS	64.2105	208.13	32.537	35.1146
Seed10937	215.096	40	2696455	2696494	+	MRA_2414	221	MRA_2415	153	/-/+/+/	IGR	90.4967	215.096	24.2548	215.955
Seed10941	67.7516	34	3483570	3483603	+	MRA_3135	1	MRA_3135	403	/-/+/-/	AS	67.7516	242.683	3.5669	7.0574
Seed10946	684.664	48	4124448	4124495	-	MRA_3710	0	MRA_3710	330	/+/-/+/	AS	287.944	684.664	13.896	14.9969
Seed10947	198.449	43	3977755	3977797	+	MRA_3570	145	MRA_3571	212	/-/+/+/	IGR	183.672	198.449	1.4102	61.3826
Seed10948	8.4379	39	4141944	4141982	-	MRA_3726	-21	MRA_3727	-20	/+/-/+/	AS2	8.4379	215.186	6.2192	18.4577
Seed10950	4645.5	20	4344698	4344717	+	MRA_3899	171	MRA_3900	506	/-/+/+/	IGR	4645.5	349.09	69.7326	155.968
Seed10955	194.706	46	210762	210807	-	MRA_0186	464	MRA_0186	225	/+/-/+/	AS	152.616	194.706	13.182	15.6489
Seed10960	177.059	47	989913	989959	-	MRA_0896	1373	MRA_0896	53	/+/-/+/	AS	119.029	177.059	3.8705	0
Seed10965	104.252	69	1350221	1350289	-	MRA_1214	192	MRA_1214	303	/+/-/+/	AS	195.54	104.252	11.4244	459.035
Seed10988	349.973	21	3026495	3026515	-	MRA_2726	354	MRA_2726	111	/+/-/+/	AS	349.973	446.648	43.3122	205.672
Seed10990	209.967	44	4109626	4109669	+	MRA_3695	670	MRA_3696	42	/+/+/-/	IGR	27.4233	209.967	26.1842	130.882
Seed10991	181.793	45	4214466	4214510	+	MRA_3799	158	MRA_3799	853	/-/+/-/	AS	95.0673	181.793	1.3475	0
Seed1100	171.271	42	1419729	1419770	-	MRA_1276	63	MRA_1277	119	/-/-/-/	IGR	62.6817	171.271	5.775	5.7131
Seed11000	396.274	42	988365	988406	-	MRA_0895	136	MRA_0896	134	/-/-/+/	IGR	2306.16	396.274	7.2187	17.1393
Seed11001	397.164	29	477833	477861	+	MRA_0403	270	MRA_0404	128	/-/+/-/	IGR	397.164	345.321	144.274	140.66
Seed11009	182.441	46	1699119	1699164	+	MRA_1518	180	MRA_1519	448	/-/+/-/	IGR	357.695	182.441	1.3182	10.4326
Seed11017	186.969	43	2582594	2582636	+	MRA_2317	614	MRA_2317	276	/-/+/-/	AS	135.203	186.969	22.5626	5.5802
Seed11018	485.2	50	402772	402821	-	MRA_0345	1218	MRA_0345	244	/+/-/+/	AS	377.344	485.2	0	0
Seed11021	0	50	609079	609128	-	MRA_0522	1218	MRA_0522	244	/+/-/+/	AS	0	0	7.2764	19.196
Seed11023	347.361	24	1233391	1233414	-	MRA_1115	91	MRA_1116	207	/+/-/+/	IGR	347.361	352.616	22.7389	19.9958
Seed11024	197.204	54	3568245	3568298	+	MRA_3224	136	MRA_3224	845	/-/+/-/	AS	103.599	197.204	40.4247	8.887
Seed11025	184.928	45	1302782	1302826	-	MRA_1182	165	MRA_1182	231	/+/-/+/	AS	158.445	184.928	4.0425	10.6644
Seed11030	103.24	17	4084737	4084753	+	MRA_3672	191	MRA_3673	178	/+/+/+/	IGR	103.24	485.366	0	14.1147
Seed11032	191.196	45	1960276	1960320	-	MRA_1741	1081	MRA_1741	431	/+/-/+/	AS	117.006	191.196	1.3475	26.6611
Seed11036	180.226	45	4383440	4383484	+	MRA_3931	510	MRA_3931	645	/-/+/-/	AS	4.8752	180.226	0	26.6611
Seed11040	190.733	44	2933662	2933705	-	MRA_2620	173	MRA_2620	1445	/+/-/+/	AS	17.4512	190.733	5.5125	21.8136
Seed1105	177.168	41	2204368	2204408	-	MRA_1951	35	MRA_1952	135	/+/-/-/	IGR	24.079	177.168	34.0159	29.2622
Seed11051	20.7527	37	791735	791771	+	MRA_0699	405	MRA_0699	608	/-/+/-/	AS	20.7527	102.926	3.2777	45.396
Seed11052	22.5011	39	3913087	3913125	-	MRA_3524	1332	MRA_3524	168	/+/-/+/	AS	22.5011	211.57	1.5548	6.1526
Seed11058	214.636	46	883578	883623	-	MRA_0796	813	MRA_0796	101	/+/-/+/	AS	672.466	214.636	98.8648	67.812
Seed11059	331.966	38	1478559	1478596	+	MRA_1324	115	MRA_1324	345	/-/+/-/	AS	331.966	224.561	17.5528	75.7737
Seed1106	22.5011	39	4168281	4168319	+	MRA_3751	14	MRA_3752	16	/-/+/-/	IGR	22.5011	142.855	0	12.3051
Seed11060	196.458	42	989252	989293	-	MRA_0896	712	MRA_0896	719	/+/-/+/	AS	101.858	196.458	27.431	5.7131
Seed11062	183.06	47	1984083	1984129	+	MRA_1764	951	MRA_1764	2164	/-/+/-/	AS	175.042	183.06	10.3212	0
Seed11076	195.169	43	2912197	2912239	+	MRA_2605	3	MRA_2605	419	/-/+/-/	AS	153.06	195.169	9.8711	94.864
Seed11077	206.41	41	2926403	2926443	+	MRA_2616	420	MRA_2616	1261	/-/+/-/	AS	125.746	206.41	63.595	17.5573
Seed11078	1283.52	40	4413715	4413754	-	MRA_3955	103	MRA_3956	148	/-/-/-/	IGR	4683.89	1283.52	43.9619	155.968
Seed11084	204.518	40	3709257	3709296	-	MRA_3352	295	MRA_3352	928	/+/-/+/	AS	290.687	204.518	13.6433	473.901
Seed11088	206.971	46	4131850	4131895	-	MRA_3717	1488	MRA_3717	899	/+/-/+/	AS	45.308	206.971	60.6371	67.812
Seed11090	195.169	43	4284834	4284876	-	MRA_3851	-29	MRA_3852	141	/+/-/+/	AS	160.713	195.169	4.2305	27.9012
Seed11099	8.8429	96	677365	677460	+	MRA_0585	139	MRA_0586	88	/-/+/+/	IGR	131.403	92.5618	8.8429	277.442
Seed11101	744.758	38	780688	780725	-	MRA_0687A	392	MRA_0687A	68	/+/-/+/	AS	744.758	261.679	31.9142	88.4027
Seed11107	23.0933	38	1650037	1650074	-	MRA_1470	1531	MRA_1470	972	/+/-/+/	AS	23.0933	256.111	1.5957	25.2579
Seed11109	194.779	42	1719564	1719605	-	MRA_1535	394	MRA_1535	608	/+/-/+/	AS	148.869	194.779	5.775	28.5655
Seed1111	177.987	42	3039297	3039338	-	MRA_2742	264	MRA_2742	669	/+/-/+/	AS	289.903	177.987	24.5436	17.1393
Seed11116	180.54	50	2218996	2219045	-	MRA_1976	589	MRA_1976	177	/+/-/+/	AS	17.5509	180.54	3.6382	47.99
Seed11127	71.0378	152	2898379	2898530	-	MRA_2595	38	MRA_2595	3233	/+/-/+/	AS	404.132	171.205	106.514	71.0378
Seed11128	200.991	40	2729716	2729755	+	MRA_2445	620	MRA_2445	12	/-/+/-/	AS	68.5581	200.991	10.6115	47.99
Seed1113	159.023	51	3355003	3355053	-	MRA_3014	669	MRA_3014	234	/+/-/+/	AS	55.9219	159.023	8.3227	18.8196
Seed11136	98.1464	19	3601763	3601781	+	MRA_3252	288	MRA_3252	494	/-/+/-/	AS	98.1464	419.428	22.34	75.7737
Seed11138	4014.76	20	343247	343266	-	MRA_0290	887	MRA_0290	2	/+/-/+/	AS	4014.76	59.9448	6.0637	11.9975
Seed11145	92.8172	39	3901382	3901420	+	MRA_3516	334	MRA_3516	977	/-/+/-/	AS	92.8172	235.078	20.2124	24.6103
Seed1115	261.327	34	3438388	3438421	-	MRA_3094	648	MRA_3094	842	/+/-/+/	AS	261.327	209.496	1.7834	49.4015
Seed11151	178.304	53	4348425	4348477	-	MRA_3902	-48	MRA_3903	239	/+/-/+/	AS	76.5781	178.304	1.1441	9.0547
Seed11152	172.977	26	4198748	4198773	+	MRA_3777	18	MRA_3777	190	/-/+/-/	AS	172.977	311.93	58.3049	147.662
Seed11156	193.564	47	4401672	4401718	+	MRA_3946	153	MRA_3947	177	/-/+/+/	IGR	49.0118	193.564	27.0932	382.899
Seed11160	1171.37	41	1170629	1170669	-	MRA_1055	92	MRA_1056	63	/-/-/+/	IGR	8382.15	1171.37	116.837	11.7049
Seed11171	145.269	37	1231126	1231162	+	MRA_1112	425	MRA_1112	696	/-/+/-/	AS	145.269	242.066	62.2759	25.9405
Seed11173	208.044	40	1340012	1340051	+	MRA_1204	188	MRA_1205	215	/-/+/+/	IGR	227.613	208.044	4.5478	17.9963
Seed11180	1167.16	40	2066027	2066066	+	MRA_1825	-17	MRA_1826	387	/-/+/+/	AS	9872.37	1167.16	62.153	17.9963
Seed11188	189.981	49	1063521	1063569	-	MRA_0958	249	MRA_0958	866	/+/-/+/	AS	38.0568	189.981	54.4496	34.2786
Seed1119	150.663	44	601763	601806	-	MRA_0516	12	MRA_0516	1351	/+/-/+/	AS	172.019	150.663	12.403	65.4409
Seed11190	197.465	40	3573660	3573699	+	MRA_3227	2683	MRA_3227	256	/-/+/-/	AS	52.1042	197.465	1.5159	5.9988
Seed11198	139.577	48	4334619	4334666	+	MRA_3894	169	MRA_3894	1253	/-/+/-/	AS	187.392	139.577	3.7898	14.9969
Seed1120	118.131	26	612285	612310	-	MRA_0525	92	MRA_0526	172	/+/-/-/	IGR	118.131	287.518	25.6541	64.6019
Seed11208	14.0632	39	446030	446068	+	MRA_0375	445	MRA_0375	110	/-/+/-/	AS	14.0632	200.72	4.6644	0
Seed11209	174.839	48	2507905	2507952	-	MRA_2243	261	MRA_2243	537	/+/-/+/	AS	237.668	174.839	2.5265	14.9969
Seed11215	591.123	18	2965340	2965357	-	MRA_2654	379	MRA_2655	118	/-/-/-/	IGR	591.123	462.319	40.4247	253.281
Seed11218	0	37	3493508	3493544	-	MRA_3146	63	MRA_3147	63	/+/-/+/	IGR	0	22.8724	16.3884	6.4851
Seed11221	180.226	45	3516719	3516763	-	MRA_3171	368	MRA_3171	676	/+/-/+/	AS	158.445	180.226	1.3475	10.6644
Seed11222	188.609	43	3521894	3521936	-	MRA_3176	84	MRA_3176	275	/+/-/+/	AS	188.774	188.609	7.0508	16.7407
Seed1123	158.286	45	914590	914634	-	MRA_0830	558	MRA_0830	174	/+/-/+/	AS	80.4415	158.286	10.7799	42.6578
Seed11232	182.822	24	2739519	2739542	+	MRA_2457	215	MRA_2457	346	/-/+/-/	AS	182.822	382.001	25.2654	59.9875
Seed11233	192.649	41	1295184	1295224	-	MRA_1175	468	MRA_1175	232	/+/-/+/	AS	32.1053	192.649	4.4369	58.5244
Seed11234	189.741	42	1573112	1573153	-	MRA_1404	755	MRA_1404	238	/+/-/+/	AS	169.763	189.741	62.0808	62.8441
Seed11238	197.465	40	4040803	4040842	+	MRA_3629	733	MRA_3629	982	/-/+/-/	AS	21.9386	197.465	0	11.9975
Seed11242	206.41	41	2693841	2693881	-	MRA_2411	1108	MRA_2411	105	/+/-/+/	AS	90.9649	206.41	10.3527	11.7049
Seed11246	1357.98	43	2756509	2756551	+	MRA_2470	2418	MRA_2470	401	/-/+/-/	AS	3882.62	1357.98	2.8203	5.5802
Seed11247	371.737	18	656166	656183	+	MRA_0570	117	MRA_0571	51	/+/+/-/	IGR	371.737	470.155	20.2124	613.206
Seed11250	73.1287	33	3123962	3123994	-	MRA_2827	172	MRA_2827	263	/+/-/+/	AS	73.1287	239.352	23.8873	65.4409
Seed11258	206.65	43	3597518	3597560	-	MRA_3248	462	MRA_3248	56	/+/-/+/	AS	102.04	206.65	7.0508	16.7407
Seed11261	173.681	36	2423959	2423994	+	MRA_2169	709	MRA_2169	830	/-/+/-/	AS	173.681	217.447	15.1593	233.285
Seed11264	191.42	42	4162656	4162697	-	MRA_3747	470	MRA_3747	1423	/+/-/+/	AS	31.3409	191.42	7.2187	34.2786
Seed11265	189.209	41	2506406	2506446	+	MRA_2241	1043	MRA_2241	479	/-/+/-/	AS	5.3509	189.209	5.9158	5.8524
Seed11267	190.249	43	2774986	2775028	+	MRA_2486	487	MRA_2486	115	/-/+/-/	AS	153.06	190.249	18.3321	22.3209
Seed11268	191.42	42	45400	45441	-	MRA_0044	480	MRA_0044	2388	/+/-/+/	AS	67.9052	191.42	2.8875	5.7131
Seed11269	189.209	41	2814058	2814098	+	MRA_2515	836	MRA_2515	4106	/-/+/-/	AS	42.807	189.209	0	111.196
Seed1127	249.292	43	3493465	3493507	-	MRA_3146	20	MRA_3147	100	/+/-/+/	IGR	56.122	249.292	21.1525	5.5802
Seed11277	6525.25	37	3682562	3682598	+	MRA_3331	-15	MRA_3332	30	/-/+/-/	AS	6525.25	268.751	8.1942	25.9405
Seed11281	341.267	18	1042455	1042472	-	MRA_0940	99	MRA_0941	100	/-/-/+/	IGR	341.267	438.812	3.3687	39.9917
Seed11283	191.42	42	1104892	1104933	-	MRA_0994	1042	MRA_0994	1484	/+/-/+/	AS	248.115	191.42	1.4437	137.114
Seed11285	190.929	41	1874959	1874999	-	MRA_1670	802	MRA_1670	570	/+/-/+/	AS	69.5614	190.929	5.9158	64.3768
Seed11289	170.431	48	2358206	2358253	-	MRA_2105	933	MRA_2105	201	/+/-/+/	AS	221.671	170.431	2.5265	9.9979
Seed1130	176.308	40	3943302	3943341	-	MRA_3548	3620	MRA_3548	978	/+/-/+/	AS	5.4847	176.308	0	41.9913
Seed11300	0	34	700194	700227	+	MRA_0608A	360	MRA_0608A	77	/-/+/-/	AS	0	226.089	0	28.2294
Seed11311	1477.63	17	4080172	4080188	-	MRA_3668	145	MRA_3669	50	/+/-/+/	IGR	1477.63	365.062	32.102	56.4588
Seed11322	182.72	44	998974	999017	-	MRA_0902	-38	MRA_0903	72	/+/-/+/	AS	109.693	182.72	28.9404	32.7205
Seed11323	186.495	45	3036442	3036486	+	MRA_2740	204	MRA_2740	810	/-/+/-/	AS	156.008	186.495	5.39	394.584
Seed11325	195.702	40	3141376	3141415	+	MRA_2847	41	MRA_2847	2349	/-/+/-/	AS	41.1349	195.702	0	0
Seed11338	166.953	49	2571953	2572001	-	MRA_2306	374	MRA_2306	360	/+/-/+/	AS	49.2499	166.953	1.2375	0
Seed11341	170.634	18	3038243	3038260	-	MRA_2741	834	MRA_2741	555	/+/-/+/	AS	170.634	430.976	57.2683	53.3222
Seed11342	176.308	44	994006	994049	+	MRA_0899	101	MRA_0899	713	/-/+/-/	AS	29.9163	176.308	0	16.3602
Seed11346	4678.41	20	3511029	3511048	+	MRA_3164	1344	MRA_3164	373	/-/+/-/	AS	4678.41	250.358	60.6371	131.972
Seed11352	203.369	43	4134013	4134055	-	MRA_3719	128	MRA_3719	870	/+/-/+/	AS	216.835	203.369	11.2813	22.3209
Seed11354	5.6253	39	4140223	4140261	-	MRA_3725	38	MRA_3725	577	/+/-/+/	AS	5.6253	202.529	4.6644	12.3051
Seed1136	324.716	138	1476098	1476235	-	MRA_r02	1130	MRA_r02	1870	/+/-/+/	AS	269.463	110.895	324.716	0
Seed11361	187.489	41	228315	228355	-	MRA_0202	77	MRA_0202	3467	/+/-/+/	AS	96.3158	187.489	0	70.2293
Seed11364	184.704	42	3502850	3502891	+	MRA_3157	218	MRA_3157	916	/-/+/-/	AS	20.8939	184.704	4.3312	22.8524
Seed11367	1170.71	157	1548904	1549060	+	MRA_1383A	64	MRA_1384	82	/-/+/+/	IGR	1566.44	131.614	200.836	1170.71
Seed11369	2.9647	37	4031081	4031117	+	MRA_3619	21	MRA_3619	1352	/-/+/-/	AS	2.9647	207.758	1.6388	51.8811
Seed11377	188.65	40	1461348	1461387	-	MRA_1311	272	MRA_1311	174	/+/-/+/	AS	57.5888	188.65	22.7389	17.9963
Seed11378	177.128	43	667861	667903	+	MRA_0580	700	MRA_0580	649	/-/+/-/	AS	81.632	177.128	2.8203	22.3209
Seed11381	183.025	42	1781178	1781219	-	MRA_1584	347	MRA_1584	22	/+/-/+/	AS	10.447	183.025	1.4437	45.7048
Seed11382	170.823	45	991850	991894	+	MRA_0898	595	MRA_0898	2009	/-/+/-/	AS	41.4396	170.823	4.0425	53.3222
Seed11388	170.431	48	2347173	2347220	-	MRA_2093	1918	MRA_2093	5	/+/-/+/	AS	180.536	170.431	7.5796	59.9875
Seed11389	165.577	46	1527307	1527352	+	MRA_1365	704	MRA_1365	174	/-/+/-/	AS	59.6158	165.577	6.591	41.7304
Seed1139	534.791	133	1477517	1477649	-	MRA_r02	2549	MRA_r02	456	/+/-/+/	AS	1510.13	187.178	534.791	0
Seed11395	135.673	38	1960903	1960940	+	MRA_1742	142	MRA_1742	369	/-/+/-/	AS	135.673	189.299	1.5957	6.3145
Seed1140	65.5057	137	1476839	1476975	-	MRA_r02	1871	MRA_r02	1130	/+/-/+/	AS	537.255	122.515	65.5057	7.0058
Seed11401	175.488	43	2951798	2951840	+	MRA_2639	818	MRA_2639	90	/-/+/-/	AS	66.326	175.488	2.8203	44.6419
Seed11404	193.1	42	3091104	3091145	-	MRA_2794	151	MRA_2795	132	/-/-/-/	IGR	10.447	193.1	1.4437	5.7131
Seed11406	163.554	47	3396769	3396815	+	MRA_3056	714	MRA_3056	421	/-/+/-/	AS	60.6812	163.554	1.2902	76.5798
Seed11407	172.39	45	3419630	3419674	+	MRA_3078	146	MRA_3078	184	/-/+/-/	AS	209.636	172.39	4.0425	10.6644
Seed11409	183.025	42	3498800	3498841	-	MRA_3153	135	MRA_3153	1026	/+/-/+/	AS	28.7291	183.025	4.3312	17.1393
Seed11410	434.709	27	3505879	3505905	+	MRA_3160	123	MRA_3160	432	/-/+/-/	AS	434.709	355.228	56.1454	26.6611
Seed11414	0	36	14437	14472	+	MRA_0011	772	MRA_0011	77	/-/+/-/	AS	0	0	0	0
Seed11416	188.65	40	247469	247508	+	MRA_0214	1623	MRA_0214	1172	/-/+/-/	AS	148.086	188.65	0	53.9888
Seed11423	69.4592	152	187860	188011	-	MRA_0165	21	MRA_0166	134	/+/-/+/	IGR	309.594	421.284	46.6746	69.4592
Seed11425	33.7517	39	206744	206782	-	MRA_0182	153	MRA_0182	1356	/+/-/+/	AS	33.7517	197.104	23.3219	30.7628
Seed11426	174.706	44	718704	718747	+	MRA_0634	241	MRA_0634	456	/-/+/-/	AS	39.8884	174.706	15.1593	87.2546
Seed11434	166.122	45	1108593	1108637	+	MRA_0996	880	MRA_0996	53	/-/+/-/	AS	26.8138	166.122	8.0849	10.6644
Seed11436	0	36	1544076	1544111	+	MRA_1379	772	MRA_1379	77	/-/+/-/	AS	0	0	0	0
Seed11437	2462	36	1990255	1990290	+	MRA_1767	772	MRA_1767	77	/-/+/-/	AS	2462	1849.28	0	6.6653
Seed11439	0	36	1998201	1998236	+	MRA_1769	772	MRA_1769	77	/-/+/-/	AS	0	0	0	0
Seed1144	33.8185	149	1473733	1473881	-	MRA_r01	577	MRA_r01	814	/+/-/+/	AS	1724.9	2158.3	215.282	33.8185
Seed11444	113.165	43	2099586	2099628	+	MRA_1851	136	MRA_1852	-15	/-/+/-/	AS	48.469	113.165	32.4338	251.111
Seed11445	9.1411	36	2575289	2575324	-	MRA_2311	58	MRA_2311	1130	/+/-/+/	AS	9.1411	211.57	0	6.6653
Seed11446	0	36	2440833	2440868	+	MRA_2182	772	MRA_2182	77	/-/+/-/	AS	0	0	0	0
Seed11447	41.5055	37	2577194	2577230	-	MRA_2312	518	MRA_2312	84	/+/-/+/	AS	41.5055	238.254	1.6388	19.4554
Seed11448	0	36	2797397	2797432	+	MRA_2504	772	MRA_2504	77	/-/+/-/	AS	0	0	0	0
Seed11450	97.1567	35	2849143	2849177	-	MRA_2546	1390	MRA_2546	54	/+/-/+/	AS	97.1567	221.645	0	34.2786
Seed11451	0	36	3133306	3133341	+	MRA_2838	772	MRA_2838	77	/-/+/-/	AS	0	0	0	0
Seed11454	0	36	3804995	3805030	+	MRA_3420	772	MRA_3420	77	/-/+/-/	AS	0	0	8.4218	6.6653
Seed11460	3029.62	21	2217511	2217531	-	MRA_1974	405	MRA_1975	69	/+/-/+/	IGR	3029.62	124.255	60.6371	0
Seed11470	166.122	45	338597	338641	+	MRA_0288	675	MRA_0288	1794	/-/+/-/	AS	216.948	166.122	0	63.9867
Seed11474	174.706	44	4195822	4195865	-	MRA_3774	742	MRA_3774	276	/+/-/+/	AS	124.651	174.706	12.403	16.3602
Seed11475	175.488	43	4362613	4362655	-	MRA_3915	1157	MRA_3915	801	/+/-/+/	AS	45.918	175.488	9.8711	44.6419
Seed11479	2360.43	27	3036007	3036033	-	MRA_2739	474	MRA_2739	192	/+/-/+/	AS	2360.43	323.885	6.7375	22706.4
Seed11482	203.174	42	2138083	2138124	-	MRA_1889	129	MRA_1889	1182	/+/-/+/	AS	177.598	203.174	7.2187	51.4179
Seed11484	640.607	25	2350554	2350578	-	MRA_2098	1945	MRA_2098	196	/+/-/+/	AS	640.607	341.333	21.8293	9.598
Seed11488	175.488	43	1232090	1232132	+	MRA_1113	120	MRA_1113	149	/-/+/-/	AS	127.55	175.488	15.5118	22.3209
Seed11491	339.526	21	1310219	1310239	+	MRA_1187	117	MRA_1188	76	/-/+/+/	IGR	339.526	352.616	271.423	9849.38
Seed11507	188.65	40	4259470	4259509	-	MRA_3836	19	MRA_3837	22	/+/-/+/	IGR	43.8772	188.65	3.0319	5.9988
Seed11512	177.841	46	2214079	2214124	+	MRA_1969	206	MRA_1969	0	/-/+/-/	AS	155.001	177.841	0	0
Seed11519	3444.36	20	219950	219969	-	MRA_0194	246	MRA_0195	96	/+/-/+/	IGR	3444.36	1036.69	427.491	9873.94
Seed11521	33.7517	39	3060430	3060468	+	MRA_2761	902	MRA_2761	52	/-/+/-/	AS	33.7517	189.87	4.6644	6.1526
Seed11525	0	36	890832	890867	-	MRA_0806	77	MRA_0806	772	/+/-/+/	AS	0	0	0	0
Seed11528	89.1256	32	4157072	4157103	+	MRA_3741	308	MRA_3741	305	/-/+/-/	AS	89.1256	231.405	7.5796	22.4953
Seed11529	1065.54	55	2298847	2298901	+	MRA_2058	266	MRA_2058	240	/-/+/-/	AS	1966.5	1065.54	4.41	74.1664
Seed11532	0	36	2006291	2006326	-	MRA_1778	77	MRA_1778	772	/+/-/+/	AS	0	0	0	0
Seed11534	171.5	44	4415830	4415873	+	MRA_3957	897	MRA_3957	103	/-/+/-/	AS	4.986	171.5	0	16.3602
Seed11536	169.256	45	2220071	2220115	-	MRA_1977	844	MRA_1977	389	/+/-/+/	AS	34.1267	169.256	0	5.3322
Seed1154	2049.53	19	3632166	3632184	+	MRA_3282	129	MRA_3283	169	/-/+/-/	IGR	2049.53	196.723	25.5314	12.629
Seed11541	167.493	40	2289720	2289759	-	MRA_2047	691	MRA_2047	265	/+/-/+/	AS	222.128	167.493	6.0637	23.995
Seed11543	90.616	23	2349974	2349996	-	MRA_2098	1365	MRA_2098	778	/+/-/+/	AS	90.616	325.02	2.6364	52.1631
Seed11545	0	36	2375821	2375856	-	MRA_2121	77	MRA_2121	772	/+/-/+/	AS	0	0	0	0
Seed11547	162.51	46	2409518	2409563	-	MRA_2153	896	MRA_2153	132	/+/-/+/	AS	47.6926	162.51	6.591	46.9467
Seed11550	0	36	2560423	2560458	-	MRA_2298	77	MRA_2298	772	/+/-/+/	AS	0	0	0	0
Seed11552	177.987	42	920403	920444	+	MRA_0835	185	MRA_0835	415	/-/+/-/	AS	151.481	177.987	18.7686	17.1393
Seed11555	0	36	2648050	2648085	-	MRA_2379	77	MRA_2379	772	/+/-/+/	AS	0	0	1.6844	239.95
Seed11557	69.0178	123	2753458	2753580	-	MRA_2469	781	MRA_2469	572	/+/-/+/	AS	232.763	159.968	69.0178	126.803
Seed1156	276.124	29	2753978	2754006	-	MRA_2469	1301	MRA_2469	146	/+/-/+/	AS	276.124	175.092	1472.02	66.1931
Seed11561	2769.75	36	2984582	2984617	-	MRA_2678	77	MRA_2678	772	/+/-/+/	AS	2769.75	2080.44	0	0
Seed11573	195.408	48	1816383	1816430	+	MRA_1624	288	MRA_1625	341	/+/+/+/	IGR	143.972	195.408	21.4756	64.9865
Seed11575	181.859	38	1935494	1935531	+	MRA_1715	98	MRA_1716	469	/-/+/-/	IGR	181.859	207.858	55.8499	101.032
Seed11576	286.617	31	3358978	3359008	-	MRA_3018	662	MRA_3018	9	/+/-/+/	AS	286.617	247.969	91.9336	100.624
Seed11578	133.49	56	3539307	3539362	-	MRA_3191	1361	MRA_3191	179	/+/-/+/	AS	31.3409	133.49	4.3312	12.8545
Seed11580	0	36	3564016	3564051	-	MRA_3219	77	MRA_3219	772	/+/-/+/	AS	0	0	0	0
Seed11583	0	36	3721728	3721763	-	MRA_3368	77	MRA_3368	772	/+/-/+/	AS	0	0	0	0
Seed11584	151.121	49	2158952	2159000	+	MRA_1913	14	MRA_1913	1206	/-/+/-/	AS	22.3863	151.121	51.9746	73.4541
Seed11586	306.578	39	2415457	2415495	+	MRA_2160	157	MRA_2161	73	/-/+/-/	IGR	306.578	195.295	90.1782	104.594
Seed11587	0	36	3899961	3899996	-	MRA_3515	77	MRA_3515	772	/+/-/+/	AS	0	0	0	0
Seed11589	123.756	39	3970223	3970261	-	MRA_3563	802	MRA_3563	191	/+/-/+/	AS	123.756	193.487	3.1096	6.1526
Seed1159	104.737	132	1477888	1478019	-	MRA_r02	2920	MRA_r02	86	/+/-/+/	AS	61.4946	6.9455	104.737	0
Seed11593	183.361	40	3050357	3050396	+	MRA_2752	962	MRA_2752	486	/-/+/-/	AS	71.3005	183.361	3.0319	35.9925
Seed11594	205.159	44	66027	66070	-	MRA_0062	760	MRA_0062	255	/+/-/+/	AS	159.554	205.159	4.1343	21.8136
Seed11595	139.809	57	3506070	3506126	+	MRA_3160	314	MRA_3160	211	/-/+/-/	AS	88.5242	139.809	94.6789	67.3544
Seed11596	185.124	40	577284	577323	-	MRA_0493	626	MRA_0493	777	/+/-/+/	AS	24.6809	185.124	7.5796	167.965
Seed11597	212.309	31	3613971	3614001	+	MRA_3267	624	MRA_3267	104	/-/+/-/	AS	212.309	236.594	0	7.7403
Seed1160	268.536	126	1477320	1477445	-	MRA_r02	2352	MRA_r02	660	/+/-/+/	AS	978.531	489.745	268.536	1.9044
Seed11601	96.7879	34	3840901	3840934	+	MRA_3453	77	MRA_3453	789	/-/+/-/	AS	96.7879	294.538	3.5669	14.1147
Seed11607	167.689	45	2054027	2054071	-	MRA_1815	711	MRA_1815	636	/+/-/+/	AS	34.1267	167.689	13.4749	101.312
Seed11613	1864.78	24	303417	303440	+	MRA_0259	27	MRA_0260	95	/-/+/-/	IGR	1864.78	570.063	5.0531	19.9958
Seed11617	282.892	38	2577972	2578009	-	MRA_2313	564	MRA_2313	301	/+/-/+/	AS	282.892	226.417	0	75.7737
Seed1162	118.834	24	1476236	1476259	-	MRA_r02	1268	MRA_r02	1846	/+/-/+/	AS	118.834	161.616	48.0043	0
Seed11621	1488.19	49	4187952	4188000	-	MRA_3767	1221	MRA_3767	1061	/+/-/+/	AS	1663.3	1488.19	2.475	39.1755
Seed11623	137.841	44	2967477	2967520	-	MRA_2656	89	MRA_2657	215	/+/-/+/	IGR	167.032	137.841	155.727	5.4534
Seed11634	161.42	45	1604231	1604275	+	MRA_1436	600	MRA_1436	963	/-/+/-/	AS	63.3782	161.42	1.3475	5.3322
Seed1164	3.0961	155	1477107	1477261	-	MRA_r02	2139	MRA_r02	844	/+/-/+/	AS	433.11	233.864	113.841	3.0961
Seed11647	183.361	40	714583	714622	-	MRA_0629	557	MRA_0629	495	/+/-/+/	AS	0	183.361	0	23.995
Seed11652	178.559	47	3344129	3344175	+	MRA_3005	66	MRA_3005	571	/-/+/-/	AS	214.718	178.559	6.4508	66.3692
Seed11654	161.367	59	3758859	3758917	+	MRA_3387	6035	MRA_3387	3344	/-/+/-/	AS	66.9313	161.367	2.0555	8.1339
Seed1166	39167.3	16	1474843	1474858	+	MRA_r01	148	MRA_r02	110	/+/+/+/	IGR	39167.3	774703	2823.41	179.963
Seed11675	35.1018	25	1630	1654	-	MRA_0001	106	MRA_0002	398	/+/-/+/	IGR	35.1018	307.482	16.9784	28.794
Seed11677	168.055	47	553567	553613	-	MRA_0467	231	MRA_0467	247	/+/-/+/	AS	86.3541	168.055	25.803	35.7372
Seed11681	165.089	44	671404	671447	-	MRA_0583	246	MRA_0583	1015	/+/-/+/	AS	17.4512	165.089	5.5125	158.149
Seed11682	171.271	42	1255790	1255831	+	MRA_1138	1406	MRA_1138	13	/-/+/-/	AS	39.1761	171.271	4.3312	28.5655
Seed11683	257.211	29	1344041	1344069	-	MRA_1208	126	MRA_1209	183	/-/-/+/	IGR	257.211	233.457	12.5456	49.6448
Seed11689	4513.87	20	3806031	3806050	+	MRA_3422	460	MRA_3422	510	/-/+/-/	AS	4513.87	66.9971	39.4141	731.848
Seed11695	563.883	140	1968009	1968148	+	MRA_1750	536	MRA_1750	1007	/-/+/-/	AS	327.512	183.864	220.892	563.883
Seed11699	160.977	46	2182514	2182559	+	MRA_1932	58	MRA_1932	1168	/-/+/-/	AS	21.4617	160.977	13.182	15.6489
Seed11701	170.568	43	3502267	3502309	-	MRA_3156	605	MRA_3156	222	/+/-/+/	AS	71.428	170.568	5.6407	11.1605
Seed11703	112.114	78	2401914	2401991	+	MRA_2144	797	MRA_2144	370	/-/+/-/	AS	150.476	112.114	8.5514	359.925
Seed11705	222.199	39	2756176	2756214	+	MRA_2470	2085	MRA_2470	738	/-/+/-/	AS	222.199	220.611	1.5548	18.4577
Seed11710	17.3199	38	2874979	2875016	+	MRA_2567	338	MRA_2567	155	/-/+/-/	AS	17.3199	161.461	0	164.176
Seed11714	173.596	52	111870	111921	-	MRA_0106	205	MRA_0106	6976	/+/-/+/	AS	261.576	173.596	3.4983	69.2164
Seed11715	33.2403	33	3100184	3100216	+	MRA_2805	266	MRA_2805	736	/-/+/-/	AS	33.2403	232.941	66.1495	116.339
Seed1175	519.598	19	1476665	1476683	-	MRA_r02	1697	MRA_r02	1422	/+/-/+/	AS	519.598	3600.4	698.922	88.4027
Seed1176	337.101	50	3030768	3030817	-	MRA_2731	965	MRA_2731	572	/+/-/+/	AS	1436.98	337.101	1.2127	220.754
Seed1177	3706.71	24	2756669	2756692	+	MRA_2470	2578	MRA_2470	260	/-/+/-/	AS	3706.71	91.0926	5.0531	9.9979
Seed1183	1601.52	35	3506621	3506655	-	MRA_3160	284	MRA_3161	161	/-/-/+/	IGR	1601.52	1311.73	2354.45	802.119
Seed1184	6.4112	77	1473302	1473378	-	MRA_r01	146	MRA_r01	1317	/+/-/+/	AS	287.766	6.4112	272.473	3.1162
Seed1185	619.379	69	1473882	1473950	-	MRA_r01	726	MRA_r01	745	/+/-/+/	AS	999.955	619.379	333.064	66.0732
Seed1187	299.724	48	1698440	1698487	+	MRA_1518	196	MRA_1518	452	/-/+/-/	AS	920.964	299.724	2.5265	0
Seed1189	218.76	130	2610422	2610551	-	MRA_2347	39	MRA_2348	84	/+/-/+/	IGR	126.569	20.072	218.76	27.6865
Seed1192	93.4422	27	1477490	1477516	-	MRA_r02	2522	MRA_r02	589	/+/-/+/	AS	93.4422	0	702.941	0
Seed1195	521.042	16	3598404	3598419	+	MRA_3249	83	MRA_3250	161	/-/+/+/	IGR	521.042	88.1541	2065.45	254.947
Seed1205	186.036	58	1475191	1475248	-	MRA_r02	223	MRA_r02	2857	/+/-/+/	AS	47.2815	186.036	343.958	12.4112
Seed1209	1570.34	19	2146062	2146080	-	MRA_1897	263	MRA_1898	110	/-/-/+/	IGR	1570.34	3.7118	0	12.629
Seed1211	215.107	137	781804	781940	+	MRA_0689	82	MRA_0690	87	/-/+/+/	IGR	89.676	79.2744	215.107	101.585
Seed1222	233.098	16	1474396	1474411	-	MRA_r01	1240	MRA_r01	284	/+/-/+/	AS	233.098	48.4848	128.854	29.9938
Seed1226	5933.39	33	1474083	1474115	-	MRA_r01	927	MRA_r01	580	/+/-/+/	AS	5933.39	427.414	117.599	21.8136
Seed1227	34.5114	47	3836558	3836604	+	MRA_3449	889	MRA_3449	801	/-/+/-/	AS	182.044	34.5114	496.708	194.002
Seed1235	84.3792	26	1476309	1476334	-	MRA_r02	1341	MRA_r02	1771	/+/-/+/	AS	84.3792	35.2617	713.652	0
Seed1237	297.738	21	219781	219801	-	MRA_0194	77	MRA_0195	264	/+/-/+/	IGR	297.738	117.539	912.443	719.85
Seed1239	1524.35	29	1476517	1476545	-	MRA_r02	1549	MRA_r02	1560	/+/-/+/	AS	1524.35	80.2507	1580.75	33.0966
Seed1247	349.646	16	3836409	3836424	+	MRA_3449	740	MRA_3449	981	/-/+/-/	AS	349.646	215.978	1371.91	74.9844
Seed1254	694.383	52	1293105	1293156	-	MRA_1173	730	MRA_1173	895	/+/-/+/	AS	1506.17	694.383	72.298	576.803
Seed1255	40.1339	139	4109212	4109350	-	MRA_3695	256	MRA_3696	361	/+/-/-/	IGR	570.561	80.1632	40.1339	29.3464
Seed1264	2216.95	19	3886333	3886351	+	MRA_3498	192	MRA_3498	833	/-/+/-/	AS	2216.95	374.887	15.9571	50.5158
Seed1265	35.1018	25	1474371	1474395	-	MRA_r01	1215	MRA_r01	300	/+/-/+/	AS	35.1018	39.4931	140.678	0
Seed1276	3050.74	58	3294787	3294844	-	MRA_2966	80	MRA_2967	483	/-/-/+/	IGR	1565.96	3050.74	19.8639	24.8224
Seed1295	145.32	116	1473186	1473301	-	MRA_r01	30	MRA_r01	1394	/+/-/+/	AS	521.042	314.923	145.32	0
Seed1297	1377.26	27	3459202	3459228	-	MRA_3113A	1006	MRA_3113A	206	/+/-/+/	AS	1377.26	211.57	56.1454	346.594
Seed1304	135.12	127	22163	22289	+	MRA_0019	574	MRA_0019	709	/-/+/-/	AS	20.7294	17.2143	135.12	98.2473
Seed1307	113.475	29	1477461	1477489	-	MRA_r02	2493	MRA_r02	616	/+/-/+/	AS	113.475	26.7502	650.28	0
Seed1320	2166.44	20	138572	138591	-	MRA_0118	924	MRA_0118	13	/+/-/+/	AS	2166.44	45.8401	3.0319	0
Seed1325	272.253	43	1474990	1475032	-	MRA_r02	22	MRA_r02	3073	/+/-/+/	AS	7132.6	272.253	42.3049	11.1605
Seed1337	104.898	137	3368819	3368955	-	MRA_3026	109	MRA_3027	29	/+/-/+/	IGR	92.0781	77.2153	104.898	85.8216
Seed1356	535.336	44	1475249	1475292	-	MRA_r02	281	MRA_r02	2813	/+/-/+/	AS	301.656	535.336	439.619	5.4534
Seed1358	277.382	94	1475324	1475417	-	MRA_r02	356	MRA_r02	2688	/+/-/+/	AS	241.558	281.343	277.382	0
Seed1371	693.26	25	781779	781803	+	MRA_0689	57	MRA_0690	224	/-/+/+/	IGR	693.26	369.542	562.712	124.774
Seed1374	472.63	57	602584	602640	-	MRA_0516	833	MRA_0516	517	/+/-/+/	AS	1202.77	472.63	1.0638	84.193
Seed1386	206.729	26	2065479	2065504	-	MRA_1824	188	MRA_1825	109	/-/-/-/	IGR	206.729	94.9352	473.435	147.662
Seed1427	76.2422	136	1699324	1699459	-	MRA_1518	385	MRA_1519	153	/-/-/-/	IGR	37.102	32.1503	76.2422	63.5162
Seed1433	20.5671	140	1897315	1897454	-	MRA_1679A	72	MRA_1679A	151	/+/-/+/	AS	15.6704	10.5785	70.1657	20.5671
Seed1445	21.9673	142	323382	323523	-	MRA_0275	689	MRA_0275	561	/+/-/+/	AS	11.5873	10.4295	71.7396	21.9673
Seed1450	443.758	22	219759	219780	-	MRA_0194	55	MRA_0195	285	/+/-/+/	IGR	443.758	240.42	432.728	447.18
Seed1466	88.5293	47	1476262	1476308	-	MRA_r02	1294	MRA_r02	1797	/+/-/+/	AS	44.344	88.5293	401.237	0
Seed1469	5317.13	43	3505695	3505737	+	MRA_3159	358	MRA_3160	19	/+/+/-/	IGR	2686.2	5317.13	107.172	39.0616
Seed1472	73.9476	123	882880	883002	-	MRA_0796	115	MRA_0796	722	/+/-/+/	AS	33.8889	30.9615	73.9476	48.7703
Seed1475	72.954	128	2369531	2369658	-	MRA_2114	1240	MRA_2114	285	/+/-/+/	AS	59.9884	41.8732	72.954	63.7367
Seed1485	27.5618	148	2626994	2627141	-	MRA_2359	2397	MRA_2359	344	/+/-/+/	AS	83.0109	48.6039	65.5536	27.5618
Seed1488	81.2986	135	4110472	4110606	+	MRA_3696	-9	MRA_3697	-128	/-/+/-/	AS2	21.1261	17.239	81.2986	255.947
Seed1496	683.231	35	1477275	1477309	-	MRA_r02	2307	MRA_r02	796	/+/-/+/	AS	683.231	3900.95	819.466	6.8557
Seed1504	71.8473	119	2459203	2459321	-	MRA_2202	1141	MRA_2202	543	/+/-/+/	AS	110.615	59.8559	71.8473	80.6555
Seed1511	79.0527	135	3625020	3625154	+	MRA_3279	573	MRA_3279	27	/-/+/-/	AS	97.5049	31.8661	79.0527	5.3322
Seed1515	11.9194	71	4109141	4109211	-	MRA_3695	185	MRA_3696	500	/+/-/-/	IGR	205.481	11.9194	74.3017	37.1754
Seed1528	1870.27	20	2805084	2805103	+	MRA_2510	393	MRA_2510	853	/-/+/-/	AS	1870.27	52.8925	3.0319	0
Seed1539	1255.98	20	293439	293458	+	MRA_0251	48	MRA_0252	75	/-/+/+/	IGR	1255.98	165.73	15.1593	59.9875
Seed1554	75.7963	124	2347980	2348103	+	MRA_2096	15	MRA_2096	302	/-/+/-/	AS	14.1539	2.2749	75.7963	25.1561
Seed1555	77.6912	128	4324502	4324629	+	MRA_3883	488	MRA_3883	413	/-/+/-/	AS	135.402	46.2809	77.6912	170.589
Seed1560	69.8644	138	2188910	2189047	+	MRA_1937	21	MRA_1937	321	/-/+/-/	AS	73.9235	65.924	69.8644	24.3428
Seed1585	6.4525	17	1473169	1473185	-	MRA_r01	13	MRA_r01	1510	/+/-/+/	AS	6.4525	0	228.281	0
Seed1586	57.2949	127	3047492	3047618	-	MRA_2750	615	MRA_2750	452	/+/-/+/	AS	49.2323	17.2143	57.2949	7.5575
Seed1592	75.7963	132	256350	256481	+	MRA_0221	351	MRA_0221	831	/-/+/-/	AS	98.8899	48.6183	75.7963	49.0807
Seed1594	1634.95	21	3314664	3314684	+	MRA_2977	217	MRA_2978	411	/-/+/-/	IGR	1634.95	40.299	0	22.8524
Seed1620	455.023	27	2057013	2057039	+	MRA_1817	58	MRA_1817	242	/-/+/-/	AS	455.023	297.765	318.906	266.611
Seed1638	340.863	42	2994505	2994546	-	MRA_2692	186	MRA_2693	121	/+/-/+/	IGR	676.44	340.863	12.9937	39.9917
Seed1652	47.4551	138	1045031	1045168	-	MRA_0943	424	MRA_0943	455	/+/-/+/	AS	49.2824	51.6149	47.4551	15.6489
Seed1664	14.3437	59	2965064	2965122	-	MRA_2654	103	MRA_2655	353	/-/-/-/	IGR	9.296	14.3437	152.107	93.5399
Seed1669	3098.83	20	1421035	1421054	+	MRA_1278	711	MRA_1278	4	/-/+/-/	AS	3098.83	222.148	18.1911	23.995
Seed1682	2652.58	22	1679456	1679477	-	MRA_1497	542	MRA_1497	582	/+/-/+/	AS	2652.58	89.7569	0	43.6273
Seed1709	35.2374	143	2280327	2280469	-	MRA_2039	187	MRA_2040	181	/-/-/-/	IGR	49.8605	36.0014	44.0997	35.2374
Seed1715	484.848	40	4064833	4064872	+	MRA_3652	11	MRA_3653	1308	/-/+/+/	IGR	1936.08	484.848	1.5159	0
Seed1722	239.075	39	2384242	2384280	-	MRA_2129	506	MRA_2129	79	/+/-/+/	AS	239.075	650.984	164.808	92.2885
Seed1726	46.0178	146	1262855	1263000	-	MRA_1142	199	MRA_1143	232	/-/-/+/	IGR	273.481	448.258	134.98	46.0178
Seed1737	1802.78	23	4064870	4064892	+	MRA_3652	48	MRA_3653	1288	/-/+/+/	IGR	1802.78	432.339	2.6364	0
Seed1742	41.2184	163	2008943	2009105	+	MRA_1780	496	MRA_1781	-31	/-/+/-/	AS	212.656	108.597	59.893	41.2184
Seed1747	1868.21	32	3509608	3509639	-	MRA_3163	901	MRA_3163	66	/+/-/+/	AS	1868.21	1421.49	26.5287	134.972
Seed1767	126.942	45	4323923	4323967	+	MRA_3882	739	MRA_3882	41	/-/+/-/	AS	472.899	126.942	165.741	31.9933
Seed1770	1021.88	19	785962	785980	-	MRA_0693	66	MRA_0694	147	/+/-/+/	IGR	1021.88	81.6586	22.34	0
Seed1776	102.427	42	4324099	4324140	+	MRA_3883	85	MRA_3883	902	/-/+/-/	AS	284.68	102.427	160.255	377.064
Seed1792	256.292	41	2129225	2129265	-	MRA_1879	1946	MRA_1879	113	/+/-/+/	AS	920.351	256.292	48.8054	35.1146
Seed1815	47.2136	131	1481332	1481462	+	MRA_1326	823	MRA_1326	672	/-/+/-/	AS	106.344	84.5203	47.2136	25.6435
Seed1822	46.4737	137	4189584	4189720	+	MRA_3768	458	MRA_3768	446	/-/+/-/	AS	50.4428	43.2406	46.4737	22.769
Seed1826	70.5233	46	3226323	3226368	-	MRA_2929	78	MRA_2930	252	/-/-/+/	IGR	283.771	70.5233	40.8641	10083.1
Seed1827	2499.85	38	4419764	4419801	+	MRA_3963	390	End	176	/-/+/+/	IGR	2499.85	842.568	94.147	587.246
Seed1830	0	48	3348800	3348847	-	MRA_3009	303	MRA_3010	118	/+/-/-/	IGR	0	0	0	5748.8
Seed1837	41.1386	48	1481678	1481725	+	MRA_1326	1169	MRA_1326	409	/-/+/-/	AS	109.693	41.1386	64.4269	4674.03
Seed1838	39.0129	47	553452	553498	-	MRA_0467	116	MRA_0467	362	/+/-/+/	AS	39.6762	39.0129	25.803	2317.82
Seed1841	0	47	3348683	3348729	-	MRA_3009	186	MRA_3010	236	/+/-/-/	IGR	0	0	0	142.949
Seed1842	0	112	3348559	3348670	-	MRA_3009	62	MRA_3010	295	/+/-/-/	IGR	127.322	0	0	831.255
Seed1845	44.8785	66	3314602	3314667	-	MRA_2977	155	MRA_2978	428	/-/-/-/	IGR	349.023	44.8785	13.7811	1287
Seed1848	0	44	3945603	3945646	-	MRA_3548	1284	MRA_3549	722	/+/-/-/	IGR	0	0	0	5033.5
Seed1849	1.5005	47	531808	531854	+	MRA_0446	202	MRA_0446	180	/-/+/-/	AS	112.027	1.5005	9.0311	2910.03
Seed1856	0	45	3944390	3944434	-	MRA_3548	71	MRA_3549	1934	/+/-/-/	IGR	0	0	0	239.95
Seed1857	0	45	3944987	3945031	-	MRA_3548	668	MRA_3549	1337	/+/-/-/	IGR	0	0	0	901.146
Seed1864	0	48	3348741	3348788	-	MRA_3009	244	MRA_3010	177	/+/-/-/	IGR	0	0	0	519.892
Seed1865	3.5254	86	3160347	3160432	+	MRA_2863	97	MRA_2864	-55	/-/+/-/	AS	44.6425	44.2821	3.5254	979.331
Seed1867	0	45	3944203	3944247	-	MRA_3548	4521	MRA_3548	72	/+/-/+/	AS	0	0	0	255.947
Seed1871	113.068	133	4323966	4324098	+	MRA_3882	-42	MRA_3883	-84	/-/+/-/	AS2	670.529	140.516	113.068	570.107
Seed1876	41.1386	60	3764897	3764956	+	MRA_3389	751	MRA_3390	109	/-/+/-/	IGR	89.5826	41.1386	102.072	1147.76
Seed1877	71.8539	53	2846539	2846591	+	MRA_2545	462	MRA_2545	712	/-/+/-/	AS	35.1845	71.8539	13.7291	1149.95
Seed1882	49.2333	53	1595434	1595486	-	MRA_1429	82	MRA_1429	1806	/+/-/+/	AS	28.9755	49.2333	3.4323	882.835
Seed1883	1.479	82	1109814	1109895	+	MRA_0998	2	MRA_0999	-9	/-/+/-/	AS	810.658	1144.71	1.479	708.145
Seed1884	0	53	3348506	3348558	-	MRA_3009	9	MRA_3010	407	/+/-/-/	IGR	401.518	0	0	13.5821
Seed1892	86.1951	54	4171400	4171453	-	MRA_3756	648	MRA_3756	711	/+/-/+/	AS	241.731	86.1951	5.6145	826.495
Seed1895	51.9598	19	1204498	1204516	-	MRA_1087	78	MRA_1088	106	/+/-/+/	IGR	51.9598	51.9645	12.7657	2323.73
Seed1898	78.4856	62	2263953	2264014	-	MRA_2022	2051	MRA_2022	1871	/+/-/+/	AS	231.771	78.4856	54.7689	712.11
Seed1910	67.1651	63	2747479	2747541	+	MRA_2464	719	MRA_2464	1258	/-/+/-/	AS	81.8345	67.1651	5.775	700.807
Seed1912	443.342	24	2318088	2318111	+	MRA_2066	57	MRA_2066	2544	/-/+/-/	AS	443.342	88.1541	126.327	1819.62
Seed1913	1504.36	21	27030	27050	-	MRA_t03	28	MRA_t03	34	/+/-/+/	AS	1504.36	161.196	0	11.4262
Seed1914	72.2864	40	3911611	3911650	-	MRA_3523	122	MRA_3524	105	/-/-/+/	IGR	170.024	72.2864	37.8982	917.809
Seed1919	14.1047	50	3378009	3378058	+	MRA_3037	4	MRA_3037	561	/-/+/-/	AS	57.0404	14.1047	113.998	815.83
Seed1921	44.0771	48	4295311	4295358	-	MRA_3862	144	MRA_3862	1023	/+/-/+/	AS	66.2729	44.0771	42.9512	704.853
Seed1924	2750.41	58	3505738	3505795	+	MRA_3159	401	MRA_3160	-39	/+/+/-/	AS	1369.27	2750.41	88.8646	33.0966
Seed1925	13.2426	87	1478226	1478312	-	MRA_r03	17	MRA_r03	19	/+/-/+/	AS	71.8678	42.9625	13.2426	0
Seed1926	72.2434	41	2290435	2290475	+	MRA_2048	295	MRA_2048	507	/-/+/-/	AS	61.5351	72.2434	5.9158	942.243
Seed1927	185.124	40	3919159	3919198	+	MRA_3532	17	MRA_3532	426	/-/+/-/	AS	304.398	185.124	100.051	965.799
Seed1936	435.885	38	553092	553129	-	MRA_0466	33	MRA_0466	169	/+/-/+/	AS	435.885	146.614	44.6799	820.882
Seed1939	690.66	27	812586	812612	+	MRA_0721	393	MRA_0722	67	/+/+/+/	IGR	690.66	88.8071	62.8829	1377.49
Seed1942	62.2264	51	2882750	2882800	+	MRA_2580	7	MRA_2580	362	/-/+/-/	AS	169.917	62.2264	5.9448	729.26
Seed1945	22.7845	65	3513341	3513405	+	MRA_3166	436	MRA_3167	85	/-/+/+/	IGR	33.7517	22.7845	3.7315	561.114
Seed1947	87.3146	42	3279073	3279114	-	MRA_2960	4833	MRA_2960	609	/+/-/+/	AS	15.6704	87.3146	2.8875	731.276
Seed1951	102.187	49	202329	202377	-	MRA_0179	37	MRA_0179	1462	/+/-/+/	AS	53.7272	102.187	103.949	607.221
Seed1952	282.892	38	262731	262768	-	MRA_0226	445	MRA_0226	846	/+/-/+/	AS	282.892	44.541	82.977	776.68
Seed1954	137.889	67	749383	749449	+	MRA_0661	132	MRA_0662	133	/+/+/+/	IGR	271.777	137.889	23.5308	519.295
Seed1955	19.9594	53	1682367	1682419	-	MRA_1500	221	MRA_1501	306	/+/-/-/	IGR	33.1149	19.9594	34.3229	565.92
Seed1961	52.1259	69	1339912	1339980	-	MRA_1204	88	MRA_1205	286	/-/-/+/	IGR	81.0774	52.1259	32.5155	420.782
Seed1969	451.532	77	1962841	1962917	+	MRA_1745	32	MRA_1745	389	/-/+/-/	AS	280.643	451.532	37.7997	426.924
Seed1987	998.206	30	245754	245783	-	MRA_0213	1008	MRA_0213	66	/+/-/+/	AS	998.206	305.601	22.2336	839.825
Seed1988	38.4673	44	1646548	1646591	+	MRA_1468	668	MRA_1468	1064	/-/+/-/	AS	87.2558	38.4673	31.6966	659.863
Seed1990	1447.24	31	52290	52320	+	MRA_0049	911	MRA_0049	162	/-/+/-/	AS	1447.24	662.009	64.5491	46.4419
Seed1993	46.1114	52	554755	554806	-	MRA_0468	831	MRA_0468	512	/+/-/+/	AS	50.6275	46.1114	2.3322	479.9
Seed1995	3.5262	40	3134807	3134846	-	MRA_2839	1012	MRA_2840	770	/-/-/-/	IGR	43.8772	3.5262	1.5159	617.871
Seed1996	13.6922	93	2771622	2771714	-	MRA_2483	166	MRA_2484	33	/-/-/+/	IGR	48.3593	63.6985	13.6922	283.812
Seed1998	379.741	65	3855600	3855664	-	MRA_3468	952	MRA_3469	179	/-/-/+/	IGR	921.421	379.741	36.3822	343.313
Seed1999	3548.57	20	352109	352128	-	MRA_0295	764	MRA_0295	710	/+/-/+/	AS	3548.57	42.314	24.2548	71.985
Seed2004	34.4416	43	2369663	2369705	-	MRA_2114	1372	MRA_2114	238	/+/-/+/	AS	51.02	34.4416	76.1489	524.542
Seed2010	150.54	52	1984430	1984481	+	MRA_1764	1298	MRA_1764	1812	/-/+/-/	AS	398.692	150.54	0	27.6865
Seed2011	5.1602	41	3869589	3869629	+	MRA_3482	887	MRA_3482	419	/-/+/-/	AS	8.0263	5.1602	1.479	643.768
Seed2016	47.3828	64	1269906	1269969	+	MRA_1151	393	MRA_1151	350	/-/+/-/	AS	11.9977	47.3828	2.8424	397.417
Seed2020	164.554	42	3656737	3656778	+	MRA_3305	-23	MRA_3306	-16	/-/+/-/	AS2	133.199	164.554	4.3312	582.736
Seed2037	1881.13	46	1898421	1898466	+	MRA_1682	27	MRA_1682	1259	/-/+/-/	AS	1991.17	1881.13	114.683	213.869
Seed2040	248.301	48	543357	543404	-	MRA_0456	137	MRA_0457	48	/-/-/+/	IGR	1451.15	248.301	46.7411	39.9917
Seed2041	275.041	40	4198305	4198344	+	MRA_3776	574	MRA_3776	334	/-/+/-/	AS	1990.93	275.041	53.0574	545.886
Seed2043	1830.6	47	1962393	1962439	+	MRA_1744	101	MRA_1744	95	/-/+/-/	AS	2751.66	1830.6	470.905	428.847
Seed2045	976.621	31	3594516	3594546	+	MRA_3244	24	MRA_3245	37	/-/+/-/	IGR	976.621	409.49	5.8681	30.9613
Seed2046	16.7054	158	1475033	1475190	-	MRA_r02	65	MRA_r02	2915	/+/-/+/	AS	2924.22	112.034	103.62	16.7054
Seed2051	312.947	48	3850476	3850523	+	MRA_3464	84	MRA_3464	231	/-/+/-/	AS	3199.38	312.947	48.0043	14.9969
Seed2052	248.184	204	707385	707588	+	MRA_0620	114	MRA_0620	66	/-/+/-/	AS	1155	244.757	70.446	248.184
Seed2054	4893.53	36	2740430	2740465	+	MRA_2458A	25	MRA_2458A	350	/-/+/-/	AS	4893.53	188.062	6.7375	39.9917
Seed2057	0	43	2841765	2841807	+	MRA_2538	-6	MRA_2539	115	/-/+/+/	AS	0	0	121.274	0
Seed2058	0	43	3394786	3394828	+	MRA_3054	-6	MRA_3055	127	/-/+/-/	AS	0	0	12.6915	217.629
Seed2059	89.0898	130	1916575	1916704	-	MRA_1699	181	MRA_1700	341	/+/-/+/	IGR	554.371	13.0197	89.0898	38.7612
Seed2064	2909.48	21	3840425	3840445	-	MRA_3452	21	MRA_3452	369	/+/-/+/	AS	2909.48	33.5825	11.5499	34.2786
Seed2065	3220.59	25	309336	309360	+	MRA_0265	97	MRA_0265	1441	/-/+/-/	AS	3220.59	16.9256	29.1058	47.99
Seed2078	1439.72	24	3881293	3881316	-	MRA_3491	120	MRA_3492	-22	/-/-/+/	AS	1439.72	32.3232	45.4778	9.9979
Seed2079	9261.51	43	238001	238043	-	MRA_0207	89	MRA_0207	528	/+/-/+/	AS	1581.62	9261.51	2.8203	22.3209
Seed2080	4866.91	19	2374701	2374719	+	MRA_2119	2	MRA_2119	237	/-/+/-/	AS	4866.91	170.741	31.9142	63.1448
Seed2083	1494.42	42	4361828	4361869	-	MRA_3915	372	MRA_3915	1587	/+/-/+/	AS	1608.83	1494.42	2.8875	74.2703
Seed2096	4278.96	43	2994013	2994055	-	MRA_2691	-41	MRA_2692	10	/+/-/+/	AS	1448.97	4278.96	0	0
Seed2097	2074.19	22	3067146	3067167	-	MRA_2767	1366	MRA_2767	292	/+/-/+/	AS	2074.19	137.841	0	0
Seed2098	0	19	2841834	2841852	+	MRA_2538	63	MRA_2539	70	/-/+/+/	IGR	0	0	280.845	25.2579
Seed2101	42.5379	63	3394855	3394917	+	MRA_3054	63	MRA_3055	38	/-/+/-/	IGR	38.3055	42.5379	8.6624	190.436
Seed2102	4162.71	39	3682455	3682493	+	MRA_3331	1227	MRA_3331	84	/-/+/-/	AS	4162.71	316.451	4.6644	129.204
Seed2107	2756.63	23	3174225	3174247	-	MRA_2875	172	MRA_2876	16	/-/-/+/	IGR	2756.63	165.577	34.2731	41.7304
Seed2110	613.284	22	2106879	2106900	-	MRA_1858	70	MRA_1858	331	/+/-/+/	AS	613.284	57.7009	35.831	109.068
Seed2111	215.978	48	4109390	4109437	-	MRA_3695	434	MRA_3696	274	/+/-/-/	IGR	3183.38	215.978	7.5796	14.9969
Seed2113	1799.75	50	2385986	2386035	+	MRA_2130	1623	MRA_2130	157	/-/+/-/	AS	2470.29	1799.75	8.4892	191.96
Seed2115	43.8772	20	2532112	2532131	-	MRA_2267	46	MRA_2268	131	/+/-/+/	IGR	43.8772	0	3.0319	11.9975
Seed2117	2137.12	29	2771590	2771618	-	MRA_2483	134	MRA_2484	129	/-/-/+/	IGR	2137.12	4807.74	71.0917	74.4673
Seed2122	1782.51	20	853894	853913	-	MRA_0768	192	MRA_0768	1246	/+/-/+/	AS	1782.51	52.8925	97.0193	131.972
Seed2125	1525.07	40	2478184	2478223	-	MRA_2219	51	MRA_2219	602	/+/-/+/	AS	1631.68	1525.07	1.5159	83.9825
Seed2129	273.278	72	2508188	2508259	-	MRA_2243	544	MRA_2243	230	/+/-/+/	AS	1648.44	273.278	7.5796	93.3139
Seed2130	1425.16	48	4413702	4413749	+	MRA_3955	90	MRA_3956	153	/-/+/-/	IGR	1019.23	1425.16	3.7898	174.964
Seed2131	197.465	55	2065165	2065219	+	MRA_1824	1076	MRA_1824	72	/-/+/-/	AS	2481.06	197.465	2.205	95.98
Seed2134	100.371	153	1935566	1935718	+	MRA_1715	170	MRA_1716	282	/-/+/-/	IGR	1059.65	517.171	118.103	100.371
Seed2138	111.281	207	3510236	3510442	+	MRA_3164	551	MRA_3164	979	/-/+/-/	AS	947.493	536.25	45.4046	111.281
Seed2140	1489.97	55	2756385	2756439	+	MRA_2470	2294	MRA_2470	513	/-/+/-/	AS	1711.21	1489.97	2.205	514.802
Seed2143	952.065	44	1693709	1693752	-	MRA_1512	302	MRA_1512	476	/+/-/+/	AS	1508.28	952.065	27.5623	43.6273
Seed2148	142.675	136	3632098	3632233	-	MRA_3282	61	MRA_3283	120	/-/-/-/	IGR	1130	898.135	142.675	239.95
Seed2155	45.1409	90	988361	988450	+	MRA_0895	132	MRA_0896	90	/-/+/+/	IGR	920.202	346.348	45.1409	77.3172
Seed2156	421.452	19	354465	354483	-	MRA_0299	20	MRA_0299	1380	/+/-/+/	AS	421.452	22.2705	9.5743	50.5158
Seed2158	277.173	43	2896455	2896497	+	MRA_2593	153	MRA_2594	82	/+/+/+/	IGR	1706.62	277.173	42.3049	33.4814
Seed2159	6027.63	20	1816376	1816395	-	MRA_1624	281	MRA_1625	376	/+/-/+/	IGR	6027.63	56.4186	3.0319	0
Seed2161	277.392	45	1372438	1372482	-	MRA_1237	208	MRA_1237	305	/+/-/+/	AS	1394.32	277.392	18.8649	127.973
Seed2162	746.235	43	486316	486358	-	MRA_0410	1029	MRA_0410	686	/+/-/+/	AS	1451.52	746.235	52.1761	139.506
Seed2165	27.0366	142	1963839	1963980	+	MRA_1747	93	MRA_1747	1724	/-/+/-/	AS	727.682	378.442	76.8639	27.0366
Seed2181	2622.66	22	4345065	4345086	-	MRA_3899	538	MRA_3900	137	/-/-/+/	IGR	2622.66	721.261	11.0249	76.3477
Seed2185	1885.79	50	4128575	4128624	-	MRA_3715	334	MRA_3715	777	/+/-/+/	AS	4185.88	1885.79	43.6587	28.794
Seed2188	357.654	56	3741211	3741266	+	MRA_3384	1006	MRA_3384	4782	/-/+/-/	AS	707.128	357.654	38.981	51.4179
Seed2193	173.79	56	1698900	1698955	+	MRA_1518	-39	MRA_1519	657	/-/+/-/	AS	1584.67	173.79	7.5796	4.2848
Seed2198	3471.51	40	124529	124568	-	MRA_0109	854	MRA_0109	621	/+/-/+/	AS	1483.6	3471.51	9.0956	119.975
Seed2200	1922.51	19	3157029	3157047	+	MRA_2861	417	MRA_2861	116	/-/+/-/	AS	1922.51	174.452	3.1914	63.1448
Seed2202	175.619	106	3682648	3682753	+	MRA_3332	20	MRA_3332	327	/-/+/-/	AS	1507.76	1013.94	175.619	13672.6
Seed2203	1417.12	37	3296349	3296385	-	MRA_2967	1022	MRA_2967	684	/+/-/+/	AS	1417.12	329.744	0	214.01
Seed2208	2495.52	36	4345031	4345066	-	MRA_3899	504	MRA_3900	157	/-/-/+/	IGR	2495.52	456.442	5.0531	53.3222
Seed2215	404.132	19	204734	204752	-	MRA_0180	898	MRA_0180	676	/+/-/+/	AS	404.132	7.4235	15.9571	12.629
Seed2217	3704.24	40	781122	781161	+	MRA_0688	273	MRA_0688	185	/-/+/-/	AS	1919.63	3704.24	104.599	29.9938
Seed2222	1641.54	47	1986838	1986884	+	MRA_1765	341	MRA_1765	1304	/-/+/-/	AS	1549.71	1641.54	33.5439	61.2638
Seed2230	2475.25	23	178622	178644	-	MRA_0157	311	MRA_0158	259	/-/-/-/	IGR	2475.25	131.848	13.182	114.759
Seed2233	2961.71	19	1024303	1024321	-	MRA_0924	908	MRA_0924	855	/+/-/+/	AS	2961.71	7.4235	19.1485	0
Seed2234	3388.94	19	2082421	2082439	-	MRA_1838	133	MRA_1839	89	/+/-/+/	IGR	3388.94	92.7938	0	25.2579
Seed2239	231.224	61	2378150	2378210	-	MRA_2123	537	MRA_2123	134	/+/-/+/	AS	1231.8	231.224	1.9881	7.8672
Seed2240	370.546	59	1787936	1787994	+	MRA_1595	111	MRA_1595	52	/-/+/-/	AS	1782.98	370.546	5.1387	28.4687
Seed2242	2408.68	24	341108	341131	-	MRA_0289	382	MRA_0289	1205	/+/-/+/	AS	2408.68	185.124	10.1062	89.9813
Seed2243	1911.79	21	1537046	1537066	+	MRA_1373	53	MRA_1373	1888	/-/+/-/	AS	1911.79	134.33	20.2124	22.8524
Seed2245	252.317	45	4182468	4182512	-	MRA_3765	1067	MRA_3765	697	/+/-/+/	AS	1201.75	252.317	20.2124	42.6578
Seed2246	2547.87	22	120743	120764	-	MRA_0107	1671	MRA_0107	293	/+/-/+/	AS	2547.87	173.103	60.6371	185.416
Seed2252	296.198	40	3495330	3495369	-	MRA_3148	398	MRA_3148	732	/+/-/+/	AS	1203.88	296.198	37.8982	35.9925
Seed2256	1073.84	19	778290	778308	+	MRA_0686	1398	MRA_0686	1478	/-/+/-/	AS	1073.84	163.317	31.9142	0
Seed2257	559.485	45	733755	733799	-	MRA_0647	57	MRA_0647	327	/+/-/+/	AS	1486.95	559.485	66.027	90.6478
Seed2259	1085.96	20	795447	795466	-	MRA_0702	806	MRA_0702	365	/+/-/+/	AS	1085.96	133.994	15.1593	215.955
Seed2260	4914.25	20	3324799	3324818	+	MRA_2986	706	MRA_2986	12	/-/+/-/	AS	4914.25	28.2093	0	179.963
Seed2262	3087.86	20	3425213	3425232	+	MRA_3083	958	MRA_3083	1104	/-/+/-/	AS	3087.86	17.6308	0	23.995
Seed2263	672.552	41	933416	933456	-	MRA_0843	513	MRA_0844	129	/+/-/-/	IGR	1343.07	672.552	4.4369	93.639
Seed2264	12776.3	19	3682548	3682566	+	MRA_3331	1320	MRA_3331	11	/-/+/-/	AS	12776.3	393.446	15.9571	37.8869
Seed2287	1853.81	20	26315	26334	+	MRA_0022	1096	MRA_0022	468	/-/+/-/	AS	1853.81	373.774	0	83.9825
Seed2291	674.203	50	303440	303489	+	MRA_0259	50	MRA_0260	46	/-/+/-/	IGR	1353.61	674.203	2.4255	23.995
Seed2293	2256.54	21	1903131	1903151	-	MRA_1687	566	MRA_1687	118	/+/-/+/	AS	2256.54	3.3583	25.9873	79.9834
Seed2295	1653	41	3505466	3505506	+	MRA_3159	129	MRA_3160	250	/+/+/-/	IGR	1760.44	1653	341.638	122.901
Seed2298	493.663	49	248719	248767	+	MRA_0214	39	MRA_0215	-21	/-/+/-/	AS	1287.21	493.663	14.8499	58.7633
Seed2300	1228.96	61	1962744	1962804	+	MRA_1744	210	MRA_1745	5	/-/+/-/	IGR	2048.2	1228.96	42.7442	51.1369
Seed2302	1766.06	20	324577	324596	+	MRA_0276	451	MRA_0276	39	/-/+/-/	AS	1766.06	74.0495	6.0637	0
Seed2308	424.743	44	3510850	3510893	+	MRA_3164	1165	MRA_3164	528	/-/+/-/	AS	1879.74	424.743	81.3088	16.3602
Seed2309	1168.23	20	826268	826287	-	MRA_0740	162	MRA_0740	1144	/+/-/+/	AS	1168.23	59.9448	27.2867	59.9875
Seed2310	610.629	41	31501	31541	-	MRA_0029	421	MRA_0029	885	/+/-/+/	AS	1316.32	610.629	32.537	386.261
Seed2322	2685.71	31	4411131	4411161	-	MRA_3952	958	MRA_3952	19	/+/-/+/	AS	2685.71	1032.83	0	23.221
Seed2323	1316.32	39	2278379	2278417	-	MRA_2038A	371	MRA_2039	176	/-/-/-/	IGR	1316.32	312.834	12.4384	6.1526
Seed2329	2606.51	21	1276963	1276983	-	MRA_1157	103	MRA_1158	627	/+/-/-/	IGR	2606.51	54830.2	49.0871	1085.49
Seed2336	259.732	41	4413206	4413246	+	MRA_3955	328	MRA_3955	366	/-/+/-/	AS	1506.27	259.732	13.3106	40.9671
Seed2337	2283.61	22	349763	349784	-	MRA_0293	2766	MRA_0293	1205	/+/-/+/	AS	2283.61	32.056	11.0249	43.6273
Seed2338	0	112	2242814	2242925	+	MRA_2003	175	MRA_2003	274	/-/+/-/	AS	1393.69	340.023	0	12.8545
Seed2339	3354.3	19	3502484	3502502	-	MRA_3156	822	MRA_3156	29	/+/-/+/	AS	3354.3	48.2528	22.34	378.868
Seed2343	3201.99	21	3427177	3427197	+	MRA_3085	49	MRA_3086	394	/-/+/-/	IGR	3201.99	695.158	28.8748	217.098
Seed2347	42.2554	159	1548439	1548597	+	MRA_1383A	57	MRA_1383A	243	/-/+/-/	AS	510.521	120.644	726.119	42.2554
Seed2349	542.896	53	310469	310521	+	MRA_0265	1230	MRA_0265	280	/-/+/-/	AS	1664.02	542.896	8.0087	22.6368
Seed2351	2588.75	20	1737370	1737389	-	MRA_1546	442	MRA_1547	104	/+/-/+/	IGR	2588.75	98.7326	21.223	23.995
Seed2369	960.46	42	2066193	2066234	+	MRA_1825	149	MRA_1826	219	/-/+/+/	IGR	1749.86	960.46	14.4374	0
Seed2370	1648.72	33	2040944	2040976	-	MRA_1806	34	MRA_1807	22	/+/-/+/	IGR	1648.72	991.6	0	50.8985
Seed2373	2613.55	23	932098	932120	+	MRA_0842	307	MRA_0843	139	/-/+/+/	IGR	2613.55	12.2649	13.182	93.8935
Seed2383	162.987	45	2243013	2243057	+	MRA_2003	374	MRA_2003	142	/-/+/-/	AS	1433.32	162.987	0	21.3289
Seed2385	3123.36	19	443541	443559	+	MRA_0372	913	MRA_0372	103	/-/+/-/	AS	3123.36	148.47	12.7657	25.2579
Seed2387	1326.76	21	1547042	1547062	-	MRA_1382	907	MRA_1382	254	/+/-/+/	AS	1326.76	36.9408	8.6624	11.4262
Seed2393	1297.63	40	3995856	3995895	-	MRA_3586	346	MRA_3586	70	/+/-/+/	AS	1351.97	1297.63	42.4459	65.9863
Seed2395	1570.6	22	1100349	1100370	-	MRA_0989	19	MRA_0990	4	/+/-/+/	IGR	1570.6	538.542	16.5374	10.9068
Seed2397	1025.63	20	2317646	2317665	-	MRA_2064	229	MRA_2065	56	/-/-/+/	IGR	1025.63	81.1018	12.1274	35.9925
Seed2399	0	24	2450191	2450214	+	MRA_2192	342	MRA_2193	20	/-/+/-/	IGR	0	0	42.9512	9.9979
Seed2400	0	24	2733790	2733813	+	MRA_2450	45	MRA_2451	21	/-/+/-/	IGR	0	2.9385	10.1062	19.9958
Seed2402	2742.32	18	2289290	2289307	-	MRA_2047	261	MRA_2047	717	/+/-/+/	AS	2742.32	278.175	3.3687	0
Seed2404	2846.39	39	1835010	1835048	-	MRA_1639	113	MRA_1640	12	/+/-/+/	IGR	2846.39	555.145	13.9932	36.9154
Seed2407	1538.93	34	3506895	3506928	-	MRA_3161	79	MRA_3161	220	/+/-/+/	AS	1538.93	605.671	135.542	317.581
Seed2410	9.9873	85	2106945	2107029	-	MRA_1858	136	MRA_1858	202	/+/-/+/	AS	1206.62	265.5	9.9873	677.506
Seed2412	249.722	61	632967	633027	-	MRA_0545	-29	MRA_0546	2	/+/-/+/	AS	922.5	249.722	12.9227	232.083
Seed2413	2878.14	21	1963698	1963718	+	MRA_1746	51	MRA_1747	28	/-/+/-/	IGR	2878.14	584.336	179.024	194.245
Seed2417	2975.42	24	4207076	4207099	+	MRA_3788	33	MRA_3789	221	/-/+/+/	IGR	2975.42	370.247	22.7389	49.9896
Seed2420	204.656	51	3034786	3034836	-	MRA_2738	357	MRA_2738	564	/+/-/+/	AS	1316.32	204.656	9.5117	23.5245
Seed2422	2175.58	30	4413756	4413785	-	MRA_3955	144	MRA_3956	117	/-/-/-/	IGR	2175.58	860.384	66.7008	207.957
Seed2428	67.486	160	1582583	1582742	+	MRA_1414	128	MRA_1414	537	/-/+/-/	AS	601.94	352.176	45.0988	67.486
Seed2431	1750.32	23	2277182	2277204	+	MRA_2038	163	MRA_2038	420	/-/+/-/	AS	1750.32	9.1987	2.6364	20.8652
Seed2437	2665.54	20	2243659	2243678	+	MRA_2004	122	MRA_2005	103	/-/+/-/	IGR	2665.54	45.8401	239.516	155.968
Seed2439	3652.78	20	2993900	2993919	-	MRA_2691	79	MRA_2691	135	/+/-/+/	AS	3652.78	172.782	3.0319	11.9975
Seed2440	378.348	74	4161959	4162032	+	MRA_3746	30	MRA_3747	154	/-/+/+/	IGR	951.661	378.348	2.4583	74.5791
Seed2441	808.667	60	3510144	3510203	+	MRA_3164	459	MRA_3164	1218	/-/+/-/	AS	1135.32	808.667	53.5627	47.99
Seed2447	1718.52	21	4114159	4114179	+	MRA_3700	254	MRA_3700	1351	/-/+/-/	AS	1718.52	161.196	25.9873	57.131
Seed2449	2230.42	24	236492	236515	+	MRA_0206	614	MRA_0206	1354	/-/+/-/	AS	2230.42	141.047	12.6327	9.9979
Seed2452	784.727	26	3656895	3656920	+	MRA_3306	133	MRA_3306	747	/-/+/-/	AS	784.727	81.373	6.9966	27.6865
Seed2453	261.944	42	1441133	1441174	-	MRA_1294	916	MRA_1294	887	/+/-/+/	AS	838.368	261.944	4.3312	11.4262
Seed2456	2988.25	51	4322561	4322611	-	MRA_3880	135	MRA_3881	13	/+/-/+/	IGR	959.276	2988.25	77.2825	352.868
Seed2458	1457.96	49	1907765	1907813	-	MRA_1692	5	MRA_1693	108	/+/-/+/	IGR	1063.35	1457.96	19.7999	122.424
Seed2466	1786.84	38	2229479	2229516	+	MRA_1987	328	MRA_1988	138	/-/+/+/	IGR	1786.84	8061.93	68.6156	113.661
Seed2476	2021.49	21	781737	781757	+	MRA_0689	15	MRA_0690	270	/-/+/+/	IGR	2021.49	130.972	101.062	102.836
Seed2480	1634.43	30	2265624	2265653	-	MRA_2022	3722	MRA_2022	232	/+/-/+/	AS	1634.43	846.28	62.6583	191.96
Seed2483	1138.72	21	3502504	3502524	-	MRA_3156	842	MRA_3156	7	/+/-/+/	AS	1138.72	40.299	17.3249	342.786
Seed2484	2262.93	27	3505016	3505042	-	MRA_3159	713	MRA_3159	295	/+/-/+/	AS	2262.93	104.479	62.8829	71.0963
Seed2486	1708.23	45	300280	300324	+	MRA_0257	55	MRA_0257	1841	/-/+/-/	AS	1153	1708.23	4.0425	5.3322
Seed2488	3928.05	21	1365773	1365793	-	MRA_1230	50	MRA_1230	703	/+/-/+/	AS	3928.05	386.199	2.8875	34.2786
Seed2490	6277.43	22	341537	341558	-	MRA_0289	811	MRA_0289	778	/+/-/+/	AS	6277.43	2590.13	44.0997	87.2546
Seed2496	631.644	46	3598514	3598559	-	MRA_3249	193	MRA_3250	21	/-/-/+/	IGR	1182.78	631.644	21.0911	125.191
Seed2497	23.1277	166	219304	219469	-	MRA_0194	1675	MRA_0194	235	/+/-/+/	AS	638.334	828.012	107.393	23.1277
Seed2499	290.107	44	469511	469554	-	MRA_0395	200	MRA_0396	91	/-/-/+/	IGR	1096.93	290.107	77.1744	234.497
Seed2503	2326.41	24	2994665	2994688	-	MRA_2692	346	MRA_2693	-21	/+/-/+/	AS	2326.41	164.554	15.1593	79.9834
Seed2508	1341.25	22	2590168	2590189	+	MRA_2326	-13	MRA_2327	134	/-/+/+/	AS	1341.25	948.859	13.7811	21.8136
Seed2519	954.415	45	4293792	4293836	+	MRA_3860	927	MRA_3860	435	/-/+/-/	AS	1213.94	954.415	86.2394	175.963
Seed2521	2145.6	25	2243507	2243531	+	MRA_2004	311	MRA_2004	6	/-/+/-/	AS	2145.6	14.1047	4.851	28.794
Seed2532	330.192	119	3682923	3683041	+	MRA_3332	295	MRA_3332	39	/-/+/-/	AS	741.119	288.612	330.192	316.573
Seed2533	2280.46	19	4179671	4179689	-	MRA_3763	82	MRA_3764	178	/+/-/+/	IGR	2280.46	70.5233	19.1485	151.547
Seed2534	703.401	77	3594325	3594401	+	MRA_3244	1011	MRA_3244	91	/-/+/-/	AS	1312.04	703.401	3.9375	535.992
Seed2536	220.17	41	4147866	4147906	+	MRA_3731	1218	MRA_3731	295	/-/+/-/	AS	1316.32	220.17	4.4369	117.049
Seed2538	283.399	54	733863	733916	-	MRA_0647	165	MRA_0647	210	/+/-/+/	AS	1533.67	283.399	6.7375	271.055
Seed2539	1958.15	47	2066096	2066142	+	MRA_1825	52	MRA_1826	311	/-/+/+/	IGR	1755.09	1958.15	46.4454	61.2638
Seed2540	1974.47	22	139011	139032	-	MRA_0119	333	MRA_0119	236	/+/-/+/	AS	1974.47	266.065	16.5374	43.6273
Seed2541	976.268	20	886786	886805	+	MRA_0801	683	MRA_0801	341	/-/+/-/	AS	976.268	345.564	72.7645	35.9925
Seed2543	199.364	52	3568063	3568114	+	MRA_3223	201	MRA_3224	-5	/+/+/-/	AS	1109.59	199.364	43.1456	64.6019
Seed2544	617.079	48	984765	984812	-	MRA_0892	696	MRA_0892	279	/+/-/+/	AS	1074.08	617.079	8.8429	54.9886
Seed2548	2089.15	22	3296238	3296259	-	MRA_2967	911	MRA_2967	810	/+/-/+/	AS	2089.15	176.308	2.7562	21.8136
Seed2557	1128.37	44	1150999	1151042	+	MRA_1036	587	MRA_1036	1952	/-/+/-/	AS	1303.85	1128.37	9.6468	245.404
Seed2563	1700.24	18	171981	171998	-	MRA_0151	338	MRA_0151	487	/+/-/+/	AS	1700.24	274.257	20.2124	213.289
Seed2568	83.781	131	486146	486276	-	MRA_0410	859	MRA_0410	768	/+/-/+/	AS	391.88	688.006	83.781	130.049
Seed2571	5455.19	51	3506789	3506839	-	MRA_3160	452	MRA_3161	-23	/-/-/+/	AS	1013.05	5455.19	1807.22	305.819
Seed2573	904.967	24	2431995	2432018	-	MRA_2175	90	MRA_2176	155	/-/-/-/	IGR	904.967	693.479	12.6327	69.9854
Seed2576	1958.8	21	3606304	3606324	-	MRA_3257	88	MRA_3258	172	/+/-/+/	IGR	1958.8	1370.17	129.936	137.114
Seed2577	3770.7	16	3594445	3594460	+	MRA_3244	1131	MRA_3244	32	/-/+/-/	AS	3770.7	3208.81	26.5287	119.975
Seed2578	358.493	60	80421	80480	-	MRA_0072	167	MRA_0073	364	/-/-/+/	IGR	835.495	358.493	49.5203	59.9875
Seed2582	28.2294	153	4409184	4409336	-	MRA_3950	-38	MRA_3951	-21	/+/-/+/	AS2	236.593	74.6717	41.6137	28.2294
Seed2583	680.659	39	804964	805002	-	MRA_0713	-34	MRA_0714	-7	/+/-/+/	AS2	680.659	273.052	1.5548	92.2885
Seed2584	512.061	46	4325914	4325959	-	MRA_3883	872	MRA_3884	1262	/-/-/+/	IGR	755.928	512.061	6.591	31.2978
Seed2587	431.34	43	4081552	4081594	+	MRA_3670	438	MRA_3670	464	/-/+/-/	AS	1318.87	431.34	7.0508	11.1605
Seed2589	1257.02	37	212685	212721	+	MRA_0188	433	MRA_0188	889	/-/+/-/	AS	1257.02	339.274	8.1942	285.346
Seed2591	541.747	44	4189326	4189369	+	MRA_3768	200	MRA_3768	797	/-/+/-/	AS	1468.39	541.747	84.065	169.056
Seed2592	1917.24	23	1233602	1233624	-	MRA_1115	302	MRA_1116	-3	/+/-/+/	AS	1917.24	279.027	21.0911	250.383
Seed2593	31.7623	84	4419818	4419901	+	MRA_3963	444	End	76	/-/+/+/	IGR	848.815	150.282	31.7623	77.1268
Seed2595	1820.9	20	53057	53076	+	MRA_0050	514	MRA_0050	9	/-/+/-/	AS	1820.9	123.416	3.0319	47.99
Seed2599	2544.88	20	1716543	1716562	+	MRA_1534	854	MRA_1534	2567	/-/+/-/	AS	2544.88	141.047	9.0956	107.978
Seed2606	616.758	55	3506840	3506894	-	MRA_3161	24	MRA_3161	254	/+/-/+/	AS	857.6	616.758	103.634	187.597
Seed2608	1082.87	39	383303	383341	-	MRA_0321	1385	MRA_0321	439	/+/-/+/	AS	1082.87	922.228	0	166.119
Seed2614	2182.89	20	1967415	1967434	-	MRA_1749	288	MRA_1749	25	/+/-/+/	AS	2182.89	342.038	18.1911	11.9975
Seed2616	2286.23	19	2062586	2062604	-	MRA_1821	1372	MRA_1821	16	/+/-/+/	AS	2286.23	85.3703	3.1914	37.8869
Seed2618	244.313	56	2106692	2106747	+	MRA_1857	161	MRA_1858	62	/-/+/+/	IGR	1502.4	244.313	0	5334.6
Seed2627	911.995	44	2754051	2754094	-	MRA_2469	1374	MRA_2469	58	/+/-/+/	AS	1191.66	911.995	26.1842	32.7205
Seed2632	2419.02	19	26983	27001	-	MRA_0022	181	MRA_t03	1	/-/-/+/	IGR	2419.02	634.71	3.1914	12.629
Seed2634	1674.65	30	1726641	1726670	+	MRA_1539	3041	MRA_1539	3256	/-/+/-/	AS	1674.65	28.2093	16.1699	295.938
Seed2645	2026.71	21	2778289	2778309	-	MRA_2489	666	MRA_2489	498	/+/-/+/	AS	2026.71	154.48	5.775	68.5572
Seed2650	0	62	891138	891199	-	MRA_0806	383	MRA_0806	440	/+/-/+/	AS	0	0	0	0
Seed2652	1869.55	23	3427317	3427339	+	MRA_3085	189	MRA_3086	252	/-/+/-/	IGR	1869.55	116.517	7.9092	20.8652
Seed2657	5417.62	18	1903265	1903282	-	MRA_1687	-4	MRA_1688	-16	/+/-/+/	AS2	5417.62	66.6053	37.056	146.636
Seed2660	352.616	43	2078743	2078785	-	MRA_1833	2354	MRA_1833	30	/+/-/+/	AS	1022.95	352.616	12.6915	50.2221
Seed2666	327.933	40	3709054	3709093	-	MRA_3352	92	MRA_3352	1131	/+/-/+/	AS	828.182	327.933	19.707	17.9963
Seed2672	0	62	2006597	2006658	-	MRA_1778	383	MRA_1778	440	/+/-/+/	AS	0	0	0	0
Seed2673	455.226	20	3856008	3856027	-	MRA_3469	165	MRA_3469	352	/+/-/+/	AS	455.226	405.509	24.2548	11.9975
Seed2680	3071.4	23	2386035	2386057	+	MRA_2130	1672	MRA_2130	135	/-/+/-/	AS	3071.4	1959.32	21.0911	239.95
Seed2682	4999.69	19	3671191	3671209	-	MRA_3318	530	MRA_3318	270	/+/-/+/	AS	4999.69	248.687	47.8714	202.063
Seed2687	2049.26	22	2991104	2991125	+	MRA_2687	87	MRA_2687	152	/-/+/-/	AS	2049.26	352.616	8.2687	0
Seed2690	1744.64	21	3157109	3157129	+	MRA_2861	497	MRA_2861	34	/-/+/-/	AS	1744.64	30.2243	0	79.9834
Seed2692	4955.26	23	3887364	3887386	+	MRA_3499	28	MRA_3499	555	/-/+/-/	AS	4955.26	156.378	10.5456	83.4609
Seed2693	1730.28	43	4088213	4088255	+	MRA_3676	17	MRA_3677	117	/-/+/-/	IGR	1229.58	1730.28	14.1016	16.7407
Seed2704	2168.93	22	1361003	1361024	+	MRA_1225	221	MRA_1225	432	/-/+/-/	AS	2168.93	262.86	305.942	54.5341
Seed2705	8740.34	25	3509765	3509789	+	MRA_3164	80	MRA_3164	1632	/-/+/-/	AS	8740.34	6008.59	201.315	777.438
Seed2709	1228.14	41	3107162	3107202	-	MRA_2811	83	MRA_2811	1640	/+/-/+/	AS	1016.67	1228.14	20.7053	76.0817
Seed2716	0	62	2376127	2376188	-	MRA_2121	383	MRA_2121	440	/+/-/+/	AS	0	0	0	0
Seed2719	327.726	51	914745	914795	-	MRA_0830	713	MRA_0830	13	/+/-/+/	AS	907.656	327.726	46.3695	122.328
Seed2721	1655.84	21	1292960	1292980	-	MRA_1173	585	MRA_1173	1071	/+/-/+/	AS	1655.84	77.2398	66.412	114.262
Seed2726	1958.8	21	7783	7803	-	MRA_0006	481	MRA_0006	2015	/+/-/+/	AS	1958.8	23.5078	5.775	22.8524
Seed2731	1696.02	26	1838848	1838873	-	MRA_1643	255	MRA_1643	1816	/+/-/+/	AS	1696.02	385.166	30.3185	83.0596
Seed2733	209.095	57	2040880	2040936	-	MRA_1806	-30	MRA_1807	62	/+/-/+/	AS	663.931	209.095	2.1276	16.8386
Seed2735	1870.27	20	348781	348800	-	MRA_0293	1784	MRA_0293	2189	/+/-/+/	AS	1870.27	133.994	6.0637	71.985
Seed2738	0	62	2560729	2560790	-	MRA_2298	383	MRA_2298	440	/+/-/+/	AS	0	0	0	0
Seed2741	249.182	45	2740357	2740401	+	MRA_2458	123	MRA_2458A	4	/-/+/-/	IGR	996.987	249.182	9.4324	165.299
Seed2748	49.8605	22	178595	178616	+	MRA_0157	284	MRA_0158	287	/-/+/-/	IGR	49.8605	105.785	11.0249	32.7205
Seed2749	0	62	2648356	2648417	-	MRA_2379	383	MRA_2379	440	/+/-/+/	AS	0	0	17.6043	208.989
Seed2750	20.5305	187	66477	66663	-	MRA_0063	128	MRA_0063	111	/+/-/+/	AS	334.945	67.8834	46.3695	20.5305
Seed2751	1770.76	21	347200	347220	-	MRA_0293	203	MRA_0293	3769	/+/-/+/	AS	1770.76	80.5981	254.098	57.131
Seed2753	4467.57	43	1197486	1197528	+	MRA_1081	85	MRA_1082	60	/-/+/+/	IGR	4816.29	4467.57	94.481	223.209
Seed2757	2276.13	20	761481	761500	-	MRA_0676	368	MRA_0676	3131	/+/-/+/	AS	2276.13	98.7326	9.0956	35.9925
Seed2758	1869.77	22	938927	938948	-	MRA_0849	28	MRA_0849	193	/+/-/+/	AS	1869.77	330.177	101.981	141.789
Seed2775	43.4997	171	781391	781561	+	MRA_0689	43	MRA_0689	161	/-/+/-/	AS	760.153	409.118	78.0126	43.4997
Seed2776	1102.31	46	1698375	1698420	+	MRA_1518	131	MRA_1518	519	/-/+/-/	AS	1135.08	1102.31	1.3182	15.6489
Seed2778	496.798	45	3651092	3651136	+	MRA_3301	168	MRA_3302	190	/-/+/+/	IGR	1045.74	496.798	13.4749	31.9933
Seed2785	385.792	138	1474233	1474370	-	MRA_r01	1077	MRA_r01	325	/+/-/+/	AS	4549.87	319.399	385.792	41.7304
Seed2786	531.145	19	1795354	1795372	+	MRA_1602	96	MRA_1603	143	/-/+/-/	IGR	531.145	44.541	47.8714	101.032
Seed2788	305.601	72	3476402	3476473	-	MRA_3127	273	MRA_3127	132	/+/-/+/	AS	1026.85	305.601	42.1091	33.3264
Seed2789	268.748	20	483733	483752	+	MRA_0408	2068	MRA_0408	789	/-/+/-/	AS	268.748	239.779	42.4459	47.99
Seed2790	636.179	48	155376	155423	-	MRA_0133	1693	MRA_0133	65	/+/-/+/	AS	850.121	636.179	22.7389	34.9927
Seed2793	0	62	3564322	3564383	-	MRA_3219	383	MRA_3219	440	/+/-/+/	AS	0	0	0	0
Seed2794	8095.34	20	3851082	3851101	-	MRA_3465	165	MRA_3465	346	/+/-/+/	AS	8095.34	35.2617	12.1274	11.9975
Seed2796	875.409	46	853944	853989	-	MRA_0768	242	MRA_0768	1170	/+/-/+/	AS	1070.7	875.409	40.8641	52.1631
Seed2800	1252.81	19	1456530	1456548	-	MRA_1306	57	MRA_1306	167	/+/-/+/	AS	1252.81	103.929	9.5743	75.7737
Seed2803	1639.62	19	2970746	2970764	-	MRA_2659	1206	MRA_2659	74	/+/-/+/	AS	1639.62	586.457	41.4885	37.8869
Seed2806	535.336	44	3681594	3681637	+	MRA_3331	366	MRA_3331	940	/-/+/-/	AS	1548.17	535.336	4.1343	196.323
Seed2807	390.129	47	1533098	1533144	-	MRA_1369	440	MRA_1369	536	/+/-/+/	AS	905.551	390.129	19.3523	20.4213
Seed2810	64.2723	168	1964364	1964531	+	MRA_1747	618	MRA_1747	1173	/-/+/-/	AS	736.51	63.8068	40.4247	64.2723
Seed2814	1052.06	22	4086460	4086481	+	MRA_3675	129	MRA_3675	416	/-/+/-/	AS	1052.06	38.4673	0	65.4409
Seed2818	1181.31	26	2032990	2033015	-	MRA_1798	3801	MRA_1798	349	/+/-/+/	AS	1181.31	94.9352	11.661	83.0596
Seed2819	243.473	42	2888351	2888392	+	MRA_2584	2612	MRA_2584	61	/-/+/-/	AS	1091.71	243.473	12.9937	22.8524
Seed2820	296.198	60	3026516	3026575	-	MRA_2726	375	MRA_2726	51	/+/-/+/	AS	687.409	296.198	36.3822	75.9842
Seed2822	1957.15	19	12484	12502	-	MRA_0009	16	MRA_0009	514	/+/-/+/	AS	1957.15	59.388	9.5743	37.8869
Seed2826	1055.57	62	3722034	3722095	-	MRA_3368	383	MRA_3368	440	/+/-/+/	AS	1004.93	1055.57	0	0
Seed2829	2007.38	20	1396264	1396283	-	MRA_1258	775	MRA_1258	945	/+/-/+/	AS	2007.38	5892.22	45.4778	0
Seed2844	1417.97	47	2798307	2798353	+	MRA_2505	421	MRA_2506	190	/-/+/-/	IGR	1019.91	1417.97	43.8651	71.4745
Seed2845	1333.19	26	1441230	1441255	-	MRA_1294	1013	MRA_1294	806	/+/-/+/	AS	1333.19	284.806	6.9966	27.6865
Seed2846	2012.63	23	26470	26492	+	MRA_0022	1251	MRA_0022	310	/-/+/-/	AS	2012.63	174.775	44.8187	73.0283
Seed2848	0	62	3900267	3900328	-	MRA_3515	383	MRA_3515	440	/+/-/+/	AS	0	0	0	0
Seed2849	440.771	48	425577	425624	+	MRA_0363	71	MRA_0363	439	/-/+/-/	AS	975.811	440.771	73.2698	49.9896
Seed2851	2338.19	19	547013	547031	+	MRA_0460	328	MRA_0460	100	/-/+/-/	AS	2338.19	51.9645	12.7657	0
Seed2866	511.294	44	1636402	1636445	+	MRA_1459	258	MRA_1460	101	/-/+/+/	IGR	999.702	511.294	9.6468	272.671
Seed2867	241.992	51	3814006	3814056	-	MRA_3429	463	MRA_3429	197	/+/-/+/	AS	757.097	241.992	8.3227	188.196
Seed2869	44.7907	150	201486	201635	-	MRA_0178	231	MRA_0178	660	/+/-/+/	AS	375.881	232.257	48.5096	44.7907
Seed2870	1455.93	22	4326451	4326472	-	MRA_3883	1409	MRA_3884	749	/-/-/+/	IGR	1455.93	12.8224	0	10.9068
Seed2871	2653.64	43	1473047	1473089	+	MRA_1323	160	MRA_r01	67	/+/+/+/	IGR	1413.25	2653.64	29387.8	619.406
Seed2874	3960.49	19	3855480	3855498	-	MRA_3468	832	MRA_3469	345	/-/-/+/	IGR	3960.49	137.335	124.466	151.547
Seed2876	2303.55	19	2065520	2065538	+	MRA_1824	229	MRA_1825	75	/-/+/-/	IGR	2303.55	85.3703	67.0199	12.629
Seed2881	842.84	41	4411160	4411200	-	MRA_3952	-20	MRA_3953	-23	/+/-/+/	AS2	2977.76	842.84	2.9579	17.5573
Seed2885	10414.6	74	4330621	4330694	+	MRA_3887	104	MRA_3888	78	/+/+/+/	IGR	1053.94	10414.6	7.3748	538.266
Seed2890	552.433	54	1693641	1693694	-	MRA_1512	234	MRA_1512	534	/+/-/+/	AS	680.503	552.433	24.704	35.5482
Seed2894	804.415	36	3046697	3046732	-	MRA_2749A	94	MRA_2749A	119	/+/-/+/	AS	804.415	834.526	6.7375	33.3264
Seed2895	144.252	44	887318	887361	+	MRA_0802	175	MRA_0802	591	/-/+/-/	AS	700.539	144.252	2.7562	43.6273
Seed2900	1733.15	20	423258	423277	-	MRA_0360	187	MRA_0360	501	/+/-/+/	AS	1733.15	21.157	0	11.9975
Seed2902	1371.16	28	933041	933068	+	MRA_0843	138	MRA_0844	517	/+/+/-/	IGR	1371.16	241.794	12.9937	137.114
Seed2903	853.16	41	1102417	1102457	+	MRA_0992	84	MRA_0992	331	/-/+/-/	AS	944.43	853.16	16.2685	17.5573
Seed2909	1639.91	20	343038	343057	-	MRA_0290	678	MRA_0290	211	/+/-/+/	AS	1639.91	63.471	3.0319	167.965
Seed2937	855.605	20	2406988	2407007	+	MRA_2151	184	MRA_2151	210	/-/+/-/	AS	855.605	45.8401	24.2548	95.98
Seed2941	300.429	50	3157158	3157207	+	MRA_2861	-5	MRA_2862	-44	/-/+/-/	AS2	770.045	300.429	1.2127	110.377
Seed2942	2852.02	20	1737298	1737317	-	MRA_1546	370	MRA_1547	176	/+/-/+/	IGR	2852.02	24.6832	27.2867	47.99
Seed2944	624.773	23	1486911	1486933	+	MRA_1330	288	MRA_1330	148	/-/+/-/	AS	624.773	128.782	15.8184	31.2978
Seed2945	167.11	46	3939588	3939633	-	MRA_3547	197	MRA_3548	49	/+/-/+/	IGR	522.234	167.11	43.5005	542.496
Seed2955	929.779	21	1197960	1197980	-	MRA_1082	372	MRA_1082	444	/+/-/+/	AS	929.779	87.3146	8.6624	68.5572
Seed2958	1438.67	26	1522980	1523005	+	MRA_1362	1665	MRA_1362	181	/-/+/-/	AS	1438.67	16.2746	6.9966	36.9154
Seed2959	1062.29	19	3185335	3185353	+	MRA_2886	183	MRA_2886	656	/-/+/-/	AS	1062.29	0	0	25.2579
Seed2960	221.89	41	1964643	1964683	+	MRA_1747	897	MRA_1747	1021	/-/+/-/	AS	845.439	221.89	4.4369	23.4098
Seed2962	1710.8	208	1967592	1967799	+	MRA_1750	119	MRA_1750	1356	/-/+/-/	AS	1394.89	324.475	2027.84	1710.8
Seed2963	545.418	36	1854051	1854086	-	MRA_1652	323	MRA_1652	310	/+/-/+/	AS	545.418	403.55	0	39.9917
Seed2964	381.162	42	2478852	2478893	+	MRA_2220	19	MRA_2220	296	/-/+/-/	AS	639.876	381.162	25.9873	17.1393
Seed2967	1354.14	29	4148178	4148206	+	MRA_3731	-23	MRA_3732	45	/-/+/-/	AS	1354.14	184.82	14.6365	190.305
Seed2968	1941.57	20	1340011	1340030	-	MRA_1204	187	MRA_1205	236	/-/-/+/	IGR	1941.57	165.73	75.7963	23.995
Seed2976	3200.48	55	187740	187794	-	MRA_0165	1328	MRA_0165	45	/+/-/+/	AS	789.79	3200.48	109.147	47.99
Seed2978	914.108	21	2528422	2528442	-	MRA_2265	405	MRA_2265	825	/+/-/+/	AS	914.108	3.3583	5.775	11.4262
Seed2981	0	33	891042	891074	-	MRA_0806	287	MRA_0806	565	/+/-/+/	AS	0	0	0	0
Seed2992	1350.96	19	3833223	3833241	+	MRA_3444	665	MRA_3444	21	/-/+/-/	AS	1350.96	92.7938	92.5513	88.4027
Seed2997	524.619	23	1342233	1342255	-	MRA_1206	264	MRA_1206	10	/+/-/+/	AS	524.619	242.232	2.6364	41.7304
Seed3002	292.168	42	26255	26296	+	MRA_0022	1036	MRA_0022	506	/-/+/-/	AS	1162.22	292.168	1.4437	17.1393
Seed3007	2021.49	21	2590146	2590166	+	MRA_2326	204	MRA_2326	15	/-/+/-/	AS	2021.49	1020.91	14.4374	34.2786
Seed3011	1731.99	19	969123	969141	-	MRA_0877	84	MRA_0878	63	/-/-/+/	IGR	1731.99	25.9823	0	12.629
Seed3015	1820.9	20	1356008	1356027	+	MRA_1221	200	MRA_1221	944	/-/+/-/	AS	1820.9	35.2617	6.0637	23.995
Seed3018	968.955	18	3794317	3794334	-	MRA_3411	262	MRA_3411	1061	/+/-/+/	AS	968.955	3.918	0	66.6528
Seed3022	3556.36	19	3855571	3855589	-	MRA_3468	923	MRA_3469	254	/-/-/+/	IGR	3556.36	534.492	89.3599	265.208
Seed3025	0	33	2006501	2006533	-	MRA_1778	287	MRA_1778	565	/+/-/+/	AS	0	0	0	0
Seed3026	1014.66	20	4348739	4348758	-	MRA_3903	23	MRA_3903	1166	/+/-/+/	AS	1014.66	56.4186	0	11.9975
Seed3030	1066.46	36	3433369	3433404	+	MRA_3091	243	MRA_3092	493	/+/+/-/	IGR	1066.46	2768.04	26.9498	133.306
Seed3031	444.545	19	2058275	2058293	-	MRA_1818	271	MRA_1818	10	/+/-/+/	AS	444.545	11.1353	6.3828	37.8869
Seed3035	2458.25	39	3510107	3510145	+	MRA_3164	422	MRA_3164	1276	/-/+/-/	AS	2458.25	1848.07	77.7398	30.7628
Seed3036	0	22	14801	14822	+	MRA_0012	201	MRA_0012	104	/-/+/-/	AS	0	0	0	0
Seed3045	5055.85	22	4326423	4326444	+	MRA_3883	1381	MRA_3884	777	/-/+/+/	IGR	5055.85	16.028	0	0
Seed3053	1853.23	19	1569479	1569497	+	MRA_1402	60	MRA_1402	1400	/-/+/-/	AS	1853.23	330.346	19.1485	63.1448
Seed3054	953.828	40	1935844	1935883	+	MRA_1715	448	MRA_1716	117	/-/+/-/	IGR	910.452	953.828	18.1911	65.9863
Seed3056	409.427	72	2253075	2253146	+	MRA_2014	230	MRA_2014	475	/-/+/-/	AS	719.099	409.427	14.3171	26.6611
Seed3058	0	33	2376031	2376063	-	MRA_2121	287	MRA_2121	565	/+/-/+/	AS	0	0	0	0
Seed3062	1300.58	43	3135617	3135659	+	MRA_2840	1	MRA_2840	298	/-/+/-/	AS	1068.87	1300.58	19.7423	83.7035
Seed3064	286.902	44	3744788	3744831	+	MRA_3384	4583	MRA_3384	1217	/-/+/-/	AS	765.358	286.902	11.0249	5.4534
Seed3065	92.739	136	1206390	1206525	-	MRA_1089	1014	MRA_1089	17	/+/-/+/	AS	277.459	19.705	92.739	97.0386
Seed3066	285.17	138	1473945	1474082	-	MRA_r01	789	MRA_r01	613	/+/-/+/	AS	863.236	121.627	285.17	19.1265
Seed3072	1645.39	21	637217	637237	+	MRA_0550	32	MRA_0551	8	/-/+/-/	IGR	1645.39	13.433	57.7496	79.9834
Seed3073	1618.68	42	2350444	2350485	-	MRA_2098	1835	MRA_2098	289	/+/-/+/	AS	812.25	1618.68	0	11.4262
Seed3076	311.713	50	1963313	1963362	+	MRA_1745	7	MRA_1746	43	/-/+/-/	IGR	888.513	311.713	80.0409	67.186
Seed3079	808.264	19	198267	198285	-	MRA_0175	46	MRA_0175	733	/+/-/+/	AS	808.264	360.04	19.1485	12.629
Seed3084	1576.12	19	969018	969036	+	MRA_0877	368	MRA_0877	3	/-/+/-/	AS	1576.12	59.388	44.6799	101.032
Seed3087	1298.77	25	3294858	3294882	-	MRA_2966	151	MRA_2967	445	/-/-/+/	IGR	1298.77	1114.27	4.851	19.196
Seed3088	1749.6	20	2147982	2148001	+	MRA_1899	531	MRA_1899	10	/-/+/-/	AS	1749.6	331.459	0	0
Seed3089	383.647	50	3505287	3505336	-	MRA_3159	984	MRA_3159	1	/+/-/+/	AS	1028.92	383.647	21.8293	19.196
Seed3091	0	33	2560633	2560665	-	MRA_2298	287	MRA_2298	565	/+/-/+/	AS	0	0	0	0
Seed3092	211.57	76	1308092	1308167	+	MRA_1186	580	MRA_1186	1369	/-/+/-/	AS	578.775	211.57	0.7979	1329.2
Seed3095	0	62	14105	14166	+	MRA_0011	440	MRA_0011	383	/-/+/-/	AS	0	0	0	0
Seed3097	0	62	1543744	1543805	+	MRA_1379	440	MRA_1379	383	/-/+/-/	AS	0	0	0	0
Seed3099	2302.24	62	1989923	1989984	+	MRA_1767	440	MRA_1767	383	/-/+/-/	AS	5534.19	2302.24	47.9228	267.041
Seed3100	990.05	39	2325258	2325296	-	MRA_2074	184	MRA_2074	1313	/+/-/+/	AS	990.05	967.435	0	18.4577
Seed3101	0	62	1997869	1997930	+	MRA_1769	440	MRA_1769	383	/-/+/-/	AS	0	0	0	0
Seed3102	0	33	2648260	2648292	-	MRA_2379	287	MRA_2379	565	/+/-/+/	AS	0	0	18.3749	123.611
Seed3104	0	62	2440501	2440562	+	MRA_2182	440	MRA_2182	383	/-/+/-/	AS	0	0	0	0
Seed3106	1395.3	25	2499876	2499900	+	MRA_2238	605	MRA_2238	2355	/-/+/-/	AS	1395.3	149.509	24.2548	191.96
Seed3108	0	62	2797065	2797126	+	MRA_2504	440	MRA_2504	383	/-/+/-/	AS	0	0	0	0
Seed3109	2012.87	20	219470	219489	-	MRA_0194	1841	MRA_0194	215	/+/-/+/	AS	2012.87	95.2065	245.58	59.9875
Seed3111	0	62	3132974	3133035	+	MRA_2838	440	MRA_2838	383	/-/+/-/	AS	0	0	0	0
Seed3116	0	62	3804663	3804724	+	MRA_3420	440	MRA_3420	383	/-/+/-/	AS	0	0	3.9121	15.4806
Seed3117	1280.83	34	1907732	1907765	-	MRA_1692	-28	MRA_1693	156	/+/-/+/	AS	1280.83	947.916	26.7516	155.262
Seed3119	164.075	49	4057443	4057491	+	MRA_3646	34	MRA_3646	319	/-/+/-/	AS	763.374	164.075	0	9.7939
Seed3120	1293.46	24	3598439	3598462	-	MRA_3249	118	MRA_3250	118	/-/-/+/	IGR	1293.46	61.7079	27.792	49.9896
Seed3121	225.003	42	334383	334424	+	MRA_0285	313	MRA_0285	74	/-/+/-/	AS	1321.54	225.003	18.7686	62.8441
Seed3124	5145.6	33	2984792	2984824	-	MRA_2678	287	MRA_2678	565	/+/-/+/	AS	5145.6	1731.03	0	0
Seed3127	1661.07	21	4162066	4162086	+	MRA_3746	137	MRA_3747	100	/-/+/+/	IGR	1661.07	282.093	11.5499	11.4262
Seed3128	1162.75	20	2040580	2040599	-	MRA_1805	445	MRA_1806	27	/+/-/+/	IGR	1162.75	35.2617	15.1593	0
Seed3129	1590.55	20	4419447	4419466	+	MRA_3963	73	End	511	/-/+/+/	IGR	1590.55	3.5262	0	35.9925
Seed3131	442.821	43	1301076	1301118	+	MRA_1179	-38	MRA_1180	14	/-/+/-/	AS	867.34	442.821	2.8203	161.827
Seed3137	1167.16	40	632864	632903	-	MRA_0545	1514	MRA_0545	93	/+/-/+/	AS	883.029	1167.16	0	47.99
Seed3141	238.694	78	633028	633105	-	MRA_0545	32	MRA_0546	-76	/+/-/+/	AS	600.499	238.694	13.2158	2996.3
Seed3144	1080.05	26	332216	332241	-	MRA_0282	432	MRA_0282	124	/+/-/+/	AS	1080.05	1613.9	27.9863	101.517
Seed3145	168.962	48	1782102	1782149	-	MRA_1586	386	MRA_1586	22	/+/-/+/	AS	806.701	168.962	171.805	64.9865
Seed3146	0	22	1544440	1544461	+	MRA_1380	201	MRA_1380	104	/-/+/-/	AS	0	0	0	0
Seed3149	641.762	50	3608614	3608663	+	MRA_3260	65	MRA_3261	171	/-/+/-/	IGR	949.941	641.762	48.5096	187.161
Seed3153	1661.07	21	3426265	3426285	+	MRA_3083	2010	MRA_3083	51	/-/+/-/	AS	1661.07	141.047	14.4374	0
Seed3156	12319	23	2984930	2984952	-	MRA_2678	425	MRA_2678	437	/+/-/+/	AS	12319	358.749	0	0
Seed3157	7379.35	22	1990619	1990640	+	MRA_1768A	100	MRA_1768A	634	/-/+/-/	AS	7379.35	1179.66	2.7562	32.7205
Seed3158	1969.25	21	333011	333031	+	MRA_0283	-9	MRA_0284	79	/-/+/+/	AS	1969.25	124.255	17.3249	68.5572
Seed3159	1535.7	21	2993858	2993878	-	MRA_2691	37	MRA_2691	176	/+/-/+/	AS	1535.7	67.1651	5.775	34.2786
Seed3161	1540.93	21	1486383	1486403	-	MRA_1329A	91	MRA_1329A	185	/+/-/+/	AS	1540.93	245.152	20.2124	22.8524
Seed3165	1492.78	23	1657071	1657093	+	MRA_1476	52	MRA_1477	33	/-/+/-/	IGR	1492.78	113.451	15.8184	20.8652
Seed3168	0	22	1998565	1998586	+	MRA_1770	201	MRA_1770	104	/-/+/-/	AS	0	0	0	0
Seed3176	19075.7	41	4314590	4314630	-	MRA_3871	387	MRA_3871	55	/+/-/+/	AS	864.167	19075.7	31.058	251.655
Seed3178	1612.89	27	341476	341502	-	MRA_0289	750	MRA_0289	834	/+/-/+/	AS	1612.89	1669.05	83.0952	79.9834
Seed3180	358.696	58	612227	612284	-	MRA_0525	34	MRA_0526	198	/+/-/-/	IGR	890.783	358.696	25.0912	103.427
Seed3185	2119.23	40	4064764	4064803	+	MRA_3652	1120	MRA_3652	19	/-/+/-/	AS	1096.93	2119.23	1.5159	89.9813
Seed3187	590.428	43	4396100	4396142	+	MRA_3941	289	MRA_3941	199	/-/+/-/	AS	831.626	590.428	0	11.1605
Seed3190	0	33	3564226	3564258	-	MRA_3219	287	MRA_3219	565	/+/-/+/	AS	0	0	0	0
Seed3195	1540.93	21	1198057	1198077	-	MRA_1082	469	MRA_1082	347	/+/-/+/	AS	1540.93	194.779	8.6624	45.7048
Seed3199	1859.3	20	984939	984958	-	MRA_0892	870	MRA_0892	133	/+/-/+/	AS	1859.3	63.471	12.1274	95.98
Seed3206	2358.4	20	3509362	3509381	-	MRA_3163	655	MRA_3163	324	/+/-/+/	AS	2358.4	729.916	3.0319	35.9925
Seed3209	1116.33	41	3753698	3753738	+	MRA_3387	874	MRA_3387	8523	/-/+/-/	AS	807.983	1116.33	19.2264	29.2622
Seed3212	0	33	3721938	3721970	-	MRA_3368	287	MRA_3368	565	/+/-/+/	AS	0	0	0	0
Seed3214	5938.38	22	2635812	2635833	+	MRA_2366	20	MRA_2366	243	/-/+/-/	AS	5938.38	2917.1	135.055	0
Seed3217	1602.94	48	324382	324429	+	MRA_0276	256	MRA_0276	206	/-/+/-/	AS	1974.47	1602.94	70.7432	49.9896
Seed3225	1467.8	21	198210	198230	-	MRA_0174	193	MRA_0175	-9	/+/-/+/	AS	1467.8	110.822	5.775	34.2786
Seed3227	29.9163	22	1161872	1161893	+	MRA_1045	20	MRA_1045	243	/-/+/-/	AS	29.9163	3.2056	0	0
Seed3228	1259.28	25	1737442	1737466	-	MRA_1546	514	MRA_1547	27	/+/-/+/	IGR	1259.28	163.614	135.827	95.98
Seed3232	879.938	44	3840938	3840981	+	MRA_3453	114	MRA_3453	742	/-/+/-/	AS	987.237	879.938	1.3781	10.9068
Seed3234	0	33	3900171	3900203	-	MRA_3515	287	MRA_3515	565	/+/-/+/	AS	0	0	0	0
Seed3239	486.465	23	2636137	2636159	+	MRA_2367	10	MRA_2367	264	/-/+/-/	AS	486.465	242.232	0	0
Seed3241	80.0599	128	3255377	3255504	+	MRA_2955A	104	MRA_2956	185	/+/+/+/	IGR	565.605	422.038	80.0599	288.69
Seed3242	159.968	41	3632053	3632093	+	MRA_3282	16	MRA_3283	260	/-/+/-/	IGR	2410.57	159.968	1.479	40.9671
Seed3243	270.613	43	347261	347303	-	MRA_0293	264	MRA_0293	3686	/+/-/+/	AS	515.302	270.613	119.864	39.0616
Seed3245	0	22	2441197	2441218	+	MRA_2183	201	MRA_2183	104	/-/+/-/	AS	0	0	0	0
Seed3247	2479.83	49	2278074	2278122	+	MRA_2038A	66	MRA_2039	471	/-/+/-/	IGR	767.851	2479.83	3.7125	264.435
Seed3252	73.1287	21	4068452	4068472	+	MRA_3655	21	MRA_3655	243	/-/+/-/	AS	73.1287	63.8068	0	0
Seed3258	920.202	36	2156007	2156042	+	MRA_1910	861	MRA_1910	135	/-/+/-/	AS	920.202	2133.33	1.6844	33.3264
Seed3261	2272.21	21	2040543	2040563	-	MRA_1805	408	MRA_1806	63	/+/-/+/	IGR	2272.21	57.0903	49.0871	11.4262
Seed3264	829.729	39	4124730	4124768	-	MRA_3710	282	MRA_3710	57	/+/-/+/	AS	829.729	329.109	15.548	129.204
Seed3267	1002.91	21	2740068	2740088	+	MRA_2458	133	MRA_2458	146	/-/+/-/	AS	1002.91	107.464	0	57.131
Seed3271	197.465	40	168933	168972	+	MRA_0148	303	MRA_0148	68	/-/+/-/	AS	696.551	197.465	4.5478	89.9813
Seed3273	1530.22	20	612343	612362	+	MRA_0525	150	MRA_0526	120	/+/+/-/	IGR	1530.22	88.1541	60.6371	263.945
Seed3275	237.005	61	1180524	1180584	+	MRA_1066	465	MRA_1067	121	/-/+/+/	IGR	850.57	237.005	71.5716	605.775
Seed3289	0	22	2797761	2797782	+	MRA_2505	201	MRA_2505	104	/-/+/-/	AS	0	0	0	0
Seed3296	1430.78	23	2498191	2498213	-	MRA_2237	674	MRA_2237	740	/+/-/+/	AS	1430.78	153.311	21.0911	52.1631
Seed3301	503.738	42	3039561	3039602	-	MRA_2742	528	MRA_2742	405	/+/-/+/	AS	741.734	503.738	37.5372	131.401
Seed3303	1816.03	18	1536845	1536862	+	MRA_1372	143	MRA_1373	131	/-/+/-/	IGR	1816.03	117.539	26.9498	186.628
Seed3309	1702.85	21	310522	310542	+	MRA_0265	1283	MRA_0265	259	/-/+/-/	AS	1702.85	527.246	20.2124	45.7048
Seed3313	1166.7	46	2966401	2966446	+	MRA_2655	926	MRA_2655	270	/-/+/-/	AS	1132.7	1166.7	1.3182	73.0283
Seed3316	862.721	37	4328820	4328856	-	MRA_3885	734	MRA_3886	294	/+/-/+/	IGR	862.721	7149.54	26.2214	19.4554
Seed3317	1596.03	20	2009567	2009586	+	MRA_1781	278	MRA_1782	83	/-/+/+/	IGR	1596.03	66.9971	18.1911	11.9975
Seed3318	1078.66	61	245784	245844	-	MRA_0213	1038	MRA_0213	5	/+/-/+/	AS	791.228	1078.66	12.9227	873.261
Seed3319	1620.46	22	1454314	1454335	-	MRA_1304	57	MRA_1305	179	/+/-/+/	IGR	1620.46	57.7009	5.5125	21.8136
Seed3330	229.611	43	3840712	3840754	-	MRA_3452	308	MRA_3452	60	/+/-/+/	AS	882.646	229.611	14.1016	61.3826
Seed3331	2458.41	167	4323213	4323379	+	MRA_3882	29	MRA_3882	629	/-/+/-/	AS	860.466	554.896	400.858	2458.41
Seed3333	0	22	3133670	3133691	+	MRA_2839	201	MRA_2839	104	/-/+/-/	AS	0	0	0	0
Seed3339	323.306	19	4217801	4217819	-	MRA_3801	308	MRA_3801	153	/+/-/+/	AS	323.306	18.5588	9.5743	37.8869
Seed3345	62.842	110	1474123	1474232	-	MRA_r01	967	MRA_r01	463	/+/-/+/	AS	483.646	378.902	62.842	41.4459
Seed3346	1812.32	23	2208684	2208706	+	MRA_1958	71	MRA_1958	257	/-/+/-/	AS	1812.32	193.173	21.0911	73.0283
Seed3351	210.101	48	873305	873352	-	MRA_0787	568	MRA_0787	629	/+/-/+/	AS	676.44	210.101	3.7898	84.9823
Seed3355	941.99	42	3243281	3243322	+	MRA_2945	216	MRA_2945	1176	/-/+/-/	AS	571.971	941.99	1.4437	68.5572
Seed3357	379.864	44	3506461	3506504	-	MRA_3160	124	MRA_3161	312	/-/-/+/	IGR	870.065	379.864	59.2589	87.2546
Seed3360	1101.62	58	1415415	1415472	+	MRA_1274	145	MRA_1274	1678	/-/+/-/	AS	675.179	1101.62	104.547	74.4673
Seed3361	24.704	81	1898930	1899010	+	MRA_1682	536	MRA_1682	715	/-/+/-/	AS	631.073	612.073	24.704	266.611
Seed3362	1436.98	20	1916551	1916570	-	MRA_1699	157	MRA_1700	475	/+/-/+/	IGR	1436.98	56.4186	93.9874	275.943
Seed3367	1568.61	20	705537	705556	+	MRA_0617	170	MRA_0618	94	/+/+/+/	IGR	1568.61	282.093	27.2867	251.948
Seed3369	1038.66	32	3608591	3608622	+	MRA_3260	42	MRA_3261	212	/-/+/-/	IGR	1038.66	639.117	64.4269	262.445
Seed3371	1240.01	23	806988	807010	-	MRA_0717	156	MRA_0717	55	/+/-/+/	AS	1240.01	9.1987	10.5456	31.2978
Seed3374	967.03	38	1273274	1273311	-	MRA_1154	56	MRA_1155	422	/+/-/+/	IGR	967.03	642.133	309.568	479.9
Seed3376	1173.72	20	1614919	1614938	-	MRA_1444	302	MRA_1444	698	/+/-/+/	AS	1173.72	0	0	23.995
Seed3379	1442.46	20	2009638	2009657	-	MRA_1781	349	MRA_1782	12	/-/-/+/	IGR	1442.46	176.308	45.4778	839.825
Seed3384	448.327	42	2881143	2881184	-	MRA_2576	315	MRA_2576	21	/+/-/+/	AS	804.415	448.327	27.431	22.8524
Seed3390	2237.74	20	2217514	2217533	+	MRA_1974	408	MRA_1975	67	/+/+/+/	IGR	2237.74	123.416	15.1593	47.99
Seed3396	1411.05	22	4210127	4210148	+	MRA_3793	392	MRA_3793	186	/-/+/-/	AS	1411.05	105.785	5.5125	76.3477
Seed3397	1718.52	27	2993989	2994015	-	MRA_2691	168	MRA_2691	39	/+/-/+/	AS	1718.52	5398.95	2.2458	35.5482
Seed3401	230.804	44	80353	80396	-	MRA_0072	99	MRA_0073	448	/-/-/+/	IGR	613.284	230.804	6.8906	38.1739
Seed3405	1031.11	20	418865	418884	-	MRA_0356	199	MRA_0356	768	/+/-/+/	AS	1031.11	52.8925	18.1911	0
Seed3409	2287.1	20	3632229	3632248	-	MRA_3282	192	MRA_3283	105	/-/-/-/	IGR	2287.1	1347	433.555	779.838
Seed3410	0	22	3805359	3805380	+	MRA_3421	201	MRA_3421	104	/-/+/-/	AS	0	0	2.7562	65.4409
Seed3415	245.069	40	3073392	3073431	+	MRA_2774	1569	MRA_2774	1043	/-/+/-/	AS	833.667	245.069	0	17.9963
Seed3416	403.781	51	402531	402581	-	MRA_0345	977	MRA_0345	484	/+/-/+/	AS	1501.29	403.781	0	0
Seed3418	0	51	608838	608888	-	MRA_0522	977	MRA_0522	484	/+/-/+/	AS	0	0	2.3779	65.8686
Seed3421	354.393	39	361886	361924	+	MRA_0305	766	MRA_0305	593	/-/+/-/	AS	354.393	2448.42	3.1096	6.1526
Seed3422	1096.32	44	215447	215490	+	MRA_0190	1059	MRA_0190	10	/-/+/-/	AS	713.005	1096.32	11.0249	5.4534
Seed3425	155.88	19	2022799	2022817	+	MRA_1795	181	MRA_1795	1594	/-/+/-/	AS	155.88	25.9823	0	12.629
Seed3427	9100.07	55	2091486	2091540	+	MRA_1846	853	MRA_1846	979	/-/+/-/	AS	747.907	9100.07	2.205	418.822
Seed3429	3356.61	20	3762550	3762569	+	MRA_3387	289	MRA_3388	309	/-/+/+/	IGR	3356.61	5938.06	0	0
Seed3430	263.263	20	3855273	3855292	-	MRA_3468	625	MRA_3469	551	/-/-/+/	IGR	263.263	38.7878	63.6689	59.9875
Seed3431	1547.25	19	4064330	4064348	+	MRA_3652	686	MRA_3652	474	/-/+/-/	AS	1547.25	122.488	19.1485	290.466
Seed3434	0	20	4326893	4326912	+	MRA_3883	1851	MRA_3884	309	/-/+/+/	IGR	0	0	3.0319	59.9875
Seed3439	3388.64	40	3563366	3563405	-	MRA_3217	166	MRA_3218	157	/+/-/+/	IGR	1513.76	3388.64	4.5478	53.9888
Seed3441	7658.57	22	4034122	4034143	+	MRA_3622	400	MRA_3622	67	/-/+/-/	AS	7658.57	676.383	5.5125	65.4409
Seed3443	935.277	19	3842188	3842206	+	MRA_3454	472	MRA_3454	148	/-/+/-/	AS	935.277	3.7118	6.3828	37.8869
Seed3448	1175.28	21	220897	220917	-	MRA_0196	51	MRA_0196	360	/+/-/+/	AS	1175.28	218.286	23.0998	34.2786
Seed3450	0	21	1162175	1162195	+	MRA_1046	12	MRA_1046	264	/-/+/-/	AS	0	0	5.775	11.4262
Seed3451	1141.6	48	1693747	1693794	-	MRA_1512	340	MRA_1512	434	/+/-/+/	AS	1688.82	1141.6	11.3694	24.9948
Seed3452	1755.09	21	2039796	2039816	-	MRA_1804	387	MRA_1805	20	/+/-/+/	IGR	1755.09	13.433	2.8875	11.4262
Seed3456	1286.28	46	3426537	3426582	+	MRA_3084	135	MRA_3084	272	/-/+/-/	AS	755.928	1286.28	23.7275	67.812
Seed3458	2240.87	21	4068754	4068774	+	MRA_3656	12	MRA_3656	264	/-/+/-/	AS	2240.87	288.81	0	0
Seed3461	8506.52	50	729837	729886	+	MRA_0640	221	MRA_0641	7	/-/+/-/	IGR	616.475	8506.52	2.4255	28.794
Seed3464	1541.8	18	984729	984746	-	MRA_0892	660	MRA_0892	345	/+/-/+/	AS	1541.8	27.4257	20.2124	26.6611
Seed3468	233.399	42	1414234	1414275	-	MRA_1272	1030	MRA_1272	122	/+/-/+/	AS	754.792	233.399	33.206	131.401
Seed3469	1666.11	40	3510205	3510244	+	MRA_3164	520	MRA_3164	1177	/-/+/-/	AS	1066.76	1666.11	46.9937	83.9825
Seed3478	2250.16	75	4134169	4134243	-	MRA_3719	284	MRA_3719	682	/+/-/+/	AS	552.853	2250.16	63.0625	473.501
Seed3480	745.35	39	4365759	4365797	-	MRA_3917	620	MRA_3917	184	/+/-/+/	AS	745.35	2014.43	3.1096	24.6103
Seed3481	653.389	23	220989	221011	-	MRA_0196	143	MRA_0196	266	/+/-/+/	AS	653.389	6.1325	7.9092	20.8652
Seed3484	453.73	22	1341782	1341803	-	MRA_1205A	103	MRA_1206	166	/+/-/+/	IGR	453.73	35.2617	8.2687	54.5341
Seed3485	1475.37	20	1844439	1844458	+	MRA_1647	23	MRA_1647	752	/-/+/-/	AS	1475.37	95.2065	6.0637	83.9825
Seed3493	462.153	47	4323524	4323570	+	MRA_3882	340	MRA_3882	438	/-/+/-/	AS	865.875	462.153	114.823	178.686
Seed3494	3143.58	40	3966143	3966182	-	MRA_3559	109	MRA_3560	5	/-/-/+/	IGR	1157.26	3143.58	131.886	263.945
Seed3499	0	39	891572	891610	-	MRA_0806	817	MRA_0806	29	/+/-/+/	AS	0	0	0	0
Seed3500	585.029	39	3511814	3511852	+	MRA_3165	396	MRA_3165	219	/-/+/-/	AS	585.029	582.269	12.4384	92.2885
Seed3501	0	39	2007031	2007069	-	MRA_1779	66	MRA_1779	276	/+/-/+/	AS	0	0	0	61.5257
Seed3502	1136.42	25	4395920	4395944	+	MRA_3941	109	MRA_3941	397	/-/+/-/	AS	1136.42	194.644	29.1058	201.558
Seed3503	0	39	2007278	2007316	-	MRA_1779	313	MRA_1779	29	/+/-/+/	AS	0	0	20.2124	270.713
Seed3505	947.86	39	1360964	1361002	+	MRA_1225	182	MRA_1225	454	/-/+/-/	AS	947.86	372.508	152.37	49.2205
Seed3506	0	39	2376561	2376599	-	MRA_2121	817	MRA_2121	29	/+/-/+/	AS	0	0	6.2192	0
Seed3507	1458.92	20	3054347	3054366	+	MRA_2756	809	MRA_2756	77	/-/+/-/	AS	1458.92	14.1047	24.2548	11.9975
Seed3512	0	39	2561163	2561201	-	MRA_2298	817	MRA_2298	29	/+/-/+/	AS	0	0	1.5548	0
Seed3513	0	39	2648790	2648828	-	MRA_2379	817	MRA_2379	29	/+/-/+/	AS	0	0	35.7603	30.7628
Seed3514	8887.95	39	2985322	2985360	-	MRA_2678	817	MRA_2678	29	/+/-/+/	AS	8887.95	6437.51	20.2124	12.3051
Seed3518	0	39	3564756	3564794	-	MRA_3219	817	MRA_3219	29	/+/-/+/	AS	0	0	0	0
Seed3521	0	39	3722468	3722506	-	MRA_3368	817	MRA_3368	29	/+/-/+/	AS	0	0	0	0
Seed3523	0	39	3900701	3900739	-	MRA_3515	817	MRA_3515	29	/+/-/+/	AS	0	0	1.5548	6.1526
Seed3524	5827.44	24	852910	852933	-	MRA_0766	138	MRA_0767	-19	/-/-/+/	AS	5827.44	8938.83	15.1593	19.9958
Seed3527	2273.08	18	1967437	1967454	-	MRA_1749	310	MRA_1749	5	/+/-/+/	AS	2273.08	129.293	13.4749	26.6611
Seed3528	1060.37	24	1480313	1480336	+	MRA_1325	1375	MRA_1325	92	/-/+/-/	AS	1060.37	188.062	48.0043	29.9938
Seed3533	1480.86	20	2324897	2324916	+	MRA_2073	172	MRA_2073	45	/-/+/-/	AS	1480.86	17.6308	12.1274	47.99
Seed3535	0	58	3348678	3348735	+	MRA_3009	181	MRA_3010	230	/+/+/-/	IGR	0	0	0	1067.36
Seed3536	336.772	171	3348742	3348912	+	MRA_3009	245	MRA_3010	53	/+/+/-/	IGR	42.3376	50.7273	0	336.772
Seed3537	1281.41	22	883563	883584	-	MRA_0796	798	MRA_0796	140	/+/-/+/	AS	1281.41	400.701	212.23	130.882
Seed3539	1607	20	3608685	3608704	+	MRA_3260	136	MRA_3261	130	/-/+/-/	IGR	1607	98.7326	142.497	95.98
Seed3543	166.953	49	3509312	3509360	-	MRA_3163	605	MRA_3163	345	/+/-/+/	AS	1229.01	166.953	16.0874	9.7939
Seed3545	1423.2	39	1536899	1536937	+	MRA_1372	197	MRA_1373	56	/-/+/-/	IGR	1423.2	1330.9	21.7671	73.8308
Seed3546	907.038	65	938982	939046	-	MRA_0849	83	MRA_0849	95	/+/-/+/	AS	869.106	907.038	36.3822	417.144
Seed3551	578.935	36	1475918	1475953	-	MRA_r02	950	MRA_r02	2152	/+/-/+/	AS	578.935	550.474	301.501	59.9875
Seed3565	1202.05	24	2925622	2925645	+	MRA_2615	971	MRA_2615	334	/-/+/-/	AS	1202.05	196.878	40.4247	49.9896
Seed3580	9525.81	41	3579750	3579790	-	MRA_3233	288	MRA_3234	102	/-/-/-/	IGR	759.825	9525.81	62.116	456.49
Seed3583	1241.53	22	1479328	1479349	+	MRA_1325	390	MRA_1325	1079	/-/+/-/	AS	1241.53	266.065	13.7811	109.068
Seed3587	1153.81	27	245736	245762	-	MRA_0213	990	MRA_0213	87	/+/-/+/	AS	1153.81	269.033	24.704	728.737
Seed3597	167.288	43	3312524	3312566	+	MRA_2976	-38	MRA_2977	22	/-/+/-/	AS	448.976	167.288	22.5626	351.555
Seed3601	1266.46	22	3632127	3632148	+	MRA_3282	90	MRA_3283	205	/-/+/-/	IGR	1266.46	147.458	19.2936	65.4409
Seed3611	2931.79	22	3509418	3509439	-	MRA_3163	711	MRA_3163	266	/+/-/+/	AS	2931.79	64.1121	0	21.8136
Seed3617	581.457	49	3337694	3337742	+	MRA_2998	-1	MRA_2998A	184	/-/+/+/	AS	758.896	581.457	11.1374	29.3816
Seed3627	1288.89	20	341262	341281	-	MRA_0289	536	MRA_0289	1055	/+/-/+/	AS	1288.89	299.724	9.0956	11.9975
Seed3628	944.324	41	820998	821038	+	MRA_0734	52	MRA_0735	111	/-/+/-/	IGR	687.588	944.324	7.3948	11.7049
Seed3630	110.384	46	3510777	3510822	+	MRA_3164	1092	MRA_3164	599	/-/+/-/	AS	887.082	110.384	1.3182	5.2163
Seed3636	128.271	130	1962952	1963081	+	MRA_1745	143	MRA_1745	225	/-/+/-/	AS	536.652	86.2554	128.271	164.274
Seed3640	937.875	20	422710	422729	-	MRA_0359	1513	MRA_0359	345	/+/-/+/	AS	937.875	246.832	6.0637	23.995
Seed3645	1316.32	20	1075522	1075541	-	MRA_0969	134	MRA_0969	188	/+/-/+/	AS	1316.32	49.3663	15.1593	143.97
Seed3646	822.697	20	1416136	1416155	+	MRA_1274	866	MRA_1274	995	/-/+/-/	AS	822.697	105.785	0	11.9975
Seed3647	1458.92	20	2412743	2412762	+	MRA_2157	119	MRA_2158	117	/-/+/+/	IGR	1458.92	0	6.0637	35.9925
Seed3651	1086.48	21	3606372	3606392	-	MRA_3257	156	MRA_3258	104	/+/-/+/	IGR	1086.48	104.106	46.1997	0
Seed3652	630.735	32	3736811	3736842	+	MRA_3380	126	MRA_3381	126	/-/+/+/	IGR	630.735	17.6308	28.4236	127.474
Seed3656	1232.74	21	297323	297343	-	MRA_0253	328	MRA_0254	24	/-/-/+/	IGR	1232.74	188.062	23.0998	34.2786
Seed3658	2314	21	4148654	4148674	+	MRA_3732	403	MRA_3732	14	/-/+/-/	AS	2314	342.542	40.4247	377.064
Seed3662	717.223	39	548030	548068	+	MRA_0461	831	MRA_0461	45	/-/+/-/	AS	717.223	343.575	7.774	6.1526
Seed3668	1311.09	21	2121247	2121267	+	MRA_1874	724	MRA_1874	26	/-/+/-/	AS	1311.09	23.5078	51.9746	11.4262
Seed3673	1376.65	20	2696520	2696539	+	MRA_2414	286	MRA_2415	108	/-/+/+/	IGR	1376.65	45.8401	63.6689	1451.7
Seed3674	0	21	14518	14538	+	MRA_0011	853	MRA_0011	11	/-/+/-/	AS	0	0	0	0
Seed3675	764.964	38	595053	595090	-	MRA_0510	952	MRA_0510	87	/+/-/+/	AS	764.964	452.834	4.7871	6.3145
Seed3676	0	39	13694	13732	+	MRA_0011	29	MRA_0011	817	/-/+/-/	AS	0	0	1.5548	6.1526
Seed3677	1116.01	23	853831	853853	-	MRA_0768	129	MRA_0768	1306	/+/-/+/	AS	1116.01	233.034	76.4554	156.489
Seed3678	3424.33	23	1171777	1171799	-	MRA_1056	1045	MRA_1056	180	/+/-/+/	AS	3424.33	367.948	0	0
Seed3680	1931.73	46	1681798	1681843	-	MRA_1500	959	MRA_1500	303	/+/-/+/	AS	591.388	1931.73	98.8648	15.6489
Seed3682	1196.65	22	1699106	1699127	-	MRA_1518	167	MRA_1519	485	/-/-/-/	IGR	1196.65	317.355	162.618	174.509
Seed3683	0	39	1543333	1543371	+	MRA_1379	29	MRA_1379	817	/-/+/-/	AS	0	0	4.6644	0
Seed3684	813.851	31	2106918	2106948	-	MRA_1858	109	MRA_1858	283	/+/-/+/	AS	813.851	254.794	31.2965	92.8839
Seed3686	7110.36	39	1989512	1989550	+	MRA_1767	29	MRA_1767	817	/-/+/-/	AS	7110.36	5150.01	0	0
Seed3688	0	39	1997458	1997496	+	MRA_1769	29	MRA_1769	817	/-/+/-/	AS	0	0	3.1096	0
Seed3689	0	23	3494652	3494674	-	MRA_3147	1045	MRA_3147	180	/+/-/+/	AS	0	0	2.6364	41.7304
Seed3690	0	39	2440090	2440128	+	MRA_2182	29	MRA_2182	817	/-/+/-/	AS	0	0	0	0
Seed3692	0	39	2796654	2796692	+	MRA_2504	29	MRA_2504	817	/-/+/-/	AS	0	0	3.1096	0
Seed3694	0	39	3132563	3132601	+	MRA_2838	29	MRA_2838	817	/-/+/-/	AS	0	0	6.2192	0
Seed3695	0	39	3804252	3804290	+	MRA_3420	29	MRA_3420	817	/-/+/-/	AS	0	0	0	0
Seed3696	1096.93	19	86573	86591	+	MRA_0078	32	MRA_0078	339	/-/+/-/	AS	1096.93	159.605	178.72	63.1448
Seed3697	2154.88	45	3107484	3107528	-	MRA_2811	405	MRA_2811	1314	/+/-/+/	AS	597.217	2154.88	4.0425	10.6644
Seed3698	1360.19	20	2144909	2144928	+	MRA_1897	87	MRA_1897	871	/-/+/-/	AS	1360.19	38.7878	6.0637	0
Seed3699	213.613	19	3577447	3577465	-	MRA_3230	876	MRA_3230	5	/+/-/+/	AS	213.613	126.2	140.423	770.366
Seed3702	631.709	47	52517	52563	+	MRA_0049	35	MRA_0050	-20	/-/+/-/	AS	585.807	631.709	2.5803	15.316
Seed3710	1310.54	19	3911471	3911489	+	MRA_3523	644	MRA_3523	0	/-/+/-/	AS	1310.54	18.5588	0	37.8869
Seed3711	1222.29	21	2588898	2588918	-	MRA_2323	298	MRA_2324	214	/-/-/-/	IGR	1222.29	305.601	17.3249	205.672
Seed3714	1255.98	20	3964793	3964812	-	MRA_3558	577	MRA_3558	114	/+/-/+/	AS	1255.98	77.5756	51.5415	35.9925
Seed3717	944.579	18	1277248	1277265	+	MRA_1157	388	MRA_1158	345	/+/+/-/	IGR	944.579	31.3437	13.4749	79.9834
Seed3721	2268.91	19	984827	984845	-	MRA_0892	758	MRA_0892	246	/+/-/+/	AS	2268.91	263.534	25.5314	176.805
Seed3722	1100.49	43	1693816	1693858	-	MRA_1512	409	MRA_1512	370	/+/-/+/	AS	775.504	1100.49	16.922	16.7407
Seed3724	670.017	37	2278121	2278157	-	MRA_2038A	113	MRA_2039	436	/-/-/-/	IGR	670.017	1848.85	95.0527	330.742
Seed3725	111.037	47	2040322	2040368	+	MRA_1805	187	MRA_1806	258	/+/+/+/	IGR	39.6762	111.037	318.667	45.9479
Seed3729	988.929	44	2265340	2265383	-	MRA_2022	3438	MRA_2022	502	/+/-/+/	AS	550.958	988.929	15.1593	32.7205
Seed3731	517.705	44	2766219	2766262	+	MRA_2480	626	MRA_2480	452	/-/+/-/	AS	618.27	517.705	6.8906	16.3602
Seed3742	1443.33	19	341422	341440	-	MRA_0289	696	MRA_0289	896	/+/-/+/	AS	1443.33	2067.45	89.3599	50.5158
Seed3744	827.683	22	559773	559794	-	MRA_0473	936	MRA_0473	329	/+/-/+/	AS	827.683	86.5513	2.7562	43.6273
Seed3747	2171.92	20	2636876	2636895	+	MRA_2368	-8	MRA_2369	181	/-/+/-/	AS	2171.92	42.314	0	35.9925
Seed3749	694.722	39	1747264	1747302	-	MRA_1555	683	MRA_1555	304	/+/-/+/	AS	694.722	2509.91	4.6644	49.2205
Seed3750	163.554	47	2033030	2033076	-	MRA_1798	3841	MRA_1798	288	/+/-/+/	AS	282.401	163.554	7.7409	40.8426
Seed3752	1258.58	19	2076552	2076570	-	MRA_1833	163	MRA_1833	2245	/+/-/+/	AS	1258.58	3.7118	15.9571	63.1448
Seed3761	894.864	19	3577537	3577555	+	MRA_3231	58	MRA_3231	124	/-/+/-/	AS	894.864	207.858	6.3828	50.5158
Seed3763	1302.6	24	4124659	4124682	-	MRA_3710	211	MRA_3710	143	/+/-/+/	AS	1302.6	29.3847	35.3716	89.9813
Seed3765	4507.86	21	4350058	4350078	-	MRA_3904	46	MRA_3904	245	/+/-/+/	AS	4507.86	147.763	14.4374	1074.06
Seed3779	899.483	20	7889	7908	-	MRA_0006	587	MRA_0006	1910	/+/-/+/	AS	899.483	38.7878	6.0637	59.9875
Seed3782	315.104	47	2318798	2318844	+	MRA_2066	767	MRA_2066	1811	/-/+/-/	AS	842.536	315.104	5.1606	10.2106
Seed3786	328.087	46	3320982	3321027	-	MRA_2983	322	MRA_2983	364	/+/-/+/	AS	710.62	328.087	14.5002	26.0815
Seed3791	727.208	139	2753839	2753977	-	MRA_2469	1162	MRA_2469	175	/+/-/+/	AS	407.995	167.937	727.208	155.363
Seed3792	1190.17	20	2636491	2636510	+	MRA_2367	68	MRA_2368	48	/-/+/-/	IGR	1190.17	35.2617	3.0319	59.9875
Seed3794	1333.64	19	3296292	3296310	-	MRA_2967	965	MRA_2967	759	/+/-/+/	AS	1333.64	63.0998	0	303.095
Seed3796	1154.16	23	1096134	1096156	+	MRA_0985A	156	MRA_0985A	16	/-/+/-/	AS	1154.16	217.702	39.5459	761.581
Seed3797	762.078	38	3517265	3517302	-	MRA_3171	914	MRA_3171	137	/+/-/+/	AS	762.078	3966.01	57.4456	284.151
Seed3801	1201.4	21	2288612	2288632	+	MRA_2046	214	MRA_2046	200	/-/+/-/	AS	1201.4	83.9563	11.5499	11.4262
Seed3803	972.611	30	4349918	4349947	-	MRA_3903	-6	MRA_3904	65	/+/-/+/	AS	972.611	79.9264	36.3822	63.9867
Seed3808	1305.87	21	4063418	4063438	+	MRA_3651	159	MRA_3651	132	/-/+/-/	AS	1305.87	194.779	11.5499	11.4262
Seed3810	814.129	68	651903	651970	+	MRA_0566	186	MRA_0566	85	/-/+/-/	AS	509.75	814.129	4.4586	31.7581
Seed3816	330.676	45	1415522	1415566	+	MRA_1274	252	MRA_1274	1584	/-/+/-/	AS	660.596	330.676	106.452	85.3156
Seed3817	1767.28	18	4349978	4349995	-	MRA_3903	54	MRA_3904	17	/+/-/+/	IGR	1767.28	238.996	67.3745	53.3222
Seed3819	1053.05	20	1105864	1105883	-	MRA_0994	2014	MRA_0994	534	/+/-/+/	AS	1053.05	24.6832	0	0
Seed3822	1462.52	42	2350266	2350307	-	MRA_2098	1657	MRA_2098	467	/+/-/+/	AS	574.582	1462.52	2.8875	51.4179
Seed3832	1058.78	23	354506	354528	-	MRA_0299	61	MRA_0299	1335	/+/-/+/	AS	1058.78	6.1325	7.9092	41.7304
Seed3833	1252.81	19	74152	74170	+	MRA_0068	520	MRA_0068	1699	/-/+/-/	AS	1252.81	70.5233	19.1485	25.2579
Seed3835	1156.35	24	324514	324537	+	MRA_0276	388	MRA_0276	98	/-/+/-/	AS	1156.35	146.924	126.327	19.9958
Seed3837	5136.49	23	1342848	1342870	+	MRA_1208	180	MRA_1208	1045	/-/+/-/	AS	5136.49	551.922	0	0
Seed3841	1085.38	19	1842948	1842966	+	MRA_1645	858	MRA_1645	794	/-/+/-/	AS	1085.38	14.847	3.1914	0
Seed3842	5062.33	20	4419742	4419761	-	MRA_3963	368	End	216	/-/-/+/	IGR	5062.33	232.727	33.3504	59.9875
Seed3844	807.739	22	1963719	1963740	+	MRA_1746	72	MRA_1747	6	/-/+/-/	IGR	807.739	394.289	165.374	207.23
Seed3846	196.239	46	2288526	2288571	+	MRA_2046	128	MRA_2046	261	/-/+/-/	AS	3054.71	196.239	3.9546	36.5141
Seed3847	1923.85	26	1171613	1171638	-	MRA_1056	881	MRA_1056	341	/+/-/+/	AS	1923.85	884.254	0	0
Seed3848	0	23	2840704	2840726	+	MRA_2538	180	MRA_2538	1045	/-/+/-/	AS	0	0	0	0
Seed3850	235.651	41	1486431	1486471	-	MRA_1329A	139	MRA_1329A	117	/+/-/+/	AS	650.132	235.651	28.1001	23.4098
Seed3851	0	23	3393725	3393747	+	MRA_3054	180	MRA_3054	1045	/-/+/-/	AS	0	0	10.5456	10.4326
Seed3852	0	26	3494488	3494513	-	MRA_3147	881	MRA_3147	341	/+/-/+/	AS	0	0	20.9897	9.2288
Seed3853	609.406	18	3830596	3830613	+	MRA_3442	27	MRA_3443	327	/-/+/-/	IGR	609.406	266.421	23.5811	106.644
Seed3857	1117.82	21	4330619	4330639	-	MRA_3887	102	MRA_3888	133	/+/-/+/	IGR	1117.82	6.7165	0	22.8524
Seed3859	1133.49	21	949947	949967	-	MRA_0860	82	MRA_0860	734	/+/-/+/	AS	1133.49	13.433	0	34.2786
Seed3860	0	23	3944927	3944949	+	MRA_3548	608	MRA_3549	1419	/+/+/-/	IGR	0	0	0	0
Seed3866	314.149	44	1581714	1581757	+	MRA_1412	-18	MRA_1413	144	/-/+/+/	AS	658.158	314.149	8.2687	10.9068
Seed3868	845.281	34	2962306	2962339	-	MRA_2651	745	MRA_2651	115	/+/-/+/	AS	845.281	145.195	0	0
Seed3870	280.33	40	3608723	3608762	+	MRA_3260	174	MRA_3261	72	/-/+/-/	IGR	677.354	280.33	104.599	239.95
Seed3871	957.704	26	3337799	3337824	-	MRA_2998	104	MRA_2998A	102	/-/-/+/	IGR	957.704	179.021	53.6405	258.408
Seed3874	211.57	75	3338017	3338091	-	MRA_2998A	91	MRA_2998A	5	/+/-/+/	AS	643.532	211.57	24.2548	28.794
Seed3876	464.889	21	1338569	1338589	+	MRA_1204	10	MRA_1204	1235	/-/+/-/	AS	464.889	26.866	23.0998	79.9834
Seed3877	1420.79	21	221018	221038	-	MRA_0196	172	MRA_0196	239	/+/-/+/	AS	1420.79	188.062	2.8875	22.8524
Seed3880	0	18	3094519	3094536	+	MRA_2798A	199	MRA_2798A	188	/-/+/-/	AS	0	0	23.5811	53.3222
Seed3887	1115.21	18	543109	543126	+	MRA_0456	311	MRA_0456	94	/-/+/-/	AS	1115.21	58.7694	3.3687	0
Seed3891	2555.85	20	3855658	3855677	-	MRA_3468	1010	MRA_3469	166	/-/-/+/	IGR	2555.85	691.128	75.7963	995.793
Seed3896	401.311	42	2027531	2027572	+	MRA_1796	123	MRA_1797	100	/-/+/+/	IGR	645.099	401.311	96.7305	514.179
Seed3897	665.993	28	1747303	1747330	-	MRA_1555	722	MRA_1555	276	/+/-/+/	AS	665.993	1566.62	6.4968	68.5572
Seed3901	1015.85	23	295154	295176	+	MRA_0252	299	MRA_0253	-16	/+/+/-/	AS	1015.85	1030.25	216.184	146.057
Seed3915	1092.36	24	3504746	3504769	-	MRA_3159	443	MRA_3159	568	/+/-/+/	AS	1092.36	426.078	2.5265	0
Seed3916	927.404	22	1469589	1469610	+	MRA_1321	108	MRA_1321	1205	/-/+/-/	AS	927.404	1121.96	11.0249	0
Seed3920	510.072	20	138877	138896	-	MRA_0119	199	MRA_0119	372	/+/-/+/	AS	510.072	77.5756	15.1593	11.9975
Seed3924	819.811	19	3911577	3911595	+	MRA_3523	88	MRA_3524	160	/-/+/+/	IGR	819.811	1648.02	146.805	126.29
Seed3926	2249.69	40	1343993	1344032	-	MRA_1208	78	MRA_1209	220	/-/-/+/	IGR	2407.76	2249.69	9.0956	35.9925
Seed3927	0	21	1544157	1544177	+	MRA_1379	853	MRA_1379	11	/-/+/-/	AS	0	0	0	0
Seed3934	1.7201	41	2841848	2841888	-	MRA_2538	77	MRA_2539	34	/-/-/+/	IGR	5.3509	1.7201	5.9158	0
Seed3937	1175.28	21	1623701	1623721	+	MRA_1451	184	MRA_1451	281	/-/+/-/	AS	1175.28	3.3583	5.775	205.672
Seed3938	521.042	20	2160859	2160878	-	MRA_1914	159	MRA_1915	8	/+/-/+/	IGR	521.042	2845.62	9.0956	0
Seed3943	1316.32	20	3312882	3312901	+	MRA_2977	294	MRA_2977	1546	/-/+/-/	AS	1316.32	38.7878	12.1274	23.995
Seed3944	995.072	28	1486555	1486582	-	MRA_1329A	263	MRA_1329A	6	/+/-/+/	AS	995.072	166.233	34.6497	42.8482
Seed3946	251.111	172	2384075	2384246	-	MRA_2129	339	MRA_2129	113	/+/-/+/	AS	453.44	361.227	83.1997	251.111
Seed3948	1395.54	18	359090	359107	+	MRA_0302	866	MRA_0302	319	/-/+/-/	AS	1395.54	7.8359	10.1062	39.9917
Seed3949	4805.6	21	1990336	1990356	+	MRA_1767	853	MRA_1767	11	/-/+/-/	AS	4805.6	1450.77	0	11.4262
Seed3960	0	21	1998282	1998302	+	MRA_1769	853	MRA_1769	11	/-/+/-/	AS	0	0	0	0
Seed3963	23.0684	92	3850675	3850766	+	MRA_3464	-79	MRA_3465	151	/-/+/+/	AS	0	0	23.0684	305.154
Seed3965	1374.05	38	3855655	3855692	+	MRA_3468	1007	MRA_3469	151	/-/+/+/	IGR	1374.05	541.916	0	0
Seed3966	1398.59	20	3886417	3886436	+	MRA_3498	276	MRA_3498	748	/-/+/-/	AS	1398.59	468.98	3.0319	47.99
Seed3975	167.965	140	1963090	1963229	+	MRA_1745	281	MRA_1745	77	/-/+/-/	AS	508.505	288.642	58.0383	167.965
Seed3976	1457.99	46	341498	341543	-	MRA_0289	772	MRA_0289	793	/+/-/+/	AS	4299.49	1457.99	34.2731	46.9467
Seed3977	1362.5	19	1964948	1964966	+	MRA_1747	1202	MRA_1747	738	/-/+/-/	AS	1362.5	2386.66	79.7856	138.918
Seed3981	289.929	54	2478097	2478150	-	MRA_2218	168	MRA_2219	-17	/-/-/+/	AS	788.164	289.929	2.2458	71.0963
Seed3982	0	21	2440914	2440934	+	MRA_2182	853	MRA_2182	11	/-/+/-/	AS	0	0	0	0
Seed3983	449.586	40	2661640	2661679	+	MRA_2392	756	MRA_2392	263	/-/+/-/	AS	685.581	449.586	34.8663	563.883
Seed3984	1058.54	20	2520081	2520100	-	MRA_2256	690	MRA_2256	58	/+/-/+/	AS	1058.54	243.305	39.4141	251.948
Seed3986	1229.72	19	2967619	2967637	-	MRA_2656	231	MRA_2657	98	/+/-/+/	IGR	1229.72	81.6586	338.291	63.1448
Seed3992	693.192	41	1365834	1365874	-	MRA_1230	111	MRA_1230	622	/+/-/+/	AS	1222.68	693.192	8.8737	23.4098
Seed3994	1497.55	23	2066070	2066092	+	MRA_1825	26	MRA_1826	361	/-/+/+/	IGR	1497.55	1781.48	102.819	83.4609
Seed3995	481.909	72	2318112	2318183	+	MRA_2066	81	MRA_2066	2472	/-/+/-/	AS	405.255	481.909	58.1105	1379.71
Seed3996	615.968	39	2470182	2470220	-	MRA_2212	602	MRA_2212	1009	/+/-/+/	AS	615.968	3860.7	20.2124	412.222
Seed3998	912.446	22	2497710	2497731	-	MRA_2237	193	MRA_2237	1222	/+/-/+/	AS	912.446	3.2056	13.7811	10.9068
Seed4000	339.183	42	2507862	2507903	-	MRA_2243	218	MRA_2243	586	/+/-/+/	AS	665.993	339.183	2.8875	17.1393
Seed4003	966.142	26	3024756	3024781	+	MRA_2723	165	MRA_2724	16	/+/+/-/	IGR	966.142	170.883	13.9932	36.9154
Seed4004	0	21	2797478	2797498	+	MRA_2504	853	MRA_2504	11	/-/+/-/	AS	0	0	0	0
Seed4008	1025.39	23	3506408	3506430	-	MRA_3160	71	MRA_3161	386	/-/-/+/	IGR	1025.39	42.9272	10.5456	52.1631
Seed4011	1123.77	46	1487010	1487055	+	MRA_1330	387	MRA_1330	26	/-/+/-/	AS	1435.55	1123.77	29.0003	187.787
Seed4013	556.049	52	1582493	1582544	+	MRA_1414	38	MRA_1414	735	/-/+/-/	AS	702.457	556.049	27.9863	101.517
Seed4017	887.991	21	1438917	1438937	-	MRA_1292	283	MRA_1292	188	/+/-/+/	AS	887.991	214.928	14.4374	68.5572
Seed4022	9347.41	28	2527563	2527590	-	MRA_2263	874	MRA_2263	7	/+/-/+/	AS	9347.41	612.042	15.1593	77.1268
Seed4025	1068.06	19	2964155	2964173	+	MRA_2653	865	MRA_2653	298	/-/+/-/	AS	1068.06	44.541	9.5743	176.805
Seed4035	2885.77	26	1343009	1343034	+	MRA_1208	341	MRA_1208	881	/-/+/-/	AS	2885.77	1326.38	0	0
Seed4037	1004.56	19	3032149	3032167	+	MRA_2733	367	MRA_2733	4	/-/+/-/	AS	1004.56	0	12.7657	12.629
Seed4038	0	26	2840865	2840890	+	MRA_2538	341	MRA_2538	881	/-/+/-/	AS	0	0	0	0
Seed4039	939.544	23	3509389	3509411	-	MRA_3163	682	MRA_3163	294	/+/-/+/	AS	939.544	631.644	2.6364	31.2978
Seed4040	0	26	3393886	3393911	+	MRA_3054	341	MRA_3054	881	/-/+/-/	AS	0	0	0	0
Seed4041	1168.23	20	4091291	4091310	-	MRA_3680	37	MRA_3680	1593	/+/-/+/	AS	1168.23	172.782	142.497	359.925
Seed4042	17.0229	58	4004284	4004341	+	MRA_3594	788	MRA_3594	24	/-/+/-/	AS	501.183	17.0229	8.3637	537.819
Seed4043	914.108	24	1293044	1293067	-	MRA_1173	669	MRA_1173	984	/+/-/+/	AS	914.108	99.908	106.115	89.9813
Seed4044	964.384	24	4050008	4050031	+	MRA_3637	24	MRA_3638	57	/-/+/-/	IGR	964.384	158.677	2.5265	19.9958
Seed4046	1023.8	24	483788	483811	+	MRA_0408	2123	MRA_0408	730	/-/+/-/	AS	1023.8	264.462	53.0574	49.9896
Seed4049	1087.39	23	2405123	2405145	+	MRA_2148	-16	MRA_2149	58	/-/+/-/	AS	1087.39	0	5.2728	62.5957
Seed4050	559.434	20	352834	352853	-	MRA_0295	-4	MRA_0296	34	/+/-/+/	AS	559.434	3.5262	3.0319	95.98
Seed4051	1032.46	50	3835908	3835957	+	MRA_3449	239	MRA_3449	1448	/-/+/-/	AS	1002.59	1032.46	37.595	119.975
Seed4055	630.735	20	2059105	2059124	-	MRA_1819	787	MRA_1819	405	/+/-/+/	AS	630.735	28.2093	0	71.985
Seed4058	575.147	37	5251	5287	-	MRA_0005	128	MRA_0005	1980	/+/-/+/	AS	575.147	407.892	4.9165	129.703
Seed4059	0	21	3133387	3133407	+	MRA_2838	853	MRA_2838	11	/-/+/-/	AS	0	0	0	0
Seed4064	1012.55	26	2242759	2242784	+	MRA_2003	120	MRA_2003	415	/-/+/-/	AS	1012.55	127.484	104.949	138.433
Seed4069	1611.3	46	3893520	3893565	-	MRA_3507	879	MRA_3507	29	/+/-/+/	AS	724.928	1611.3	3.9546	5.2163
Seed4076	1054.01	23	3421566	3421588	+	MRA_3080	18	MRA_3081	91	/-/+/-/	IGR	1054.01	377.146	15.8184	761.581
Seed4077	1135.32	20	1104004	1104023	-	MRA_0994	154	MRA_0994	2394	/+/-/+/	AS	1135.32	31.7355	9.0956	11.9975
Seed4081	33.9046	93	3505906	3505998	+	MRA_3160	150	MRA_3160	339	/-/+/-/	AS	383.336	354.892	33.9046	108.365
Seed4087	2088.18	41	1170615	1170655	+	MRA_1055	78	MRA_1056	77	/-/+/+/	IGR	2351.71	2088.18	2.9579	0
Seed4093	1056.52	19	1936317	1936335	+	MRA_1716	150	MRA_1717	65	/-/+/+/	IGR	1056.52	196.723	47.8714	12.629
Seed4095	1264.36	19	2441925	2441943	+	MRA_2184	54	MRA_2185	194	/-/+/+/	IGR	1264.36	226.417	73.4027	37.8869
Seed4101	344.479	52	1439000	1439051	-	MRA_1292	366	MRA_1292	74	/+/-/+/	AS	575.888	344.479	5.8305	18.4577
Seed4102	537.74	40	429361	429400	+	MRA_0364	3221	MRA_0364	6642	/-/+/-/	AS	603.312	537.74	15.1593	113.976
Seed4103	0	21	3805076	3805096	+	MRA_3420	853	MRA_3420	11	/-/+/-/	AS	0	0	8.6624	11.4262
Seed4104	228.771	41	1582343	1582383	-	MRA_1413	442	MRA_1413	0	/+/-/+/	AS	591.272	228.771	1.479	46.8195
Seed4107	1101.92	22	1102550	1102571	+	MRA_0992	217	MRA_0992	217	/-/+/-/	AS	1101.92	2160.58	49.6121	239.95
Seed4111	966.343	21	772791	772811	-	MRA_0682	1	MRA_0682	1607	/+/-/+/	AS	966.343	171.271	11.5499	22.8524
Seed4114	210.069	47	4109699	4109745	+	MRA_3695	743	MRA_3696	-34	/+/+/-/	AS	450.442	210.069	37.4144	76.5798
Seed4115	236.757	42	2134980	2135021	-	MRA_1886	224	MRA_1887	251	/+/-/+/	IGR	710.393	236.757	4.3312	17.1393
Seed4116	924.979	37	2739928	2739964	+	MRA_2457	40	MRA_2458	-29	/-/+/-/	AS	924.979	3013.44	1.6388	0
Seed4121	1189.3	19	4359857	4359875	-	MRA_3912	336	MRA_3912	752	/+/-/+/	AS	1189.3	226.417	6.3828	151.547
Seed4124	1241.26	19	359003	359021	+	MRA_0302	779	MRA_0302	405	/-/+/-/	AS	1241.26	7.4235	6.3828	0
Seed4126	1120.78	23	1098144	1098166	-	MRA_0988	20	MRA_0988	650	/+/-/+/	AS	1120.78	61.3246	42.1823	93.8935
Seed4128	828.792	27	2033230	2033256	-	MRA_1798	4041	MRA_1798	108	/+/-/+/	AS	828.792	114.927	29.1956	142.193
Seed4130	225.443	61	2087695	2087755	-	MRA_1843	1886	MRA_1843	879	/+/-/+/	AS	692.325	225.443	31.8096	39.3361
Seed4137	897.409	40	1963255	1963294	+	MRA_1745	446	MRA_1745	12	/-/+/-/	AS	655.416	897.409	34.8663	119.975
Seed4138	793.387	56	1477651	1477706	-	MRA_r02	2683	MRA_r02	399	/+/-/+/	AS	1239.92	793.387	176.497	0
Seed4148	272.69	45	4118044	4118088	-	MRA_3702	1806	MRA_3702	105	/+/-/+/	AS	516.776	272.69	18.8649	223.953
Seed4154	921.421	20	246026	246045	+	MRA_0214	180	MRA_0214	2635	/-/+/-/	AS	921.421	282.093	3.0319	83.9825
Seed4156	1854.81	22	426232	426253	+	MRA_0364	92	MRA_0364	9789	/-/+/-/	AS	1854.81	150.663	19.2936	0
Seed4159	5.4505	89	1360519	1360607	+	MRA_1224	1450	MRA_1224	147	/-/+/-/	AS	490.537	155.31	5.4505	258.822
Seed4164	402.99	42	2453805	2453846	-	MRA_2196	601	MRA_2196	641	/+/-/+/	AS	556.3	402.99	54.8621	5.7131
Seed4167	630.032	39	384248	384286	+	MRA_0323	7	MRA_0323	617	/-/+/-/	AS	630.032	640.135	27.9863	184.577
Seed4173	965.298	25	1041069	1041093	+	MRA_0939	1841	MRA_0939	129	/-/+/-/	AS	965.298	110.016	7.2764	38.392
Seed4174	478.816	76	4365587	4365662	-	MRA_3917	448	MRA_3917	319	/+/-/+/	AS	477.742	478.816	11.17	97.8744
Seed4178	751.397	20	2610581	2610600	-	MRA_2347	198	MRA_2348	35	/+/-/+/	IGR	751.397	141.047	51.5415	35.9925
Seed4182	380.826	40	2546569	2546608	+	MRA_2284	93	MRA_2284	1646	/-/+/-/	AS	603.312	380.826	30.3185	11.9975
Seed4183	1179.19	68	3505584	3505651	+	MRA_3159	247	MRA_3160	105	/+/+/-/	IGR	488.779	1179.19	54.395	476.371
Seed4191	868.005	23	248765	248787	+	MRA_0215	19	MRA_0215	687	/-/+/-/	AS	868.005	551.922	60.6371	104.326
Seed4199	1102.7	19	910781	910799	+	MRA_0825	157	MRA_0826	118	/-/+/-/	IGR	1102.7	92.7938	35.1057	277.837
Seed4200	234.531	43	3939506	3939548	-	MRA_3547	115	MRA_3548	134	/+/-/+/	IGR	630.097	234.531	73.3285	251.111
Seed4206	1181.31	39	1171995	1172033	-	MRA_1056	16	MRA_1057	314	/+/-/-/	IGR	1181.31	439.414	0	0
Seed4208	1002.2	22	1310373	1310394	-	MRA_1188	58	MRA_1188	247	/+/-/+/	AS	1002.2	32.056	0	43.6273
Seed4209	1107.9	20	3337759	3337778	-	MRA_2998	64	MRA_2998A	148	/-/-/+/	IGR	1107.9	183.361	342.599	383.92
Seed4211	2.8126	39	3494870	3494908	-	MRA_3147	16	MRA_3148	24	/+/-/+/	IGR	2.8126	3.6166	12.4384	6.1526
Seed4216	366.003	139	1475959	1476097	-	MRA_r02	991	MRA_r02	2008	/+/-/+/	AS	858.604	205.482	366.003	17.2626
Seed4220	1606.7	46	105097	105142	+	MRA_0098	29	MRA_0098	879	/-/+/-/	AS	708.235	1606.7	2.6364	0
Seed4222	585.65	46	924644	924689	+	MRA_0840	444	MRA_0840	326	/-/+/-/	AS	708.235	585.65	2.6364	57.3794
Seed4230	1081.97	22	2661708	2661729	+	MRA_2392	824	MRA_2392	213	/-/+/-/	AS	1081.97	259.654	60.6371	87.2546
Seed4231	840.98	27	4338339	4338365	-	MRA_3897	279	MRA_3898	120	/-/-/-/	IGR	840.98	172.39	148.224	142.193
Seed4234	1809.93	22	3479547	3479568	+	MRA_3130	181	MRA_3130	250	/-/+/-/	AS	1809.93	881.541	5.5125	109.068
Seed4243	1096.93	20	4353360	4353379	-	MRA_3907	1600	MRA_3907	102	/+/-/+/	AS	1096.93	31.7355	18.1911	71.985
Seed4246	914.108	21	383852	383872	-	MRA_0322	0	MRA_0322	366	/+/-/+/	AS	914.108	30.2243	17.3249	68.5572
Seed4249	1039.47	21	2849007	2849027	-	MRA_2546	1254	MRA_2546	204	/+/-/+/	AS	1039.47	30.2243	17.3249	22.8524
Seed4254	630.735	36	1603733	1603768	+	MRA_1436	102	MRA_1436	1470	/-/+/-/	AS	630.735	969.695	0	226.619
Seed4260	1056.38	48	2661970	2662017	+	MRA_2392A	56	MRA_2392A	199	/-/+/-/	AS	596.456	1056.38	25.2654	34.9927
Seed4261	912.446	22	618157	618178	-	MRA_0533	1	MRA_0533	628	/+/-/+/	AS	912.446	67.3177	5.5125	43.6273
Seed4264	5.1602	41	833604	833644	-	MRA_0749	-5	MRA_0750	196	/+/-/+/	AS	2.6754	5.1602	14.7895	111.196
Seed4275	715.812	40	3509568	3509607	-	MRA_3163	861	MRA_3163	98	/+/-/+/	AS	707.52	715.812	16.6752	113.976
Seed4276	1264.36	19	651766	651784	+	MRA_0566	49	MRA_0566	271	/-/+/-/	AS	1264.36	248.687	9.5743	328.353
Seed4280	1074.99	20	1291651	1291670	-	MRA_1172	3013	MRA_1172	666	/+/-/+/	AS	1074.99	24.6832	0	23.995
Seed4285	1085.96	20	2378655	2378674	+	MRA_2123	311	MRA_2124	211	/+/+/-/	IGR	1085.96	28.2093	212.23	47.99
Seed4287	1052.56	40	2756296	2756335	+	MRA_2470	2205	MRA_2470	617	/-/+/-/	AS	606.054	1052.56	4.5478	17.9963
Seed4289	632.178	38	4262724	4262761	-	MRA_3838	1285	MRA_3838	12	/+/-/+/	AS	632.178	3297.89	23.9357	0
Seed4296	930.006	23	553020	553042	-	MRA_0465	21	MRA_0466	17	/+/-/+/	IGR	930.006	101.186	47.4551	31.2978
Seed4297	513.825	19	966943	966961	+	MRA_0874	102	MRA_0875	328	/-/+/-/	IGR	513.825	11.1353	38.2971	25.2579
Seed4298	1115.21	24	633227	633250	-	MRA_0546	198	MRA_0546	435	/+/-/+/	AS	1115.21	264.462	68.2167	29.9938
Seed4299	767.851	21	1700486	1700506	+	MRA_1519	874	MRA_1519	905	/-/+/-/	AS	767.851	23.5078	25.9873	0
Seed4302	658.158	39	2435270	2435308	+	MRA_2178	320	MRA_2178	1681	/-/+/-/	AS	658.158	291.135	7.774	135.356
Seed4304	952.135	25	3856538	3856562	+	MRA_3470	218	MRA_3470	921	/-/+/-/	AS	952.135	236.958	4.851	9.598
Seed4312	8206.66	27	1114834	1114860	-	MRA_t15	15	MRA_t15	31	/+/-/+/	AS	8206.66	1447.03	110.045	53.3222
Seed4317	854.294	44	1532026	1532069	-	MRA_1367	543	MRA_1367	166	/+/-/+/	AS	483.646	854.294	4.1343	103.615
Seed4320	1034.25	21	3160621	3160641	+	MRA_2864	244	MRA_2864	779	/-/+/-/	AS	1034.25	23.5078	46.1997	79.9834
Seed4324	1032.11	22	4271855	4271876	+	MRA_3842	54	MRA_3842	935	/-/+/-/	AS	1032.11	641.121	19.2936	207.23
Seed4328	915.698	23	4243097	4243119	-	MRA_3827	115	MRA_3828	107	/-/-/+/	IGR	915.698	24.5298	2.6364	52.1631
Seed4330	845.698	31	218829	218859	-	MRA_0194	1200	MRA_0194	845	/+/-/+/	AS	845.698	559.636	37.1646	85.1436
Seed4331	1206.62	20	1825911	1825930	+	MRA_1632	-7	MRA_1633	18	/-/+/-/	AS	1206.62	811.018	24.2548	83.9825
Seed4338	1096.93	20	1042331	1042350	+	MRA_0940	1087	MRA_0940	6	/-/+/-/	AS	1096.93	28.2093	0	0
Seed4342	1020.62	23	2318277	2318299	+	MRA_2066	246	MRA_2066	2356	/-/+/-/	AS	1020.62	190.106	105.456	73.0283
Seed4347	517.171	45	3299962	3300006	+	MRA_2968	138	MRA_2969	450	/+/+/+/	IGR	499.713	517.171	20.2124	37.3256
Seed4348	806.244	20	3639838	3639857	+	MRA_3289	895	MRA_3289	573	/-/+/-/	AS	806.244	0	0	11.9975
Seed4349	736.005	31	759804	759834	-	MRA_0673	-2	MRA_0673A	4	/+/-/+/	AS	736.005	211.57	27.3845	38.7016
Seed4356	1072	22	2991191	2991212	+	MRA_2687	174	MRA_2687	65	/-/+/-/	AS	1072	96.1681	35.831	32.7205
Seed4359	381.401	49	3622141	3622189	-	MRA_3276	58	MRA_3276	535	/+/-/+/	AS	550.704	381.401	9.8999	19.5878
Seed4360	676.44	36	3856029	3856064	-	MRA_3469	186	MRA_3469	315	/+/-/+/	AS	676.44	452.524	20.2124	119.975
Seed4363	0	39	2840470	2840508	+	MRA_t29	576	MRA_2538	16	/+/+/-/	IGR	0	0	0	0
Seed4364	617.745	19	760898	760916	-	MRA_0675	283	MRA_0676	197	/+/-/+/	IGR	617.745	29.694	22.34	50.5158
Seed4365	0	39	3393491	3393529	+	MRA_3053	328	MRA_3054	16	/-/+/-/	IGR	0	16.2746	7.774	0
Seed4369	1100.16	45	1171709	1171753	-	MRA_1056	977	MRA_1056	226	/+/-/+/	AS	1340.69	1100.16	0	0
Seed4371	1124.35	20	1477708	1477727	-	MRA_r02	2740	MRA_r02	378	/+/-/+/	AS	1124.35	35.2617	33.3504	0
Seed4372	977.265	22	3939524	3939545	+	MRA_3547	133	MRA_3548	137	/+/+/+/	IGR	977.265	387.878	140.568	218.136
Seed4373	1076.04	21	1967328	1967348	-	MRA_1749	201	MRA_1749	111	/+/-/+/	AS	1076.04	67.1651	11.5499	22.8524
Seed4376	0	45	3494584	3494628	-	MRA_3147	977	MRA_3147	226	/+/-/+/	AS	0	0	2.695	10.6644
Seed4378	846.203	28	3479933	3479960	+	MRA_3130	115	MRA_s02	9	/-/+/-/	IGR	846.203	120.897	34.6497	34.2786
Seed4380	1183.53	19	4034183	4034201	+	MRA_3622	461	MRA_3622	9	/-/+/-/	AS	1183.53	4751.04	31.9142	63.1448
Seed4381	1069.51	24	4189301	4189324	+	MRA_3768	175	MRA_3768	842	/-/+/-/	AS	1069.51	555.371	159.172	359.925
Seed4382	1794.04	41	4328266	4328306	-	MRA_3885	180	MRA_3886	844	/+/-/+/	IGR	631.404	1794.04	1.479	35.1146
Seed4383	249.77	48	256504	256551	+	MRA_0221	505	MRA_0221	761	/-/+/-/	AS	521.042	249.77	41.688	104.978
Seed4384	1218.81	18	2455285	2455302	+	MRA_2197	54	MRA_2198	15	/-/+/-/	IGR	1218.81	35.2617	3.3687	13.3306
Seed4385	329.079	19	2580733	2580751	+	MRA_2316	770	MRA_2316	1155	/-/+/-/	AS	329.079	115.064	6.3828	50.5158
Seed4386	800.759	20	52929	52948	+	MRA_0050	386	MRA_0050	137	/-/+/-/	AS	800.759	10.5785	6.0637	107.978
Seed4389	532.795	35	595236	595270	+	MRA_0511	55	MRA_0511	819	/-/+/-/	AS	532.795	1690.54	62.3695	82.2686
Seed4393	732.949	22	2078714	2078735	-	MRA_1833	2325	MRA_1833	80	/+/-/+/	AS	732.949	22.4392	19.2936	76.3477
Seed4396	68.6904	128	2925374	2925501	+	MRA_2615	723	MRA_2615	478	/-/+/-/	AS	389.924	274.38	68.6904	3501.77
Seed4405	1267.56	18	2022852	2022869	+	MRA_1795	234	MRA_1795	1542	/-/+/-/	AS	1267.56	223.324	20.2124	0
Seed4406	1171.36	28	3966122	3966149	-	MRA_3559	88	MRA_3560	38	/-/-/+/	IGR	1171.36	4382.52	138.599	334.216
Seed4407	538.124	46	2153499	2153544	+	MRA_1908	32	MRA_1908	834	/-/+/-/	AS	472.157	538.124	9.2274	52.1631
Seed4409	1044.7	21	2662383	2662403	+	MRA_2393	170	MRA_2393	1123	/-/+/-/	AS	1044.7	1534.72	8.6624	22.8524
Seed4410	1311.09	21	2988169	2988189	+	MRA_2682	273	MRA_2682	333	/-/+/-/	AS	1311.09	43.6573	34.6497	68.5572
Seed4425	1064.02	20	3835141	3835160	-	MRA_3447	211	MRA_3447	69	/+/-/+/	AS	1064.02	74.0495	24.2548	35.9925
Seed4428	946.102	24	2161388	2161411	+	MRA_1916	23	MRA_1916	916	/-/+/-/	AS	946.102	217.447	60.6371	289.94
Seed4430	375.184	50	2252965	2253014	+	MRA_2014	120	MRA_2014	607	/-/+/-/	AS	502.394	375.184	72.7645	9.598
Seed4431	341.333	50	733678	733727	-	MRA_0646	-20	MRA_0647	-29	/+/-/+/	AS2	419.027	341.333	53.3606	115.176
Seed4434	1235.49	19	1582268	1582286	-	MRA_1413	367	MRA_1413	97	/+/-/+/	AS	1235.49	215.282	0	25.2579
Seed4438	721.664	19	1925312	1925330	-	MRA_1707	105	MRA_1708	17	/+/-/+/	IGR	721.664	14.847	15.9571	50.5158
Seed4440	9.6761	94	256219	256312	+	MRA_0221	220	MRA_0221	1000	/-/+/-/	AS	593.976	1441.23	9.6761	724.956
Seed4444	365.676	54	52369	52422	+	MRA_0049	990	MRA_0049	60	/-/+/-/	AS	861.293	365.676	24.704	48.8787
Seed4446	577.332	38	855250	855287	+	MRA_0769	119	MRA_0769	245	/-/+/-/	AS	577.332	528.925	28.7228	25.2579
Seed4449	0	25	3855293	3855317	-	MRA_3468	645	MRA_3469	526	/-/-/+/	IGR	0	25.3884	50.9351	28.794
Seed4450	623.518	38	1469493	1469530	+	MRA_1321	12	MRA_1321	1285	/-/+/-/	AS	623.518	3156.85	12.7657	56.8303
Seed4451	457.054	18	4128488	4128505	-	MRA_3715	247	MRA_3715	896	/+/-/+/	AS	457.054	105.785	138.118	13.3306
Seed4453	1085.38	19	4329662	4329680	-	MRA_3886	512	MRA_3886	93	/+/-/+/	AS	1085.38	70.5233	15.9571	25.2579
Seed4454	560.012	19	2377034	2377052	+	MRA_2121	406	MRA_2122	209	/+/+/+/	IGR	560.012	14.847	67.0199	12.629
Seed4461	859.993	25	2217789	2217813	-	MRA_1975	189	MRA_1975	584	/+/-/+/	AS	859.993	47.9558	48.5096	268.744
Seed4474	0	22	890482	890503	-	MRA_0805	104	MRA_0805	201	/+/-/+/	AS	0	0	0	0
Seed4476	376.544	56	2661818	2661873	+	MRA_2392	934	MRA_2392	69	/-/+/-/	AS	705.169	376.544	7.5796	17.1393
Seed4478	0	22	2005941	2005962	-	MRA_1777	104	MRA_1777	201	/+/-/+/	AS	0	0	0	0
Seed4483	945.449	21	52649	52669	+	MRA_0050	106	MRA_0050	416	/-/+/-/	AS	945.449	36.9408	2.8875	45.7048
Seed4484	0	22	2375471	2375492	-	MRA_2120	104	MRA_2120	201	/+/-/+/	AS	0	0	0	0
Seed4487	0	22	2560073	2560094	-	MRA_2297	104	MRA_2297	201	/+/-/+/	AS	0	0	0	0
Seed4490	0	22	2647700	2647721	-	MRA_2378	104	MRA_2378	201	/+/-/+/	AS	0	0	11.0249	719.85
Seed4493	8301.77	22	2984232	2984253	-	MRA_2677	104	MRA_2677	201	/+/-/+/	AS	8301.77	1327.12	0	0
Seed4496	1062.29	19	3338006	3338024	-	MRA_2998A	80	MRA_2998A	72	/+/-/+/	AS	1062.29	523.357	105.317	75.7737
Seed4498	0	22	3563666	3563687	-	MRA_3218	104	MRA_3218	201	/+/-/+/	AS	0	0	0	0
Seed4500	808.986	24	2065334	2065357	+	MRA_1824	43	MRA_1825	256	/-/+/-/	IGR	808.986	73.4618	5.0531	29.9938
Seed4501	0	22	3721378	3721399	-	MRA_3367	104	MRA_3367	201	/+/-/+/	AS	0	0	0	0
Seed4503	0	22	3899611	3899632	-	MRA_3514	104	MRA_3514	201	/+/-/+/	AS	0	0	0	0
Seed4510	636.219	20	1737417	1737436	-	MRA_1546	489	MRA_1547	57	/+/-/+/	IGR	636.219	88.1541	151.593	71.985
Seed4512	922.418	22	2087748	2087769	-	MRA_1843	1939	MRA_1843	865	/+/-/+/	AS	922.418	314.149	66.1495	65.4409
Seed4514	997.684	21	4373270	4373290	+	MRA_3922	67	MRA_3923	135	/-/+/-/	IGR	997.684	104.106	5.775	22.8524
Seed4523	727.174	45	3711351	3711395	-	MRA_3353	180	MRA_3354	151	/-/-/-/	IGR	585.029	727.174	16.1699	149.302
Seed4525	0	21	890766	890786	-	MRA_0806	11	MRA_0806	853	/+/-/+/	AS	0	0	0	0
Seed4526	1129.84	20	1441280	1441299	-	MRA_1294	1063	MRA_1294	762	/+/-/+/	AS	1129.84	144.573	18.1911	47.99
Seed4527	862.721	37	3510711	3510747	+	MRA_3164	1026	MRA_3164	674	/-/+/-/	AS	862.721	142.953	1.6388	6.4851
Seed4528	976.79	21	1693600	1693620	-	MRA_1512	193	MRA_1512	608	/+/-/+/	AS	976.79	409.707	46.1997	68.5572
Seed4529	0	21	2006225	2006245	-	MRA_1778	11	MRA_1778	853	/+/-/+/	AS	0	0	0	0
Seed4533	1352.88	27	52269	52295	+	MRA_0049	890	MRA_0049	187	/-/+/-/	AS	1352.88	517.171	184.157	284.385
Seed4534	0	21	2375755	2375775	-	MRA_2121	11	MRA_2121	853	/+/-/+/	AS	0	0	0	0
Seed4539	0	21	2560357	2560377	-	MRA_2298	11	MRA_2298	853	/+/-/+/	AS	0	0	0	0
Seed4540	1039.47	21	2981547	2981567	+	MRA_t31	11	MRA_t32	154	/-/+/+/	IGR	1039.47	20.1495	28.8748	57.131
Seed4541	0	21	2647984	2648004	-	MRA_2379	11	MRA_2379	853	/+/-/+/	AS	0	0	2.8875	194.245
Seed4542	5406.3	21	2984516	2984536	-	MRA_2678	11	MRA_2678	853	/+/-/+/	AS	5406.3	1632.11	0	0
Seed4545	0	21	3563950	3563970	-	MRA_3219	11	MRA_3219	853	/+/-/+/	AS	0	0	0	0
Seed4547	0	21	3721662	3721682	-	MRA_3368	11	MRA_3368	853	/+/-/+/	AS	0	0	0	0
Seed4548	0	21	3899895	3899915	-	MRA_3515	11	MRA_3515	853	/+/-/+/	AS	0	0	0	0
Seed4550	783.521	21	4130731	4130751	-	MRA_3717	369	MRA_3717	2043	/+/-/+/	AS	783.521	53.732	5.775	91.4095
Seed4552	932.39	22	4262644	4262665	-	MRA_3838	1205	MRA_3838	108	/+/-/+/	AS	932.39	1121.96	8.2687	0
Seed4557	1650.25	45	1342894	1342938	+	MRA_1208	226	MRA_1208	977	/-/+/-/	AS	2011.04	1650.25	0	0
Seed4566	0	45	2840750	2840794	+	MRA_2538	226	MRA_2538	977	/-/+/-/	AS	0	0	0	0
Seed4568	0	45	3393771	3393815	+	MRA_3054	226	MRA_3054	977	/-/+/-/	AS	0	0	5.39	5.3322
Seed4569	1003.69	20	2704717	2704736	-	MRA_2419	674	MRA_2420	31	/+/-/+/	IGR	1003.69	7.0523	27.2867	119.975
Seed4580	388.698	43	1526056	1526098	+	MRA_1364	717	MRA_1364	32	/-/+/-/	AS	505.098	388.698	91.6607	78.1233
Seed4583	780.508	26	4062532	4062557	+	MRA_3649B	43	MRA_3650	32	/-/+/-/	IGR	780.508	18.987	0	415.298
Seed4586	1179.2	20	2981635	2981654	-	MRA_t31	99	MRA_t32	67	/-/-/+/	IGR	1179.2	21.157	3.0319	95.98
Seed4587	77.1744	132	1479875	1480006	+	MRA_1325	937	MRA_1325	422	/-/+/-/	AS	281.712	151.198	77.1744	27.2671
Seed4590	576.528	40	4043876	4043915	-	MRA_3632	858	MRA_3632	461	/+/-/+/	AS	496.361	576.528	12.1274	17.9963
Seed4592	854.691	24	2009156	2009179	+	MRA_1781	82	MRA_1781	110	/-/+/-/	AS	854.691	138.108	131.38	209.956
Seed4594	143.759	52	2085778	2085829	-	MRA_1842A	18	MRA_1843	-20	/+/-/+/	AS	396.582	143.759	10.4949	41.5298
Seed4598	935.002	21	4245041	4245061	-	MRA_3830	816	MRA_3830	549	/+/-/+/	AS	935.002	73.8816	11.5499	11.4262
Seed4604	267.401	48	3851589	3851636	-	MRA_3465	142	MRA_3466	78	/+/-/+/	IGR	290.229	267.401	35.3716	84.9823
Seed4609	320.419	38	731173	731210	+	MRA_0642	536	MRA_0642	266	/-/+/-/	AS	320.419	2189.93	9.5743	18.9434
Seed4610	652.716	47	2962835	2962881	+	MRA_2652	378	MRA_2652	394	/-/+/-/	AS	798.192	652.716	107.082	132.738
Seed4612	1033.42	19	2966476	2966494	+	MRA_2655	1001	MRA_2655	222	/-/+/-/	AS	1033.42	1013.31	28.7228	176.805
Seed4613	0	19	891345	891363	-	MRA_0806	590	MRA_0806	276	/+/-/+/	AS	0	0	0	0
Seed4615	31.0383	201	1026289	1026489	-	MRA_0927	297	MRA_0927	3	/+/-/+/	AS	246.127	422.789	66.3689	31.0383
Seed4616	767.851	26	3479679	3479704	+	MRA_3130	313	MRA_3130	114	/-/+/-/	AS	767.851	211.57	174.915	27.6865
Seed4618	0	19	2006804	2006822	-	MRA_1778	590	MRA_1778	276	/+/-/+/	AS	0	0	0	0
Seed4621	0	19	2376334	2376352	-	MRA_2121	590	MRA_2121	276	/+/-/+/	AS	0	0	0	0
Seed4622	454.875	40	3952114	3952153	+	MRA_3551	853	MRA_3552	2439	/+/+/-/	IGR	534.753	454.875	3.0319	161.966
Seed4623	0	19	2560936	2560954	-	MRA_2298	590	MRA_2298	276	/+/-/+/	AS	0	0	0	0
Seed4625	605.081	31	2585265	2585295	-	MRA_2320	136	MRA_2321	418	/-/-/+/	IGR	605.081	40.949	0	0
Seed4627	0	19	2648563	2648581	-	MRA_2379	590	MRA_2379	276	/+/-/+/	AS	0	0	12.7657	884.027
Seed4628	403.459	43	4189240	4189282	+	MRA_3768	114	MRA_3768	884	/-/+/-/	AS	499.996	403.459	62.0472	66.9628
Seed4630	10859.6	19	2985095	2985113	-	MRA_2678	590	MRA_2678	276	/+/-/+/	AS	10859.6	2338.4	0	0
Seed4633	887.516	22	1866931	1866952	+	MRA_1662	31	MRA_1663	142	/-/+/+/	IGR	887.516	6.4112	33.0748	87.2546
Seed4636	0	19	3564529	3564547	-	MRA_3219	590	MRA_3219	276	/+/-/+/	AS	0	0	0	0
Seed4638	523.151	39	3323726	3323764	+	MRA_2985	1020	MRA_2985	228	/-/+/-/	AS	523.151	528.021	13.9932	18.4577
Seed4639	0	19	3722241	3722259	-	MRA_3368	590	MRA_3368	276	/+/-/+/	AS	0	0	0	0
Seed4640	13.0257	135	3480333	3480467	+	MRA_s02	364	MRA_s02	108	/-/+/-/	AS	431.459	16.7166	13.0257	10.6644
Seed4641	0	19	3900474	3900492	-	MRA_3515	590	MRA_3515	276	/+/-/+/	AS	0	0	0	0
Seed4644	693.06	22	4396154	4396175	+	MRA_3941	343	MRA_3941	166	/-/+/-/	AS	693.06	176.308	8.2687	21.8136
Seed4654	1039.2	19	1063033	1063051	+	MRA_0957	71	MRA_0958	221	/-/+/+/	IGR	1039.2	107.641	47.8714	12.629
Seed4660	274.428	46	4181086	4181131	-	MRA_3764	26	MRA_3765	270	/+/-/+/	IGR	453.08	274.428	27.6821	93.8935
Seed4662	965.298	25	3835882	3835906	+	MRA_3449	213	MRA_3449	1499	/-/+/-/	AS	965.298	643.173	48.5096	172.764
Seed4667	0	33	14230	14262	+	MRA_0011	565	MRA_0011	287	/-/+/-/	AS	0	0	0	0
Seed4669	798.324	50	52319	52368	+	MRA_0049	940	MRA_0049	114	/-/+/-/	AS	851.218	798.324	32.744	38.392
Seed4671	45.0023	39	1306822	1306860	-	MRA_1184	11	MRA_1185	119	/+/-/-/	IGR	45.0023	9.0414	10.8836	313.781
Seed4676	898.639	26	901261	901286	+	MRA_0816	223	MRA_0816	1350	/-/+/-/	AS	898.639	287.518	34.9829	18.4577
Seed4681	0	33	1543869	1543901	+	MRA_1379	565	MRA_1379	287	/-/+/-/	AS	0	0	0	0
Seed4685	4573.87	33	1990048	1990080	+	MRA_1767	565	MRA_1767	287	/-/+/-/	AS	4573.87	1538.69	0	50.8985
Seed4686	188.062	42	1646828	1646869	+	MRA_1468	948	MRA_1468	786	/-/+/-/	AS	342.138	188.062	7.2187	45.7048
Seed4687	3022.04	20	1342570	1342589	-	MRA_1207	254	MRA_1207	11	/+/-/+/	AS	3022.04	144.573	30.3185	23.995
Seed4688	0	33	1997994	1998026	+	MRA_1769	565	MRA_1769	287	/-/+/-/	AS	0	0	0	0
Seed4690	987.237	19	1829948	1829966	-	MRA_1636	250	MRA_1636	349	/+/-/+/	AS	987.237	55.6763	19.1485	88.4027
Seed4692	0	46	2084477	2084522	+	MRA_1841	108	MRA_1842	251	/+/+/+/	IGR	0	0	2.6364	31.2978
Seed4693	0	33	2440626	2440658	+	MRA_2182	565	MRA_2182	287	/-/+/-/	AS	0	0	0	0
Seed4695	0	33	2797190	2797222	+	MRA_2504	565	MRA_2504	287	/-/+/-/	AS	0	0	0	0
Seed4699	263.464	53	2993148	2993200	+	MRA_2690	217	MRA_2690	198	/-/+/-/	AS	513.28	263.464	19.4496	239.95
Seed4701	0	33	3133099	3133131	+	MRA_2838	565	MRA_2838	287	/-/+/-/	AS	0	0	0	0
Seed4703	0	33	3804788	3804820	+	MRA_3420	565	MRA_3420	287	/-/+/-/	AS	0	0	1.8375	0
Seed4704	987.237	22	3509216	3509237	-	MRA_3163	509	MRA_3163	468	/+/-/+/	AS	987.237	349.411	33.0748	54.5341
Seed4706	839.39	23	3577964	3577986	-	MRA_3232	157	MRA_3232	1164	/+/-/+/	AS	839.39	174.775	10.5456	31.2978
Seed4713	894.764	48	1698558	1698605	+	MRA_1518	314	MRA_1518	334	/-/+/-/	AS	482.192	894.764	5.0531	0
Seed4720	32.2081	149	2510483	2510631	+	MRA_s01	136	MRA_s01	22	/-/+/-/	AS	130.306	35.025	142.029	32.2081
Seed4727	255.166	55	2991043	2991097	+	MRA_2687	26	MRA_2687	180	/-/+/-/	AS	466.694	255.166	5.5125	13.0882
Seed4735	1293.22	19	3504927	3504945	-	MRA_3159	624	MRA_3159	392	/+/-/+/	AS	1293.22	501.087	95.7427	138.918
Seed4740	872.321	21	4148889	4148909	+	MRA_3733	204	MRA_3733	0	/-/+/-/	AS	872.321	13.433	14.4374	34.2786
Seed4743	1379.6	26	219872	219897	+	MRA_0194	168	MRA_0195	168	/+/+/+/	IGR	1379.6	1141.93	4.6644	36.9154
Seed4745	1049.24	23	1963363	1963385	+	MRA_1745	57	MRA_1746	20	/-/+/-/	IGR	1049.24	582.584	187.184	146.057
Seed4749	3469.76	19	2457375	2457393	+	MRA_2200	407	MRA_2200	9	/-/+/-/	AS	3469.76	155.894	3.1914	429.384
Seed4751	827.683	22	2366696	2366717	-	MRA_2112	119	MRA_2113	109	/-/-/-/	IGR	827.683	22.4392	0	0
Seed4752	229.611	43	2161698	2161740	+	MRA_1916	333	MRA_1916	587	/-/+/-/	AS	329.079	229.611	4.2305	11.1605
Seed4753	785.402	25	3510638	3510662	+	MRA_3164	953	MRA_3164	759	/-/+/-/	AS	785.402	107.195	41.2332	9.598
Seed4760	0	18	3850926	3850943	-	MRA_3465	9	MRA_3465	504	/+/-/+/	AS	0	3.918	3.3687	0
Seed4761	1994.42	22	26407	26428	+	MRA_0022	1188	MRA_0022	374	/-/+/-/	AS	1994.42	32.056	33.0748	65.4409
Seed4762	2437.62	18	3855852	3855869	-	MRA_3469	9	MRA_3469	510	/+/-/+/	AS	2437.62	4709.39	43.7934	13.3306
Seed4768	217.447	48	4308709	4308756	-	MRA_3866	451	MRA_3866	1256	/+/-/+/	AS	486.763	217.447	3.7898	24.9948
Seed4770	763.082	23	1355965	1355987	+	MRA_1221	157	MRA_1221	984	/-/+/-/	AS	763.082	174.775	5.2728	31.2978
Seed4776	2513.54	35	343357	343391	-	MRA_0290	89	MRA_0291	101	/+/-/+/	IGR	2513.54	4259.61	20.7898	41.1343
Seed4781	923.731	19	805599	805617	-	MRA_0715	11	MRA_0715	795	/+/-/+/	AS	923.731	11.1353	6.3828	50.5158
Seed4792	3922.62	25	781067	781091	+	MRA_0688	218	MRA_0688	255	/-/+/-/	AS	3922.62	504.947	223.144	47.99
Seed4803	2096.36	18	1306911	1306928	+	MRA_1184	100	MRA_1185	51	/+/+/-/	IGR	2096.36	54.8515	3.3687	106.644
Seed4807	571.318	24	3244419	3244442	+	MRA_2945	1354	MRA_2945	56	/-/+/-/	AS	571.318	26.4462	20.2124	9.9979
Seed4811	954.329	20	632310	632329	-	MRA_0545	960	MRA_0545	667	/+/-/+/	AS	954.329	151.625	9.0956	155.968
Seed4813	204.69	41	2317611	2317651	+	MRA_2064	194	MRA_2065	70	/-/+/+/	IGR	1302.94	204.69	137.543	111.196
Seed4815	175.558	47	1133433	1133479	-	MRA_1021	500	MRA_1021	1088	/+/-/+/	AS	378.091	175.558	14.1917	0
Seed4825	383.471	48	3299326	3299373	-	MRA_2968	2264	MRA_2968	451	/+/-/+/	AS	461.625	383.471	0	0
Seed4827	360.631	133	3836425	3836557	+	MRA_3449	756	MRA_3449	848	/-/+/-/	AS	297.738	60.9788	360.631	82.9902
Seed4829	417.878	21	3424798	3424818	+	MRA_3083	543	MRA_3083	1518	/-/+/-/	AS	417.878	13.433	2.8875	0
Seed4831	728.361	25	34348	34372	-	MRA_0032	933	MRA_0032	140	/+/-/+/	AS	728.361	1272.24	0	143.97
Seed4835	812.725	22	4206332	4206353	+	MRA_3787	258	MRA_3787	230	/-/+/-/	AS	812.725	150.663	5.5125	21.8136
Seed4837	0	19	13941	13959	+	MRA_0011	276	MRA_0011	590	/-/+/-/	AS	0	0	0	0
Seed4839	189.131	66	212777	212842	+	MRA_0188	525	MRA_0188	768	/-/+/-/	AS	380.601	189.131	16.5374	123.611
Seed4843	893.998	20	1335782	1335801	-	MRA_1201	540	MRA_1201	355	/+/-/+/	AS	893.998	282.093	6.0637	107.978
Seed4845	2605.65	57	1473676	1473732	-	MRA_r01	520	MRA_r01	963	/+/-/+/	AS	1760.86	2605.65	21.2762	25.2579
Seed4850	402.99	42	2399748	2399789	-	MRA_2141	1230	MRA_2141	198	/+/-/+/	AS	433.548	402.99	0	17.1393
Seed4853	0	19	1543580	1543598	+	MRA_1379	276	MRA_1379	590	/-/+/-/	AS	0	0	0	0
Seed4854	741.851	52	3322051	3322102	-	MRA_2984	589	MRA_2984	187	/+/-/+/	AS	430.334	741.851	11.661	216.878
Seed4856	1091.94	22	1963073	1963094	+	MRA_1745	264	MRA_1745	212	/-/+/-/	AS	1091.94	243.626	791.038	621.689
Seed4857	9652.98	19	1989759	1989777	+	MRA_1767	276	MRA_1767	590	/-/+/-/	AS	9652.98	2078.58	0	0
Seed4859	0	19	1997705	1997723	+	MRA_1769	276	MRA_1769	590	/-/+/-/	AS	0	0	0	0
Seed4860	12.6569	26	3852062	3852087	-	MRA_3466	348	MRA_3466	325	/+/-/+/	AS	12.6569	5.4249	0	18.4577
Seed4861	0	19	2440337	2440355	+	MRA_2182	276	MRA_2182	590	/-/+/-/	AS	0	0	0	0
Seed4864	0	19	2796901	2796919	+	MRA_2504	276	MRA_2504	590	/-/+/-/	AS	0	0	0	0
Seed4867	0	19	3132810	3132828	+	MRA_2838	276	MRA_2838	590	/-/+/-/	AS	0	0	0	0
Seed4868	310.303	40	218779	218818	-	MRA_0194	1150	MRA_0194	886	/+/-/+/	AS	466.195	310.303	28.8026	95.98
Seed4869	852.614	22	3314307	3314328	+	MRA_2977	1719	MRA_2977	119	/-/+/-/	AS	852.614	51.2897	2.7562	0
Seed4871	955.896	21	3507790	3507810	+	MRA_3162	659	MRA_3162	712	/-/+/-/	AS	955.896	513.813	8.6624	102.836
Seed4876	0	19	3804499	3804517	+	MRA_3420	276	MRA_3420	590	/-/+/-/	AS	0	0	15.9571	0
Seed4877	839.935	35	781303	781337	+	MRA_0688	454	MRA_0688	9	/-/+/-/	AS	839.935	118.882	41.5797	102.836
Seed4878	1054.27	18	910829	910846	+	MRA_0825	205	MRA_0826	71	/-/+/-/	IGR	1054.27	35.2617	77.4807	53.3222
Seed4889	387.128	47	3682498	3682544	+	MRA_3331	1270	MRA_3331	33	/-/+/-/	AS	2534.61	387.128	2.5803	76.5798
Seed4894	561.628	25	4129601	4129625	+	MRA_3715	200	MRA_3716	19	/+/+/-/	IGR	561.628	11.2837	106.721	28.794
Seed4906	102.514	213	1396001	1396213	-	MRA_1258	512	MRA_1258	1015	/+/-/+/	AS	173.037	137.405	42.1328	102.514
Seed4907	60.1742	131	1476976	1477106	-	MRA_r02	2008	MRA_r02	999	/+/-/+/	AS	1038.32	570.108	60.1742	5.495
Seed4924	417.878	21	1391202	1391222	+	MRA_1256	535	MRA_1256	3089	/-/+/-/	AS	417.878	50.3738	17.3249	91.4095
Seed4930	825.309	21	4187778	4187798	-	MRA_3767	1047	MRA_3767	1263	/+/-/+/	AS	825.309	43.6573	129.936	22.8524
Seed4931	915.698	23	2412603	2412625	+	MRA_2157	-21	MRA_2158	254	/-/+/+/	AS	915.698	0	7.9092	73.0283
Seed4933	759.726	27	3312596	3312622	+	MRA_2977	8	MRA_2977	1825	/-/+/-/	AS	759.726	232.466	6.7375	44.4352
Seed4934	0	30	892276	892305	-	MRA_0807	582	MRA_0807	483	/+/-/+/	AS	0	0	0	0
Seed4935	548.465	23	4063535	4063557	+	MRA_3651	276	MRA_3651	13	/-/+/-/	AS	548.465	113.451	7.9092	10.4326
Seed4938	0	42	105213	105254	+	MRA_0098	145	MRA_0098	767	/-/+/-/	AS	0	0	2.8875	0
Seed4940	23.1243	118	1473558	1473675	-	MRA_r01	402	MRA_r01	1020	/+/-/+/	AS	686.046	1592.75	23.1243	20.3348
Seed4941	978.096	24	781557	781580	+	MRA_0689	209	MRA_0689	142	/-/+/-/	AS	978.096	364.37	260.234	119.975
Seed4943	767.556	43	893044	893086	+	MRA_0808	266	MRA_0808	489	/-/+/-/	AS	474.486	767.556	15.5118	44.6419
Seed4947	170.32	53	2097625	2097677	+	MRA_1850	44	MRA_1850	167	/-/+/-/	AS	345.636	170.32	10.2969	13.5821
Seed4950	52.2348	21	2176040	2176060	+	MRA_1928	3176	MRA_1928	1183	/-/+/-/	AS	52.2348	211.57	8.6624	0
Seed4952	872.321	21	3510512	3510532	+	MRA_3164	827	MRA_3164	889	/-/+/-/	AS	872.321	127.614	14.4374	342.786
Seed4955	1126.18	30	3723172	3723201	-	MRA_3369	582	MRA_3369	1101	/+/-/+/	AS	1126.18	51.7171	0	0
Seed4958	926.906	20	1307126	1307145	+	MRA_1185	147	MRA_1185	166	/-/+/-/	AS	926.906	28.2093	12.1274	71.985
Seed4964	1432.1	18	787361	787378	-	MRA_0694	44	MRA_0695	77	/+/-/+/	IGR	1432.1	23.5078	0	26.6611
Seed4965	1035.99	18	2987254	2987271	+	MRA_2681	44	MRA_2681	472	/-/+/-/	AS	1035.99	11.7539	13.4749	26.6611
Seed4967	683.088	22	3830548	3830569	+	MRA_3442	1217	MRA_3442	0	/-/+/-/	AS	683.088	185.925	16.5374	119.975
Seed4971	0	39	892701	892739	-	MRA_0807	1007	MRA_0807	49	/+/-/+/	AS	0	0	0	6.1526
Seed4972	679.389	31	2265566	2265596	-	MRA_2022	3664	MRA_2022	289	/+/-/+/	AS	679.389	2716.28	138.878	232.21
Seed4973	2065.5	59	901644	901702	+	MRA_0816	606	MRA_0816	934	/-/+/-/	AS	327.22	2065.5	17.4717	451.432
Seed4976	923.731	19	1641577	1641595	+	MRA_1463	386	MRA_1463	582	/-/+/-/	AS	923.731	92.7938	82.977	75.7737
Seed4980	1006.83	28	2288750	2288777	+	MRA_2046	352	MRA_2046	55	/-/+/-/	AS	1006.83	508.775	8.6624	34.2786
Seed4983	904.967	20	3504577	3504596	-	MRA_3159	274	MRA_3159	741	/+/-/+/	AS	904.967	306.776	3.0319	11.9975
Seed4985	839.39	23	3794257	3794279	-	MRA_3411	202	MRA_3411	1116	/+/-/+/	AS	839.39	15.3312	18.4548	52.1631
Seed4986	786.928	23	3434866	3434888	+	MRA_3092	969	MRA_3092	481	/-/+/-/	AS	786.928	137.98	0	10.4326
Seed4988	867.097	21	3511544	3511564	+	MRA_3165	126	MRA_3165	507	/-/+/-/	AS	867.097	312.317	2.8875	114.262
Seed4990	809.639	21	3886954	3886974	+	MRA_3498	813	MRA_3498	210	/-/+/-/	AS	809.639	53.732	17.3249	11.4262
Seed4994	899.483	20	359421	359440	+	MRA_0302	-5	MRA_0303	93	/-/+/+/	AS	899.483	28.2093	3.0319	155.968
Seed4999	282.093	49	818868	818916	+	MRA_0733	23	MRA_0733	834	/-/+/-/	AS	438.772	282.093	37.1247	73.4541
Seed5000	917.957	19	1926995	1927013	-	MRA_1708	1648	MRA_1708	94	/+/-/+/	AS	917.957	204.146	19.1485	404.126
Seed5006	510.589	50	1177416	1177465	+	MRA_1062	96	MRA_1062	130	/-/+/-/	AS	419.027	510.589	7.2764	172.764
Seed5021	844.517	40	667014	667053	-	MRA_0579	321	MRA_0580	108	/-/-/-/	IGR	526.526	844.517	95.5034	83.9825
Seed5025	724.757	28	1098709	1098736	-	MRA_0988	585	MRA_0988	80	/+/-/+/	AS	724.757	226.682	8.6624	0
Seed5026	872.321	21	3808329	3808349	+	MRA_3423	717	MRA_3424	17	/-/+/-/	IGR	872.321	144.405	5.775	45.7048
Seed5036	532.795	21	1366204	1366224	-	MRA_1230	481	MRA_1230	272	/+/-/+/	AS	532.795	0	0	0
Seed5038	1021.88	19	852010	852028	+	MRA_t09	-9	MRA_0766	19	/-/+/-/	AS	1021.88	81.6586	127.657	25.2579
Seed5040	937.836	57	1102501	1102557	+	MRA_0992	168	MRA_0992	231	/-/+/-/	AS	765.927	937.836	25.5314	96.822
Seed5043	1031.11	20	1277220	1277239	+	MRA_1157	360	MRA_1158	371	/+/+/-/	IGR	1031.11	24.6832	9.0956	59.9875
Seed5044	825.082	23	1277674	1277696	+	MRA_1158	64	MRA_1158	1362	/-/+/-/	AS	825.082	208.504	31.6367	10.4326
Seed5050	856.65	21	384165	384185	-	MRA_0322	313	MRA_0322	53	/+/-/+/	AS	856.65	130.972	77.9619	22.8524
Seed5051	215.096	40	1391144	1391183	+	MRA_1256	477	MRA_1256	3128	/-/+/-/	AS	468.938	215.096	9.0956	17.9963
Seed5057	802.753	22	2287609	2287630	+	MRA_2045	1268	MRA_2045	756	/-/+/-/	AS	802.753	221.187	11.0249	87.2546
Seed5058	334.704	39	1523786	1523824	+	MRA_1363	591	MRA_1363	1518	/-/+/-/	AS	334.704	206.145	52.8631	36.9154
Seed5061	819.65	36	2380554	2380589	+	MRA_2126	54	MRA_2126	105	/-/+/-/	AS	819.65	50.9335	18.528	0
Seed5066	724.928	23	111280	111302	-	MRA_0104	139	MRA_0104	75	/+/-/+/	AS	724.928	33.7285	47.4551	135.624
Seed5067	581.982	36	246086	246121	+	MRA_0214	240	MRA_0214	2559	/-/+/-/	AS	581.982	893.295	1.6844	19.9958
Seed5068	13963.9	20	420232	420251	-	MRA_0357	577	MRA_0357	57	/+/-/+/	AS	13963.9	28.2093	27.2867	107.978
Seed5071	715.891	19	781199	781217	+	MRA_0688	350	MRA_0688	129	/-/+/-/	AS	715.891	360.04	6.3828	12.629
Seed5073	612.768	29	1021291	1021319	+	MRA_0921	18	MRA_0922	47	/-/+/-/	IGR	612.768	65.6596	4.1819	49.6448
Seed5078	313.286	52	2589894	2589945	+	MRA_2325	55	MRA_2326	-3	/-/+/-/	AS	377.597	313.286	0	13.8433
Seed5079	319.935	41	2962756	2962796	+	MRA_2652	299	MRA_2652	479	/-/+/-/	AS	650.132	319.935	139.022	134.606
Seed5082	217.839	45	3099923	3099967	+	MRA_2805	5	MRA_2805	985	/-/+/-/	AS	519.213	217.839	2.695	106.644
Seed5084	451.99	44	3479727	3479770	+	MRA_3130	361	MRA_3130	48	/-/+/-/	AS	580.874	451.99	90.9556	76.3477
Seed5086	596.09	42	477862	477903	+	MRA_0403	299	MRA_0404	86	/-/+/-/	IGR	545.853	596.09	21.6561	119.975
Seed5091	731.287	21	2025100	2025120	-	MRA_1795A	469	MRA_1795A	74	/+/-/+/	AS	731.287	396.274	158.811	262.802
Seed5093	339.526	21	1104423	1104443	-	MRA_0994	573	MRA_0994	1974	/+/-/+/	AS	339.526	188.062	23.0998	57.131
Seed5094	721.442	26	2846695	2846720	+	MRA_2545	618	MRA_2545	583	/-/+/-/	AS	721.442	37.9741	23.3219	27.6865
Seed5100	981.752	20	3030418	3030437	-	MRA_2731	615	MRA_2731	952	/+/-/+/	AS	981.752	49.3663	21.223	107.978
Seed5104	563.595	29	3343940	3343968	-	MRA_3004	94	MRA_3004	72	/+/-/+/	AS	563.595	9.7274	2.0909	8.2741
Seed5105	894.864	19	3476281	3476299	-	MRA_3127	152	MRA_3127	306	/+/-/+/	AS	894.864	7.4235	6.3828	25.2579
Seed5107	256.906	56	3517109	3517164	-	MRA_3171	758	MRA_3171	275	/+/-/+/	AS	499.495	256.906	46.5606	25.7089
Seed5110	585.029	21	4363523	4363543	-	MRA_3916	70	MRA_3916	1445	/+/-/+/	AS	585.029	53.732	5.775	79.9834
Seed5113	482.649	20	2059129	2059148	-	MRA_1819	811	MRA_1819	381	/+/-/+/	AS	482.649	14.1047	0	71.985
Seed5118	882.768	21	595594	595614	+	MRA_0511	413	MRA_0511	475	/-/+/-/	AS	882.768	963.818	57.7496	45.7048
Seed5119	702.035	20	2358500	2358519	+	MRA_2106	42	MRA_2106	673	/-/+/-/	AS	702.035	3.5262	6.0637	131.972
Seed5121	731.287	21	2435499	2435519	+	MRA_2178	549	MRA_2178	1470	/-/+/-/	AS	731.287	57.0903	20.2124	45.7048
Seed5126	809.639	21	4075858	4075878	-	MRA_3663	126	MRA_3664	-8	/-/-/+/	AS	809.639	6.7165	8.6624	91.4095
Seed5127	725.193	18	542545	542562	+	MRA_0455	2647	MRA_0455	239	/-/+/-/	AS	725.193	82.2772	33.6873	13.3306
Seed5130	726.24	47	4361778	4361824	-	MRA_3915	322	MRA_3915	1632	/+/-/+/	AS	494.785	726.24	0	56.1585
Seed5136	698.046	22	198356	198377	-	MRA_0175	135	MRA_0175	641	/+/-/+/	AS	698.046	253.243	55.1246	98.1614
Seed5139	947.349	22	1480275	1480296	+	MRA_1325	1337	MRA_1325	132	/-/+/-/	AS	947.349	169.897	2.7562	21.8136
Seed5146	3440.53	42	2771558	2771599	-	MRA_2483	102	MRA_2484	148	/-/-/+/	IGR	1718.52	3440.53	108.28	251.376
Seed5147	754.139	24	2488393	2488416	-	MRA_2229	153	MRA_2229	1371	/+/-/+/	AS	754.139	258.585	7.5796	9.9979
Seed5157	1595.17	42	1790107	1790148	+	MRA_1598	427	MRA_1598	533	/-/+/-/	AS	1230.13	1595.17	0	0
Seed5160	45.1854	154	2985481	2985634	-	MRA_2679	-111	MRA_2680	129	/+/-/-/	AS	251.439	137.383	66.5433	45.1854
Seed5167	844.636	20	4117974	4117993	-	MRA_3702	1736	MRA_3702	200	/+/-/+/	AS	844.636	236.253	39.4141	47.99
Seed5169	407.833	39	4322970	4323008	-	MRA_3881	346	MRA_3881	161	/+/-/+/	AS	407.833	457.497	7.774	43.068
Seed5172	715.389	23	311001	311023	-	MRA_0265	200	MRA_0265A	38	/-/-/+/	IGR	715.389	33.7285	42.1823	20.8652
Seed5176	415.919	24	1372512	1372535	-	MRA_1237	282	MRA_1237	252	/+/-/+/	AS	415.919	41.1386	27.792	409.915
Seed5180	662.546	25	2773188	2773212	-	MRA_2485	366	MRA_2485	1136	/+/-/+/	AS	662.546	172.077	9.7019	38.392
Seed5184	134.44	141	2097272	2097412	+	MRA_1849	83	MRA_1849	172	/-/+/-/	AS	197.603	54.0178	263.621	134.44
Seed5186	2590.84	21	2327004	2327024	+	MRA_2074A	19	MRA_2075	45	/-/+/-/	IGR	2590.84	0	8.6624	11.4262
Seed5188	1085.96	20	2386214	2386233	+	MRA_2130	22	MRA_2131	240	/-/+/+/	IGR	1085.96	10.5785	9.0956	23.995
Seed5190	241.453	59	3002235	3002293	-	MRA_2701	976	MRA_2701	267	/+/-/+/	AS	262.148	241.453	13.3607	183.013
Seed5195	0	22	891549	891570	-	MRA_0806	794	MRA_0806	69	/+/-/+/	AS	0	0	0	0
Seed5196	5253.08	18	1366042	1366059	-	MRA_1230	319	MRA_1230	437	/+/-/+/	AS	5253.08	35.2617	10.1062	106.644
Seed5203	0	22	2007008	2007029	-	MRA_1779	43	MRA_1779	316	/+/-/+/	AS	0	0	0	87.2546
Seed5205	0	22	2007255	2007276	-	MRA_1779	290	MRA_1779	69	/+/-/+/	AS	0	0	5.5125	479.9
Seed5207	131.632	20	2077245	2077264	-	MRA_1833	856	MRA_1833	1551	/+/-/+/	AS	131.632	123.416	3.0319	0
Seed5210	0	22	2376538	2376559	-	MRA_2121	794	MRA_2121	69	/+/-/+/	AS	0	0	0	0
Seed5212	666.053	45	3135262	3135306	-	MRA_2839	1467	MRA_2840	310	/-/-/-/	IGR	331.517	666.053	2.695	47.99
Seed5214	736.51	28	3850396	3850423	+	MRA_3464	4	MRA_3464	331	/-/+/-/	AS	736.51	680.046	73.6307	42.8482
Seed5216	0	22	2561140	2561161	-	MRA_2298	794	MRA_2298	69	/+/-/+/	AS	0	0	0	0
Seed5218	0	22	2648767	2648788	-	MRA_2379	794	MRA_2379	69	/+/-/+/	AS	0	0	5.5125	0
Seed5221	7429.21	22	2985299	2985320	-	MRA_2678	794	MRA_2678	69	/+/-/+/	AS	7429.21	3109.44	0	0
Seed5222	757.879	22	330496	330517	+	MRA_0280	559	MRA_0280	553	/-/+/-/	AS	757.879	304.532	49.6121	119.975
Seed5227	1017.3	40	656184	656223	+	MRA_0570	135	MRA_0571	11	/+/+/-/	IGR	452.484	1017.3	9.0956	197.959
Seed5229	0	22	3564733	3564754	-	MRA_3219	794	MRA_3219	69	/+/-/+/	AS	0	0	0	0
Seed5230	249.412	41	3678797	3678837	-	MRA_3326	1657	MRA_3326	105	/+/-/+/	AS	412.018	249.412	38.4528	99.4915
Seed5232	0	22	3722445	3722466	-	MRA_3368	794	MRA_3368	69	/+/-/+/	AS	0	0	0	0
Seed5233	187.489	41	1421603	1421643	+	MRA_1279	-9	MRA_1280	77	/-/+/-/	AS	438.772	187.489	44.3686	52.672
Seed5235	739.235	23	3855964	3855986	-	MRA_3469	121	MRA_3469	393	/+/-/+/	AS	739.235	202.371	23.7275	41.7304
Seed5236	0	22	3900678	3900699	-	MRA_3515	794	MRA_3515	69	/+/-/+/	AS	0	0	0	0
Seed5239	866.575	20	2386133	2386152	+	MRA_2130	1770	MRA_2130	40	/-/+/-/	AS	866.575	98.7326	21.223	35.9925
Seed5241	1096.93	20	3422423	3422442	+	MRA_3081	744	MRA_3081	811	/-/+/-/	AS	1096.93	133.994	15.1593	119.975
Seed5244	932.39	22	1474939	1474960	-	MRA_r01	244	MRA_r02	8	/+/-/+/	IGR	932.39	359.028	24.8061	10.9068
Seed5251	18.1358	172	2383905	2384076	-	MRA_2129	169	MRA_2129	283	/+/-/+/	AS	248.722	198.859	93.0708	18.1358
Seed5252	483.774	39	2415417	2415455	-	MRA_2160	117	MRA_2161	113	/-/-/-/	IGR	483.774	397.824	163.254	12.3051
Seed5256	753.788	39	3723597	3723635	-	MRA_3369	1007	MRA_3369	667	/+/-/+/	AS	753.788	3428.52	0	6.1526
Seed5262	767.851	26	2065296	2065321	+	MRA_1824	5	MRA_1825	292	/-/+/-/	IGR	767.851	184.446	4.6644	18.4577
Seed5268	787.795	22	3433780	3433801	+	MRA_3091	654	MRA_3092	96	/+/+/-/	IGR	787.795	25.6448	33.0748	10.9068
Seed5278	616.37	21	4036563	4036583	-	MRA_3625	6	MRA_3625	1050	/+/-/+/	AS	616.37	73.8816	5.775	22.8524
Seed5279	777.823	22	778186	778207	+	MRA_0686	1294	MRA_0686	1579	/-/+/-/	AS	777.823	83.3457	11.0249	32.7205
Seed5280	1042.08	20	781162	781181	+	MRA_0688	313	MRA_0688	165	/-/+/-/	AS	1042.08	2048.7	133.401	35.9925
Seed5284	708.434	24	1360733	1360756	+	MRA_1224	-21	MRA_1225	26	/-/+/-/	AS	708.434	73.4618	58.1105	129.973
Seed5287	726.063	21	2508170	2508190	-	MRA_2243	526	MRA_2243	299	/+/-/+/	AS	726.063	332.467	28.8748	182.819
Seed5288	535.977	45	2753414	2753458	-	MRA_2469	737	MRA_2469	694	/+/-/+/	AS	755.663	535.977	102.409	442.575
Seed5297	548.465	31	4293713	4293743	+	MRA_3860	848	MRA_3860	528	/-/+/-/	AS	548.465	109.197	60.6371	46.4419
Seed5300	575.888	24	4133960	4133983	-	MRA_3719	75	MRA_3719	942	/+/-/+/	AS	575.888	105.785	15.1593	49.9896
Seed5304	883.317	19	246153	246171	+	MRA_0214	307	MRA_0214	2509	/-/+/-/	AS	883.317	33.4058	0	12.629
Seed5313	694.722	18	7743	7760	-	MRA_0006	441	MRA_0006	2058	/+/-/+/	AS	694.722	27.4257	0	13.3306
Seed5314	482.649	20	1486934	1486953	+	MRA_1330	311	MRA_1330	128	/-/+/-/	AS	482.649	126.942	24.2548	47.99
Seed5319	637.063	26	1965013	1965038	+	MRA_1747	1267	MRA_1747	666	/-/+/-/	AS	637.063	360.754	44.3117	92.2885
Seed5322	287.874	61	2233738	2233798	+	MRA_1991	495	MRA_1991	131	/-/+/-/	AS	476.535	287.874	13.9167	15.7344
Seed5323	848.677	19	1622374	1622392	-	MRA_1450	1273	MRA_1450	1009	/+/-/+/	AS	848.677	11.1353	0	12.629
Seed5326	666.596	39	2722412	2722450	+	MRA_2438	93	MRA_2438	819	/-/+/-/	AS	666.596	104.881	4.6644	98.441
Seed5328	804.415	21	3073535	3073555	+	MRA_2774	1712	MRA_2774	919	/-/+/-/	AS	804.415	137.688	5.775	34.2786
Seed5332	515.08	23	4213933	4213955	-	MRA_3797	114	MRA_3798	29	/-/-/+/	IGR	515.08	6.1325	2.6364	10.4326
Seed5334	577.716	30	3698530	3698559	+	MRA_3343	62	MRA_3343	1666	/-/+/-/	AS	577.716	58.7694	12.1274	175.963
Seed5336	217.572	47	3778640	3778686	+	MRA_3395	12	MRA_3395	235	/-/+/-/	AS	436.438	217.572	25.803	229.739
Seed5338	208.364	44	2965280	2965323	-	MRA_2654	319	MRA_2655	152	/-/-/-/	IGR	398.884	208.364	53.7465	76.3477
Seed5343	533.507	22	176035	176056	-	MRA_0154	1438	MRA_0154	61	/+/-/+/	AS	533.507	51.2897	5.5125	32.7205
Seed5344	306.578	39	349804	349842	-	MRA_0293	2807	MRA_0293	1147	/+/-/+/	AS	306.578	679.917	9.3288	18.4577
Seed5345	324.407	45	1360871	1360915	+	MRA_1225	89	MRA_1225	541	/-/+/-/	AS	472.899	324.407	74.112	37.3256
Seed5346	775.756	49	921942	921990	-	MRA_0836	1002	MRA_0836	5	/+/-/+/	AS	443.249	775.756	16.0874	78.351
Seed5347	1676.74	21	1420244	1420264	+	MRA_1277	-19	MRA_1278	60	/-/+/-/	AS	1676.74	13.433	0	0
Seed5348	734.943	20	1125349	1125368	-	MRA_1015	327	MRA_1015	1357	/+/-/+/	AS	734.943	179.834	6.0637	71.985
Seed5352	757.404	21	2242521	2242541	-	MRA_2002	222	MRA_2002	30	/+/-/+/	AS	757.404	130.972	60.6371	114.262
Seed5355	708.019	22	3315719	3315740	+	MRA_2978	624	MRA_2978	500	/-/+/-/	AS	708.019	19.2336	35.831	21.8136
Seed5356	181.346	42	2849077	2849118	-	MRA_2546	1324	MRA_2546	113	/+/-/+/	AS	407.431	181.346	7.2187	11.4262
Seed5362	165.514	49	3964272	3964320	-	MRA_3558	56	MRA_3558	606	/+/-/+/	AS	364.897	165.514	8.6624	19.5878
Seed5367	8348.62	42	4258431	4258472	-	MRA_3836	107	MRA_3836	979	/+/-/+/	AS	412.655	8348.62	7.2187	68.5572
Seed5369	800.759	20	220844	220863	-	MRA_0195	117	MRA_0196	-17	/+/-/+/	AS	800.759	345.564	112.178	47.99
Seed5374	992.722	20	906430	906449	+	MRA_0820	37	MRA_0821	91	/-/+/-/	IGR	992.722	3.5262	6.0637	0
Seed5375	425.961	50	1661070	1661119	-	MRA_1480	183	MRA_1480	139	/+/-/+/	AS	537.496	425.961	2.4255	23.995
Seed5382	677.516	34	3314519	3314552	-	MRA_2977	72	MRA_2978	543	/-/-/-/	IGR	677.516	937.545	107.007	134.09
Seed5384	737.935	22	3964396	3964417	-	MRA_3558	180	MRA_3558	509	/+/-/+/	AS	737.935	176.308	30.3185	272.671
Seed5385	230.964	40	3964495	3964534	-	MRA_3558	279	MRA_3558	392	/+/-/+/	AS	614.281	230.964	4.5478	41.9913
Seed5387	562.773	23	928933	928955	-	MRA_0841A	17	MRA_0842	188	/+/-/-/	IGR	562.773	88.9207	36.9095	62.5957
Seed5390	1096.93	18	594383	594400	-	MRA_0510	282	MRA_0510	777	/+/-/+/	AS	1096.93	1480.99	0	66.6528
Seed5393	150.381	68	759875	759942	-	MRA_0673A	37	MRA_0673A	168	/+/-/+/	AS	314.561	150.381	12.4841	165.848
Seed5398	1266.95	20	1575980	1575999	+	MRA_1407	160	MRA_1407	78	/-/+/-/	AS	1266.95	38.7878	57.6052	83.9825
Seed5399	982.251	22	1478137	1478158	-	MRA_r02	32	MRA_r03	51	/+/-/+/	IGR	982.251	1945.8	82.6869	0
Seed5400	0	22	13734	13755	+	MRA_0011	69	MRA_0011	794	/-/+/-/	AS	0	0	0	0
Seed5402	3495.71	44	1838879	1838922	-	MRA_1643	286	MRA_1643	1767	/+/-/+/	AS	555.944	3495.71	17.9155	38.1739
Seed5405	615.476	44	310343	310386	+	MRA_0265	1104	MRA_0265	415	/-/+/-/	AS	565.916	615.476	2.7562	5.4534
Seed5408	800.759	20	2040766	2040785	-	MRA_1806	140	MRA_1806	125	/+/-/+/	AS	800.759	88.1541	12.1274	83.9825
Seed5409	583.367	22	1015740	1015761	-	MRA_0915	308	MRA_0916	228	/+/-/+/	IGR	583.367	243.626	22.0498	185.416
Seed5410	739.235	23	585004	585026	+	MRA_0499A	-10	MRA_0500	-15	/-/+/-/	AS2	739.235	18.3974	0	41.7304
Seed5414	0	22	1543373	1543394	+	MRA_1379	69	MRA_1379	794	/-/+/-/	AS	0	0	0	0
Seed5415	5943.37	22	1989552	1989573	+	MRA_1767	69	MRA_1767	794	/-/+/-/	AS	5943.37	2487.55	13.7811	0
Seed5417	0	22	1997498	1997519	+	MRA_1769	69	MRA_1769	794	/-/+/-/	AS	0	0	0	0
Seed5418	542.371	36	3517202	3517237	-	MRA_3171	851	MRA_3171	202	/+/-/+/	AS	542.371	170.431	62.3214	6.6653
Seed5420	21828.9	18	1576054	1576071	+	MRA_1407	234	MRA_1407	6	/-/+/-/	AS	21828.9	15.6718	40.4247	93.3139
Seed5425	0	22	2440130	2440151	+	MRA_2182	69	MRA_2182	794	/-/+/-/	AS	0	0	0	0
Seed5430	0	28	891481	891508	-	MRA_0806	726	MRA_0806	131	/+/-/+/	AS	0	0	0	0
Seed5431	1671.72	44	1795370	1795413	-	MRA_1602	112	MRA_1603	102	/-/-/-/	IGR	1316.32	1671.72	28.9404	16.3602
Seed5432	0	22	2796694	2796715	+	MRA_2504	69	MRA_2504	794	/-/+/-/	AS	0	0	0	0
Seed5433	747.907	22	1125429	1125450	-	MRA_1015	407	MRA_1015	1275	/+/-/+/	AS	747.907	64.1121	113.005	32.7205
Seed5434	2232.66	41	2869795	2869835	+	MRA_2559	46	MRA_2560	-14	/-/+/-/	AS	406.667	2232.66	5.9158	134.606
Seed5437	309.102	47	1277416	1277462	-	MRA_1157	556	MRA_1158	148	/+/-/-/	IGR	469.113	309.102	1.2902	0
Seed5438	0	22	3132603	3132624	+	MRA_2838	69	MRA_2838	794	/-/+/-/	AS	0	0	0	0
Seed5441	0	28	2006940	2006967	-	MRA_1778	726	MRA_1778	131	/+/-/+/	AS	0	0	0	8.5696
Seed5442	647.711	21	1655774	1655794	+	MRA_1476	584	MRA_1476	1225	/-/+/-/	AS	647.711	758.965	8.6624	45.7048
Seed5443	0	22	3804292	3804313	+	MRA_3420	69	MRA_3420	794	/-/+/-/	AS	0	0	5.5125	21.8136
Seed5444	0	28	2007187	2007214	-	MRA_1779	222	MRA_1779	131	/+/-/+/	AS	0	0	4.3312	385.634
Seed5445	83.5756	21	4084111	4084131	+	MRA_3671	255	MRA_3672	68	/+/+/+/	IGR	83.5756	73.8816	8.6624	45.7048
Seed5447	340.863	60	4280995	4281054	+	MRA_3849	273	MRA_3849	867	/-/+/-/	AS	453.398	340.863	26.2761	71.985
Seed5449	0	28	2376470	2376497	-	MRA_2121	726	MRA_2121	131	/+/-/+/	AS	0	0	0	0
Seed5452	0	28	2561072	2561099	-	MRA_2298	726	MRA_2298	131	/+/-/+/	AS	0	0	0	0
Seed5453	652.673	20	2050288	2050307	-	MRA_1813	903	MRA_1813	1045	/+/-/+/	AS	652.673	81.1018	24.2548	0
Seed5454	0	28	2648699	2648726	-	MRA_2379	726	MRA_2379	131	/+/-/+/	AS	0	0	12.9937	68.5572
Seed5460	6620.76	28	2985231	2985258	-	MRA_2678	726	MRA_2678	131	/+/-/+/	AS	6620.76	3120.66	0	0
Seed5461	654.24	28	1790024	1790051	+	MRA_1598	344	MRA_1598	630	/-/+/-/	AS	654.24	2309.64	8.6624	8.5696
Seed5464	169.256	45	1727291	1727335	+	MRA_1539	3691	MRA_1539	2591	/-/+/-/	AS	336.392	169.256	4.0425	10.6644
Seed5470	0	28	3564665	3564692	-	MRA_3219	726	MRA_3219	131	/+/-/+/	AS	0	0	0	0
Seed5472	56.5027	132	3567646	3567777	-	MRA_3222	161	MRA_3223	-124	/-/-/+/	AS	148.75	21.905	56.5027	25.4492
Seed5476	0	28	3722377	3722404	-	MRA_3368	726	MRA_3368	131	/+/-/+/	AS	0	0	0	0
Seed5477	0	28	3900610	3900637	-	MRA_3515	726	MRA_3515	131	/+/-/+/	AS	0	0	0	0
Seed5480	877.544	20	4217779	4217798	-	MRA_3801	286	MRA_3801	174	/+/-/+/	AS	877.544	52.8925	0	11.9975
Seed5484	9.898	57	905457	905513	-	MRA_0819	426	MRA_0819	612	/+/-/+/	AS	284.817	9.898	10.6381	677.754
Seed5486	146.615	134	2200017	2200150	-	MRA_1947	1622	MRA_1947	764	/+/-/+/	AS	124.428	83.6806	146.615	19.6974
Seed5487	294.631	45	1213867	1213911	-	MRA_1097	998	MRA_1097	1261	/+/-/+/	AS	399.77	294.631	1.3475	53.3222
Seed5489	1302.1	41	1138181	1138221	+	MRA_1026	300	MRA_1026	1147	/-/+/-/	AS	412.018	1302.1	84.3003	29.2622
Seed5490	701.081	23	1796630	1796652	-	MRA_1604	356	MRA_1604	671	/+/-/+/	AS	701.081	110.384	10.5456	31.2978
Seed5512	798.676	40	4080249	4080288	-	MRA_3669	11	MRA_3669	825	/+/-/+/	AS	803.501	798.676	0	41.9913
Seed5516	14.9963	93	2213	2305	-	MRA_0002	161	MRA_0002	955	/+/-/+/	AS	333.797	252.519	14.9963	20.6409
Seed5523	1394.67	21	780726	780746	-	MRA_0687A	430	MRA_0687A	47	/+/-/+/	AS	1394.67	705.233	57.7496	171.393
Seed5525	0	16	891611	891626	-	MRA_0806	856	MRA_0806	13	/+/-/+/	AS	0	0	0	0
Seed5532	0	16	2007070	2007085	-	MRA_1779	105	MRA_1779	260	/+/-/+/	AS	0	0	0	164.966
Seed5534	0	16	2007317	2007332	-	MRA_1779	352	MRA_1779	13	/+/-/+/	AS	0	0	83.3759	554.885
Seed5537	0	16	2376600	2376615	-	MRA_2121	856	MRA_2121	13	/+/-/+/	AS	0	0	15.1593	0
Seed5538	828.182	20	3360923	3360942	+	MRA_t36	24	MRA_3021	32	/-/+/-/	IGR	828.182	28.2093	42.4459	1187.75
Seed5540	788.745	21	3510044	3510064	+	MRA_3164	359	MRA_3164	1357	/-/+/-/	AS	788.745	322.392	115.499	68.5572
Seed5541	637.264	21	2378105	2378125	-	MRA_2123	492	MRA_2123	219	/+/-/+/	AS	637.264	302.243	0	45.7048
Seed5543	804.415	21	2469062	2469082	-	MRA_2211	768	MRA_2211	501	/+/-/+/	AS	804.415	50.3738	5.775	22.8524
Seed5544	0	16	2561202	2561217	-	MRA_2298	856	MRA_2298	13	/+/-/+/	AS	0	0	3.7898	0
Seed5549	0	16	2648829	2648844	-	MRA_2379	856	MRA_2379	13	/+/-/+/	AS	0	0	87.1658	74.9844
Seed5553	13368.8	16	2985361	2985376	-	MRA_2678	856	MRA_2678	13	/+/-/+/	AS	13368.8	7757.56	49.2676	29.9938
Seed5555	508.854	36	2234570	2234605	+	MRA_1992	450	MRA_1992	483	/-/+/-/	AS	508.854	334.986	0	0
Seed5556	0	16	3564795	3564810	-	MRA_3219	856	MRA_3219	13	/+/-/+/	AS	0	0	3.7898	0
[truncated: 1,180 more rows]

## Sheet: Supplementary Table 7D
Supplementary Table 7D. Comparative analysis of sRNAs in M. tuberculosis H37Rv and H37Ra
[truncated: 3,512 more rows]

[truncated: 1 more sheets: Supplementary Table 7E]
